# Supplementary material for: Identifying Aging-Related Biomarkers and Immune Infiltration Features in Diabetic Nephropathy Using Integrative Bioinformatics Approaches and Machine-Learning Strategies
Source: Biomedicines. 2023 Sep 4;11(9):2454. doi: 10.3390/biomedicines11092454 (PMC10525809; doi:10.3390/biomedicines11092454)
Supplement: Supplementary file 1 [file biomedicines-11-02454-s001.zip]

Archive with 27 entries (27 files):
- Supplementary Table S1.xlsx
- Supplementary Table S10.xlsx
- Supplementary Table S11.xlsx
- Supplementary Table S12.xlsx
- Supplementary Table S13.xlsx
- Supplementary Table S14.xlsx
- Supplementary Table S15.xlsx
- Supplementary Table S16.xlsx
- Supplementary Table S17.xlsx
- Supplementary Table S18.xlsx
- Supplementary Table S19.xlsx
- Supplementary Table S2.xlsx
- Supplementary Table S20.xlsx
- Supplementary Table S21.xlsx
- Supplementary Table S22.xlsx
- Supplementary Table S23.xlsx
- Supplementary Table S24.xlsx
- Supplementary Table S25.xlsx
- Supplementary Table S26.xlsx
- Supplementary Table S27.xlsx
- Supplementary Table S3.xlsx
- Supplementary Table S4.xlsx
- Supplementary Table S5.xlsx
- Supplementary Table S6.xlsx
- Supplementary Table S7.xlsx
- Supplementary Table S8.xlsx
- Supplementary Table S9.xlsx
