# Supplementary material for: Identifying Aging-Related Biomarkers and Immune Infiltration Features in Diabetic Nephropathy Using Integrative Bioinformatics Approaches and Machine-Learning Strategies
Source: Biomedicines. 2023 Sep 4;11(9):2454. doi: 10.3390/biomedicines11092454 (PMC10525809; doi:10.3390/biomedicines11092454)
Supplement: Supplementary file 1 [file biomedicines-11-02454-s001.zip › Supplementary Table S1.xlsx]

## Sheet: supplementary file 1
Aging-related genes from GeneCards
Gene Symbol	Description	Category	Gifts	GC Id	Relevance score	GeneCards Link
APOE	Apolipoprotein E	Protein Coding	57	GC19P073055	43.1048	https://www.genecards.org/cgi-bin/carddisp.pl?gene=APOE
PDGFRB	Platelet Derived Growth Factor Receptor Beta	Protein Coding	60	GC05M150113	38.8014	https://www.genecards.org/cgi-bin/carddisp.pl?gene=PDGFRB
TP53	Tumor Protein P53	Protein Coding	60	GC17M007661	33.8401	https://www.genecards.org/cgi-bin/carddisp.pl?gene=TP53
IGF1	Insulin Like Growth Factor 1	Protein Coding	55	GC12M102395	29.749	https://www.genecards.org/cgi-bin/carddisp.pl?gene=IGF1
ABCA4	ATP Binding Cassette Subfamily A Member 4	Protein Coding	52	GC01M093992	28.8668	https://www.genecards.org/cgi-bin/carddisp.pl?gene=ABCA4
CFH	Complement Factor H	Protein Coding	54	GC01P196621	28.663	https://www.genecards.org/cgi-bin/carddisp.pl?gene=CFH
INS	Insulin	Protein Coding	55	GC11M002159	27.1032	https://www.genecards.org/cgi-bin/carddisp.pl?gene=INS
IL6	Interleukin 6	Protein Coding	58	GC07P022725	25.8409	https://www.genecards.org/cgi-bin/carddisp.pl?gene=IL6
BRCA1	BRCA1 DNA Repair Associated	Protein Coding	56	GC17M043044	24.3871	https://www.genecards.org/cgi-bin/carddisp.pl?gene=BRCA1
ARMS2	Age-Related Maculopathy Susceptibility 2	Protein Coding	37	GC10P122454	23.6558	https://www.genecards.org/cgi-bin/carddisp.pl?gene=ARMS2
TNF	Tumor Necrosis Factor	Protein Coding	59	GC06P092154	23.4143	https://www.genecards.org/cgi-bin/carddisp.pl?gene=TNF
LMNA	Lamin A/C	Protein Coding	56	GC01P156082	22.8742	https://www.genecards.org/cgi-bin/carddisp.pl?gene=LMNA
BRCA2	BRCA2 DNA Repair Associated	Protein Coding	53	GC13P032315	22.7804	https://www.genecards.org/cgi-bin/carddisp.pl?gene=BRCA2
MAPT	Microtubule Associated Protein Tau	Protein Coding	57	GC17P045894	22.7549	https://www.genecards.org/cgi-bin/carddisp.pl?gene=MAPT
FBLN5	Fibulin 5	Protein Coding	54	GC14M091869	22.6654	https://www.genecards.org/cgi-bin/carddisp.pl?gene=FBLN5
APOB	Apolipoprotein B	Protein Coding	53	GC02M020956	21.9529	https://www.genecards.org/cgi-bin/carddisp.pl?gene=APOB
VEGFA	Vascular Endothelial Growth Factor A	Protein Coding	56	GC06P043770	21.7593	https://www.genecards.org/cgi-bin/carddisp.pl?gene=VEGFA
HTRA1	HtrA Serine Peptidase 1	Protein Coding	52	GC10P122461	21.6998	https://www.genecards.org/cgi-bin/carddisp.pl?gene=HTRA1
BDNF	Brain Derived Neurotrophic Factor	Protein Coding	56	GC11M027654	21.6324	https://www.genecards.org/cgi-bin/carddisp.pl?gene=BDNF
EGFR	Epidermal Growth Factor Receptor	Protein Coding	62	GC07P055019	21.2909	https://www.genecards.org/cgi-bin/carddisp.pl?gene=EGFR
WRN	WRN RecQ Like Helicase	Protein Coding	53	GC08P031033	21.1805	https://www.genecards.org/cgi-bin/carddisp.pl?gene=WRN
ALB	Albumin	Protein Coding	56	GC04P073397	21.0942	https://www.genecards.org/cgi-bin/carddisp.pl?gene=ALB
MTHFR	Methylenetetrahydrofolate Reductase	Protein Coding	54	GC01M011785	20.9905	https://www.genecards.org/cgi-bin/carddisp.pl?gene=MTHFR
IL10	Interleukin 10	Protein Coding	55	GC01M206767	20.8824	https://www.genecards.org/cgi-bin/carddisp.pl?gene=IL10
HMCN1	Hemicentin 1	Protein Coding	45	GC01P185734	20.8543	https://www.genecards.org/cgi-bin/carddisp.pl?gene=HMCN1
ESR1	Estrogen Receptor 1	Protein Coding	61	GC06P151656	20.7799	https://www.genecards.org/cgi-bin/carddisp.pl?gene=ESR1
CRP	C-Reactive Protein	Protein Coding	53	GC01M159729	20.6384	https://www.genecards.org/cgi-bin/carddisp.pl?gene=CRP
C3	Complement C3	Protein Coding	56	GC19M006677	20.2121	https://www.genecards.org/cgi-bin/carddisp.pl?gene=C3
PPARG	Peroxisome Proliferator Activated Receptor Gamma	Protein Coding	60	GC03P012287	19.9731	https://www.genecards.org/cgi-bin/carddisp.pl?gene=PPARG
MT-TL1	Mitochondrially Encoded TRNA-Leu (UUA/G) 1	RNA Gene	19	GCMTP003232	19.8049	https://www.genecards.org/cgi-bin/carddisp.pl?gene=MT-TL1
AKT1	AKT Serine/Threonine Kinase 1	Protein Coding	61	GC14M104769	19.7702	https://www.genecards.org/cgi-bin/carddisp.pl?gene=AKT1
ERCC6	ERCC Excision Repair 6, Chromatin Remodeling Factor	Protein Coding	52	GC10M049454	19.5623	https://www.genecards.org/cgi-bin/carddisp.pl?gene=ERCC6
IL1B	Interleukin 1 Beta	Protein Coding	54	GC02M112829	19.5207	https://www.genecards.org/cgi-bin/carddisp.pl?gene=IL1B
BRAF	B-Raf Proto-Oncogene, Serine/Threonine Kinase	Protein Coding	60	GC07M140742	19.4629	https://www.genecards.org/cgi-bin/carddisp.pl?gene=BRAF
ERBB2	Erb-B2 Receptor Tyrosine Kinase 2	Protein Coding	62	GC17P039687	19.3275	https://www.genecards.org/cgi-bin/carddisp.pl?gene=ERBB2
IGF2	Insulin Like Growth Factor 2	Protein Coding	55	GC11M004506	19.3274	https://www.genecards.org/cgi-bin/carddisp.pl?gene=IGF2
KRAS	KRAS Proto-Oncogene, GTPase	Protein Coding	59	GC12M025204	19.0251	https://www.genecards.org/cgi-bin/carddisp.pl?gene=KRAS
APP	Amyloid Beta Precursor Protein	Protein Coding	58	GC21M025880	18.9729	https://www.genecards.org/cgi-bin/carddisp.pl?gene=APP
ACE	Angiotensin I Converting Enzyme	Protein Coding	59	GC17P063477	18.929	https://www.genecards.org/cgi-bin/carddisp.pl?gene=ACE
AR	Androgen Receptor	Protein Coding	59	GC0XP067544	18.416	https://www.genecards.org/cgi-bin/carddisp.pl?gene=AR
TLR4	Toll Like Receptor 4	Protein Coding	58	GC09P117704	18.3509	https://www.genecards.org/cgi-bin/carddisp.pl?gene=TLR4
IGF1R	Insulin Like Growth Factor 1 Receptor	Protein Coding	61	GC15P098648	18.1804	https://www.genecards.org/cgi-bin/carddisp.pl?gene=IGF1R
CDKN2A	Cyclin Dependent Kinase Inhibitor 2A	Protein Coding	57	GC09M021967	18.1716	https://www.genecards.org/cgi-bin/carddisp.pl?gene=CDKN2A
CFI	Complement Factor I	Protein Coding	54	GC04M109732	17.9921	https://www.genecards.org/cgi-bin/carddisp.pl?gene=CFI
VDR	Vitamin D Receptor	Protein Coding	56	GC12M047841	17.9421	https://www.genecards.org/cgi-bin/carddisp.pl?gene=VDR
CST3	Cystatin C	Protein Coding	51	GC20M023686	17.8644	https://www.genecards.org/cgi-bin/carddisp.pl?gene=CST3
PTEN	Phosphatase And Tensin Homolog	Protein Coding	59	GC10P094594	17.637	https://www.genecards.org/cgi-bin/carddisp.pl?gene=PTEN
HLA-DRB1	Major Histocompatibility Complex, Class II, DR Beta 1	Protein Coding	53	GC06M071772	17.5547	https://www.genecards.org/cgi-bin/carddisp.pl?gene=HLA-DRB1
SNCA	Synuclein Alpha	Protein Coding	59	GC04M089724	17.5325	https://www.genecards.org/cgi-bin/carddisp.pl?gene=SNCA
MLH1	MutL Homolog 1	Protein Coding	55	GC03P036993	17.511	https://www.genecards.org/cgi-bin/carddisp.pl?gene=MLH1
LEP	Leptin	Protein Coding	53	GC07P128241	17.3474	https://www.genecards.org/cgi-bin/carddisp.pl?gene=LEP
MMP9	Matrix Metallopeptidase 9	Protein Coding	61	GC20P046008	17.315	https://www.genecards.org/cgi-bin/carddisp.pl?gene=MMP9
CFHR3	Complement Factor H Related 3	Protein Coding	48	GC01P196774	17.1722	https://www.genecards.org/cgi-bin/carddisp.pl?gene=CFHR3
ERCC2	ERCC Excision Repair 2, TFIIH Core Complex Helicase Subunit	Protein Coding	53	GC19M045349	17.1483	https://www.genecards.org/cgi-bin/carddisp.pl?gene=ERCC2
ATM	ATM Serine/Threonine Kinase	Protein Coding	60	GC11P108222	16.9195	https://www.genecards.org/cgi-bin/carddisp.pl?gene=ATM
HIF1A	Hypoxia Inducible Factor 1 Subunit Alpha	Protein Coding	54	GC14P061695	16.9105	https://www.genecards.org/cgi-bin/carddisp.pl?gene=HIF1A
ACAN	Aggrecan	Protein Coding	53	GC15P123941	16.7776	https://www.genecards.org/cgi-bin/carddisp.pl?gene=ACAN
SCN1A	Sodium Voltage-Gated Channel Alpha Subunit 1	Protein Coding	55	GC02M165989	16.7042	https://www.genecards.org/cgi-bin/carddisp.pl?gene=SCN1A
CFB	Complement Factor B	Protein Coding	54	GC06P031945	16.6789	https://www.genecards.org/cgi-bin/carddisp.pl?gene=CFB
TGFB1	Transforming Growth Factor Beta 1	Protein Coding	60	GC19M041301	16.5692	https://www.genecards.org/cgi-bin/carddisp.pl?gene=TGFB1
HLA-DQB1	Major Histocompatibility Complex, Class II, DQ Beta 1	Protein Coding	48	GC06M071781	16.3344	https://www.genecards.org/cgi-bin/carddisp.pl?gene=HLA-DQB1
ADIPOQ	Adiponectin, C1Q And Collagen Domain Containing	Protein Coding	52	GC03P186842	16.2194	https://www.genecards.org/cgi-bin/carddisp.pl?gene=ADIPOQ
CFHR1	Complement Factor H Related 1	Protein Coding	50	GC01P196822	16.1255	https://www.genecards.org/cgi-bin/carddisp.pl?gene=CFHR1
NFKB1	Nuclear Factor Kappa B Subunit 1	Protein Coding	60	GC04P102501	16.1244	https://www.genecards.org/cgi-bin/carddisp.pl?gene=NFKB1
ELN	Elastin	Protein Coding	50	GC07P074027	16.0859	https://www.genecards.org/cgi-bin/carddisp.pl?gene=ELN
SOD2	Superoxide Dismutase 2	Protein Coding	53	GC06M159669	16.0742	https://www.genecards.org/cgi-bin/carddisp.pl?gene=SOD2
NOS3	Nitric Oxide Synthase 3	Protein Coding	56	GC07P150990	15.8732	https://www.genecards.org/cgi-bin/carddisp.pl?gene=NOS3
AGER	Advanced Glycosylation End-Product Specific Receptor	Protein Coding	53	GC06M032180	15.8286	https://www.genecards.org/cgi-bin/carddisp.pl?gene=AGER
MTOR	Mechanistic Target Of Rapamycin Kinase	Protein Coding	62	GC01M011106	15.7105	https://www.genecards.org/cgi-bin/carddisp.pl?gene=MTOR
PIK3CA	Phosphatidylinositol-4,5-Bisphosphate 3-Kinase Catalytic Subunit Alpha	Protein Coding	59	GC03P179148	15.6755	https://www.genecards.org/cgi-bin/carddisp.pl?gene=PIK3CA
CXCL8	C-X-C Motif Chemokine Ligand 8	Protein Coding	50	GC04P073740	15.6059	https://www.genecards.org/cgi-bin/carddisp.pl?gene=CXCL8
TERT	Telomerase Reverse Transcriptase	Protein Coding	58	GC05M001253	15.6035	https://www.genecards.org/cgi-bin/carddisp.pl?gene=TERT
CTNNB1	Catenin Beta 1	Protein Coding	60	GC03P041194	15.5361	https://www.genecards.org/cgi-bin/carddisp.pl?gene=CTNNB1
PRKN	Parkin RBR E3 Ubiquitin Protein Ligase	Protein Coding	53	GC06M161348	15.4632	https://www.genecards.org/cgi-bin/carddisp.pl?gene=PRKN
COMT	Catechol-O-Methyltransferase	Protein Coding	59	GC22P019941	15.4272	https://www.genecards.org/cgi-bin/carddisp.pl?gene=COMT
GH1	Growth Hormone 1	Protein Coding	50	GC17M063917	15.4028	https://www.genecards.org/cgi-bin/carddisp.pl?gene=GH1
MSH2	MutS Homolog 2	Protein Coding	56	GC02P047403	15.3336	https://www.genecards.org/cgi-bin/carddisp.pl?gene=MSH2
GBA1	Glucosylceramidase Beta 1	Protein Coding	55	GC01M155375	15.2817	https://www.genecards.org/cgi-bin/carddisp.pl?gene=GBA1
SOD1	Superoxide Dismutase 1	Protein Coding	60	GC21P031659	15.2063	https://www.genecards.org/cgi-bin/carddisp.pl?gene=SOD1
SIRT1	Sirtuin 1	Protein Coding	56	GC10P067884	15.1744	https://www.genecards.org/cgi-bin/carddisp.pl?gene=SIRT1
SERPINE1	Serpin Family E Member 1	Protein Coding	57	GC07P101127	15.0348	https://www.genecards.org/cgi-bin/carddisp.pl?gene=SERPINE1
KCNJ11	Potassium Inwardly Rectifying Channel Subfamily J Member 11	Protein Coding	53	GC11M017663	15.008	https://www.genecards.org/cgi-bin/carddisp.pl?gene=KCNJ11
LRRK2	Leucine Rich Repeat Kinase 2	Protein Coding	56	GC12P040196	14.8717	https://www.genecards.org/cgi-bin/carddisp.pl?gene=LRRK2
TP63	Tumor Protein P63	Protein Coding	53	GC03P189598	14.8685	https://www.genecards.org/cgi-bin/carddisp.pl?gene=TP63
MMP2	Matrix Metallopeptidase 2	Protein Coding	60	GC16P055390	14.8476	https://www.genecards.org/cgi-bin/carddisp.pl?gene=MMP2
ABCC8	ATP Binding Cassette Subfamily C Member 8	Protein Coding	53	GC11M017392	14.7809	https://www.genecards.org/cgi-bin/carddisp.pl?gene=ABCC8
INSR	Insulin Receptor	Protein Coding	60	GC19M007112	14.6988	https://www.genecards.org/cgi-bin/carddisp.pl?gene=INSR
FBN1	Fibrillin 1	Protein Coding	53	GC15M048408	14.6193	https://www.genecards.org/cgi-bin/carddisp.pl?gene=FBN1
PSEN1	Presenilin 1	Protein Coding	60	GC14P073136	14.5209	https://www.genecards.org/cgi-bin/carddisp.pl?gene=PSEN1
FMR1	Fragile X Messenger Ribonucleoprotein 1	Protein Coding	51	GC0XP147956	14.3834	https://www.genecards.org/cgi-bin/carddisp.pl?gene=FMR1
BBS10	Bardet-Biedl Syndrome 10	Protein Coding	47	GC12M076344	14.3189	https://www.genecards.org/cgi-bin/carddisp.pl?gene=BBS10
CDH1	Cadherin 1	Protein Coding	56	GC16P068737	14.2645	https://www.genecards.org/cgi-bin/carddisp.pl?gene=CDH1
C2	Complement C2	Protein Coding	53	GC06P031897	14.1914	https://www.genecards.org/cgi-bin/carddisp.pl?gene=C2
F2	Coagulation Factor II, Thrombin	Protein Coding	56	GC11P046720	14.1455	https://www.genecards.org/cgi-bin/carddisp.pl?gene=F2
CHEK2	Checkpoint Kinase 2	Protein Coding	61	GC22M028687	14.1096	https://www.genecards.org/cgi-bin/carddisp.pl?gene=CHEK2
JAK2	Janus Kinase 2	Protein Coding	60	GC09P004985	13.9928	https://www.genecards.org/cgi-bin/carddisp.pl?gene=JAK2
FSCN2	Fascin Actin-Bundling Protein 2, Retinal	Protein Coding	46	GC17P081544	13.9887	https://www.genecards.org/cgi-bin/carddisp.pl?gene=FSCN2
COL1A1	Collagen Type I Alpha 1 Chain	Protein Coding	56	GC17M052191	13.8311	https://www.genecards.org/cgi-bin/carddisp.pl?gene=COL1A1
GSTM1	Glutathione S-Transferase Mu 1	Protein Coding	49	GC01P109687	13.8061	https://www.genecards.org/cgi-bin/carddisp.pl?gene=GSTM1
ABCB1	ATP Binding Cassette Subfamily B Member 1	Protein Coding	57	GC07M087504	13.7936	https://www.genecards.org/cgi-bin/carddisp.pl?gene=ABCB1
MPO	Myeloperoxidase	Protein Coding	59	GC17M058269	13.7083	https://www.genecards.org/cgi-bin/carddisp.pl?gene=MPO
EPHA2	EPH Receptor A2	Protein Coding	60	GC01M016124	13.6569	https://www.genecards.org/cgi-bin/carddisp.pl?gene=EPHA2
GHR	Growth Hormone Receptor	Protein Coding	53	GC05P042429	13.6397	https://www.genecards.org/cgi-bin/carddisp.pl?gene=GHR
BCL2	BCL2 Apoptosis Regulator	Protein Coding	57	GC18M063123	13.5979	https://www.genecards.org/cgi-bin/carddisp.pl?gene=BCL2
CYP3A4	Cytochrome P450 Family 3 Subfamily A Member 4	Protein Coding	56	GC07M099759	13.5786	https://www.genecards.org/cgi-bin/carddisp.pl?gene=CYP3A4
F5	Coagulation Factor V	Protein Coding	53	GC01M169511	13.5736	https://www.genecards.org/cgi-bin/carddisp.pl?gene=F5
SCN2A	Sodium Voltage-Gated Channel Alpha Subunit 2	Protein Coding	56	GC02P165194	13.5306	https://www.genecards.org/cgi-bin/carddisp.pl?gene=SCN2A
HFE	Homeostatic Iron Regulator	Protein Coding	52	GC06P026087	13.5184	https://www.genecards.org/cgi-bin/carddisp.pl?gene=HFE
HNF1A	HNF1 Homeobox A	Protein Coding	53	GC12P120978	13.4627	https://www.genecards.org/cgi-bin/carddisp.pl?gene=HNF1A
ERCC1	ERCC Excision Repair 1, Endonuclease Non-Catalytic Subunit	Protein Coding	52	GC19M070729	13.3895	https://www.genecards.org/cgi-bin/carddisp.pl?gene=ERCC1
IFNG	Interferon Gamma	Protein Coding	57	GC12M068154	13.384	https://www.genecards.org/cgi-bin/carddisp.pl?gene=IFNG
SLC6A4	Solute Carrier Family 6 Member 4	Protein Coding	55	GC17M030194	13.3298	https://www.genecards.org/cgi-bin/carddisp.pl?gene=SLC6A4
SMAD4	SMAD Family Member 4	Protein Coding	59	GC18P051028	13.2752	https://www.genecards.org/cgi-bin/carddisp.pl?gene=SMAD4
MDM2	MDM2 Proto-Oncogene	Protein Coding	59	GC12P068808	13.2496	https://www.genecards.org/cgi-bin/carddisp.pl?gene=MDM2
PARP1	Poly(ADP-Ribose) Polymerase 1	Protein Coding	58	GC01M226360	13.2235	https://www.genecards.org/cgi-bin/carddisp.pl?gene=PARP1
MSH6	MutS Homolog 6	Protein Coding	55	GC02P047695	13.2231	https://www.genecards.org/cgi-bin/carddisp.pl?gene=MSH6
NBN	Nibrin	Protein Coding	55	GC08M089933	13.2001	https://www.genecards.org/cgi-bin/carddisp.pl?gene=NBN
DMD	Dystrophin	Protein Coding	52	GC0XM031097	13.1963	https://www.genecards.org/cgi-bin/carddisp.pl?gene=DMD
GFAP	Glial Fibrillary Acidic Protein	Protein Coding	55	GC17M051925	13.1728	https://www.genecards.org/cgi-bin/carddisp.pl?gene=GFAP
CCND1	Cyclin D1	Protein Coding	60	GC11P069641	13.0815	https://www.genecards.org/cgi-bin/carddisp.pl?gene=CCND1
IGFBP3	Insulin Like Growth Factor Binding Protein 3	Protein Coding	54	GC07M045912	13.0423	https://www.genecards.org/cgi-bin/carddisp.pl?gene=IGFBP3
KCNQ1	Potassium Voltage-Gated Channel Subfamily Q Member 1	Protein Coding	57	GC11P002444	12.9995	https://www.genecards.org/cgi-bin/carddisp.pl?gene=KCNQ1
CTSD	Cathepsin D	Protein Coding	59	GC11M001752	12.8475	https://www.genecards.org/cgi-bin/carddisp.pl?gene=CTSD
CYP19A1	Cytochrome P450 Family 19 Subfamily A Member 1	Protein Coding	55	GC15M051208	12.8448	https://www.genecards.org/cgi-bin/carddisp.pl?gene=CYP19A1
CX3CR1	C-X3-C Motif Chemokine Receptor 1	Protein Coding	50	GC03M039279	12.8437	https://www.genecards.org/cgi-bin/carddisp.pl?gene=CX3CR1
PTGS2	Prostaglandin-Endoperoxide Synthase 2	Protein Coding	56	GC01M186671	12.8406	https://www.genecards.org/cgi-bin/carddisp.pl?gene=PTGS2
RET	Ret Proto-Oncogene	Protein Coding	61	GC10P043237	12.81	https://www.genecards.org/cgi-bin/carddisp.pl?gene=RET
CCL2	C-C Motif Chemokine Ligand 2	Protein Coding	56	GC17P034255	12.7435	https://www.genecards.org/cgi-bin/carddisp.pl?gene=CCL2
PON1	Paraoxonase 1	Protein Coding	55	GC07M095297	12.6266	https://www.genecards.org/cgi-bin/carddisp.pl?gene=PON1
CYP2C9	Cytochrome P450 Family 2 Subfamily C Member 9	Protein Coding	53	GC10P094938	12.5819	https://www.genecards.org/cgi-bin/carddisp.pl?gene=CYP2C9
VIM	Vimentin	Protein Coding	57	GC10P017227	12.5532	https://www.genecards.org/cgi-bin/carddisp.pl?gene=VIM
FLT1	Fms Related Receptor Tyrosine Kinase 1	Protein Coding	57	GC13M028300	12.5498	https://www.genecards.org/cgi-bin/carddisp.pl?gene=FLT1
REST	RE1 Silencing Transcription Factor	Protein Coding	49	GC04P056907	12.4999	https://www.genecards.org/cgi-bin/carddisp.pl?gene=REST
CAT	Catalase	Protein Coding	58	GC11P034460	12.455	https://www.genecards.org/cgi-bin/carddisp.pl?gene=CAT
MAPK1	Mitogen-Activated Protein Kinase 1	Protein Coding	59	GC22M021759	12.4309	https://www.genecards.org/cgi-bin/carddisp.pl?gene=MAPK1
GSTP1	Glutathione S-Transferase Pi 1	Protein Coding	57	GC11P067583	12.4063	https://www.genecards.org/cgi-bin/carddisp.pl?gene=GSTP1
SLC2A1	Solute Carrier Family 2 Member 1	Protein Coding	60	GC01M042925	12.3547	https://www.genecards.org/cgi-bin/carddisp.pl?gene=SLC2A1
HNF4A	Hepatocyte Nuclear Factor 4 Alpha	Protein Coding	56	GC20P044355	12.3304	https://www.genecards.org/cgi-bin/carddisp.pl?gene=HNF4A
IL2	Interleukin 2	Protein Coding	53	GC04M122451	12.3247	https://www.genecards.org/cgi-bin/carddisp.pl?gene=IL2
APC	APC Regulator Of WNT Signaling Pathway	Protein Coding	56	GC05P112707	12.3173	https://www.genecards.org/cgi-bin/carddisp.pl?gene=APC
MECP2	Methyl-CpG Binding Protein 2	Protein Coding	53	GC0XM154021	12.3025	https://www.genecards.org/cgi-bin/carddisp.pl?gene=MECP2
KIT	KIT Proto-Oncogene, Receptor Tyrosine Kinase	Protein Coding	60	GC04P054657	12.2061	https://www.genecards.org/cgi-bin/carddisp.pl?gene=KIT
BGLAP	Bone Gamma-Carboxyglutamate Protein	Protein Coding	46	GC01P156242	12.2051	https://www.genecards.org/cgi-bin/carddisp.pl?gene=BGLAP
TTR	Transthyretin	Protein Coding	55	GC18P031557	12.1935	https://www.genecards.org/cgi-bin/carddisp.pl?gene=TTR
PPT1	Palmitoyl-Protein Thioesterase 1	Protein Coding	53	GC01M040103	12.1859	https://www.genecards.org/cgi-bin/carddisp.pl?gene=PPT1
SHBG	Sex Hormone Binding Globulin	Protein Coding	48	GC17P007613	12.144	https://www.genecards.org/cgi-bin/carddisp.pl?gene=SHBG
KDR	Kinase Insert Domain Receptor	Protein Coding	60	GC04M055078	12.1281	https://www.genecards.org/cgi-bin/carddisp.pl?gene=KDR
PPARGC1A	PPARG Coactivator 1 Alpha	Protein Coding	53	GC04M023755	12.1031	https://www.genecards.org/cgi-bin/carddisp.pl?gene=PPARGC1A
KL	Klotho	Protein Coding	54	GC13P033016	12.0441	https://www.genecards.org/cgi-bin/carddisp.pl?gene=KL
IL1RN	Interleukin 1 Receptor Antagonist	Protein Coding	57	GC02P123802	12.0422	https://www.genecards.org/cgi-bin/carddisp.pl?gene=IL1RN
FGFR3	Fibroblast Growth Factor Receptor 3	Protein Coding	63	GC04P001795	12.041	https://www.genecards.org/cgi-bin/carddisp.pl?gene=FGFR3
EGF	Epidermal Growth Factor	Protein Coding	58	GC04P109912	11.9936	https://www.genecards.org/cgi-bin/carddisp.pl?gene=EGF
PSAP	Prosaposin	Protein Coding	54	GC10M071816	11.9353	https://www.genecards.org/cgi-bin/carddisp.pl?gene=PSAP
APOA1	Apolipoprotein A1	Protein Coding	57	GC11M116835	11.9293	https://www.genecards.org/cgi-bin/carddisp.pl?gene=APOA1
DNMT3A	DNA Methyltransferase 3 Alpha	Protein Coding	57	GC02M025228	11.9231	https://www.genecards.org/cgi-bin/carddisp.pl?gene=DNMT3A
POLG	DNA Polymerase Gamma, Catalytic Subunit	Protein Coding	53	GC15M122742	11.8171	https://www.genecards.org/cgi-bin/carddisp.pl?gene=POLG
GCK	Glucokinase	Protein Coding	56	GC07M044595	11.8013	https://www.genecards.org/cgi-bin/carddisp.pl?gene=GCK
FOXO3	Forkhead Box O3	Protein Coding	53	GC06P108559	11.7685	https://www.genecards.org/cgi-bin/carddisp.pl?gene=FOXO3
GSTT1	Glutathione S-Transferase Theta 1	Protein Coding	38	GC22Mi00270	11.7652	https://www.genecards.org/cgi-bin/carddisp.pl?gene=GSTT1
AGT	Angiotensinogen	Protein Coding	56	GC01M230690	11.7288	https://www.genecards.org/cgi-bin/carddisp.pl?gene=AGT
PTPN11	Protein Tyrosine Phosphatase Non-Receptor Type 11	Protein Coding	61	GC12P112418	11.7175	https://www.genecards.org/cgi-bin/carddisp.pl?gene=PTPN11
RAD51	RAD51 Recombinase	Protein Coding	57	GC15P040694	11.6683	https://www.genecards.org/cgi-bin/carddisp.pl?gene=RAD51
GABRG2	Gamma-Aminobutyric Acid Type A Receptor Subunit Gamma2	Protein Coding	55	GC05P162000	11.6375	https://www.genecards.org/cgi-bin/carddisp.pl?gene=GABRG2
CLU	Clusterin	Protein Coding	54	GC08M027596	11.6348	https://www.genecards.org/cgi-bin/carddisp.pl?gene=CLU
CTLA4	Cytotoxic T-Lymphocyte Associated Protein 4	Protein Coding	54	GC02P203854	11.6277	https://www.genecards.org/cgi-bin/carddisp.pl?gene=CTLA4
TCF7L2	Transcription Factor 7 Like 2	Protein Coding	53	GC10P112950	11.6197	https://www.genecards.org/cgi-bin/carddisp.pl?gene=TCF7L2
ICAM1	Intercellular Adhesion Molecule 1	Protein Coding	57	GC19P010749	11.5817	https://www.genecards.org/cgi-bin/carddisp.pl?gene=ICAM1
AGTR1	Angiotensin II Receptor Type 1	Protein Coding	58	GC03P148697	11.5786	https://www.genecards.org/cgi-bin/carddisp.pl?gene=AGTR1
CYP1A2	Cytochrome P450 Family 1 Subfamily A Member 2	Protein Coding	52	GC15P074748	11.5744	https://www.genecards.org/cgi-bin/carddisp.pl?gene=CYP1A2
NF1	Neurofibromin 1	Protein Coding	54	GC17P031094	11.4147	https://www.genecards.org/cgi-bin/carddisp.pl?gene=NF1
SMPD1	Sphingomyelin Phosphodiesterase 1	Protein Coding	56	GC11P006390	11.3972	https://www.genecards.org/cgi-bin/carddisp.pl?gene=SMPD1
CRYAA	Crystallin Alpha A	Protein Coding	52	GC21P043169	11.3869	https://www.genecards.org/cgi-bin/carddisp.pl?gene=CRYAA
LIPC	Lipase C, Hepatic Type	Protein Coding	52	GC15P058410	11.3692	https://www.genecards.org/cgi-bin/carddisp.pl?gene=LIPC
TPP1	Tripeptidyl Peptidase 1	Protein Coding	51	GC11M006950	11.3188	https://www.genecards.org/cgi-bin/carddisp.pl?gene=TPP1
GAPDH	Glyceraldehyde-3-Phosphate Dehydrogenase	Protein Coding	57	GC12P023539	11.309	https://www.genecards.org/cgi-bin/carddisp.pl?gene=GAPDH
GHRL	Ghrelin And Obestatin Prepropeptide	Protein Coding	49	GC03M010285	11.2966	https://www.genecards.org/cgi-bin/carddisp.pl?gene=GHRL
CHAT	Choline O-Acetyltransferase	Protein Coding	55	GC10P049609	11.2873	https://www.genecards.org/cgi-bin/carddisp.pl?gene=CHAT
SCN1B	Sodium Voltage-Gated Channel Beta Subunit 1	Protein Coding	52	GC19P035030	11.2683	https://www.genecards.org/cgi-bin/carddisp.pl?gene=SCN1B
IL18	Interleukin 18	Protein Coding	50	GC11M112143	11.2412	https://www.genecards.org/cgi-bin/carddisp.pl?gene=IL18
CYP1A1	Cytochrome P450 Family 1 Subfamily A Member 1	Protein Coding	55	GC15M074719	11.2402	https://www.genecards.org/cgi-bin/carddisp.pl?gene=CYP1A1
FTO	FTO Alpha-Ketoglutarate Dependent Dioxygenase	Protein Coding	53	GC16P053873	11.2346	https://www.genecards.org/cgi-bin/carddisp.pl?gene=FTO
ERCC4	ERCC Excision Repair 4, Endonuclease Catalytic Subunit	Protein Coding	52	GC16P013920	11.2146	https://www.genecards.org/cgi-bin/carddisp.pl?gene=ERCC4
PRNP	Prion Protein	Protein Coding	55	GC20P004686	11.2096	https://www.genecards.org/cgi-bin/carddisp.pl?gene=PRNP
SERPINF1	Serpin Family F Member 1	Protein Coding	53	GC17P001766	11.2043	https://www.genecards.org/cgi-bin/carddisp.pl?gene=SERPINF1
GLB1	Galactosidase Beta 1	Protein Coding	55	GC03M032963	11.1846	https://www.genecards.org/cgi-bin/carddisp.pl?gene=GLB1
NAMPT	Nicotinamide Phosphoribosyltransferase	Protein Coding	55	GC07M106248	11.1544	https://www.genecards.org/cgi-bin/carddisp.pl?gene=NAMPT
LPL	Lipoprotein Lipase	Protein Coding	56	GC08P019901	11.1494	https://www.genecards.org/cgi-bin/carddisp.pl?gene=LPL
GALC	Galactosylceramidase	Protein Coding	51	GC14M087837	11.1431	https://www.genecards.org/cgi-bin/carddisp.pl?gene=GALC
NPPB	Natriuretic Peptide B	Protein Coding	50	GC01M011858	11.1424	https://www.genecards.org/cgi-bin/carddisp.pl?gene=NPPB
COL2A1	Collagen Type II Alpha 1 Chain	Protein Coding	56	GC12M047972	11.1239	https://www.genecards.org/cgi-bin/carddisp.pl?gene=COL2A1
HTR2A	5-Hydroxytryptamine Receptor 2A	Protein Coding	55	GC13M046831	11.0892	https://www.genecards.org/cgi-bin/carddisp.pl?gene=HTR2A
OCA2	OCA2 Melanosomal Transmembrane Protein	Protein Coding	50	GC15M027754	11.0806	https://www.genecards.org/cgi-bin/carddisp.pl?gene=OCA2
CNR1	Cannabinoid Receptor 1	Protein Coding	53	GC06M088139	11.0585	https://www.genecards.org/cgi-bin/carddisp.pl?gene=CNR1
CETP	Cholesteryl Ester Transfer Protein	Protein Coding	53	GC16P056961	11.0572	https://www.genecards.org/cgi-bin/carddisp.pl?gene=CETP
ABCA1	ATP Binding Cassette Subfamily A Member 1	Protein Coding	55	GC09M104781	11.0168	https://www.genecards.org/cgi-bin/carddisp.pl?gene=ABCA1
NFE2L2	NFE2 Like BZIP Transcription Factor 2	Protein Coding	57	GC02M177227	10.9955	https://www.genecards.org/cgi-bin/carddisp.pl?gene=NFE2L2
C9	Complement C9	Protein Coding	51	GC05M039320	10.9819	https://www.genecards.org/cgi-bin/carddisp.pl?gene=C9
LDLR	Low Density Lipoprotein Receptor	Protein Coding	58	GC19P011091	10.9745	https://www.genecards.org/cgi-bin/carddisp.pl?gene=LDLR
ATXN2	Ataxin 2	Protein Coding	50	GC12M111443	10.939	https://www.genecards.org/cgi-bin/carddisp.pl?gene=ATXN2
CD36	CD36 Molecule	Protein Coding	56	GC07P080369	10.9355	https://www.genecards.org/cgi-bin/carddisp.pl?gene=CD36
CYP2D6	Cytochrome P450 Family 2 Subfamily D Member 6	Protein Coding	53	GC22M042126	10.9133	https://www.genecards.org/cgi-bin/carddisp.pl?gene=CYP2D6
PMS2	PMS1 Homolog 2, Mismatch Repair System Component	Protein Coding	55	GC07M005973	10.9117	https://www.genecards.org/cgi-bin/carddisp.pl?gene=PMS2
FGF2	Fibroblast Growth Factor 2	Protein Coding	52	GC04P122826	10.8549	https://www.genecards.org/cgi-bin/carddisp.pl?gene=FGF2
DRD2	Dopamine Receptor D2	Protein Coding	56	GC11M113409	10.8476	https://www.genecards.org/cgi-bin/carddisp.pl?gene=DRD2
FAS	Fas Cell Surface Death Receptor	Protein Coding	57	GC10P094616	10.8463	https://www.genecards.org/cgi-bin/carddisp.pl?gene=FAS
HRAS	HRas Proto-Oncogene, GTPase	Protein Coding	59	GC11M004421	10.8412	https://www.genecards.org/cgi-bin/carddisp.pl?gene=HRAS
CYP2C19	Cytochrome P450 Family 2 Subfamily C Member 19	Protein Coding	52	GC10P094762	10.841	https://www.genecards.org/cgi-bin/carddisp.pl?gene=CYP2C19
TH	Tyrosine Hydroxylase	Protein Coding	57	GC11M002163	10.8085	https://www.genecards.org/cgi-bin/carddisp.pl?gene=TH
H19	H19 Imprinted Maternally Expressed Transcript	RNA Gene	30	GC11M001995	10.8055	https://www.genecards.org/cgi-bin/carddisp.pl?gene=H19
PCNA	Proliferating Cell Nuclear Antigen	Protein Coding	57	GC20M005114	10.7808	https://www.genecards.org/cgi-bin/carddisp.pl?gene=PCNA
SDHB	Succinate Dehydrogenase Complex Iron Sulfur Subunit B	Protein Coding	54	GC01M018297	10.7716	https://www.genecards.org/cgi-bin/carddisp.pl?gene=SDHB
MT-ND1	Mitochondrially Encoded NADH:Ubiquinone Oxidoreductase Core Subunit 1	Protein Coding	36	GCMTP003309	10.748	https://www.genecards.org/cgi-bin/carddisp.pl?gene=MT-ND1
PALB2	Partner And Localizer Of BRCA2	Protein Coding	51	GC16M023603	10.7464	https://www.genecards.org/cgi-bin/carddisp.pl?gene=PALB2
RETN	Resistin	Protein Coding	49	GC19P007669	10.7372	https://www.genecards.org/cgi-bin/carddisp.pl?gene=RETN
SLC6A3	Solute Carrier Family 6 Member 3	Protein Coding	57	GC05M001392	10.7255	https://www.genecards.org/cgi-bin/carddisp.pl?gene=SLC6A3
BMP2	Bone Morphogenetic Protein 2	Protein Coding	53	GC20P006767	10.6982	https://www.genecards.org/cgi-bin/carddisp.pl?gene=BMP2
SERPINA3	Serpin Family A Member 3	Protein Coding	50	GC14P094612	10.6906	https://www.genecards.org/cgi-bin/carddisp.pl?gene=SERPINA3
RAD51C	RAD51 Paralog C	Protein Coding	50	GC17P058692	10.6861	https://www.genecards.org/cgi-bin/carddisp.pl?gene=RAD51C
BRIP1	BRCA1 Interacting Helicase 1	Protein Coding	54	GC17M061679	10.6775	https://www.genecards.org/cgi-bin/carddisp.pl?gene=BRIP1
CACNA1A	Calcium Voltage-Gated Channel Subunit Alpha1 A	Protein Coding	55	GC19M013206	10.6493	https://www.genecards.org/cgi-bin/carddisp.pl?gene=CACNA1A
MFSD8	Major Facilitator Superfamily Domain Containing 8	Protein Coding	43	GC04M127917	10.6367	https://www.genecards.org/cgi-bin/carddisp.pl?gene=MFSD8
PLAU	Plasminogen Activator, Urokinase	Protein Coding	59	GC10P073909	10.6249	https://www.genecards.org/cgi-bin/carddisp.pl?gene=PLAU
HLA-B	Major Histocompatibility Complex, Class I, B	Protein Coding	52	GC06M071682	10.6128	https://www.genecards.org/cgi-bin/carddisp.pl?gene=HLA-B
MIR146A	MicroRNA 146a	RNA Gene	25	GC05P160485	10.5904	https://www.genecards.org/cgi-bin/carddisp.pl?gene=MIR146A
MIR21	MicroRNA 21	RNA Gene	26	GC17P063092	10.5765	https://www.genecards.org/cgi-bin/carddisp.pl?gene=MIR21
PRL	Prolactin	Protein Coding	50	GC06M022287	10.5587	https://www.genecards.org/cgi-bin/carddisp.pl?gene=PRL
PGR	Progesterone Receptor	Protein Coding	56	GC11M102130	10.5515	https://www.genecards.org/cgi-bin/carddisp.pl?gene=PGR
ACHE	Acetylcholinesterase (Cartwright Blood Group)	Protein Coding	53	GC07M100889	10.5486	https://www.genecards.org/cgi-bin/carddisp.pl?gene=ACHE
POMC	Proopiomelanocortin	Protein Coding	55	GC02M025160	10.5475	https://www.genecards.org/cgi-bin/carddisp.pl?gene=POMC
MMP1	Matrix Metallopeptidase 1	Protein Coding	57	GC11M102810	10.5328	https://www.genecards.org/cgi-bin/carddisp.pl?gene=MMP1
IL1A	Interleukin 1 Alpha	Protein Coding	52	GC02M112773	10.5122	https://www.genecards.org/cgi-bin/carddisp.pl?gene=IL1A
SRCAP	Snf2 Related CREBBP Activator Protein	Protein Coding	48	GC16P042814	10.5113	https://www.genecards.org/cgi-bin/carddisp.pl?gene=SRCAP
NPPA	Natriuretic Peptide A	Protein Coding	52	GC01M011846	10.4873	https://www.genecards.org/cgi-bin/carddisp.pl?gene=NPPA
NLRP3	NLR Family Pyrin Domain Containing 3	Protein Coding	55	GC01P247415	10.466	https://www.genecards.org/cgi-bin/carddisp.pl?gene=NLRP3
SCN5A	Sodium Voltage-Gated Channel Alpha Subunit 5	Protein Coding	57	GC03M038549	10.4632	https://www.genecards.org/cgi-bin/carddisp.pl?gene=SCN5A
IL4	Interleukin 4	Protein Coding	53	GC05P132673	10.456	https://www.genecards.org/cgi-bin/carddisp.pl?gene=IL4
XRCC1	X-Ray Repair Cross Complementing 1	Protein Coding	51	GC19M043543	10.4528	https://www.genecards.org/cgi-bin/carddisp.pl?gene=XRCC1
GJB2	Gap Junction Protein Beta 2	Protein Coding	52	GC13M020187	10.4406	https://www.genecards.org/cgi-bin/carddisp.pl?gene=GJB2
IRS1	Insulin Receptor Substrate 1	Protein Coding	53	GC02M226731	10.4327	https://www.genecards.org/cgi-bin/carddisp.pl?gene=IRS1
NAGLU	N-Acetyl-Alpha-Glucosaminidase	Protein Coding	49	GC17P061991	10.431	https://www.genecards.org/cgi-bin/carddisp.pl?gene=NAGLU
NSD1	Nuclear Receptor Binding SET Domain Protein 1	Protein Coding	51	GC05P177646	10.4261	https://www.genecards.org/cgi-bin/carddisp.pl?gene=NSD1
TSHR	Thyroid Stimulating Hormone Receptor	Protein Coding	54	GC14P080954	10.4151	https://www.genecards.org/cgi-bin/carddisp.pl?gene=TSHR
BCHE	Butyrylcholinesterase	Protein Coding	57	GC03M165772	10.4118	https://www.genecards.org/cgi-bin/carddisp.pl?gene=BCHE
FN1	Fibronectin 1	Protein Coding	57	GC02M215360	10.3876	https://www.genecards.org/cgi-bin/carddisp.pl?gene=FN1
TGFBR2	Transforming Growth Factor Beta Receptor 2	Protein Coding	59	GC03P030623	10.3828	https://www.genecards.org/cgi-bin/carddisp.pl?gene=TGFBR2
MET	MET Proto-Oncogene, Receptor Tyrosine Kinase	Protein Coding	61	GC07P116672	10.326	https://www.genecards.org/cgi-bin/carddisp.pl?gene=MET
UCP2	Uncoupling Protein 2	Protein Coding	52	GC11M073974	10.3121	https://www.genecards.org/cgi-bin/carddisp.pl?gene=UCP2
CAV1	Caveolin 1	Protein Coding	55	GC07P116524	10.3098	https://www.genecards.org/cgi-bin/carddisp.pl?gene=CAV1
HMGA2	High Mobility Group AT-Hook 2	Protein Coding	50	GC12P065824	10.2997	https://www.genecards.org/cgi-bin/carddisp.pl?gene=HMGA2
MBP	Myelin Basic Protein	Protein Coding	51	GC18M076978	10.2643	https://www.genecards.org/cgi-bin/carddisp.pl?gene=MBP
COL1A2	Collagen Type I Alpha 2 Chain	Protein Coding	54	GC07P094394	10.2527	https://www.genecards.org/cgi-bin/carddisp.pl?gene=COL1A2
ALPL	Alkaline Phosphatase, Biomineralization Associated	Protein Coding	58	GC01P021508	10.2478	https://www.genecards.org/cgi-bin/carddisp.pl?gene=ALPL
KLK3	Kallikrein Related Peptidase 3	Protein Coding	53	GC19P050854	10.2174	https://www.genecards.org/cgi-bin/carddisp.pl?gene=KLK3
EDN1	Endothelin 1	Protein Coding	55	GC06P012256	10.2091	https://www.genecards.org/cgi-bin/carddisp.pl?gene=EDN1
PTCH1	Patched 1	Protein Coding	57	GC09M095442	10.2022	https://www.genecards.org/cgi-bin/carddisp.pl?gene=PTCH1
FLT3	Fms Related Receptor Tyrosine Kinase 3	Protein Coding	60	GC13M028003	10.1874	https://www.genecards.org/cgi-bin/carddisp.pl?gene=FLT3
NRAS	NRAS Proto-Oncogene, GTPase	Protein Coding	57	GC01M114704	10.1792	https://www.genecards.org/cgi-bin/carddisp.pl?gene=NRAS
TGFBR1	Transforming Growth Factor Beta Receptor 1	Protein Coding	61	GC09P099104	10.1474	https://www.genecards.org/cgi-bin/carddisp.pl?gene=TGFBR1
CASP3	Caspase 3	Protein Coding	57	GC04M184627	10.0977	https://www.genecards.org/cgi-bin/carddisp.pl?gene=CASP3
MIR34A	MicroRNA 34a	RNA Gene	25	GC01M009154	10.0948	https://www.genecards.org/cgi-bin/carddisp.pl?gene=MIR34A
NOS2	Nitric Oxide Synthase 2	Protein Coding	56	GC17M027756	10.0822	https://www.genecards.org/cgi-bin/carddisp.pl?gene=NOS2
CYP1B1	Cytochrome P450 Family 1 Subfamily B Member 1	Protein Coding	54	GC02M038066	10.0821	https://www.genecards.org/cgi-bin/carddisp.pl?gene=CYP1B1
HTT	Huntingtin	Protein Coding	51	GC04P003041	10.0798	https://www.genecards.org/cgi-bin/carddisp.pl?gene=HTT
VWF	Von Willebrand Factor	Protein Coding	55	GC12M005949	10.0669	https://www.genecards.org/cgi-bin/carddisp.pl?gene=VWF
TREM2	Triggering Receptor Expressed On Myeloid Cells 2	Protein Coding	51	GC06M071918	10.0499	https://www.genecards.org/cgi-bin/carddisp.pl?gene=TREM2
TIMP3	TIMP Metallopeptidase Inhibitor 3	Protein Coding	50	GC22P044970	10.042	https://www.genecards.org/cgi-bin/carddisp.pl?gene=TIMP3
NTRK2	Neurotrophic Receptor Tyrosine Kinase 2	Protein Coding	60	GC09P084668	10.0008	https://www.genecards.org/cgi-bin/carddisp.pl?gene=NTRK2
STAT3	Signal Transducer And Activator Of Transcription 3	Protein Coding	61	GC17M042313	10.0005	https://www.genecards.org/cgi-bin/carddisp.pl?gene=STAT3
RB1	RB Transcriptional Corepressor 1	Protein Coding	55	GC13P048303	9.98766	https://www.genecards.org/cgi-bin/carddisp.pl?gene=RB1
KCNQ2	Potassium Voltage-Gated Channel Subfamily Q Member 2	Protein Coding	55	GC20M063400	9.98195	https://www.genecards.org/cgi-bin/carddisp.pl?gene=KCNQ2
CDKN1C	Cyclin Dependent Kinase Inhibitor 1C	Protein Coding	52	GC11M004529	9.95387	https://www.genecards.org/cgi-bin/carddisp.pl?gene=CDKN1C
TNFRSF11B	TNF Receptor Superfamily Member 11b	Protein Coding	54	GC08M118923	9.95147	https://www.genecards.org/cgi-bin/carddisp.pl?gene=TNFRSF11B
EPO	Erythropoietin	Protein Coding	49	GC07P100720	9.9485	https://www.genecards.org/cgi-bin/carddisp.pl?gene=EPO
PDX1	Pancreatic And Duodenal Homeobox 1	Protein Coding	52	GC13P027921	9.9478	https://www.genecards.org/cgi-bin/carddisp.pl?gene=PDX1
NR4A2	Nuclear Receptor Subfamily 4 Group A Member 2	Protein Coding	53	GC02M156324	9.94132	https://www.genecards.org/cgi-bin/carddisp.pl?gene=NR4A2
NGF	Nerve Growth Factor	Protein Coding	58	GC01M115285	9.93394	https://www.genecards.org/cgi-bin/carddisp.pl?gene=NGF
SCN4A	Sodium Voltage-Gated Channel Alpha Subunit 4	Protein Coding	52	GC17M063938	9.9222	https://www.genecards.org/cgi-bin/carddisp.pl?gene=SCN4A
SIRT3	Sirtuin 3	Protein Coding	54	GC11M000215	9.89894	https://www.genecards.org/cgi-bin/carddisp.pl?gene=SIRT3
NPY	Neuropeptide Y	Protein Coding	51	GC07P024290	9.89192	https://www.genecards.org/cgi-bin/carddisp.pl?gene=NPY
PSEN2	Presenilin 2	Protein Coding	56	GC01P226870	9.88076	https://www.genecards.org/cgi-bin/carddisp.pl?gene=PSEN2
IDH1	Isocitrate Dehydrogenase (NADP(+)) 1	Protein Coding	60	GC02M208236	9.86945	https://www.genecards.org/cgi-bin/carddisp.pl?gene=IDH1
ADRB2	Adrenoceptor Beta 2	Protein Coding	56	GC05P148825	9.86166	https://www.genecards.org/cgi-bin/carddisp.pl?gene=ADRB2
CYP17A1	Cytochrome P450 Family 17 Subfamily A Member 1	Protein Coding	55	GC10M102830	9.8306	https://www.genecards.org/cgi-bin/carddisp.pl?gene=CYP17A1
IFIH1	Interferon Induced With Helicase C Domain 1	Protein Coding	55	GC02M162267	9.82351	https://www.genecards.org/cgi-bin/carddisp.pl?gene=IFIH1
FOXO1	Forkhead Box O1	Protein Coding	56	GC13M040555	9.82174	https://www.genecards.org/cgi-bin/carddisp.pl?gene=FOXO1
GRIN2A	Glutamate Ionotropic Receptor NMDA Type Subunit 2A	Protein Coding	59	GC16M009753	9.79144	https://www.genecards.org/cgi-bin/carddisp.pl?gene=GRIN2A
TREX1	Three Prime Repair Exonuclease 1	Protein Coding	49	GC03P049976	9.79044	https://www.genecards.org/cgi-bin/carddisp.pl?gene=TREX1
NPM1	Nucleophosmin 1	Protein Coding	57	GC05P171387	9.73401	https://www.genecards.org/cgi-bin/carddisp.pl?gene=NPM1
SST	Somatostatin	Protein Coding	47	GC03M187668	9.71624	https://www.genecards.org/cgi-bin/carddisp.pl?gene=SST
FGFR1	Fibroblast Growth Factor Receptor 1	Protein Coding	63	GC08M038400	9.70824	https://www.genecards.org/cgi-bin/carddisp.pl?gene=FGFR1
HMOX1	Heme Oxygenase 1	Protein Coding	59	GC22P035380	9.69737	https://www.genecards.org/cgi-bin/carddisp.pl?gene=HMOX1
SCN8A	Sodium Voltage-Gated Channel Alpha Subunit 8	Protein Coding	56	GC12P051590	9.69047	https://www.genecards.org/cgi-bin/carddisp.pl?gene=SCN8A
CALCA	Calcitonin Related Polypeptide Alpha	Protein Coding	50	GC11M014945	9.68685	https://www.genecards.org/cgi-bin/carddisp.pl?gene=CALCA
NOTCH3	Notch Receptor 3	Protein Coding	58	GC19M015159	9.66717	https://www.genecards.org/cgi-bin/carddisp.pl?gene=NOTCH3
CDKN1A	Cyclin Dependent Kinase Inhibitor 1A	Protein Coding	55	GC06P092294	9.65727	https://www.genecards.org/cgi-bin/carddisp.pl?gene=CDKN1A
LRP5	LDL Receptor Related Protein 5	Protein Coding	56	GC11P068298	9.65597	https://www.genecards.org/cgi-bin/carddisp.pl?gene=LRP5
CYP3A5	Cytochrome P450 Family 3 Subfamily A Member 5	Protein Coding	51	GC07M099648	9.61647	https://www.genecards.org/cgi-bin/carddisp.pl?gene=CYP3A5
NPC1	NPC Intracellular Cholesterol Transporter 1	Protein Coding	56	GC18M023506	9.60471	https://www.genecards.org/cgi-bin/carddisp.pl?gene=NPC1
CSF3	Colony Stimulating Factor 3	Protein Coding	47	GC17P040015	9.57765	https://www.genecards.org/cgi-bin/carddisp.pl?gene=CSF3
EXOSC2	Exosome Component 2	Protein Coding	48	GC09P130693	9.56348	https://www.genecards.org/cgi-bin/carddisp.pl?gene=EXOSC2
IGFBP1	Insulin Like Growth Factor Binding Protein 1	Protein Coding	50	GC07P048184	9.51976	https://www.genecards.org/cgi-bin/carddisp.pl?gene=IGFBP1
TBP	TATA-Box Binding Protein	Protein Coding	55	GC06P170554	9.51271	https://www.genecards.org/cgi-bin/carddisp.pl?gene=TBP
PIK3R1	Phosphoinositide-3-Kinase Regulatory Subunit 1	Protein Coding	57	GC05P068215	9.51221	https://www.genecards.org/cgi-bin/carddisp.pl?gene=PIK3R1
TF	Transferrin	Protein Coding	57	GC03P135056	9.50689	https://www.genecards.org/cgi-bin/carddisp.pl?gene=TF
C9orf72	C9orf72-SMCR8 Complex Subunit	Protein Coding	48	GC09M028534	9.47047	https://www.genecards.org/cgi-bin/carddisp.pl?gene=C9orf72
LEPR	Leptin Receptor	Protein Coding	57	GC01P065421	9.46673	https://www.genecards.org/cgi-bin/carddisp.pl?gene=LEPR
PARK7	Parkinsonism Associated Deglycase	Protein Coding	54	GC01P008140	9.43371	https://www.genecards.org/cgi-bin/carddisp.pl?gene=PARK7
SIRT6	Sirtuin 6	Protein Coding	52	GC19M004174	9.43216	https://www.genecards.org/cgi-bin/carddisp.pl?gene=SIRT6
NOD2	Nucleotide Binding Oligomerization Domain Containing 2	Protein Coding	55	GC16P050693	9.41342	https://www.genecards.org/cgi-bin/carddisp.pl?gene=NOD2
TYMS	Thymidylate Synthetase	Protein Coding	56	GC18P000657	9.40425	https://www.genecards.org/cgi-bin/carddisp.pl?gene=TYMS
KCNH2	Potassium Voltage-Gated Channel Subfamily H Member 2	Protein Coding	57	GC07M150944	9.39763	https://www.genecards.org/cgi-bin/carddisp.pl?gene=KCNH2
SERPINA1	Serpin Family A Member 1	Protein Coding	56	GC14M094376	9.38227	https://www.genecards.org/cgi-bin/carddisp.pl?gene=SERPINA1
SERPINC1	Serpin Family C Member 1	Protein Coding	56	GC01M174653	9.38095	https://www.genecards.org/cgi-bin/carddisp.pl?gene=SERPINC1
MBL2	Mannose Binding Lectin 2	Protein Coding	53	GC10M052760	9.37085	https://www.genecards.org/cgi-bin/carddisp.pl?gene=MBL2
MMP13	Matrix Metallopeptidase 13	Protein Coding	57	GC11M102942	9.3579	https://www.genecards.org/cgi-bin/carddisp.pl?gene=MMP13
GNRH1	Gonadotropin Releasing Hormone 1	Protein Coding	47	GC08M025419	9.33932	https://www.genecards.org/cgi-bin/carddisp.pl?gene=GNRH1
ABCC9	ATP Binding Cassette Subfamily C Member 9	Protein Coding	52	GC12M021797	9.33761	https://www.genecards.org/cgi-bin/carddisp.pl?gene=ABCC9
PAX4	Paired Box 4	Protein Coding	47	GC07M127610	9.32464	https://www.genecards.org/cgi-bin/carddisp.pl?gene=PAX4
NTRK1	Neurotrophic Receptor Tyrosine Kinase 1	Protein Coding	57	GC01P156815	9.31511	https://www.genecards.org/cgi-bin/carddisp.pl?gene=NTRK1
TLR2	Toll Like Receptor 2	Protein Coding	59	GC04P153684	9.31441	https://www.genecards.org/cgi-bin/carddisp.pl?gene=TLR2
TARDBP	TAR DNA Binding Protein	Protein Coding	53	GC01P011013	9.30727	https://www.genecards.org/cgi-bin/carddisp.pl?gene=TARDBP
HLA-C	Major Histocompatibility Complex, Class I, C	Protein Coding	51	GC06M071681	9.30383	https://www.genecards.org/cgi-bin/carddisp.pl?gene=HLA-C
KISS1R	KISS1 Receptor	Protein Coding	53	GC19P000917	9.29119	https://www.genecards.org/cgi-bin/carddisp.pl?gene=KISS1R
SMARCA4	SWI/SNF Related, Matrix Associated, Actin Dependent Regulator Of Chromatin, Subfamily A, Member 4	Protein Coding	57	GC19P010932	9.28905	https://www.genecards.org/cgi-bin/carddisp.pl?gene=SMARCA4
CSGALNACT1	Chondroitin Sulfate N-Acetylgalactosaminyltransferase 1	Protein Coding	48	GC08M019404	9.28549	https://www.genecards.org/cgi-bin/carddisp.pl?gene=CSGALNACT1
GPT	Glutamic--Pyruvic Transaminase	Protein Coding	48	GC08P144502	9.28423	https://www.genecards.org/cgi-bin/carddisp.pl?gene=GPT
MYC	MYC Proto-Oncogene, BHLH Transcription Factor	Protein Coding	59	GC08P127735	9.27122	https://www.genecards.org/cgi-bin/carddisp.pl?gene=MYC
DRD4	Dopamine Receptor D4	Protein Coding	52	GC11P002096	9.25412	https://www.genecards.org/cgi-bin/carddisp.pl?gene=DRD4
RECQL4	RecQ Like Helicase 4	Protein Coding	47	GC08M145607	9.25234	https://www.genecards.org/cgi-bin/carddisp.pl?gene=RECQL4
SYP	Synaptophysin	Protein Coding	52	GC0XM049187	9.25005	https://www.genecards.org/cgi-bin/carddisp.pl?gene=SYP
TNFSF11	TNF Superfamily Member 11	Protein Coding	56	GC13P042562	9.24966	https://www.genecards.org/cgi-bin/carddisp.pl?gene=TNFSF11
LTA	Lymphotoxin Alpha	Protein Coding	49	GC06P092152	9.24962	https://www.genecards.org/cgi-bin/carddisp.pl?gene=LTA
ARHI1	Age-Related Hearing Impairment 1	Genetic Locus	2	GC08U901093	9.22723	https://www.genecards.org/cgi-bin/carddisp.pl?gene=ARHI1
ARHI2	Age-Related Hearing Impairment 2	Genetic Locus	2	GC03U901363	9.22723	https://www.genecards.org/cgi-bin/carddisp.pl?gene=ARHI2
ESR2	Estrogen Receptor 2	Protein Coding	56	GC14M064084	9.22298	https://www.genecards.org/cgi-bin/carddisp.pl?gene=ESR2
SMN1	Survival Of Motor Neuron 1, Telomeric	Protein Coding	47	GC05P070924	9.20351	https://www.genecards.org/cgi-bin/carddisp.pl?gene=SMN1
CDKN1B	Cyclin Dependent Kinase Inhibitor 1B	Protein Coding	54	GC12P023759	9.19763	https://www.genecards.org/cgi-bin/carddisp.pl?gene=CDKN1B
REN	Renin	Protein Coding	55	GC01M204154	9.19706	https://www.genecards.org/cgi-bin/carddisp.pl?gene=REN
TGFB2	Transforming Growth Factor Beta 2	Protein Coding	58	GC01P218345	9.16995	https://www.genecards.org/cgi-bin/carddisp.pl?gene=TGFB2
ANGPT2	Angiopoietin 2	Protein Coding	55	GC08M006499	9.1623	https://www.genecards.org/cgi-bin/carddisp.pl?gene=ANGPT2
NEUROD1	Neuronal Differentiation 1	Protein Coding	50	GC02M181673	9.15908	https://www.genecards.org/cgi-bin/carddisp.pl?gene=NEUROD1
BLM	BLM RecQ Like Helicase	Protein Coding	56	GC15P090717	9.15862	https://www.genecards.org/cgi-bin/carddisp.pl?gene=BLM
NR3C2	Nuclear Receptor Subfamily 3 Group C Member 2	Protein Coding	52	GC04M148078	9.15659	https://www.genecards.org/cgi-bin/carddisp.pl?gene=NR3C2
ADH1C	Alcohol Dehydrogenase 1C (Class I), Gamma Polypeptide	Protein Coding	47	GC04M099336	9.15045	https://www.genecards.org/cgi-bin/carddisp.pl?gene=ADH1C
PCSK9	Proprotein Convertase Subtilisin/Kexin Type 9	Protein Coding	57	GC01P055039	9.14265	https://www.genecards.org/cgi-bin/carddisp.pl?gene=PCSK9
TIMP1	TIMP Metallopeptidase Inhibitor 1	Protein Coding	52	GC0XP047711	9.13545	https://www.genecards.org/cgi-bin/carddisp.pl?gene=TIMP1
IL13	Interleukin 13	Protein Coding	50	GC05P132656	9.13433	https://www.genecards.org/cgi-bin/carddisp.pl?gene=IL13
RYR1	Ryanodine Receptor 1	Protein Coding	53	GC19P072806	9.12874	https://www.genecards.org/cgi-bin/carddisp.pl?gene=RYR1
MUTYH	MutY DNA Glycosylase	Protein Coding	52	GC01M045329	9.12147	https://www.genecards.org/cgi-bin/carddisp.pl?gene=MUTYH
DYRK1A	Dual Specificity Tyrosine Phosphorylation Regulated Kinase 1A	Protein Coding	57	GC21P037365	9.10254	https://www.genecards.org/cgi-bin/carddisp.pl?gene=DYRK1A
TNFRSF1A	TNF Receptor Superfamily Member 1A	Protein Coding	57	GC12M006328	9.09903	https://www.genecards.org/cgi-bin/carddisp.pl?gene=TNFRSF1A
MMP3	Matrix Metallopeptidase 3	Protein Coding	57	GC11M102835	9.09698	https://www.genecards.org/cgi-bin/carddisp.pl?gene=MMP3
CFTR	CF Transmembrane Conductance Regulator	Protein Coding	59	GC07P117287	9.08748	https://www.genecards.org/cgi-bin/carddisp.pl?gene=CFTR
MYO7A	Myosin VIIA	Protein Coding	50	GC11P077128	9.08428	https://www.genecards.org/cgi-bin/carddisp.pl?gene=MYO7A
GJA1	Gap Junction Protein Alpha 1	Protein Coding	57	GC06P121436	9.07162	https://www.genecards.org/cgi-bin/carddisp.pl?gene=GJA1
PDGFRA	Platelet Derived Growth Factor Receptor Alpha	Protein Coding	60	GC04P054229	9.06005	https://www.genecards.org/cgi-bin/carddisp.pl?gene=PDGFRA
CD40LG	CD40 Ligand	Protein Coding	57	GC0XP136649	9.05758	https://www.genecards.org/cgi-bin/carddisp.pl?gene=CD40LG
SELP	Selectin P	Protein Coding	52	GC01M169558	9.04128	https://www.genecards.org/cgi-bin/carddisp.pl?gene=SELP
THBD	Thrombomodulin	Protein Coding	53	GC20M023026	9.03973	https://www.genecards.org/cgi-bin/carddisp.pl?gene=THBD
MYH7	Myosin Heavy Chain 7	Protein Coding	53	GC14M023412	9.02936	https://www.genecards.org/cgi-bin/carddisp.pl?gene=MYH7
MC1R	Melanocortin 1 Receptor	Protein Coding	54	GC16P089912	9.01169	https://www.genecards.org/cgi-bin/carddisp.pl?gene=MC1R
EPCAM	Epithelial Cell Adhesion Molecule	Protein Coding	56	GC02P047345	8.99844	https://www.genecards.org/cgi-bin/carddisp.pl?gene=EPCAM
MAP2K1	Mitogen-Activated Protein Kinase Kinase 1	Protein Coding	60	GC15P066386	8.98563	https://www.genecards.org/cgi-bin/carddisp.pl?gene=MAP2K1
GHRHR	Growth Hormone Releasing Hormone Receptor	Protein Coding	49	GC07P030938	8.9633	https://www.genecards.org/cgi-bin/carddisp.pl?gene=GHRHR
GRN	Granulin Precursor	Protein Coding	55	GC17P044345	8.95211	https://www.genecards.org/cgi-bin/carddisp.pl?gene=GRN
CEP290	Centrosomal Protein 290	Protein Coding	48	GC12M088049	8.95159	https://www.genecards.org/cgi-bin/carddisp.pl?gene=CEP290
MKI67	Marker Of Proliferation Ki-67	Protein Coding	51	GC10M128096	8.95146	https://www.genecards.org/cgi-bin/carddisp.pl?gene=MKI67
EZH2	Enhancer Of Zeste 2 Polycomb Repressive Complex 2 Subunit	Protein Coding	60	GC07M148807	8.94165	https://www.genecards.org/cgi-bin/carddisp.pl?gene=EZH2
PTPN22	Protein Tyrosine Phosphatase Non-Receptor Type 22	Protein Coding	54	GC01M113813	8.92981	https://www.genecards.org/cgi-bin/carddisp.pl?gene=PTPN22
IL17A	Interleukin 17A	Protein Coding	50	GC06P052186	8.90718	https://www.genecards.org/cgi-bin/carddisp.pl?gene=IL17A
HNF1B	HNF1 Homeobox B	Protein Coding	50	GC17M037686	8.90621	https://www.genecards.org/cgi-bin/carddisp.pl?gene=HNF1B
CP	Ceruloplasmin	Protein Coding	55	GC03M149162	8.90568	https://www.genecards.org/cgi-bin/carddisp.pl?gene=CP
ENPP1	Ectonucleotide Pyrophosphatase/Phosphodiesterase 1	Protein Coding	56	GC06P131808	8.90021	https://www.genecards.org/cgi-bin/carddisp.pl?gene=ENPP1
MTR	5-Methyltetrahydrofolate-Homocysteine Methyltransferase	Protein Coding	54	GC01P236795	8.89777	https://www.genecards.org/cgi-bin/carddisp.pl?gene=MTR
BAX	BCL2 Associated X, Apoptosis Regulator	Protein Coding	57	GC19P048954	8.88095	https://www.genecards.org/cgi-bin/carddisp.pl?gene=BAX
ERCC5	ERCC Excision Repair 5, Endonuclease	Protein Coding	51	GC13P102845	8.87977	https://www.genecards.org/cgi-bin/carddisp.pl?gene=ERCC5
CLN6	CLN6 Transmembrane ER Protein	Protein Coding	44	GC15M068206	8.87625	https://www.genecards.org/cgi-bin/carddisp.pl?gene=CLN6
SLC17A5	Solute Carrier Family 17 Member 5	Protein Coding	51	GC06M073593	8.85823	https://www.genecards.org/cgi-bin/carddisp.pl?gene=SLC17A5
RHO	Rhodopsin	Protein Coding	55	GC03P134990	8.85323	https://www.genecards.org/cgi-bin/carddisp.pl?gene=RHO
ATRIP	ATR Interacting Protein	Protein Coding	49	GC03P049971	8.83502	https://www.genecards.org/cgi-bin/carddisp.pl?gene=ATRIP
CD79A	CD79a Molecule	Protein Coding	55	GC19P041877	8.83234	https://www.genecards.org/cgi-bin/carddisp.pl?gene=CD79A
IGFBP2	Insulin Like Growth Factor Binding Protein 2	Protein Coding	51	GC02P216632	8.82089	https://www.genecards.org/cgi-bin/carddisp.pl?gene=IGFBP2
TFAM	Transcription Factor A, Mitochondrial	Protein Coding	50	GC10P058385	8.81746	https://www.genecards.org/cgi-bin/carddisp.pl?gene=TFAM
GRIN1	Glutamate Ionotropic Receptor NMDA Type Subunit 1	Protein Coding	57	GC09P137184	8.79596	https://www.genecards.org/cgi-bin/carddisp.pl?gene=GRIN1
SNRPN	Small Nuclear Ribonucleoprotein Polypeptide N	Protein Coding	50	GC15P024823	8.78526	https://www.genecards.org/cgi-bin/carddisp.pl?gene=SNRPN
SCN9A	Sodium Voltage-Gated Channel Alpha Subunit 9	Protein Coding	55	GC02M166195	8.76472	https://www.genecards.org/cgi-bin/carddisp.pl?gene=SCN9A
VCAM1	Vascular Cell Adhesion Molecule 1	Protein Coding	52	GC01P100719	8.75983	https://www.genecards.org/cgi-bin/carddisp.pl?gene=VCAM1
NAT2	N-Acetyltransferase 2	Protein Coding	47	GC08P018391	8.7531	https://www.genecards.org/cgi-bin/carddisp.pl?gene=NAT2
CDKL5	Cyclin Dependent Kinase Like 5	Protein Coding	50	GC0XP018425	8.75078	https://www.genecards.org/cgi-bin/carddisp.pl?gene=CDKL5
GNAS	GNAS Complex Locus	Protein Coding	56	GC20P058839	8.75037	https://www.genecards.org/cgi-bin/carddisp.pl?gene=GNAS
DRD3	Dopamine Receptor D3	Protein Coding	51	GC03M114128	8.74152	https://www.genecards.org/cgi-bin/carddisp.pl?gene=DRD3
JUN	Jun Proto-Oncogene, AP-1 Transcription Factor Subunit	Protein Coding	55	GC01M058780	8.72492	https://www.genecards.org/cgi-bin/carddisp.pl?gene=JUN
MEN1	Menin 1	Protein Coding	51	GC11M064803	8.71157	https://www.genecards.org/cgi-bin/carddisp.pl?gene=MEN1
NEU1	Neuraminidase 1	Protein Coding	52	GC06M031857	8.70785	https://www.genecards.org/cgi-bin/carddisp.pl?gene=NEU1
KITLG	KIT Ligand	Protein Coding	53	GC12M088492	8.70551	https://www.genecards.org/cgi-bin/carddisp.pl?gene=KITLG
MYOC	Myocilin	Protein Coding	49	GC01M171604	8.69416	https://www.genecards.org/cgi-bin/carddisp.pl?gene=MYOC
SKIC2	SKI2 Subunit Of Superkiller Complex	Protein Coding	48	GC06P095839	8.67823	https://www.genecards.org/cgi-bin/carddisp.pl?gene=SKIC2
LOC106627981	GBA Recombination Region	Functional Element	4	GC01P155233	8.67359	https://www.genecards.org/cgi-bin/carddisp.pl?gene=LOC106627981
HLA-DQA1	Major Histocompatibility Complex, Class II, DQ Alpha 1	Protein Coding	48	GC06P092182	8.66971	https://www.genecards.org/cgi-bin/carddisp.pl?gene=HLA-DQA1
XPC	XPC Complex Subunit, DNA Damage Recognition And Repair Factor	Protein Coding	52	GC03M021831	8.62827	https://www.genecards.org/cgi-bin/carddisp.pl?gene=XPC
GMNN	Geminin DNA Replication Inhibitor	Protein Coding	51	GC06P024779	8.62775	https://www.genecards.org/cgi-bin/carddisp.pl?gene=GMNN
DES	Desmin	Protein Coding	55	GC02P219418	8.62118	https://www.genecards.org/cgi-bin/carddisp.pl?gene=DES
SELE	Selectin E	Protein Coding	50	GC01M169722	8.60651	https://www.genecards.org/cgi-bin/carddisp.pl?gene=SELE
HBB	Hemoglobin Subunit Beta	Protein Coding	51	GC11M006827	8.60035	https://www.genecards.org/cgi-bin/carddisp.pl?gene=HBB
RPE65	Retinoid Isomerohydrolase RPE65	Protein Coding	51	GC01M068428	8.58581	https://www.genecards.org/cgi-bin/carddisp.pl?gene=RPE65
TTN	Titin	Protein Coding	54	GC02M178525	8.55522	https://www.genecards.org/cgi-bin/carddisp.pl?gene=TTN
ENG	Endoglin	Protein Coding	55	GC09M127815	8.53463	https://www.genecards.org/cgi-bin/carddisp.pl?gene=ENG
PGBD3	PiggyBac Transposable Element Derived 3	Protein Coding	32	GC10M049517	8.5175	https://www.genecards.org/cgi-bin/carddisp.pl?gene=PGBD3
AFP	Alpha Fetoprotein	Protein Coding	53	GC04P073431	8.50737	https://www.genecards.org/cgi-bin/carddisp.pl?gene=AFP
DYNC1H1	Dynein Cytoplasmic 1 Heavy Chain 1	Protein Coding	51	GC14P110618	8.50239	https://www.genecards.org/cgi-bin/carddisp.pl?gene=DYNC1H1
CASP8	Caspase 8	Protein Coding	59	GC02P201233	8.50083	https://www.genecards.org/cgi-bin/carddisp.pl?gene=CASP8
COL3A1	Collagen Type III Alpha 1 Chain	Protein Coding	54	GC02P188974	8.49136	https://www.genecards.org/cgi-bin/carddisp.pl?gene=COL3A1
KISS1	KiSS-1 Metastasis Suppressor	Protein Coding	48	GC01M204190	8.48255	https://www.genecards.org/cgi-bin/carddisp.pl?gene=KISS1
SPATA7	Spermatogenesis Associated 7	Protein Coding	44	GC14P088384	8.47741	https://www.genecards.org/cgi-bin/carddisp.pl?gene=SPATA7
IFNA1	Interferon Alpha 1	Protein Coding	45	GC09P021611	8.46791	https://www.genecards.org/cgi-bin/carddisp.pl?gene=IFNA1
CREBBP	CREB Binding Protein	Protein Coding	60	GC16M008258	8.4646	https://www.genecards.org/cgi-bin/carddisp.pl?gene=CREBBP
NR3C1	Nuclear Receptor Subfamily 3 Group C Member 1	Protein Coding	56	GC05M143277	8.45883	https://www.genecards.org/cgi-bin/carddisp.pl?gene=NR3C1
MAF	MAF BZIP Transcription Factor	Protein Coding	51	GC16M079204	8.4572	https://www.genecards.org/cgi-bin/carddisp.pl?gene=MAF
PIK3CG	Phosphatidylinositol-4,5-Bisphosphate 3-Kinase Catalytic Subunit Gamma	Protein Coding	55	GC07P106865	8.45299	https://www.genecards.org/cgi-bin/carddisp.pl?gene=PIK3CG
CRYAB	Crystallin Alpha B	Protein Coding	53	GC11M111908	8.43235	https://www.genecards.org/cgi-bin/carddisp.pl?gene=CRYAB
CLN5	CLN5 Intracellular Trafficking Protein	Protein Coding	48	GC13P076990	8.42443	https://www.genecards.org/cgi-bin/carddisp.pl?gene=CLN5
GABRA1	Gamma-Aminobutyric Acid Type A Receptor Subunit Alpha1	Protein Coding	54	GC05P161847	8.42404	https://www.genecards.org/cgi-bin/carddisp.pl?gene=GABRA1
ZMPSTE24	Zinc Metallopeptidase STE24	Protein Coding	48	GC01P040258	8.41963	https://www.genecards.org/cgi-bin/carddisp.pl?gene=ZMPSTE24
BEST1	Bestrophin 1	Protein Coding	50	GC11P061949	8.41362	https://www.genecards.org/cgi-bin/carddisp.pl?gene=BEST1
RAF1	Raf-1 Proto-Oncogene, Serine/Threonine Kinase	Protein Coding	61	GC03M012583	8.40948	https://www.genecards.org/cgi-bin/carddisp.pl?gene=RAF1
PRKAR1A	Protein Kinase CAMP-Dependent Type I Regulatory Subunit Alpha	Protein Coding	57	GC17P069214	8.40938	https://www.genecards.org/cgi-bin/carddisp.pl?gene=PRKAR1A
OGG1	8-Oxoguanine DNA Glycosylase	Protein Coding	53	GC03P013609	8.38078	https://www.genecards.org/cgi-bin/carddisp.pl?gene=OGG1
RNASEH2A	Ribonuclease H2 Subunit A	Protein Coding	51	GC19P014775	8.37413	https://www.genecards.org/cgi-bin/carddisp.pl?gene=RNASEH2A
CRB1	Crumbs Cell Polarity Complex Component 1	Protein Coding	51	GC01P197202	8.37331	https://www.genecards.org/cgi-bin/carddisp.pl?gene=CRB1
MME	Membrane Metalloendopeptidase	Protein Coding	57	GC03P155024	8.36197	https://www.genecards.org/cgi-bin/carddisp.pl?gene=MME
PAX6	Paired Box 6	Protein Coding	54	GC11M031784	8.35066	https://www.genecards.org/cgi-bin/carddisp.pl?gene=PAX6
EDNRB	Endothelin Receptor Type B	Protein Coding	56	GC13M077895	8.35021	https://www.genecards.org/cgi-bin/carddisp.pl?gene=EDNRB
SMARCB1	SWI/SNF Related, Matrix Associated, Actin Dependent Regulator Of Chromatin, Subfamily B, Member 1	Protein Coding	53	GC22P023786	8.33235	https://www.genecards.org/cgi-bin/carddisp.pl?gene=SMARCB1
MFN2	Mitofusin 2	Protein Coding	54	GC01P011980	8.31551	https://www.genecards.org/cgi-bin/carddisp.pl?gene=MFN2
PARK10	Parkinson Disease 10 (Susceptibility)	Genetic Locus	5	GC01U900034	8.31379	https://www.genecards.org/cgi-bin/carddisp.pl?gene=PARK10
TLR3	Toll Like Receptor 3	Protein Coding	58	GC04P186059	8.30651	https://www.genecards.org/cgi-bin/carddisp.pl?gene=TLR3
VCP	Valosin Containing Protein	Protein Coding	57	GC09M035056	8.30241	https://www.genecards.org/cgi-bin/carddisp.pl?gene=VCP
TNNT2	Troponin T2, Cardiac Type	Protein Coding	53	GC01M201359	8.29618	https://www.genecards.org/cgi-bin/carddisp.pl?gene=TNNT2
SRD5A2	Steroid 5 Alpha-Reductase 2	Protein Coding	49	GC02M031522	8.29265	https://www.genecards.org/cgi-bin/carddisp.pl?gene=SRD5A2
GGT1	Gamma-Glutamyltransferase 1	Protein Coding	56	GC22P024583	8.28933	https://www.genecards.org/cgi-bin/carddisp.pl?gene=GGT1
SQSTM1	Sequestosome 1	Protein Coding	55	GC05P179806	8.28751	https://www.genecards.org/cgi-bin/carddisp.pl?gene=SQSTM1
PLAT	Plasminogen Activator, Tissue Type	Protein Coding	57	GC08M042174	8.28272	https://www.genecards.org/cgi-bin/carddisp.pl?gene=PLAT
HP	Haptoglobin	Protein Coding	52	GC16P072372	8.2824	https://www.genecards.org/cgi-bin/carddisp.pl?gene=HP
GRIN2B	Glutamate Ionotropic Receptor NMDA Type Subunit 2B	Protein Coding	59	GC12M013437	8.28213	https://www.genecards.org/cgi-bin/carddisp.pl?gene=GRIN2B
GABRB3	Gamma-Aminobutyric Acid Type A Receptor Subunit Beta3	Protein Coding	56	GC15M026543	8.27914	https://www.genecards.org/cgi-bin/carddisp.pl?gene=GABRB3
DNMT1	DNA Methyltransferase 1	Protein Coding	59	GC19M010133	8.27683	https://www.genecards.org/cgi-bin/carddisp.pl?gene=DNMT1
DPYD	Dihydropyrimidine Dehydrogenase	Protein Coding	59	GC01M097015	8.27083	https://www.genecards.org/cgi-bin/carddisp.pl?gene=DPYD
GNB3	G Protein Subunit Beta 3	Protein Coding	53	GC12P006839	8.24703	https://www.genecards.org/cgi-bin/carddisp.pl?gene=GNB3
TBC1D24	TBC1 Domain Family Member 24	Protein Coding	45	GC16P002475	8.24203	https://www.genecards.org/cgi-bin/carddisp.pl?gene=TBC1D24
PIK3C2A	Phosphatidylinositol-4-Phosphate 3-Kinase Catalytic Subunit Type 2 Alpha	Protein Coding	54	GC11M017656	8.24196	https://www.genecards.org/cgi-bin/carddisp.pl?gene=PIK3C2A
SPP1	Secreted Phosphoprotein 1	Protein Coding	53	GC04P087975	8.23446	https://www.genecards.org/cgi-bin/carddisp.pl?gene=SPP1
PRPH2	Peripherin 2	Protein Coding	46	GC06M071950	8.23188	https://www.genecards.org/cgi-bin/carddisp.pl?gene=PRPH2
PDCD1	Programmed Cell Death 1	Protein Coding	55	GC02M241849	8.22705	https://www.genecards.org/cgi-bin/carddisp.pl?gene=PDCD1
KMT2A	Lysine Methyltransferase 2A	Protein Coding	54	GC11P118436	8.21669	https://www.genecards.org/cgi-bin/carddisp.pl?gene=KMT2A
DCN	Decorin	Protein Coding	54	GC12M091140	8.21379	https://www.genecards.org/cgi-bin/carddisp.pl?gene=DCN
RAX2	Retina And Anterior Neural Fold Homeobox 2	Protein Coding	41	GC19M003769	8.21047	https://www.genecards.org/cgi-bin/carddisp.pl?gene=RAX2
F3	Coagulation Factor III, Tissue Factor	Protein Coding	52	GC01M094610	8.20736	https://www.genecards.org/cgi-bin/carddisp.pl?gene=F3
WT1	WT1 Transcription Factor	Protein Coding	55	GC11M032365	8.1988	https://www.genecards.org/cgi-bin/carddisp.pl?gene=WT1
ADA	Adenosine Deaminase	Protein Coding	57	GC20M044620	8.19333	https://www.genecards.org/cgi-bin/carddisp.pl?gene=ADA
CDK4	Cyclin Dependent Kinase 4	Protein Coding	61	GC12M057787	8.19187	https://www.genecards.org/cgi-bin/carddisp.pl?gene=CDK4
MC4R	Melanocortin 4 Receptor	Protein Coding	53	GC18M060371	8.17861	https://www.genecards.org/cgi-bin/carddisp.pl?gene=MC4R
FGFR2	Fibroblast Growth Factor Receptor 2	Protein Coding	63	GC10M121478	8.16814	https://www.genecards.org/cgi-bin/carddisp.pl?gene=FGFR2
PPARA	Peroxisome Proliferator Activated Receptor Alpha	Protein Coding	51	GC22P046150	8.15462	https://www.genecards.org/cgi-bin/carddisp.pl?gene=PPARA
SRC	SRC Proto-Oncogene, Non-Receptor Tyrosine Kinase	Protein Coding	58	GC20P037344	8.15077	https://www.genecards.org/cgi-bin/carddisp.pl?gene=SRC
FOXP3	Forkhead Box P3	Protein Coding	53	GC0XM049250	8.14974	https://www.genecards.org/cgi-bin/carddisp.pl?gene=FOXP3
MKRN3	Makorin Ring Finger Protein 3	Protein Coding	46	GC15P047047	8.14797	https://www.genecards.org/cgi-bin/carddisp.pl?gene=MKRN3
HCN1	Hyperpolarization Activated Cyclic Nucleotide Gated Potassium Channel 1	Protein Coding	54	GC05M045260	8.14711	https://www.genecards.org/cgi-bin/carddisp.pl?gene=HCN1
CDH23	Cadherin Related 23	Protein Coding	51	GC10P071396	8.1374	https://www.genecards.org/cgi-bin/carddisp.pl?gene=CDH23
TYR	Tyrosinase	Protein Coding	55	GC11P089177	8.13192	https://www.genecards.org/cgi-bin/carddisp.pl?gene=TYR
ERBB4	Erb-B2 Receptor Tyrosine Kinase 4	Protein Coding	61	GC02M211375	8.12732	https://www.genecards.org/cgi-bin/carddisp.pl?gene=ERBB4
UGT1A1	UDP Glucuronosyltransferase Family 1 Member A1	Protein Coding	57	GC02P233760	8.12537	https://www.genecards.org/cgi-bin/carddisp.pl?gene=UGT1A1
FGF23	Fibroblast Growth Factor 23	Protein Coding	52	GC12M004368	8.12175	https://www.genecards.org/cgi-bin/carddisp.pl?gene=FGF23
GDNF	Glial Cell Derived Neurotrophic Factor	Protein Coding	56	GC05M037812	8.11646	https://www.genecards.org/cgi-bin/carddisp.pl?gene=GDNF
ATRX	ATRX Chromatin Remodeler	Protein Coding	53	GC0XM077504	8.11081	https://www.genecards.org/cgi-bin/carddisp.pl?gene=ATRX
STAT5B	Signal Transducer And Activator Of Transcription 5B	Protein Coding	56	GC17M042199	8.10774	https://www.genecards.org/cgi-bin/carddisp.pl?gene=STAT5B
DNMT3B	DNA Methyltransferase 3 Beta	Protein Coding	57	GC20P032762	8.10415	https://www.genecards.org/cgi-bin/carddisp.pl?gene=DNMT3B
TRPV4	Transient Receptor Potential Cation Channel Subfamily V Member 4	Protein Coding	56	GC12M109783	8.10254	https://www.genecards.org/cgi-bin/carddisp.pl?gene=TRPV4
ACTB	Actin Beta	Protein Coding	56	GC07M005527	8.10149	https://www.genecards.org/cgi-bin/carddisp.pl?gene=ACTB
HLA-A	Major Histocompatibility Complex, Class I, A	Protein Coding	52	GC06P092113	8.10118	https://www.genecards.org/cgi-bin/carddisp.pl?gene=HLA-A
DICER1	Dicer 1, Ribonuclease III	Protein Coding	56	GC14M095086	8.09376	https://www.genecards.org/cgi-bin/carddisp.pl?gene=DICER1
ITGB3	Integrin Subunit Beta 3	Protein Coding	59	GC17P062247	8.08091	https://www.genecards.org/cgi-bin/carddisp.pl?gene=ITGB3
GH-LCR	Growth Hormone Locus Control Region	Functional Element	4	GC17P063917	8.07699	https://www.genecards.org/cgi-bin/carddisp.pl?gene=GH-LCR
MIR210	MicroRNA 210	RNA Gene	23	GC11M004426	8.06572	https://www.genecards.org/cgi-bin/carddisp.pl?gene=MIR210
IGF2BP2	Insulin Like Growth Factor 2 MRNA Binding Protein 2	Protein Coding	51	GC03M185643	8.06456	https://www.genecards.org/cgi-bin/carddisp.pl?gene=IGF2BP2
EFEMP1	EGF Containing Fibulin Extracellular Matrix Protein 1	Protein Coding	52	GC02M055865	8.04091	https://www.genecards.org/cgi-bin/carddisp.pl?gene=EFEMP1
SLC30A8	Solute Carrier Family 30 Member 8	Protein Coding	48	GC08P116950	8.02221	https://www.genecards.org/cgi-bin/carddisp.pl?gene=SLC30A8
RAD51D	RAD51 Paralog D	Protein Coding	46	GC17M035092	8.00658	https://www.genecards.org/cgi-bin/carddisp.pl?gene=RAD51D
CDKN2B	Cyclin Dependent Kinase Inhibitor 2B	Protein Coding	53	GC09M022002	8.00425	https://www.genecards.org/cgi-bin/carddisp.pl?gene=CDKN2B
VHL	Von Hippel-Lindau Tumor Suppressor	Protein Coding	54	GC03P013681	7.99825	https://www.genecards.org/cgi-bin/carddisp.pl?gene=VHL
FRAXA	Fragile Site, Folic Acid Type, Rare, Fra(X)(Q27.3) A	Functional Element	9	GC0XP147957	7.98191	https://www.genecards.org/cgi-bin/carddisp.pl?gene=FRAXA
B2M	Beta-2-Microglobulin	Protein Coding	56	GC15P044711	7.97894	https://www.genecards.org/cgi-bin/carddisp.pl?gene=B2M
KRT14	Keratin 14	Protein Coding	53	GC17M041582	7.95998	https://www.genecards.org/cgi-bin/carddisp.pl?gene=KRT14
MIR29A	MicroRNA 29a	RNA Gene	24	GC07M130876	7.94494	https://www.genecards.org/cgi-bin/carddisp.pl?gene=MIR29A
ALK	ALK Receptor Tyrosine Kinase	Protein Coding	59	GC02M029190	7.93627	https://www.genecards.org/cgi-bin/carddisp.pl?gene=ALK
MPZ	Myelin Protein Zero	Protein Coding	52	GC01M161304	7.91935	https://www.genecards.org/cgi-bin/carddisp.pl?gene=MPZ
RELN	Reelin	Protein Coding	51	GC07M103471	7.91572	https://www.genecards.org/cgi-bin/carddisp.pl?gene=RELN
SNCAIP	Synuclein Alpha Interacting Protein	Protein Coding	50	GC05P122311	7.91524	https://www.genecards.org/cgi-bin/carddisp.pl?gene=SNCAIP
PDGFB	Platelet Derived Growth Factor Subunit B	Protein Coding	58	GC22M062326	7.91357	https://www.genecards.org/cgi-bin/carddisp.pl?gene=PDGFB
SDHD	Succinate Dehydrogenase Complex Subunit D	Protein Coding	51	GC11P112087	7.90789	https://www.genecards.org/cgi-bin/carddisp.pl?gene=SDHD
STXBP1	Syntaxin Binding Protein 1	Protein Coding	56	GC09P127599	7.90613	https://www.genecards.org/cgi-bin/carddisp.pl?gene=STXBP1
GDF11	Growth Differentiation Factor 11	Protein Coding	49	GC12P055743	7.90164	https://www.genecards.org/cgi-bin/carddisp.pl?gene=GDF11
NQO1	NAD(P)H Quinone Dehydrogenase 1	Protein Coding	55	GC16M069706	7.89127	https://www.genecards.org/cgi-bin/carddisp.pl?gene=NQO1
GAA	Alpha Glucosidase	Protein Coding	56	GC17P080101	7.88119	https://www.genecards.org/cgi-bin/carddisp.pl?gene=GAA
ELOVL4	ELOVL Fatty Acid Elongase 4	Protein Coding	52	GC06M079914	7.87526	https://www.genecards.org/cgi-bin/carddisp.pl?gene=ELOVL4
BSCL2	BSCL2 Lipid Droplet Biogenesis Associated, Seipin	Protein Coding	50	GC11M099591	7.86943	https://www.genecards.org/cgi-bin/carddisp.pl?gene=BSCL2
RNASEH2C	Ribonuclease H2 Subunit C	Protein Coding	45	GC11M065714	7.86823	https://www.genecards.org/cgi-bin/carddisp.pl?gene=RNASEH2C
WFS1	Wolframin ER Transmembrane Glycoprotein	Protein Coding	53	GC04P006260	7.86737	https://www.genecards.org/cgi-bin/carddisp.pl?gene=WFS1
GSR	Glutathione-Disulfide Reductase	Protein Coding	56	GC08M030678	7.85198	https://www.genecards.org/cgi-bin/carddisp.pl?gene=GSR
MRE11	MRE11 Homolog, Double Strand Break Repair Nuclease	Protein Coding	55	GC11M100293	7.84564	https://www.genecards.org/cgi-bin/carddisp.pl?gene=MRE11
FASLG	Fas Ligand	Protein Coding	55	GC01P172628	7.83598	https://www.genecards.org/cgi-bin/carddisp.pl?gene=FASLG
GATA1	GATA Binding Protein 1	Protein Coding	53	GC0XP048786	7.8351	https://www.genecards.org/cgi-bin/carddisp.pl?gene=GATA1
KCNQ3	Potassium Voltage-Gated Channel Subfamily Q Member 3	Protein Coding	53	GC08M132120	7.83229	https://www.genecards.org/cgi-bin/carddisp.pl?gene=KCNQ3
MIR126	MicroRNA 126	RNA Gene	25	GC09P136670	7.81935	https://www.genecards.org/cgi-bin/carddisp.pl?gene=MIR126
HERC2	HECT And RLD Domain Containing E3 Ubiquitin Protein Ligase 2	Protein Coding	51	GC15M028111	7.8119	https://www.genecards.org/cgi-bin/carddisp.pl?gene=HERC2
GPX1	Glutathione Peroxidase 1	Protein Coding	52	GC03M051566	7.81054	https://www.genecards.org/cgi-bin/carddisp.pl?gene=GPX1
FANCC	FA Complementation Group C	Protein Coding	54	GC09M095099	7.80718	https://www.genecards.org/cgi-bin/carddisp.pl?gene=FANCC
CDK2	Cyclin Dependent Kinase 2	Protein Coding	58	GC12P055966	7.80627	https://www.genecards.org/cgi-bin/carddisp.pl?gene=CDK2
CD274	CD274 Molecule	Protein Coding	52	GC09P005450	7.79566	https://www.genecards.org/cgi-bin/carddisp.pl?gene=CD274
C11orf65	Chromosome 11 Open Reading Frame 65	Protein Coding	36	GC11M108308	7.79399	https://www.genecards.org/cgi-bin/carddisp.pl?gene=C11orf65
MYBPC3	Myosin Binding Protein C3	Protein Coding	53	GC11M099367	7.79189	https://www.genecards.org/cgi-bin/carddisp.pl?gene=MYBPC3
FOS	Fos Proto-Oncogene, AP-1 Transcription Factor Subunit	Protein Coding	57	GC14P075278	7.78965	https://www.genecards.org/cgi-bin/carddisp.pl?gene=FOS
ENO2	Enolase 2	Protein Coding	54	GC12P006913	7.78805	https://www.genecards.org/cgi-bin/carddisp.pl?gene=ENO2
ADGRV1	Adhesion G Protein-Coupled Receptor V1	Protein Coding	48	GC05P090529	7.78673	https://www.genecards.org/cgi-bin/carddisp.pl?gene=ADGRV1
TNFRSF1B	TNF Receptor Superfamily Member 1B	Protein Coding	56	GC01P012301	7.78555	https://www.genecards.org/cgi-bin/carddisp.pl?gene=TNFRSF1B
CHD7	Chromodomain Helicase DNA Binding Protein 7	Protein Coding	52	GC08P060678	7.78016	https://www.genecards.org/cgi-bin/carddisp.pl?gene=CHD7
C4A	Complement C4A (Rodgers Blood Group)	Protein Coding	50	GC06P092175	7.77409	https://www.genecards.org/cgi-bin/carddisp.pl?gene=C4A
THPO	Thrombopoietin	Protein Coding	50	GC03M184371	7.77332	https://www.genecards.org/cgi-bin/carddisp.pl?gene=THPO
CXCL12	C-X-C Motif Chemokine Ligand 12	Protein Coding	51	GC10M044370	7.75742	https://www.genecards.org/cgi-bin/carddisp.pl?gene=CXCL12
PTH	Parathyroid Hormone	Protein Coding	52	GC11M013492	7.75413	https://www.genecards.org/cgi-bin/carddisp.pl?gene=PTH
EPHX1	Epoxide Hydrolase 1	Protein Coding	52	GC01P225810	7.75378	https://www.genecards.org/cgi-bin/carddisp.pl?gene=EPHX1
MITF	Melanocyte Inducing Transcription Factor	Protein Coding	55	GC03P069788	7.75064	https://www.genecards.org/cgi-bin/carddisp.pl?gene=MITF
IDS	Iduronate 2-Sulfatase	Protein Coding	55	GC0XM149476	7.73593	https://www.genecards.org/cgi-bin/carddisp.pl?gene=IDS
ALDH18A1	Aldehyde Dehydrogenase 18 Family Member A1	Protein Coding	53	GC10M095605	7.73542	https://www.genecards.org/cgi-bin/carddisp.pl?gene=ALDH18A1
USH2A	Usherin	Protein Coding	46	GC01M215622	7.72805	https://www.genecards.org/cgi-bin/carddisp.pl?gene=USH2A
MIR155	MicroRNA 155	RNA Gene	23	GC21P025573	7.7222	https://www.genecards.org/cgi-bin/carddisp.pl?gene=MIR155
ACTA1	Actin Alpha 1, Skeletal Muscle	Protein Coding	55	GC01M229647	7.71905	https://www.genecards.org/cgi-bin/carddisp.pl?gene=ACTA1
TOMM40	Translocase Of Outer Mitochondrial Membrane 40	Protein Coding	47	GC19P044890	7.71598	https://www.genecards.org/cgi-bin/carddisp.pl?gene=TOMM40
CLN3	CLN3 Lysosomal/Endosomal Transmembrane Protein, Battenin	Protein Coding	50	GC16M028466	7.70895	https://www.genecards.org/cgi-bin/carddisp.pl?gene=CLN3
NFIX	Nuclear Factor I X	Protein Coding	50	GC19P014782	7.70869	https://www.genecards.org/cgi-bin/carddisp.pl?gene=NFIX
LOC110806262	Solute Carrier Family 6 Member 4 Gene Promoter	Functional Element	3	GC17P030235	7.70616	https://www.genecards.org/cgi-bin/carddisp.pl?gene=LOC110806262
RPGR	Retinitis Pigmentosa GTPase Regulator	Protein Coding	47	GC0XM038269	7.70383	https://www.genecards.org/cgi-bin/carddisp.pl?gene=RPGR
SAMHD1	SAM And HD Domain Containing Deoxynucleoside Triphosphate Triphosphohydrolase 1	Protein Coding	50	GC20M036890	7.70113	https://www.genecards.org/cgi-bin/carddisp.pl?gene=SAMHD1
MAOA	Monoamine Oxidase A	Protein Coding	55	GC0XP043654	7.69516	https://www.genecards.org/cgi-bin/carddisp.pl?gene=MAOA
LEPQTL1	Leptin, Serum Levels Of	Genetic Locus	3	GC02U903086	7.67385	https://www.genecards.org/cgi-bin/carddisp.pl?gene=LEPQTL1
IDH2	Isocitrate Dehydrogenase (NADP(+)) 2	Protein Coding	60	GC15M090083	7.66922	https://www.genecards.org/cgi-bin/carddisp.pl?gene=IDH2
CRH	Corticotropin Releasing Hormone	Protein Coding	50	GC08M066176	7.66633	https://www.genecards.org/cgi-bin/carddisp.pl?gene=CRH
ADAR	Adenosine Deaminase RNA Specific	Protein Coding	52	GC01M154599	7.66128	https://www.genecards.org/cgi-bin/carddisp.pl?gene=ADAR
SOX2	SRY-Box Transcription Factor 2	Protein Coding	52	GC03P181711	7.65689	https://www.genecards.org/cgi-bin/carddisp.pl?gene=SOX2
ALDH2	Aldehyde Dehydrogenase 2 Family Member	Protein Coding	57	GC12P111766	7.65424	https://www.genecards.org/cgi-bin/carddisp.pl?gene=ALDH2
GCG	Glucagon	Protein Coding	48	GC02M162142	7.65373	https://www.genecards.org/cgi-bin/carddisp.pl?gene=GCG
VEGFC	Vascular Endothelial Growth Factor C	Protein Coding	53	GC04M176683	7.64513	https://www.genecards.org/cgi-bin/carddisp.pl?gene=VEGFC
MEG3	Maternally Expressed 3	RNA Gene	31	GC14P110892	7.63573	https://www.genecards.org/cgi-bin/carddisp.pl?gene=MEG3
CDK1	Cyclin Dependent Kinase 1	Protein Coding	54	GC10P060772	7.63127	https://www.genecards.org/cgi-bin/carddisp.pl?gene=CDK1
FANCM	FA Complementation Group M	Protein Coding	49	GC14P045135	7.62889	https://www.genecards.org/cgi-bin/carddisp.pl?gene=FANCM
IL2RA	Interleukin 2 Receptor Subunit Alpha	Protein Coding	57	GC10M006010	7.62864	https://www.genecards.org/cgi-bin/carddisp.pl?gene=IL2RA
CD46	CD46 Molecule	Protein Coding	55	GC01P207752	7.62702	https://www.genecards.org/cgi-bin/carddisp.pl?gene=CD46
GABRD	Gamma-Aminobutyric Acid Type A Receptor Subunit Delta	Protein Coding	53	GC01P002019	7.62576	https://www.genecards.org/cgi-bin/carddisp.pl?gene=GABRD
KCNJ2	Potassium Inwardly Rectifying Channel Subfamily J Member 2	Protein Coding	55	GC17P070168	7.61952	https://www.genecards.org/cgi-bin/carddisp.pl?gene=KCNJ2
ELANE	Elastase, Neutrophil Expressed	Protein Coding	58	GC19P003656	7.61856	https://www.genecards.org/cgi-bin/carddisp.pl?gene=ELANE
SUFU	SUFU Negative Regulator Of Hedgehog Signaling	Protein Coding	50	GC10P102503	7.61781	https://www.genecards.org/cgi-bin/carddisp.pl?gene=SUFU
GAST	Gastrin	Protein Coding	46	GC17P041712	7.61752	https://www.genecards.org/cgi-bin/carddisp.pl?gene=GAST
XYLT1	Xylosyltransferase 1	Protein Coding	49	GC16M017101	7.60595	https://www.genecards.org/cgi-bin/carddisp.pl?gene=XYLT1
GATA4	GATA Binding Protein 4	Protein Coding	55	GC08P011676	7.59884	https://www.genecards.org/cgi-bin/carddisp.pl?gene=GATA4
LOC102724058	Uncharacterized LOC102724058	RNA Gene	9	GC02P165960	7.59345	https://www.genecards.org/cgi-bin/carddisp.pl?gene=LOC102724058
HBA1	Hemoglobin Subunit Alpha 1	Protein Coding	49	GC16P013428	7.58271	https://www.genecards.org/cgi-bin/carddisp.pl?gene=HBA1
S100B	S100 Calcium Binding Protein B	Protein Coding	51	GC21M051379	7.57958	https://www.genecards.org/cgi-bin/carddisp.pl?gene=S100B
MGMT	O-6-Methylguanine-DNA Methyltransferase	Protein Coding	56	GC10P129467	7.56921	https://www.genecards.org/cgi-bin/carddisp.pl?gene=MGMT
HAMP	Hepcidin Antimicrobial Peptide	Protein Coding	50	GC19P072728	7.55376	https://www.genecards.org/cgi-bin/carddisp.pl?gene=HAMP
XRCC3	X-Ray Repair Cross Complementing 3	Protein Coding	50	GC14M103697	7.54471	https://www.genecards.org/cgi-bin/carddisp.pl?gene=XRCC3
IDUA	Alpha-L-Iduronidase	Protein Coding	52	GC04P000986	7.54433	https://www.genecards.org/cgi-bin/carddisp.pl?gene=IDUA
ABCB11	ATP Binding Cassette Subfamily B Member 11	Protein Coding	53	GC02M168922	7.52165	https://www.genecards.org/cgi-bin/carddisp.pl?gene=ABCB11
CHGA	Chromogranin A	Protein Coding	50	GC14P092950	7.52113	https://www.genecards.org/cgi-bin/carddisp.pl?gene=CHGA
EP300	E1A Binding Protein P300	Protein Coding	59	GC22P045272	7.51726	https://www.genecards.org/cgi-bin/carddisp.pl?gene=EP300
WNT1	Wnt Family Member 1	Protein Coding	52	GC12P049566	7.50968	https://www.genecards.org/cgi-bin/carddisp.pl?gene=WNT1
SMN2	Survival Of Motor Neuron 2, Centromeric	Protein Coding	46	GC05P070049	7.50925	https://www.genecards.org/cgi-bin/carddisp.pl?gene=SMN2
AKT2	AKT Serine/Threonine Kinase 2	Protein Coding	61	GC19M040230	7.50859	https://www.genecards.org/cgi-bin/carddisp.pl?gene=AKT2
FUS	FUS RNA Binding Protein	Protein Coding	51	GC16P031180	7.50358	https://www.genecards.org/cgi-bin/carddisp.pl?gene=FUS
MUC1	Mucin 1, Cell Surface Associated	Protein Coding	55	GC01M155185	7.49187	https://www.genecards.org/cgi-bin/carddisp.pl?gene=MUC1
WWOX	WW Domain Containing Oxidoreductase	Protein Coding	52	GC16P078099	7.48504	https://www.genecards.org/cgi-bin/carddisp.pl?gene=WWOX
ATP1A3	ATPase Na+/K+ Transporting Subunit Alpha 3	Protein Coding	55	GC19M041966	7.47496	https://www.genecards.org/cgi-bin/carddisp.pl?gene=ATP1A3
CCL5	C-C Motif Chemokine Ligand 5	Protein Coding	51	GC17M035871	7.46898	https://www.genecards.org/cgi-bin/carddisp.pl?gene=CCL5
COL18A1	Collagen Type XVIII Alpha 1 Chain	Protein Coding	53	GC21P045405	7.46614	https://www.genecards.org/cgi-bin/carddisp.pl?gene=COL18A1
DLK1	Delta Like Non-Canonical Notch Ligand 1	Protein Coding	51	GC14P110708	7.46451	https://www.genecards.org/cgi-bin/carddisp.pl?gene=DLK1
CACNA1C	Calcium Voltage-Gated Channel Subunit Alpha1 C	Protein Coding	56	GC12P001970	7.4628	https://www.genecards.org/cgi-bin/carddisp.pl?gene=CACNA1C
SETBP1	SET Binding Protein 1	Protein Coding	47	GC18P044680	7.44438	https://www.genecards.org/cgi-bin/carddisp.pl?gene=SETBP1
GAD1	Glutamate Decarboxylase 1	Protein Coding	56	GC02P170813	7.43332	https://www.genecards.org/cgi-bin/carddisp.pl?gene=GAD1
PGF	Placental Growth Factor	Protein Coding	50	GC14M074941	7.41558	https://www.genecards.org/cgi-bin/carddisp.pl?gene=PGF
ERBB3	Erb-B2 Receptor Tyrosine Kinase 3	Protein Coding	60	GC12P057479	7.40688	https://www.genecards.org/cgi-bin/carddisp.pl?gene=ERBB3
ERCC8	ERCC Excision Repair 8, CSA Ubiquitin Ligase Complex Subunit	Protein Coding	49	GC05M060899	7.39683	https://www.genecards.org/cgi-bin/carddisp.pl?gene=ERCC8
SERPING1	Serpin Family G Member 1	Protein Coding	54	GC11P057597	7.39431	https://www.genecards.org/cgi-bin/carddisp.pl?gene=SERPING1
TNFRSF11A	TNF Receptor Superfamily Member 11a	Protein Coding	54	GC18P062325	7.3942	https://www.genecards.org/cgi-bin/carddisp.pl?gene=TNFRSF11A
TNNI3	Troponin I3, Cardiac Type	Protein Coding	55	GC19M055151	7.39101	https://www.genecards.org/cgi-bin/carddisp.pl?gene=TNNI3
ABL1	ABL Proto-Oncogene 1, Non-Receptor Tyrosine Kinase	Protein Coding	59	GC09P130713	7.38371	https://www.genecards.org/cgi-bin/carddisp.pl?gene=ABL1
AMH	Anti-Mullerian Hormone	Protein Coding	52	GC19P003777	7.37632	https://www.genecards.org/cgi-bin/carddisp.pl?gene=AMH
HSD17B10	Hydroxysteroid 17-Beta Dehydrogenase 10	Protein Coding	53	GC0XM053431	7.37247	https://www.genecards.org/cgi-bin/carddisp.pl?gene=HSD17B10
PROM1	Prominin 1	Protein Coding	53	GC04M015965	7.37158	https://www.genecards.org/cgi-bin/carddisp.pl?gene=PROM1
IGFBP5	Insulin Like Growth Factor Binding Protein 5	Protein Coding	49	GC02M216672	7.37036	https://www.genecards.org/cgi-bin/carddisp.pl?gene=IGFBP5
DAO	D-Amino Acid Oxidase	Protein Coding	51	GC12P108859	7.36639	https://www.genecards.org/cgi-bin/carddisp.pl?gene=DAO
GNRHR	Gonadotropin Releasing Hormone Receptor	Protein Coding	54	GC04M067737	7.36106	https://www.genecards.org/cgi-bin/carddisp.pl?gene=GNRHR
CBS	Cystathionine Beta-Synthase	Protein Coding	56	GC21M043053	7.36086	https://www.genecards.org/cgi-bin/carddisp.pl?gene=CBS
F13A1	Coagulation Factor XIII A Chain	Protein Coding	53	GC06M006144	7.35743	https://www.genecards.org/cgi-bin/carddisp.pl?gene=F13A1
HPRT1	Hypoxanthine Phosphoribosyltransferase 1	Protein Coding	55	GC0XP134460	7.35712	https://www.genecards.org/cgi-bin/carddisp.pl?gene=HPRT1
TSC2	TSC Complex Subunit 2	Protein Coding	56	GC16P013513	7.34247	https://www.genecards.org/cgi-bin/carddisp.pl?gene=TSC2
CCR2	C-C Motif Chemokine Receptor 2	Protein Coding	52	GC03P047614	7.3403	https://www.genecards.org/cgi-bin/carddisp.pl?gene=CCR2
HSPA4	Heat Shock Protein Family A (Hsp70) Member 4	Protein Coding	49	GC05P133054	7.33577	https://www.genecards.org/cgi-bin/carddisp.pl?gene=HSPA4
GLA	Galactosidase Alpha	Protein Coding	56	GC0XM101393	7.33416	https://www.genecards.org/cgi-bin/carddisp.pl?gene=GLA
GCH1	GTP Cyclohydrolase 1	Protein Coding	53	GC14M054842	7.32268	https://www.genecards.org/cgi-bin/carddisp.pl?gene=GCH1
ERCC3	ERCC Excision Repair 3, TFIIH Core Complex Helicase Subunit	Protein Coding	53	GC02M127257	7.32027	https://www.genecards.org/cgi-bin/carddisp.pl?gene=ERCC3
RLBP1	Retinaldehyde Binding Protein 1	Protein Coding	51	GC15M089209	7.31721	https://www.genecards.org/cgi-bin/carddisp.pl?gene=RLBP1
FGB	Fibrinogen Beta Chain	Protein Coding	53	GC04P154604	7.31296	https://www.genecards.org/cgi-bin/carddisp.pl?gene=FGB
LIG4	DNA Ligase 4	Protein Coding	53	GC13M108207	7.29615	https://www.genecards.org/cgi-bin/carddisp.pl?gene=LIG4
STK11	Serine/Threonine Kinase 11	Protein Coding	57	GC19P001177	7.28836	https://www.genecards.org/cgi-bin/carddisp.pl?gene=STK11
CLN8	CLN8 Transmembrane ER And ERGIC Protein	Protein Coding	47	GC08P001755	7.28823	https://www.genecards.org/cgi-bin/carddisp.pl?gene=CLN8
CYP2E1	Cytochrome P450 Family 2 Subfamily E Member 1	Protein Coding	52	GC10P133520	7.27475	https://www.genecards.org/cgi-bin/carddisp.pl?gene=CYP2E1
PNPLA6	Patatin Like Phospholipase Domain Containing 6	Protein Coding	50	GC19P007534	7.27027	https://www.genecards.org/cgi-bin/carddisp.pl?gene=PNPLA6
DRD5	Dopamine Receptor D5	Protein Coding	53	GC04P009783	7.26573	https://www.genecards.org/cgi-bin/carddisp.pl?gene=DRD5
RFC1	Replication Factor C Subunit 1	Protein Coding	53	GC04M039291	7.26469	https://www.genecards.org/cgi-bin/carddisp.pl?gene=RFC1
TEK	TEK Receptor Tyrosine Kinase	Protein Coding	58	GC09P027109	7.26156	https://www.genecards.org/cgi-bin/carddisp.pl?gene=TEK
ACTC1	Actin Alpha Cardiac Muscle 1	Protein Coding	51	GC15M034790	7.25841	https://www.genecards.org/cgi-bin/carddisp.pl?gene=ACTC1
STN1	STN1 Subunit Of CST Complex	Protein Coding	46	GC10M103934	7.25526	https://www.genecards.org/cgi-bin/carddisp.pl?gene=STN1
EIF2B2	Eukaryotic Translation Initiation Factor 2B Subunit Beta	Protein Coding	51	GC14P075002	7.25239	https://www.genecards.org/cgi-bin/carddisp.pl?gene=EIF2B2
NKX2-1	NK2 Homeobox 1	Protein Coding	53	GC14M036516	7.25003	https://www.genecards.org/cgi-bin/carddisp.pl?gene=NKX2-1
APEX1	Apurinic/Apyrimidinic Endodeoxyribonuclease 1	Protein Coding	52	GC14P020455	7.24508	https://www.genecards.org/cgi-bin/carddisp.pl?gene=APEX1
HSD11B2	Hydroxysteroid 11-Beta Dehydrogenase 2	Protein Coding	52	GC16P067433	7.24169	https://www.genecards.org/cgi-bin/carddisp.pl?gene=HSD11B2
BMP4	Bone Morphogenetic Protein 4	Protein Coding	55	GC14M053949	7.23967	https://www.genecards.org/cgi-bin/carddisp.pl?gene=BMP4
POLR3A	RNA Polymerase III Subunit A	Protein Coding	51	GC10M078686	7.23747	https://www.genecards.org/cgi-bin/carddisp.pl?gene=POLR3A
TYMP	Thymidine Phosphorylase	Protein Coding	54	GC22M050525	7.22896	https://www.genecards.org/cgi-bin/carddisp.pl?gene=TYMP
CXCR4	C-X-C Motif Chemokine Receptor 4	Protein Coding	59	GC02M136114	7.22654	https://www.genecards.org/cgi-bin/carddisp.pl?gene=CXCR4
IGHMBP2	Immunoglobulin Mu DNA Binding Protein 2	Protein Coding	48	GC11P068903	7.22588	https://www.genecards.org/cgi-bin/carddisp.pl?gene=IGHMBP2
THBS1	Thrombospondin 1	Protein Coding	52	GC15P039581	7.21915	https://www.genecards.org/cgi-bin/carddisp.pl?gene=THBS1
XRCC2	X-Ray Repair Cross Complementing 2	Protein Coding	47	GC07M152644	7.21454	https://www.genecards.org/cgi-bin/carddisp.pl?gene=XRCC2
IGF2R	Insulin Like Growth Factor 2 Receptor	Protein Coding	52	GC06P159969	7.21298	https://www.genecards.org/cgi-bin/carddisp.pl?gene=IGF2R
MMP7	Matrix Metallopeptidase 7	Protein Coding	53	GC11M102425	7.21202	https://www.genecards.org/cgi-bin/carddisp.pl?gene=MMP7
RUNX2	RUNX Family Transcription Factor 2	Protein Coding	53	GC06P092371	7.19283	https://www.genecards.org/cgi-bin/carddisp.pl?gene=RUNX2
VLDLR	Very Low Density Lipoprotein Receptor	Protein Coding	56	GC09P002611	7.18073	https://www.genecards.org/cgi-bin/carddisp.pl?gene=VLDLR
CCR5	C-C Motif Chemokine Receptor 5	Protein Coding	53	GC03P047615	7.16469	https://www.genecards.org/cgi-bin/carddisp.pl?gene=CCR5
CHM	CHM Rab Escort Protein	Protein Coding	47	GC0XM085861	7.13471	https://www.genecards.org/cgi-bin/carddisp.pl?gene=CHM
HMGCR	3-Hydroxy-3-Methylglutaryl-CoA Reductase	Protein Coding	53	GC05P075336	7.12513	https://www.genecards.org/cgi-bin/carddisp.pl?gene=HMGCR
POLE	DNA Polymerase Epsilon, Catalytic Subunit	Protein Coding	55	GC12M132700	7.12197	https://www.genecards.org/cgi-bin/carddisp.pl?gene=POLE
CHRNA4	Cholinergic Receptor Nicotinic Alpha 4 Subunit	Protein Coding	56	GC20M063343	7.12126	https://www.genecards.org/cgi-bin/carddisp.pl?gene=CHRNA4
PTH1R	Parathyroid Hormone 1 Receptor	Protein Coding	57	GC03P046877	7.11237	https://www.genecards.org/cgi-bin/carddisp.pl?gene=PTH1R
DNAJC13	DnaJ Heat Shock Protein Family (Hsp40) Member C13	Protein Coding	46	GC03P132417	7.09869	https://www.genecards.org/cgi-bin/carddisp.pl?gene=DNAJC13
IGHE	Immunoglobulin Heavy Constant Epsilon	Protein Coding	36	GC14M113319	7.08805	https://www.genecards.org/cgi-bin/carddisp.pl?gene=IGHE
PCDH15	Protocadherin Related 15	Protein Coding	48	GC10M053802	7.08765	https://www.genecards.org/cgi-bin/carddisp.pl?gene=PCDH15
ABCG2	ATP Binding Cassette Subfamily G Member 2 (Junior Blood Group)	Protein Coding	56	GC04M088090	7.08545	https://www.genecards.org/cgi-bin/carddisp.pl?gene=ABCG2
FANCA	FA Complementation Group A	Protein Coding	56	GC16M089841	7.07729	https://www.genecards.org/cgi-bin/carddisp.pl?gene=FANCA
ARX	Aristaless Related Homeobox	Protein Coding	50	GC0XM025003	7.07724	https://www.genecards.org/cgi-bin/carddisp.pl?gene=ARX
SLC19A1	Solute Carrier Family 19 Member 1	Protein Coding	52	GC21M045493	7.07219	https://www.genecards.org/cgi-bin/carddisp.pl?gene=SLC19A1
ATXN3	Ataxin 3	Protein Coding	52	GC14M103083	7.06732	https://www.genecards.org/cgi-bin/carddisp.pl?gene=ATXN3
F8	Coagulation Factor VIII	Protein Coding	54	GC0XM154835	7.06032	https://www.genecards.org/cgi-bin/carddisp.pl?gene=F8
ALDH1A1	Aldehyde Dehydrogenase 1 Family Member A1	Protein Coding	54	GC09M072900	7.05916	https://www.genecards.org/cgi-bin/carddisp.pl?gene=ALDH1A1
FXN	Frataxin	Protein Coding	52	GC09P069035	7.05423	https://www.genecards.org/cgi-bin/carddisp.pl?gene=FXN
MIR17	MicroRNA 17	RNA Gene	22	GC13P091350	7.04866	https://www.genecards.org/cgi-bin/carddisp.pl?gene=MIR17
STX1A	Syntaxin 1A	Protein Coding	55	GC07M073700	7.04212	https://www.genecards.org/cgi-bin/carddisp.pl?gene=STX1A
NOS1	Nitric Oxide Synthase 1	Protein Coding	56	GC12M117208	7.03875	https://www.genecards.org/cgi-bin/carddisp.pl?gene=NOS1
BARD1	BRCA1 Associated RING Domain 1	Protein Coding	53	GC02M214725	7.03834	https://www.genecards.org/cgi-bin/carddisp.pl?gene=BARD1
DEPDC5	DEP Domain Containing 5, GATOR1 Subcomplex Subunit	Protein Coding	48	GC22P031753	7.03324	https://www.genecards.org/cgi-bin/carddisp.pl?gene=DEPDC5
RNASEH2B	Ribonuclease H2 Subunit B	Protein Coding	43	GC13P050909	7.02981	https://www.genecards.org/cgi-bin/carddisp.pl?gene=RNASEH2B
SMAD3	SMAD Family Member 3	Protein Coding	59	GC15P067063	7.02544	https://www.genecards.org/cgi-bin/carddisp.pl?gene=SMAD3
APOA2	Apolipoprotein A2	Protein Coding	52	GC01M161222	7.02325	https://www.genecards.org/cgi-bin/carddisp.pl?gene=APOA2
CD44	CD44 Molecule (Indian Blood Group)	Protein Coding	55	GC11P035139	7.02312	https://www.genecards.org/cgi-bin/carddisp.pl?gene=CD44
MAGEL2	MAGE Family Member L2	Protein Coding	43	GC15M023643	7.02055	https://www.genecards.org/cgi-bin/carddisp.pl?gene=MAGEL2
VKORC1	Vitamin K Epoxide Reductase Complex Subunit 1	Protein Coding	54	GC16M038547	7.01372	https://www.genecards.org/cgi-bin/carddisp.pl?gene=VKORC1
MSX1	Msh Homeobox 1	Protein Coding	51	GC04P004861	7.00738	https://www.genecards.org/cgi-bin/carddisp.pl?gene=MSX1
MIR145	MicroRNA 145	RNA Gene	26	GC05P149430	7.00671	https://www.genecards.org/cgi-bin/carddisp.pl?gene=MIR145
GUSB	Glucuronidase Beta	Protein Coding	54	GC07M065960	7.00222	https://www.genecards.org/cgi-bin/carddisp.pl?gene=GUSB
IRS2	Insulin Receptor Substrate 2	Protein Coding	51	GC13M109752	6.99413	https://www.genecards.org/cgi-bin/carddisp.pl?gene=IRS2
SETD2	SET Domain Containing 2, Histone Lysine Methyltransferase	Protein Coding	53	GC03M047033	6.9921	https://www.genecards.org/cgi-bin/carddisp.pl?gene=SETD2
ARSA	Arylsulfatase A	Protein Coding	53	GC22M050622	6.98849	https://www.genecards.org/cgi-bin/carddisp.pl?gene=ARSA
LPA	Lipoprotein(A)	Protein Coding	44	GC06M160531	6.98606	https://www.genecards.org/cgi-bin/carddisp.pl?gene=LPA
VCAN	Versican	Protein Coding	54	GC05P083471	6.97637	https://www.genecards.org/cgi-bin/carddisp.pl?gene=VCAN
SORL1	Sortilin Related Receptor 1	Protein Coding	53	GC11P121452	6.97226	https://www.genecards.org/cgi-bin/carddisp.pl?gene=SORL1
GLI3	GLI Family Zinc Finger 3	Protein Coding	56	GC07M041960	6.96842	https://www.genecards.org/cgi-bin/carddisp.pl?gene=GLI3
RTEL1	Regulator Of Telomere Elongation Helicase 1	Protein Coding	48	GC20P063658	6.96785	https://www.genecards.org/cgi-bin/carddisp.pl?gene=RTEL1
HTR1A	5-Hydroxytryptamine Receptor 1A	Protein Coding	53	GC05M063960	6.966	https://www.genecards.org/cgi-bin/carddisp.pl?gene=HTR1A
NR2C2	Nuclear Receptor Subfamily 2 Group C Member 2	Protein Coding	48	GC03P014947	6.9606	https://www.genecards.org/cgi-bin/carddisp.pl?gene=NR2C2
MAPK10	Mitogen-Activated Protein Kinase 10	Protein Coding	56	GC04M085990	6.95309	https://www.genecards.org/cgi-bin/carddisp.pl?gene=MAPK10
TFAP2A	Transcription Factor AP-2 Alpha	Protein Coding	53	GC06M010393	6.94958	https://www.genecards.org/cgi-bin/carddisp.pl?gene=TFAP2A
CTRCT28	Cataract 28	Genetic Locus	2	GC06U902550	6.94831	https://www.genecards.org/cgi-bin/carddisp.pl?gene=CTRCT28
CNTNAP2	Contactin Associated Protein 2	Protein Coding	51	GC07P146116	6.94422	https://www.genecards.org/cgi-bin/carddisp.pl?gene=CNTNAP2
FGA	Fibrinogen Alpha Chain	Protein Coding	56	GC04M154583	6.93287	https://www.genecards.org/cgi-bin/carddisp.pl?gene=FGA
SLC25A24	Solute Carrier Family 25 Member 24	Protein Coding	50	GC01M108134	6.91777	https://www.genecards.org/cgi-bin/carddisp.pl?gene=SLC25A24
LAMA2	Laminin Subunit Alpha 2	Protein Coding	51	GC06P128863	6.91214	https://www.genecards.org/cgi-bin/carddisp.pl?gene=LAMA2
HLA-G	Major Histocompatibility Complex, Class I, G	Protein Coding	50	GC06P092102	6.90903	https://www.genecards.org/cgi-bin/carddisp.pl?gene=HLA-G
KCNJ6	Potassium Inwardly Rectifying Channel Subfamily J Member 6	Protein Coding	53	GC21M037607	6.90304	https://www.genecards.org/cgi-bin/carddisp.pl?gene=KCNJ6
APOC3	Apolipoprotein C3	Protein Coding	52	GC11P116829	6.89237	https://www.genecards.org/cgi-bin/carddisp.pl?gene=APOC3
FKRP	Fukutin Related Protein	Protein Coding	47	GC19P073100	6.89145	https://www.genecards.org/cgi-bin/carddisp.pl?gene=FKRP
BIRC5	Baculoviral IAP Repeat Containing 5	Protein Coding	52	GC17P078214	6.88973	https://www.genecards.org/cgi-bin/carddisp.pl?gene=BIRC5
KRT5	Keratin 5	Protein Coding	52	GC12M052514	6.88961	https://www.genecards.org/cgi-bin/carddisp.pl?gene=KRT5
PINK1	PTEN Induced Kinase 1	Protein Coding	53	GC01P020634	6.88632	https://www.genecards.org/cgi-bin/carddisp.pl?gene=PINK1
G6PD	Glucose-6-Phosphate Dehydrogenase	Protein Coding	57	GC0XM154562	6.88208	https://www.genecards.org/cgi-bin/carddisp.pl?gene=G6PD
OPTN	Optineurin	Protein Coding	50	GC10P013099	6.87628	https://www.genecards.org/cgi-bin/carddisp.pl?gene=OPTN
PYCR1	Pyrroline-5-Carboxylate Reductase 1	Protein Coding	52	GC17M081932	6.87543	https://www.genecards.org/cgi-bin/carddisp.pl?gene=PYCR1
ATP6V0A2	ATPase H+ Transporting V0 Subunit A2	Protein Coding	51	GC12P123712	6.87537	https://www.genecards.org/cgi-bin/carddisp.pl?gene=ATP6V0A2
FLCN	Folliculin	Protein Coding	48	GC17M017212	6.87472	https://www.genecards.org/cgi-bin/carddisp.pl?gene=FLCN
NOTCH1	Notch Receptor 1	Protein Coding	60	GC09M137729	6.87442	https://www.genecards.org/cgi-bin/carddisp.pl?gene=NOTCH1
UCHL1	Ubiquitin C-Terminal Hydrolase L1	Protein Coding	59	GC04P041256	6.86808	https://www.genecards.org/cgi-bin/carddisp.pl?gene=UCHL1
MTRR	5-Methyltetrahydrofolate-Homocysteine Methyltransferase Reductase	Protein Coding	50	GC05P007851	6.86303	https://www.genecards.org/cgi-bin/carddisp.pl?gene=MTRR
NF2	NF2, Moesin-Ezrin-Radixin Like (MERLIN) Tumor Suppressor	Protein Coding	55	GC22P029603	6.85945	https://www.genecards.org/cgi-bin/carddisp.pl?gene=NF2
KCNMA1	Potassium Calcium-Activated Channel Subfamily M Alpha 1	Protein Coding	56	GC10M076869	6.85763	https://www.genecards.org/cgi-bin/carddisp.pl?gene=KCNMA1
SPAST	Spastin	Protein Coding	47	GC02P032063	6.85403	https://www.genecards.org/cgi-bin/carddisp.pl?gene=SPAST
XPA	XPA, DNA Damage Recognition And Repair Factor	Protein Coding	51	GC09M097654	6.85226	https://www.genecards.org/cgi-bin/carddisp.pl?gene=XPA
LMNB1	Lamin B1	Protein Coding	53	GC05P126776	6.85138	https://www.genecards.org/cgi-bin/carddisp.pl?gene=LMNB1
MEFV	MEFV Innate Immunity Regulator, Pyrin	Protein Coding	51	GC16M008228	6.84999	https://www.genecards.org/cgi-bin/carddisp.pl?gene=MEFV
TERC	Telomerase RNA Component	RNA Gene	31	GC03M169765	6.8499	https://www.genecards.org/cgi-bin/carddisp.pl?gene=TERC
HGF	Hepatocyte Growth Factor	Protein Coding	58	GC07M081699	6.84871	https://www.genecards.org/cgi-bin/carddisp.pl?gene=HGF
PLA2G6	Phospholipase A2 Group VI	Protein Coding	54	GC22M063106	6.84856	https://www.genecards.org/cgi-bin/carddisp.pl?gene=PLA2G6
BMPR2	Bone Morphogenetic Protein Receptor Type 2	Protein Coding	57	GC02P202376	6.83514	https://www.genecards.org/cgi-bin/carddisp.pl?gene=BMPR2
EYA1	EYA Transcriptional Coactivator And Phosphatase 1	Protein Coding	51	GC08M071210	6.82659	https://www.genecards.org/cgi-bin/carddisp.pl?gene=EYA1
NGFR	Nerve Growth Factor Receptor	Protein Coding	54	GC17P049495	6.8228	https://www.genecards.org/cgi-bin/carddisp.pl?gene=NGFR
ATRIP-TREX1	ATRIP-TREX1 Readthrough	RNA Gene	9	GC03P049972	6.82213	https://www.genecards.org/cgi-bin/carddisp.pl?gene=ATRIP-TREX1
CAPN3	Calpain 3	Protein Coding	55	GC15P042359	6.82208	https://www.genecards.org/cgi-bin/carddisp.pl?gene=CAPN3
CD14	CD14 Molecule	Protein Coding	53	GC05M140631	6.80419	https://www.genecards.org/cgi-bin/carddisp.pl?gene=CD14
KCNJ5	Potassium Inwardly Rectifying Channel Subfamily J Member 5	Protein Coding	53	GC11P128891	6.79577	https://www.genecards.org/cgi-bin/carddisp.pl?gene=KCNJ5
NDUFS4	NADH:Ubiquinone Oxidoreductase Subunit S4	Protein Coding	50	GC05P053560	6.78441	https://www.genecards.org/cgi-bin/carddisp.pl?gene=NDUFS4
NEFL	Neurofilament Light Chain	Protein Coding	52	GC08M024950	6.77925	https://www.genecards.org/cgi-bin/carddisp.pl?gene=NEFL
AIFM1	Apoptosis Inducing Factor Mitochondria Associated 1	Protein Coding	56	GC0XM130129	6.7727	https://www.genecards.org/cgi-bin/carddisp.pl?gene=AIFM1
ADAMTS9	ADAM Metallopeptidase With Thrombospondin Type 1 Motif 9	Protein Coding	46	GC03M064501	6.77071	https://www.genecards.org/cgi-bin/carddisp.pl?gene=ADAMTS9
EXT2	Exostosin Glycosyltransferase 2	Protein Coding	51	GC11P044095	6.76652	https://www.genecards.org/cgi-bin/carddisp.pl?gene=EXT2
PECAM1	Platelet And Endothelial Cell Adhesion Molecule 1	Protein Coding	47	GC17M064319	6.76599	https://www.genecards.org/cgi-bin/carddisp.pl?gene=PECAM1
BCR	BCR Activator Of RhoGEF And GTPase	Protein Coding	59	GC22P023179	6.76325	https://www.genecards.org/cgi-bin/carddisp.pl?gene=BCR
CENPJ	Centromere Protein J	Protein Coding	47	GC13M024882	6.76147	https://www.genecards.org/cgi-bin/carddisp.pl?gene=CENPJ
MSH3	MutS Homolog 3	Protein Coding	50	GC05P080654	6.75735	https://www.genecards.org/cgi-bin/carddisp.pl?gene=MSH3
SOX9	SRY-Box Transcription Factor 9	Protein Coding	52	GC17P072121	6.74977	https://www.genecards.org/cgi-bin/carddisp.pl?gene=SOX9
PHB1	Prohibitin 1	Protein Coding	53	GC17M052178	6.74743	https://www.genecards.org/cgi-bin/carddisp.pl?gene=PHB1
FTL	Ferritin Light Chain	Protein Coding	52	GC19P048965	6.74072	https://www.genecards.org/cgi-bin/carddisp.pl?gene=FTL
GALNS	Galactosamine (N-Acetyl)-6-Sulfatase	Protein Coding	54	GC16M088813	6.73819	https://www.genecards.org/cgi-bin/carddisp.pl?gene=GALNS
PCDH19	Protocadherin 19	Protein Coding	50	GC0XM100291	6.73737	https://www.genecards.org/cgi-bin/carddisp.pl?gene=PCDH19
DHCR7	7-Dehydrocholesterol Reductase	Protein Coding	53	GC11M071428	6.73508	https://www.genecards.org/cgi-bin/carddisp.pl?gene=DHCR7
PLP1	Proteolipid Protein 1	Protein Coding	49	GC0XP103773	6.7287	https://www.genecards.org/cgi-bin/carddisp.pl?gene=PLP1
PMP22	Peripheral Myelin Protein 22	Protein Coding	50	GC17M015229	6.72728	https://www.genecards.org/cgi-bin/carddisp.pl?gene=PMP22
RPS27A	Ribosomal Protein S27a	Protein Coding	48	GC02P055231	6.72387	https://www.genecards.org/cgi-bin/carddisp.pl?gene=RPS27A
NPHS1	NPHS1 Adhesion Molecule, Nephrin	Protein Coding	53	GC19M035825	6.72175	https://www.genecards.org/cgi-bin/carddisp.pl?gene=NPHS1
BACE1	Beta-Secretase 1	Protein Coding	53	GC11M117285	6.71992	https://www.genecards.org/cgi-bin/carddisp.pl?gene=BACE1
VPS13C	Vacuolar Protein Sorting 13 Homolog C	Protein Coding	40	GC15M061852	6.71974	https://www.genecards.org/cgi-bin/carddisp.pl?gene=VPS13C
CD34	CD34 Molecule	Protein Coding	52	GC01M207880	6.7174	https://www.genecards.org/cgi-bin/carddisp.pl?gene=CD34
CHI3L1	Chitinase 3 Like 1	Protein Coding	51	GC01M203148	6.70001	https://www.genecards.org/cgi-bin/carddisp.pl?gene=CHI3L1
ADRB3	Adrenoceptor Beta 3	Protein Coding	51	GC08M037962	6.7	https://www.genecards.org/cgi-bin/carddisp.pl?gene=ADRB3
ATXN8OS	ATXN8 Opposite Strand LncRNA	RNA Gene	30	GC13P070107	6.69464	https://www.genecards.org/cgi-bin/carddisp.pl?gene=ATXN8OS
NR1I2	Nuclear Receptor Subfamily 1 Group I Member 2	Protein Coding	51	GC03P119780	6.69393	https://www.genecards.org/cgi-bin/carddisp.pl?gene=NR1I2
HSPB1	Heat Shock Protein Family B (Small) Member 1	Protein Coding	59	GC07P076302	6.6925	https://www.genecards.org/cgi-bin/carddisp.pl?gene=HSPB1
PTPN1	Protein Tyrosine Phosphatase Non-Receptor Type 1	Protein Coding	57	GC20P050510	6.6925	https://www.genecards.org/cgi-bin/carddisp.pl?gene=PTPN1
SCARB1	Scavenger Receptor Class B Member 1	Protein Coding	55	GC12M124776	6.69217	https://www.genecards.org/cgi-bin/carddisp.pl?gene=SCARB1
PLAG1	PLAG1 Zinc Finger	Protein Coding	47	GC08M056383	6.6908	https://www.genecards.org/cgi-bin/carddisp.pl?gene=PLAG1
CANT1	Calcium Activated Nucleotidase 1	Protein Coding	51	GC17M078992	6.67441	https://www.genecards.org/cgi-bin/carddisp.pl?gene=CANT1
FGF8	Fibroblast Growth Factor 8	Protein Coding	54	GC10M101770	6.66876	https://www.genecards.org/cgi-bin/carddisp.pl?gene=FGF8
PLG	Plasminogen	Protein Coding	56	GC06P160702	6.66851	https://www.genecards.org/cgi-bin/carddisp.pl?gene=PLG
HUWE1	HECT, UBA And WWE Domain Containing E3 Ubiquitin Protein Ligase 1	Protein Coding	52	GC0XM053532	6.66436	https://www.genecards.org/cgi-bin/carddisp.pl?gene=HUWE1
OPRM1	Opioid Receptor Mu 1	Protein Coding	55	GC06P154123	6.65665	https://www.genecards.org/cgi-bin/carddisp.pl?gene=OPRM1
GRM7	Glutamate Metabotropic Receptor 7	Protein Coding	54	GC03P006770	6.65525	https://www.genecards.org/cgi-bin/carddisp.pl?gene=GRM7
COG2	Component Of Oligomeric Golgi Complex 2	Protein Coding	47	GC01P230642	6.65417	https://www.genecards.org/cgi-bin/carddisp.pl?gene=COG2
CASP1	Caspase 1	Protein Coding	56	GC11M105025	6.64439	https://www.genecards.org/cgi-bin/carddisp.pl?gene=CASP1
ASAH1	N-Acylsphingosine Amidohydrolase 1	Protein Coding	56	GC08M018055	6.64102	https://www.genecards.org/cgi-bin/carddisp.pl?gene=ASAH1
CSF2	Colony Stimulating Factor 2	Protein Coding	51	GC05P132073	6.63891	https://www.genecards.org/cgi-bin/carddisp.pl?gene=CSF2
TOR1A	Torsin Family 1 Member A	Protein Coding	52	GC09M129812	6.63292	https://www.genecards.org/cgi-bin/carddisp.pl?gene=TOR1A
LTBP3	Latent Transforming Growth Factor Beta Binding Protein 3	Protein Coding	51	GC11M065538	6.63264	https://www.genecards.org/cgi-bin/carddisp.pl?gene=LTBP3
SGSH	N-Sulfoglucosamine Sulfohydrolase	Protein Coding	52	GC17M080206	6.62508	https://www.genecards.org/cgi-bin/carddisp.pl?gene=SGSH
PLEKHA1	Pleckstrin Homology Domain Containing A1	Protein Coding	47	GC10P122374	6.62309	https://www.genecards.org/cgi-bin/carddisp.pl?gene=PLEKHA1
CSTB	Cystatin B	Protein Coding	53	GC21M043772	6.62136	https://www.genecards.org/cgi-bin/carddisp.pl?gene=CSTB
RGN	Regucalcin	Protein Coding	45	GC0XP047679	6.61999	https://www.genecards.org/cgi-bin/carddisp.pl?gene=RGN
FOXG1	Forkhead Box G1	Protein Coding	50	GC14P028766	6.61595	https://www.genecards.org/cgi-bin/carddisp.pl?gene=FOXG1
MYH6	Myosin Heavy Chain 6	Protein Coding	52	GC14M023381	6.61536	https://www.genecards.org/cgi-bin/carddisp.pl?gene=MYH6
STAT1	Signal Transducer And Activator Of Transcription 1	Protein Coding	60	GC02M190908	6.61273	https://www.genecards.org/cgi-bin/carddisp.pl?gene=STAT1
TNFRSF10A	TNF Receptor Superfamily Member 10a	Protein Coding	52	GC08M023190	6.60915	https://www.genecards.org/cgi-bin/carddisp.pl?gene=TNFRSF10A
GPC3	Glypican 3	Protein Coding	53	GC0XM133535	6.60662	https://www.genecards.org/cgi-bin/carddisp.pl?gene=GPC3
ALMS1	ALMS1 Centrosome And Basal Body Associated Protein	Protein Coding	48	GC02P073385	6.60324	https://www.genecards.org/cgi-bin/carddisp.pl?gene=ALMS1
MAPK14	Mitogen-Activated Protein Kinase 14	Protein Coding	58	GC06P092286	6.60299	https://www.genecards.org/cgi-bin/carddisp.pl?gene=MAPK14
ARID1A	AT-Rich Interaction Domain 1A	Protein Coding	52	GC01P026693	6.60188	https://www.genecards.org/cgi-bin/carddisp.pl?gene=ARID1A
ABCD1	ATP Binding Cassette Subfamily D Member 1	Protein Coding	53	GC0XP153724	6.59985	https://www.genecards.org/cgi-bin/carddisp.pl?gene=ABCD1
DBH	Dopamine Beta-Hydroxylase	Protein Coding	59	GC09P133636	6.59662	https://www.genecards.org/cgi-bin/carddisp.pl?gene=DBH
ARSB	Arylsulfatase B	Protein Coding	54	GC05M078777	6.59286	https://www.genecards.org/cgi-bin/carddisp.pl?gene=ARSB
CD59	CD59 Molecule (CD59 Blood Group)	Protein Coding	53	GC11M033704	6.59235	https://www.genecards.org/cgi-bin/carddisp.pl?gene=CD59
MT-RNR1	Mitochondrially Encoded 12S RRNA	RNA Gene	18	GCMTP000642	6.59146	https://www.genecards.org/cgi-bin/carddisp.pl?gene=MT-RNR1
MT-ND2	Mitochondrially Encoded NADH:Ubiquinone Oxidoreductase Core Subunit 2	Protein Coding	40	GCMTP004472	6.58252	https://www.genecards.org/cgi-bin/carddisp.pl?gene=MT-ND2
CXCL10	C-X-C Motif Chemokine Ligand 10	Protein Coding	51	GC04M076021	6.58217	https://www.genecards.org/cgi-bin/carddisp.pl?gene=CXCL10
FSHB	Follicle Stimulating Hormone Subunit Beta	Protein Coding	51	GC11P030210	6.58119	https://www.genecards.org/cgi-bin/carddisp.pl?gene=FSHB
IL5	Interleukin 5	Protein Coding	52	GC05M132541	6.57992	https://www.genecards.org/cgi-bin/carddisp.pl?gene=IL5
ASXL1	ASXL Transcriptional Regulator 1	Protein Coding	50	GC20P032719	6.57819	https://www.genecards.org/cgi-bin/carddisp.pl?gene=ASXL1
PLA2G7	Phospholipase A2 Group VII	Protein Coding	56	GC06M046704	6.57405	https://www.genecards.org/cgi-bin/carddisp.pl?gene=PLA2G7
F7	Coagulation Factor VII	Protein Coding	55	GC13P113105	6.57256	https://www.genecards.org/cgi-bin/carddisp.pl?gene=F7
HJV	Hemojuvelin BMP Co-Receptor	Protein Coding	51	GC01M147425	6.57118	https://www.genecards.org/cgi-bin/carddisp.pl?gene=HJV
CYP11B2	Cytochrome P450 Family 11 Subfamily B Member 2	Protein Coding	53	GC08M142910	6.55693	https://www.genecards.org/cgi-bin/carddisp.pl?gene=CYP11B2
CBL	Cbl Proto-Oncogene	Protein Coding	59	GC11P119206	6.55425	https://www.genecards.org/cgi-bin/carddisp.pl?gene=CBL
PIGA	Phosphatidylinositol Glycan Anchor Biosynthesis Class A	Protein Coding	50	GC0XM015319	6.54894	https://www.genecards.org/cgi-bin/carddisp.pl?gene=PIGA
TRPS1	Transcriptional Repressor GATA Binding 1	Protein Coding	51	GC08M115408	6.53738	https://www.genecards.org/cgi-bin/carddisp.pl?gene=TRPS1
TKT	Transketolase	Protein Coding	52	GC03M053224	6.51489	https://www.genecards.org/cgi-bin/carddisp.pl?gene=TKT
SNAP25	Synaptosome Associated Protein 25	Protein Coding	55	GC20P010193	6.51486	https://www.genecards.org/cgi-bin/carddisp.pl?gene=SNAP25
MAOB	Monoamine Oxidase B	Protein Coding	51	GC0XM043766	6.51482	https://www.genecards.org/cgi-bin/carddisp.pl?gene=MAOB
KRT10	Keratin 10	Protein Coding	50	GC17M040818	6.51273	https://www.genecards.org/cgi-bin/carddisp.pl?gene=KRT10
BNC1	Basonuclin 1	Protein Coding	43	GC15M083255	6.51042	https://www.genecards.org/cgi-bin/carddisp.pl?gene=BNC1
TGFB3	Transforming Growth Factor Beta 3	Protein Coding	54	GC14M075958	6.5095	https://www.genecards.org/cgi-bin/carddisp.pl?gene=TGFB3
MAPK8	Mitogen-Activated Protein Kinase 8	Protein Coding	57	GC10P048306	6.49897	https://www.genecards.org/cgi-bin/carddisp.pl?gene=MAPK8
LRP1	LDL Receptor Related Protein 1	Protein Coding	53	GC12P057128	6.49436	https://www.genecards.org/cgi-bin/carddisp.pl?gene=LRP1
BAP1	BRCA1 Associated Protein 1	Protein Coding	54	GC03M052401	6.49133	https://www.genecards.org/cgi-bin/carddisp.pl?gene=BAP1
FHIT	Fragile Histidine Triad Diadenosine Triphosphatase	Protein Coding	51	GC03M059747	6.48642	https://www.genecards.org/cgi-bin/carddisp.pl?gene=FHIT
EIF2B5	Eukaryotic Translation Initiation Factor 2B Subunit Epsilon	Protein Coding	50	GC03P184135	6.48341	https://www.genecards.org/cgi-bin/carddisp.pl?gene=EIF2B5
NPHP3	Nephrocystin 3	Protein Coding	45	GC03M132683	6.48167	https://www.genecards.org/cgi-bin/carddisp.pl?gene=NPHP3
NDN	Necdin, MAGE Family Member	Protein Coding	48	GC15M024541	6.47807	https://www.genecards.org/cgi-bin/carddisp.pl?gene=NDN
TMEM106B	Transmembrane Protein 106B	Protein Coding	46	GC07P012230	6.47373	https://www.genecards.org/cgi-bin/carddisp.pl?gene=TMEM106B
DSPP	Dentin Sialophosphoprotein	Protein Coding	45	GC04P087608	6.47369	https://www.genecards.org/cgi-bin/carddisp.pl?gene=DSPP
CTNS	Cystinosin, Lysosomal Cystine Transporter	Protein Coding	52	GC17P003636	6.47314	https://www.genecards.org/cgi-bin/carddisp.pl?gene=CTNS
MIR133B	MicroRNA 133b	RNA Gene	23	GC06P052148	6.46304	https://www.genecards.org/cgi-bin/carddisp.pl?gene=MIR133B
IL1R1	Interleukin 1 Receptor Type 1	Protein Coding	53	GC02P102136	6.45724	https://www.genecards.org/cgi-bin/carddisp.pl?gene=IL1R1
CFHR5	Complement Factor H Related 5	Protein Coding	47	GC01P196977	6.45694	https://www.genecards.org/cgi-bin/carddisp.pl?gene=CFHR5
CCK	Cholecystokinin	Protein Coding	48	GC03M042274	6.45466	https://www.genecards.org/cgi-bin/carddisp.pl?gene=CCK
ATR	ATR Serine/Threonine Kinase	Protein Coding	59	GC03M142449	6.44343	https://www.genecards.org/cgi-bin/carddisp.pl?gene=ATR
TFRC	Transferrin Receptor	Protein Coding	58	GC03M196056	6.44296	https://www.genecards.org/cgi-bin/carddisp.pl?gene=TFRC
CHCHD2	Coiled-Coil-Helix-Coiled-Coil-Helix Domain Containing 2	Protein Coding	45	GC07M056101	6.44256	https://www.genecards.org/cgi-bin/carddisp.pl?gene=CHCHD2
LTBP4	Latent Transforming Growth Factor Beta Binding Protein 4	Protein Coding	50	GC19P040592	6.44186	https://www.genecards.org/cgi-bin/carddisp.pl?gene=LTBP4
BLK	BLK Proto-Oncogene, Src Family Tyrosine Kinase	Protein Coding	56	GC08P011486	6.44078	https://www.genecards.org/cgi-bin/carddisp.pl?gene=BLK
NPC2	NPC Intracellular Cholesterol Transporter 2	Protein Coding	50	GC14M074476	6.43558	https://www.genecards.org/cgi-bin/carddisp.pl?gene=NPC2
DDC	Dopa Decarboxylase	Protein Coding	57	GC07M050458	6.43349	https://www.genecards.org/cgi-bin/carddisp.pl?gene=DDC
MIR221	MicroRNA 221	RNA Gene	23	GC0XM045746	6.42652	https://www.genecards.org/cgi-bin/carddisp.pl?gene=MIR221
EYS	Eyes Shut Homolog	Protein Coding	41	GC06M063719	6.42381	https://www.genecards.org/cgi-bin/carddisp.pl?gene=EYS
CSF1	Colony Stimulating Factor 1	Protein Coding	51	GC01P109911	6.42221	https://www.genecards.org/cgi-bin/carddisp.pl?gene=CSF1
MAPK3	Mitogen-Activated Protein Kinase 3	Protein Coding	56	GC16M038440	6.41989	https://www.genecards.org/cgi-bin/carddisp.pl?gene=MAPK3
SDHC	Succinate Dehydrogenase Complex Subunit C	Protein Coding	50	GC01P161314	6.41811	https://www.genecards.org/cgi-bin/carddisp.pl?gene=SDHC
POR	Cytochrome P450 Oxidoreductase	Protein Coding	56	GC07P075899	6.41546	https://www.genecards.org/cgi-bin/carddisp.pl?gene=POR
COL4A1	Collagen Type IV Alpha 1 Chain	Protein Coding	55	GC13M110148	6.40334	https://www.genecards.org/cgi-bin/carddisp.pl?gene=COL4A1
MMP14	Matrix Metallopeptidase 14	Protein Coding	57	GC14P034667	6.39525	https://www.genecards.org/cgi-bin/carddisp.pl?gene=MMP14
RPA1	Replication Protein A1	Protein Coding	53	GC17P001829	6.39238	https://www.genecards.org/cgi-bin/carddisp.pl?gene=RPA1
MIF	Macrophage Migration Inhibitory Factor	Protein Coding	55	GC22P023894	6.38255	https://www.genecards.org/cgi-bin/carddisp.pl?gene=MIF
CEL	Carboxyl Ester Lipase	Protein Coding	52	GC09P133061	6.3759	https://www.genecards.org/cgi-bin/carddisp.pl?gene=CEL
SMC1A	Structural Maintenance Of Chromosomes 1A	Protein Coding	54	GC0XM053374	6.36837	https://www.genecards.org/cgi-bin/carddisp.pl?gene=SMC1A
RAI1	Retinoic Acid Induced 1	Protein Coding	46	GC17P018135	6.36134	https://www.genecards.org/cgi-bin/carddisp.pl?gene=RAI1
SGCD	Sarcoglycan Delta	Protein Coding	51	GC05P155686	6.35662	https://www.genecards.org/cgi-bin/carddisp.pl?gene=SGCD
FSHR	Follicle Stimulating Hormone Receptor	Protein Coding	54	GC02M048962	6.35641	https://www.genecards.org/cgi-bin/carddisp.pl?gene=FSHR
GORAB	Golgin, RAB6 Interacting	Protein Coding	43	GC01P170531	6.35372	https://www.genecards.org/cgi-bin/carddisp.pl?gene=GORAB
TET2	Tet Methylcytosine Dioxygenase 2	Protein Coding	52	GC04P105145	6.35315	https://www.genecards.org/cgi-bin/carddisp.pl?gene=TET2
BTK	Bruton Tyrosine Kinase	Protein Coding	60	GC0XM101349	6.35171	https://www.genecards.org/cgi-bin/carddisp.pl?gene=BTK
JAG1	Jagged Canonical Notch Ligand 1	Protein Coding	58	GC20M010637	6.33633	https://www.genecards.org/cgi-bin/carddisp.pl?gene=JAG1
IL3	Interleukin 3	Protein Coding	52	GC05P132060	6.33354	https://www.genecards.org/cgi-bin/carddisp.pl?gene=IL3
MLXIPL	MLX Interacting Protein Like	Protein Coding	50	GC07M073593	6.33036	https://www.genecards.org/cgi-bin/carddisp.pl?gene=MLXIPL
CEACAM5	CEA Cell Adhesion Molecule 5	Protein Coding	50	GC19P072938	6.32929	https://www.genecards.org/cgi-bin/carddisp.pl?gene=CEACAM5
MT-ATP6	Mitochondrially Encoded ATP Synthase Membrane Subunit 6	Protein Coding	39	GCMTP008531	6.31166	https://www.genecards.org/cgi-bin/carddisp.pl?gene=MT-ATP6
TPO	Thyroid Peroxidase	Protein Coding	56	GC02P001374	6.30464	https://www.genecards.org/cgi-bin/carddisp.pl?gene=TPO
LGALS3	Galectin 3	Protein Coding	52	GC14P055124	6.303	https://www.genecards.org/cgi-bin/carddisp.pl?gene=LGALS3
FLT4	Fms Related Receptor Tyrosine Kinase 4	Protein Coding	59	GC05M180644	6.29978	https://www.genecards.org/cgi-bin/carddisp.pl?gene=FLT4
GUCY2D	Guanylate Cyclase 2D, Retinal	Protein Coding	52	GC17P008002	6.29741	https://www.genecards.org/cgi-bin/carddisp.pl?gene=GUCY2D
PVALB	Parvalbumin	Protein Coding	47	GC22M036800	6.29708	https://www.genecards.org/cgi-bin/carddisp.pl?gene=PVALB
IAPP	Islet Amyloid Polypeptide	Protein Coding	47	GC12P021354	6.29131	https://www.genecards.org/cgi-bin/carddisp.pl?gene=IAPP
ASPM	Assembly Factor For Spindle Microtubules	Protein Coding	43	GC01M197084	6.28937	https://www.genecards.org/cgi-bin/carddisp.pl?gene=ASPM
IL15	Interleukin 15	Protein Coding	49	GC04P141636	6.28868	https://www.genecards.org/cgi-bin/carddisp.pl?gene=IL15
KCNQ1OT1	KCNQ1 Opposite Strand/Antisense Transcript 1	RNA Gene	30	GC11M004526	6.284	https://www.genecards.org/cgi-bin/carddisp.pl?gene=KCNQ1OT1
NR1H2	Nuclear Receptor Subfamily 1 Group H Member 2	Protein Coding	53	GC19P050329	6.27899	https://www.genecards.org/cgi-bin/carddisp.pl?gene=NR1H2
FIG4	FIG4 Phosphoinositide 5-Phosphatase	Protein Coding	51	GC06P109691	6.2769	https://www.genecards.org/cgi-bin/carddisp.pl?gene=FIG4
GLI2	GLI Family Zinc Finger 2	Protein Coding	56	GC02P120735	6.26265	https://www.genecards.org/cgi-bin/carddisp.pl?gene=GLI2
CREB1	CAMP Responsive Element Binding Protein 1	Protein Coding	56	GC02P207529	6.26251	https://www.genecards.org/cgi-bin/carddisp.pl?gene=CREB1
ATP7B	ATPase Copper Transporting Beta	Protein Coding	54	GC13M051930	6.25918	https://www.genecards.org/cgi-bin/carddisp.pl?gene=ATP7B
MIR433	MicroRNA 433	RNA Gene	25	GC14P110566	6.25856	https://www.genecards.org/cgi-bin/carddisp.pl?gene=MIR433
HEXB	Hexosaminidase Subunit Beta	Protein Coding	54	GC05P074640	6.25595	https://www.genecards.org/cgi-bin/carddisp.pl?gene=HEXB
OPA1	OPA1 Mitochondrial Dynamin Like GTPase	Protein Coding	51	GC03P193594	6.25215	https://www.genecards.org/cgi-bin/carddisp.pl?gene=OPA1
RARA	Retinoic Acid Receptor Alpha	Protein Coding	57	GC17P040309	6.2492	https://www.genecards.org/cgi-bin/carddisp.pl?gene=RARA
H19-ICR	H19/IGF2 Imprinting Control Region	Functional Element	7	GC11P002168	6.24864	https://www.genecards.org/cgi-bin/carddisp.pl?gene=H19-ICR
PEX6	Peroxisomal Biogenesis Factor 6	Protein Coding	49	GC06M042963	6.24147	https://www.genecards.org/cgi-bin/carddisp.pl?gene=PEX6
TG	Thyroglobulin	Protein Coding	51	GC08P132866	6.24121	https://www.genecards.org/cgi-bin/carddisp.pl?gene=TG
RBP4	Retinol Binding Protein 4	Protein Coding	52	GC10M093591	6.23933	https://www.genecards.org/cgi-bin/carddisp.pl?gene=RBP4
SPTAN1	Spectrin Alpha, Non-Erythrocytic 1	Protein Coding	55	GC09P128552	6.23657	https://www.genecards.org/cgi-bin/carddisp.pl?gene=SPTAN1
SHC1	SHC Adaptor Protein 1	Protein Coding	50	GC01M154962	6.23624	https://www.genecards.org/cgi-bin/carddisp.pl?gene=SHC1
OR2AG1	Olfactory Receptor Family 2 Subfamily AG Member 1	Protein Coding	40	GC11P006784	6.23519	https://www.genecards.org/cgi-bin/carddisp.pl?gene=OR2AG1
C4B	Complement C4B (Chido Blood Group)	Protein Coding	48	GC06P032014	6.23304	https://www.genecards.org/cgi-bin/carddisp.pl?gene=C4B
COCH	Cochlin	Protein Coding	49	GC14P030874	6.22926	https://www.genecards.org/cgi-bin/carddisp.pl?gene=COCH
DCC	DCC Netrin 1 Receptor	Protein Coding	53	GC18P052340	6.22203	https://www.genecards.org/cgi-bin/carddisp.pl?gene=DCC
LCN2	Lipocalin 2	Protein Coding	52	GC09P128149	6.21647	https://www.genecards.org/cgi-bin/carddisp.pl?gene=LCN2
HCN2	Hyperpolarization Activated Cyclic Nucleotide Gated Potassium And Sodium Channel 2	Protein Coding	53	GC19P000589	6.21534	https://www.genecards.org/cgi-bin/carddisp.pl?gene=HCN2
INS-IGF2	INS-IGF2 Readthrough	Protein Coding	31	GC11M004508	6.21479	https://www.genecards.org/cgi-bin/carddisp.pl?gene=INS-IGF2
MIR223	MicroRNA 223	RNA Gene	25	GC0XP066018	6.21025	https://www.genecards.org/cgi-bin/carddisp.pl?gene=MIR223
GLUL	Glutamate-Ammonia Ligase	Protein Coding	55	GC01M182378	6.20795	https://www.genecards.org/cgi-bin/carddisp.pl?gene=GLUL
SOS1	SOS Ras/Rac Guanine Nucleotide Exchange Factor 1	Protein Coding	56	GC02M039054	6.20323	https://www.genecards.org/cgi-bin/carddisp.pl?gene=SOS1
MYCN	MYCN Proto-Oncogene, BHLH Transcription Factor	Protein Coding	53	GC02P015954	6.19898	https://www.genecards.org/cgi-bin/carddisp.pl?gene=MYCN
LRRC56	Leucine Rich Repeat Containing 56	Protein Coding	41	GC11P000518	6.1987	https://www.genecards.org/cgi-bin/carddisp.pl?gene=LRRC56
BIN1	Bridging Integrator 1	Protein Coding	53	GC02M127048	6.19561	https://www.genecards.org/cgi-bin/carddisp.pl?gene=BIN1
COMP	Cartilage Oligomeric Matrix Protein	Protein Coding	53	GC19M018783	6.19069	https://www.genecards.org/cgi-bin/carddisp.pl?gene=COMP
H2AC18	H2A Clustered Histone 18	Protein Coding	35	GC01M152688	6.18794	https://www.genecards.org/cgi-bin/carddisp.pl?gene=H2AC18
SLC1A3	Solute Carrier Family 1 Member 3	Protein Coding	56	GC05P036654	6.18529	https://www.genecards.org/cgi-bin/carddisp.pl?gene=SLC1A3
SLC2A2	Solute Carrier Family 2 Member 2	Protein Coding	56	GC03M170996	6.18523	https://www.genecards.org/cgi-bin/carddisp.pl?gene=SLC2A2
HSD17B4	Hydroxysteroid 17-Beta Dehydrogenase 4	Protein Coding	53	GC05P119452	6.18286	https://www.genecards.org/cgi-bin/carddisp.pl?gene=HSD17B4
SALL4	Spalt Like Transcription Factor 4	Protein Coding	50	GC20M051784	6.1755	https://www.genecards.org/cgi-bin/carddisp.pl?gene=SALL4
LBR	Lamin B Receptor	Protein Coding	54	GC01M225401	6.17473	https://www.genecards.org/cgi-bin/carddisp.pl?gene=LBR
MBD5	Methyl-CpG Binding Domain Protein 5	Protein Coding	43	GC02P148021	6.17323	https://www.genecards.org/cgi-bin/carddisp.pl?gene=MBD5
CEP152	Centrosomal Protein 152	Protein Coding	44	GC15M048712	6.16868	https://www.genecards.org/cgi-bin/carddisp.pl?gene=CEP152
VSX2	Visual System Homeobox 2	Protein Coding	46	GC14P074239	6.16623	https://www.genecards.org/cgi-bin/carddisp.pl?gene=VSX2
IMPG2	Interphotoreceptor Matrix Proteoglycan 2	Protein Coding	46	GC03M101222	6.16595	https://www.genecards.org/cgi-bin/carddisp.pl?gene=IMPG2
SLC1A2	Solute Carrier Family 1 Member 2	Protein Coding	56	GC11M035267	6.16466	https://www.genecards.org/cgi-bin/carddisp.pl?gene=SLC1A2
MIR27A	MicroRNA 27a	RNA Gene	26	GC19M014656	6.16129	https://www.genecards.org/cgi-bin/carddisp.pl?gene=MIR27A
APPL1	Adaptor Protein, Phosphotyrosine Interacting With PH Domain And Leucine Zipper 1	Protein Coding	51	GC03P057227	6.15658	https://www.genecards.org/cgi-bin/carddisp.pl?gene=APPL1
TCF4	Transcription Factor 4	Protein Coding	54	GC18M055222	6.15559	https://www.genecards.org/cgi-bin/carddisp.pl?gene=TCF4
APOH	Apolipoprotein H	Protein Coding	51	GC17M066212	6.15391	https://www.genecards.org/cgi-bin/carddisp.pl?gene=APOH
LMX1B	LIM Homeobox Transcription Factor 1 Beta	Protein Coding	51	GC09P126614	6.15014	https://www.genecards.org/cgi-bin/carddisp.pl?gene=LMX1B
MT-CYB	Mitochondrially Encoded Cytochrome B	Protein Coding	38	GCMTP014749	6.14587	https://www.genecards.org/cgi-bin/carddisp.pl?gene=MT-CYB
BMP6	Bone Morphogenetic Protein 6	Protein Coding	50	GC06P007726	6.1355	https://www.genecards.org/cgi-bin/carddisp.pl?gene=BMP6
SOST	Sclerostin	Protein Coding	51	GC17M043753	6.13323	https://www.genecards.org/cgi-bin/carddisp.pl?gene=SOST
CD55	CD55 Molecule (Cromer Blood Group)	Protein Coding	56	GC01P207321	6.13214	https://www.genecards.org/cgi-bin/carddisp.pl?gene=CD55
CCL11	C-C Motif Chemokine Ligand 11	Protein Coding	52	GC17P034285	6.12918	https://www.genecards.org/cgi-bin/carddisp.pl?gene=CCL11
HSPG2	Heparan Sulfate Proteoglycan 2	Protein Coding	54	GC01M021822	6.12846	https://www.genecards.org/cgi-bin/carddisp.pl?gene=HSPG2
SMO	Smoothened, Frizzled Class Receptor	Protein Coding	57	GC07P132495	6.12648	https://www.genecards.org/cgi-bin/carddisp.pl?gene=SMO
TOP2A	DNA Topoisomerase II Alpha	Protein Coding	57	GC17M040388	6.11998	https://www.genecards.org/cgi-bin/carddisp.pl?gene=TOP2A
LZTR1	Leucine Zipper Like Transcription Regulator 1	Protein Coding	50	GC22P044439	6.11341	https://www.genecards.org/cgi-bin/carddisp.pl?gene=LZTR1
GATA6	GATA Binding Protein 6	Protein Coding	53	GC18P022169	6.10527	https://www.genecards.org/cgi-bin/carddisp.pl?gene=GATA6
CD4	CD4 Molecule	Protein Coding	57	GC12P006786	6.10447	https://www.genecards.org/cgi-bin/carddisp.pl?gene=CD4
EHMT1	Euchromatic Histone Lysine Methyltransferase 1	Protein Coding	53	GC09P137618	6.09888	https://www.genecards.org/cgi-bin/carddisp.pl?gene=EHMT1
PKD2	Polycystin 2, Transient Receptor Potential Cation Channel	Protein Coding	54	GC04P088007	6.09454	https://www.genecards.org/cgi-bin/carddisp.pl?gene=PKD2
LOX	Lysyl Oxidase	Protein Coding	54	GC05M122063	6.09375	https://www.genecards.org/cgi-bin/carddisp.pl?gene=LOX
SLCO1B1	Solute Carrier Organic Anion Transporter Family Member 1B1	Protein Coding	55	GC12P023907	6.09262	https://www.genecards.org/cgi-bin/carddisp.pl?gene=SLCO1B1
TGFBI	Transforming Growth Factor Beta Induced	Protein Coding	53	GC05P136027	6.08892	https://www.genecards.org/cgi-bin/carddisp.pl?gene=TGFBI
IL7R	Interleukin 7 Receptor	Protein Coding	52	GC05P035852	6.08729	https://www.genecards.org/cgi-bin/carddisp.pl?gene=IL7R
NTS	Neurotensin	Protein Coding	48	GC12P085876	6.08573	https://www.genecards.org/cgi-bin/carddisp.pl?gene=NTS
SLC2A10	Solute Carrier Family 2 Member 10	Protein Coding	50	GC20P046709	6.08549	https://www.genecards.org/cgi-bin/carddisp.pl?gene=SLC2A10
HSD11B1	Hydroxysteroid 11-Beta Dehydrogenase 1	Protein Coding	58	GC01P209686	6.08365	https://www.genecards.org/cgi-bin/carddisp.pl?gene=HSD11B1
ARID1B	AT-Rich Interaction Domain 1B	Protein Coding	52	GC06P156777	6.08314	https://www.genecards.org/cgi-bin/carddisp.pl?gene=ARID1B
GJB1	Gap Junction Protein Beta 1	Protein Coding	53	GC0XP071212	6.08196	https://www.genecards.org/cgi-bin/carddisp.pl?gene=GJB1
TACR3	Tachykinin Receptor 3	Protein Coding	57	GC04M103586	6.07923	https://www.genecards.org/cgi-bin/carddisp.pl?gene=TACR3
CSF1R	Colony Stimulating Factor 1 Receptor	Protein Coding	59	GC05M150053	6.0621	https://www.genecards.org/cgi-bin/carddisp.pl?gene=CSF1R
AOPEP	Aminopeptidase O (Putative)	Protein Coding	46	GC09P094728	6.06037	https://www.genecards.org/cgi-bin/carddisp.pl?gene=AOPEP
SLC26A2	Solute Carrier Family 26 Member 2	Protein Coding	51	GC05P149944	6.05417	https://www.genecards.org/cgi-bin/carddisp.pl?gene=SLC26A2
MT-CO1	Mitochondrially Encoded Cytochrome C Oxidase I	Protein Coding	38	GCMTP005906	6.04837	https://www.genecards.org/cgi-bin/carddisp.pl?gene=MT-CO1
ATP1A2	ATPase Na+/K+ Transporting Subunit Alpha 2	Protein Coding	55	GC01P160115	6.0471	https://www.genecards.org/cgi-bin/carddisp.pl?gene=ATP1A2
GALT	Galactose-1-Phosphate Uridylyltransferase	Protein Coding	53	GC09P048949	6.04589	https://www.genecards.org/cgi-bin/carddisp.pl?gene=GALT
OBSL1	Obscurin Like Cytoskeletal Adaptor 1	Protein Coding	45	GC02M219586	6.04267	https://www.genecards.org/cgi-bin/carddisp.pl?gene=OBSL1
KCNJ8	Potassium Inwardly Rectifying Channel Subfamily J Member 8	Protein Coding	50	GC12M021764	6.03764	https://www.genecards.org/cgi-bin/carddisp.pl?gene=KCNJ8
ATL1	Atlastin GTPase 1	Protein Coding	48	GC14P050532	6.03663	https://www.genecards.org/cgi-bin/carddisp.pl?gene=ATL1
WNT5A	Wnt Family Member 5A	Protein Coding	56	GC03M055465	6.03345	https://www.genecards.org/cgi-bin/carddisp.pl?gene=WNT5A
SMAD2	SMAD Family Member 2	Protein Coding	59	GC18M047809	6.03333	https://www.genecards.org/cgi-bin/carddisp.pl?gene=SMAD2
MIR20A	MicroRNA 20a	RNA Gene	22	GC13P091580	6.02737	https://www.genecards.org/cgi-bin/carddisp.pl?gene=MIR20A
FLG	Filaggrin	Protein Coding	47	GC01M152828	6.02726	https://www.genecards.org/cgi-bin/carddisp.pl?gene=FLG
MT-ND5	Mitochondrially Encoded NADH:Ubiquinone Oxidoreductase Core Subunit 5	Protein Coding	39	GCMTP012339	6.01477	https://www.genecards.org/cgi-bin/carddisp.pl?gene=MT-ND5
STX1B	Syntaxin 1B	Protein Coding	48	GC16M030989	6.00083	https://www.genecards.org/cgi-bin/carddisp.pl?gene=STX1B
GLUD2	Glutamate Dehydrogenase 2	Protein Coding	49	GC0XP121047	6.00012	https://www.genecards.org/cgi-bin/carddisp.pl?gene=GLUD2
CD28	CD28 Molecule	Protein Coding	55	GC02P203706	5.99531	https://www.genecards.org/cgi-bin/carddisp.pl?gene=CD28
KCNJ1	Potassium Inwardly Rectifying Channel Subfamily J Member 1	Protein Coding	54	GC11M128741	5.99156	https://www.genecards.org/cgi-bin/carddisp.pl?gene=KCNJ1
SLC6A1	Solute Carrier Family 6 Member 1	Protein Coding	54	GC03P013697	5.98689	https://www.genecards.org/cgi-bin/carddisp.pl?gene=SLC6A1
AURKA	Aurora Kinase A	Protein Coding	57	GC20M056370	5.98678	https://www.genecards.org/cgi-bin/carddisp.pl?gene=AURKA
RASSF1	Ras Association Domain Family Member 1	Protein Coding	49	GC03M050329	5.98621	https://www.genecards.org/cgi-bin/carddisp.pl?gene=RASSF1
CCN2	Cellular Communication Network Factor 2	Protein Coding	53	GC06M131948	5.98536	https://www.genecards.org/cgi-bin/carddisp.pl?gene=CCN2
RUNX1	RUNX Family Transcription Factor 1	Protein Coding	56	GC21M034787	5.98072	https://www.genecards.org/cgi-bin/carddisp.pl?gene=RUNX1
SMARCA2	SWI/SNF Related, Matrix Associated, Actin Dependent Regulator Of Chromatin, Subfamily A, Member 2	Protein Coding	56	GC09P001980	5.96958	https://www.genecards.org/cgi-bin/carddisp.pl?gene=SMARCA2
HCRT	Hypocretin Neuropeptide Precursor	Protein Coding	46	GC17M051782	5.96383	https://www.genecards.org/cgi-bin/carddisp.pl?gene=HCRT
MENOQ1	Menopause, Natural, Age At, QTL	Genetic Locus	2	GC0XU900853	5.96157	https://www.genecards.org/cgi-bin/carddisp.pl?gene=MENOQ1
ADAM10	ADAM Metallopeptidase Domain 10	Protein Coding	60	GC15M058588	5.95776	https://www.genecards.org/cgi-bin/carddisp.pl?gene=ADAM10
OR2AG2	Olfactory Receptor Family 2 Subfamily AG Member 2	Protein Coding	35	GC11M006973	5.95638	https://www.genecards.org/cgi-bin/carddisp.pl?gene=OR2AG2
ADM	Adrenomedullin	Protein Coding	51	GC11P010304	5.95314	https://www.genecards.org/cgi-bin/carddisp.pl?gene=ADM
ALOX15B	Arachidonate 15-Lipoxygenase Type B	Protein Coding	48	GC17P008039	5.95261	https://www.genecards.org/cgi-bin/carddisp.pl?gene=ALOX15B
LAMP2	Lysosomal Associated Membrane Protein 2	Protein Coding	51	GC0XM120426	5.94893	https://www.genecards.org/cgi-bin/carddisp.pl?gene=LAMP2
ODC1	Ornithine Decarboxylase 1	Protein Coding	55	GC02M010432	5.94553	https://www.genecards.org/cgi-bin/carddisp.pl?gene=ODC1
FANCD2	FA Complementation Group D2	Protein Coding	52	GC03P010026	5.93865	https://www.genecards.org/cgi-bin/carddisp.pl?gene=FANCD2
PAH	Phenylalanine Hydroxylase	Protein Coding	55	GC12M102836	5.93721	https://www.genecards.org/cgi-bin/carddisp.pl?gene=PAH
KCNA1	Potassium Voltage-Gated Channel Subfamily A Member 1	Protein Coding	52	GC12P023499	5.93669	https://www.genecards.org/cgi-bin/carddisp.pl?gene=KCNA1
GNS	Glucosamine (N-Acetyl)-6-Sulfatase	Protein Coding	51	GC12M064713	5.93647	https://www.genecards.org/cgi-bin/carddisp.pl?gene=GNS
ZFP57	ZFP57 Zinc Finger Protein	Protein Coding	44	GC06M029672	5.93473	https://www.genecards.org/cgi-bin/carddisp.pl?gene=ZFP57
FANCI	FA Complementation Group I	Protein Coding	49	GC15P089243	5.93392	https://www.genecards.org/cgi-bin/carddisp.pl?gene=FANCI
F9	Coagulation Factor IX	Protein Coding	54	GC0XP139530	5.93321	https://www.genecards.org/cgi-bin/carddisp.pl?gene=F9
LTF	Lactotransferrin	Protein Coding	52	GC03M046435	5.93053	https://www.genecards.org/cgi-bin/carddisp.pl?gene=LTF
SPRTN	SprT-Like N-Terminal Domain	Protein Coding	42	GC01P231337	5.92855	https://www.genecards.org/cgi-bin/carddisp.pl?gene=SPRTN
PKHD1	PKHD1 Ciliary IPT Domain Containing Fibrocystin/Polyductin	Protein Coding	45	GC06M072064	5.92789	https://www.genecards.org/cgi-bin/carddisp.pl?gene=PKHD1
NR5A1	Nuclear Receptor Subfamily 5 Group A Member 1	Protein Coding	56	GC09M124481	5.92585	https://www.genecards.org/cgi-bin/carddisp.pl?gene=NR5A1
SDHA	Succinate Dehydrogenase Complex Flavoprotein Subunit A	Protein Coding	54	GC05P000220	5.92325	https://www.genecards.org/cgi-bin/carddisp.pl?gene=SDHA
THRB	Thyroid Hormone Receptor Beta	Protein Coding	56	GC03M024117	5.91954	https://www.genecards.org/cgi-bin/carddisp.pl?gene=THRB
EIF2AK3	Eukaryotic Translation Initiation Factor 2 Alpha Kinase 3	Protein Coding	55	GC02M088556	5.91929	https://www.genecards.org/cgi-bin/carddisp.pl?gene=EIF2AK3
MSR1	Macrophage Scavenger Receptor 1	Protein Coding	52	GC08M016107	5.91905	https://www.genecards.org/cgi-bin/carddisp.pl?gene=MSR1
RNASE3	Ribonuclease A Family Member 3	Protein Coding	46	GC14P020891	5.90835	https://www.genecards.org/cgi-bin/carddisp.pl?gene=RNASE3
HSPD1	Heat Shock Protein Family D (Hsp60) Member 1	Protein Coding	55	GC02M197486	5.90758	https://www.genecards.org/cgi-bin/carddisp.pl?gene=HSPD1
SELL	Selectin L	Protein Coding	50	GC01M169690	5.90541	https://www.genecards.org/cgi-bin/carddisp.pl?gene=SELL
DRD1	Dopamine Receptor D1	Protein Coding	51	GC05M175440	5.90439	https://www.genecards.org/cgi-bin/carddisp.pl?gene=DRD1
ALPP	Alkaline Phosphatase, Placental	Protein Coding	51	GC02P232378	5.90368	https://www.genecards.org/cgi-bin/carddisp.pl?gene=ALPP
PDE4D	Phosphodiesterase 4D	Protein Coding	55	GC05M058969	5.90247	https://www.genecards.org/cgi-bin/carddisp.pl?gene=PDE4D
GNPTAB	N-Acetylglucosamine-1-Phosphate Transferase Subunits Alpha And Beta	Protein Coding	49	GC12M101745	5.9023	https://www.genecards.org/cgi-bin/carddisp.pl?gene=GNPTAB
PCNT	Pericentrin	Protein Coding	50	GC21P046324	5.90044	https://www.genecards.org/cgi-bin/carddisp.pl?gene=PCNT
RAD51B	RAD51 Paralog B	Protein Coding	44	GC14P067819	5.89989	https://www.genecards.org/cgi-bin/carddisp.pl?gene=RAD51B
RNASEL	Ribonuclease L	Protein Coding	50	GC01M182573	5.89505	https://www.genecards.org/cgi-bin/carddisp.pl?gene=RNASEL
GDF5	Growth Differentiation Factor 5	Protein Coding	52	GC20M035433	5.89422	https://www.genecards.org/cgi-bin/carddisp.pl?gene=GDF5
PMS1	PMS1 Homolog 1, Mismatch Repair System Component	Protein Coding	48	GC02P189784	5.89394	https://www.genecards.org/cgi-bin/carddisp.pl?gene=PMS1
TLR9	Toll Like Receptor 9	Protein Coding	53	GC03M052222	5.89063	https://www.genecards.org/cgi-bin/carddisp.pl?gene=TLR9
RAD54L	RAD54 Like	Protein Coding	53	GC01P046365	5.88848	https://www.genecards.org/cgi-bin/carddisp.pl?gene=RAD54L
ABCB4	ATP Binding Cassette Subfamily B Member 4	Protein Coding	54	GC07M087365	5.8808	https://www.genecards.org/cgi-bin/carddisp.pl?gene=ABCB4
CALB2	Calbindin 2	Protein Coding	46	GC16P071358	5.86773	https://www.genecards.org/cgi-bin/carddisp.pl?gene=CALB2
LHCGR	Luteinizing Hormone/Choriogonadotropin Receptor	Protein Coding	53	GC02M048686	5.86155	https://www.genecards.org/cgi-bin/carddisp.pl?gene=LHCGR
SLC25A13	Solute Carrier Family 25 Member 13	Protein Coding	53	GC07M096120	5.85835	https://www.genecards.org/cgi-bin/carddisp.pl?gene=SLC25A13
TP73	Tumor Protein P73	Protein Coding	52	GC01P003652	5.85831	https://www.genecards.org/cgi-bin/carddisp.pl?gene=TP73
MPL	MPL Proto-Oncogene, Thrombopoietin Receptor	Protein Coding	55	GC01P043337	5.85798	https://www.genecards.org/cgi-bin/carddisp.pl?gene=MPL
MIR125A	MicroRNA 125a	RNA Gene	23	GC19P073357	5.84997	https://www.genecards.org/cgi-bin/carddisp.pl?gene=MIR125A
CNTF	Ciliary Neurotrophic Factor	Protein Coding	47	GC11P058622	5.84845	https://www.genecards.org/cgi-bin/carddisp.pl?gene=CNTF
HGSNAT	Heparan-Alpha-Glucosaminide N-Acetyltransferase	Protein Coding	43	GC08P043140	5.84578	https://www.genecards.org/cgi-bin/carddisp.pl?gene=HGSNAT
CDH2	Cadherin 2	Protein Coding	59	GC18M028088	5.84463	https://www.genecards.org/cgi-bin/carddisp.pl?gene=CDH2
SETX	Senataxin	Protein Coding	48	GC09M132261	5.84369	https://www.genecards.org/cgi-bin/carddisp.pl?gene=SETX
LONP1	Lon Peptidase 1, Mitochondrial	Protein Coding	52	GC19M005691	5.84331	https://www.genecards.org/cgi-bin/carddisp.pl?gene=LONP1
TWNK	Twinkle MtDNA Helicase	Protein Coding	47	GC10P101018	5.84051	https://www.genecards.org/cgi-bin/carddisp.pl?gene=TWNK
SHOX	Short Stature Homeobox	Protein Coding	45	GC0XP000624	5.83354	https://www.genecards.org/cgi-bin/carddisp.pl?gene=SHOX
DPP4	Dipeptidyl Peptidase 4	Protein Coding	57	GC02M161992	5.83179	https://www.genecards.org/cgi-bin/carddisp.pl?gene=DPP4
DMPK	DM1 Protein Kinase	Protein Coding	55	GC19M045769	5.83086	https://www.genecards.org/cgi-bin/carddisp.pl?gene=DMPK
ITGB2	Integrin Subunit Beta 2	Protein Coding	57	GC21M044885	5.82991	https://www.genecards.org/cgi-bin/carddisp.pl?gene=ITGB2
POU5F1	POU Class 5 Homeobox 1	Protein Coding	51	GC06M071676	5.82928	https://www.genecards.org/cgi-bin/carddisp.pl?gene=POU5F1
CHD2	Chromodomain Helicase DNA Binding Protein 2	Protein Coding	50	GC15P124056	5.82226	https://www.genecards.org/cgi-bin/carddisp.pl?gene=CHD2
GSK3B	Glycogen Synthase Kinase 3 Beta	Protein Coding	57	GC03M119821	5.82009	https://www.genecards.org/cgi-bin/carddisp.pl?gene=GSK3B
CASR	Calcium Sensing Receptor	Protein Coding	57	GC03P122183	5.81638	https://www.genecards.org/cgi-bin/carddisp.pl?gene=CASR
RAD50	RAD50 Double Strand Break Repair Protein	Protein Coding	56	GC05P132556	5.81078	https://www.genecards.org/cgi-bin/carddisp.pl?gene=RAD50
KCNT1	Potassium Sodium-Activated Channel Subfamily T Member 1	Protein Coding	50	GC09P135702	5.80208	https://www.genecards.org/cgi-bin/carddisp.pl?gene=KCNT1
HMGB1	High Mobility Group Box 1	Protein Coding	54	GC13M030456	5.79718	https://www.genecards.org/cgi-bin/carddisp.pl?gene=HMGB1
SPR	Sepiapterin Reductase	Protein Coding	56	GC02P072850	5.79115	https://www.genecards.org/cgi-bin/carddisp.pl?gene=SPR
TIMP2	TIMP Metallopeptidase Inhibitor 2	Protein Coding	48	GC17M078852	5.79009	https://www.genecards.org/cgi-bin/carddisp.pl?gene=TIMP2
TTC21B	Tetratricopeptide Repeat Domain 21B	Protein Coding	46	GC02M165905	5.78937	https://www.genecards.org/cgi-bin/carddisp.pl?gene=TTC21B
FH	Fumarate Hydratase	Protein Coding	53	GC01M241499	5.78249	https://www.genecards.org/cgi-bin/carddisp.pl?gene=FH
CASP9	Caspase 9	Protein Coding	53	GC01M015491	5.78149	https://www.genecards.org/cgi-bin/carddisp.pl?gene=CASP9
CGA	Glycoprotein Hormones, Alpha Polypeptide	Protein Coding	51	GC06M087085	5.77995	https://www.genecards.org/cgi-bin/carddisp.pl?gene=CGA
AIF1	Allograft Inflammatory Factor 1	Protein Coding	45	GC06P092153	5.77715	https://www.genecards.org/cgi-bin/carddisp.pl?gene=AIF1
OLR1	Oxidized Low Density Lipoprotein Receptor 1	Protein Coding	50	GC12M022629	5.77434	https://www.genecards.org/cgi-bin/carddisp.pl?gene=OLR1
ST3GAL3	ST3 Beta-Galactoside Alpha-2,3-Sialyltransferase 3	Protein Coding	53	GC01P043705	5.77269	https://www.genecards.org/cgi-bin/carddisp.pl?gene=ST3GAL3
BECN1	Beclin 1	Protein Coding	52	GC17M042810	5.77159	https://www.genecards.org/cgi-bin/carddisp.pl?gene=BECN1
CENPE	Centromere Protein E	Protein Coding	51	GC04M103105	5.76233	https://www.genecards.org/cgi-bin/carddisp.pl?gene=CENPE
HSPA1A	Heat Shock Protein Family A (Hsp70) Member 1A	Protein Coding	53	GC06P092171	5.76199	https://www.genecards.org/cgi-bin/carddisp.pl?gene=HSPA1A
MAP1B	Microtubule Associated Protein 1B	Protein Coding	51	GC05P072107	5.76049	https://www.genecards.org/cgi-bin/carddisp.pl?gene=MAP1B
NAIP	NLR Family Apoptosis Inhibitory Protein	Protein Coding	46	GC05M070968	5.75983	https://www.genecards.org/cgi-bin/carddisp.pl?gene=NAIP
KRT19	Keratin 19	Protein Coding	50	GC17M041523	5.75941	https://www.genecards.org/cgi-bin/carddisp.pl?gene=KRT19
BCL2L1	BCL2 Like 1	Protein Coding	55	GC20M031664	5.75183	https://www.genecards.org/cgi-bin/carddisp.pl?gene=BCL2L1
ADAMTS13	ADAM Metallopeptidase With Thrombospondin Type 1 Motif 13	Protein Coding	55	GC09P133414	5.74954	https://www.genecards.org/cgi-bin/carddisp.pl?gene=ADAMTS13
CACNA1H	Calcium Voltage-Gated Channel Subunit Alpha1 H	Protein Coding	57	GC16P001153	5.74948	https://www.genecards.org/cgi-bin/carddisp.pl?gene=CACNA1H
NFKBIA	NFKB Inhibitor Alpha	Protein Coding	57	GC14M035401	5.74209	https://www.genecards.org/cgi-bin/carddisp.pl?gene=NFKBIA
MYOD1	Myogenic Differentiation 1	Protein Coding	53	GC11P017741	5.7389	https://www.genecards.org/cgi-bin/carddisp.pl?gene=MYOD1
DYSF	Dysferlin	Protein Coding	50	GC02P071453	5.73879	https://www.genecards.org/cgi-bin/carddisp.pl?gene=DYSF
POLD1	DNA Polymerase Delta 1, Catalytic Subunit	Protein Coding	52	GC19P073291	5.73788	https://www.genecards.org/cgi-bin/carddisp.pl?gene=POLD1
EDNRA	Endothelin Receptor Type A	Protein Coding	56	GC04P147480	5.73393	https://www.genecards.org/cgi-bin/carddisp.pl?gene=EDNRA
ALAD	Aminolevulinate Dehydratase	Protein Coding	53	GC09M113386	5.73285	https://www.genecards.org/cgi-bin/carddisp.pl?gene=ALAD
XRCC4	X-Ray Repair Cross Complementing 4	Protein Coding	50	GC05P083077	5.73113	https://www.genecards.org/cgi-bin/carddisp.pl?gene=XRCC4
SCARB2	Scavenger Receptor Class B Member 2	Protein Coding	53	GC04M076158	5.72947	https://www.genecards.org/cgi-bin/carddisp.pl?gene=SCARB2
CYP21A2	Cytochrome P450 Family 21 Subfamily A Member 2	Protein Coding	51	GC06P092176	5.72855	https://www.genecards.org/cgi-bin/carddisp.pl?gene=CYP21A2
EIF2B4	Eukaryotic Translation Initiation Factor 2B Subunit Delta	Protein Coding	51	GC02M027364	5.72796	https://www.genecards.org/cgi-bin/carddisp.pl?gene=EIF2B4
IL6R	Interleukin 6 Receptor	Protein Coding	57	GC01P154405	5.72386	https://www.genecards.org/cgi-bin/carddisp.pl?gene=IL6R
PROKR2	Prokineticin Receptor 2	Protein Coding	49	GC20M005443	5.72371	https://www.genecards.org/cgi-bin/carddisp.pl?gene=PROKR2
NCAM1	Neural Cell Adhesion Molecule 1	Protein Coding	55	GC11P112961	5.72307	https://www.genecards.org/cgi-bin/carddisp.pl?gene=NCAM1
CDK5	Cyclin Dependent Kinase 5	Protein Coding	60	GC07M151053	5.71765	https://www.genecards.org/cgi-bin/carddisp.pl?gene=CDK5
RGS4	Regulator Of G Protein Signaling 4	Protein Coding	48	GC01P163038	5.7105	https://www.genecards.org/cgi-bin/carddisp.pl?gene=RGS4
PTPRC	Protein Tyrosine Phosphatase Receptor Type C	Protein Coding	59	GC01P198607	5.70999	https://www.genecards.org/cgi-bin/carddisp.pl?gene=PTPRC
MIR106B	MicroRNA 106b	RNA Gene	24	GC07M102261	5.70689	https://www.genecards.org/cgi-bin/carddisp.pl?gene=MIR106B
PKD1	Polycystin 1, Transient Receptor Potential Channel Interacting	Protein Coding	52	GC16M008093	5.70583	https://www.genecards.org/cgi-bin/carddisp.pl?gene=PKD1
PRKDC	Protein Kinase, DNA-Activated, Catalytic Subunit	Protein Coding	57	GC08M047773	5.70424	https://www.genecards.org/cgi-bin/carddisp.pl?gene=PRKDC
AGTR2	Angiotensin II Receptor Type 2	Protein Coding	51	GC0XP116170	5.70417	https://www.genecards.org/cgi-bin/carddisp.pl?gene=AGTR2
LIN28B	Lin-28 Homolog B	Protein Coding	48	GC06P104954	5.70203	https://www.genecards.org/cgi-bin/carddisp.pl?gene=LIN28B
ZNF335	Zinc Finger Protein 335	Protein Coding	44	GC20M045948	5.70137	https://www.genecards.org/cgi-bin/carddisp.pl?gene=ZNF335
PMM2	Phosphomannomutase 2	Protein Coding	53	GC16P008788	5.69941	https://www.genecards.org/cgi-bin/carddisp.pl?gene=PMM2
PRRT2	Proline Rich Transmembrane Protein 2	Protein Coding	47	GC16P029811	5.6963	https://www.genecards.org/cgi-bin/carddisp.pl?gene=PRRT2
CFHR4	Complement Factor H Related 4	Protein Coding	43	GC01P196888	5.69394	https://www.genecards.org/cgi-bin/carddisp.pl?gene=CFHR4
NCF1	Neutrophil Cytosolic Factor 1	Protein Coding	53	GC07P076426	5.6924	https://www.genecards.org/cgi-bin/carddisp.pl?gene=NCF1
GTF2I	General Transcription Factor IIi	Protein Coding	47	GC07P076418	5.69118	https://www.genecards.org/cgi-bin/carddisp.pl?gene=GTF2I
MIP	Major Intrinsic Protein Of Lens Fiber	Protein Coding	47	GC12M056449	5.68919	https://www.genecards.org/cgi-bin/carddisp.pl?gene=MIP
ADA2	Adenosine Deaminase 2	Protein Coding	47	GC22M017214	5.68891	https://www.genecards.org/cgi-bin/carddisp.pl?gene=ADA2
KLF4	KLF Transcription Factor 4	Protein Coding	52	GC09M107484	5.68729	https://www.genecards.org/cgi-bin/carddisp.pl?gene=KLF4
GJA5	Gap Junction Protein Alpha 5	Protein Coding	51	GC01M147756	5.68439	https://www.genecards.org/cgi-bin/carddisp.pl?gene=GJA5
IMPG1	Interphotoreceptor Matrix Proteoglycan 1	Protein Coding	46	GC06M075921	5.67884	https://www.genecards.org/cgi-bin/carddisp.pl?gene=IMPG1
NSUN2	NOP2/Sun RNA Methyltransferase 2	Protein Coding	50	GC05M006599	5.67649	https://www.genecards.org/cgi-bin/carddisp.pl?gene=NSUN2
VEGFD	Vascular Endothelial Growth Factor D	Protein Coding	47	GC0XM015345	5.67629	https://www.genecards.org/cgi-bin/carddisp.pl?gene=VEGFD
RIT1	Ras Like Without CAAX 1	Protein Coding	53	GC01M155897	5.67211	https://www.genecards.org/cgi-bin/carddisp.pl?gene=RIT1
ADH1B	Alcohol Dehydrogenase 1B (Class I), Beta Polypeptide	Protein Coding	50	GC04M099304	5.67115	https://www.genecards.org/cgi-bin/carddisp.pl?gene=ADH1B
POU1F1	POU Class 1 Homeobox 1	Protein Coding	48	GC03M087259	5.66833	https://www.genecards.org/cgi-bin/carddisp.pl?gene=POU1F1
COL4A3	Collagen Type IV Alpha 3 Chain	Protein Coding	53	GC02P227164	5.66552	https://www.genecards.org/cgi-bin/carddisp.pl?gene=COL4A3
SLC6A2	Solute Carrier Family 6 Member 2	Protein Coding	54	GC16P055656	5.66447	https://www.genecards.org/cgi-bin/carddisp.pl?gene=SLC6A2
APOD	Apolipoprotein D	Protein Coding	50	GC03M195568	5.66408	https://www.genecards.org/cgi-bin/carddisp.pl?gene=APOD
ACE2	Angiotensin Converting Enzyme 2	Protein Coding	56	GC0XM015494	5.66215	https://www.genecards.org/cgi-bin/carddisp.pl?gene=ACE2
SPTBN1	Spectrin Beta, Non-Erythrocytic 1	Protein Coding	52	GC02P054456	5.65931	https://www.genecards.org/cgi-bin/carddisp.pl?gene=SPTBN1
SMARCAL1	SWI/SNF Related, Matrix Associated, Actin Dependent Regulator Of Chromatin, Subfamily A Like 1	Protein Coding	51	GC02P216412	5.6592	https://www.genecards.org/cgi-bin/carddisp.pl?gene=SMARCAL1
CUL7	Cullin 7	Protein Coding	47	GC06M043037	5.65607	https://www.genecards.org/cgi-bin/carddisp.pl?gene=CUL7
AUTS2	Activator Of Transcription And Developmental Regulator AUTS2	Protein Coding	47	GC07P069598	5.6548	https://www.genecards.org/cgi-bin/carddisp.pl?gene=AUTS2
LOXL1	Lysyl Oxidase Like 1	Protein Coding	50	GC15P073925	5.653	https://www.genecards.org/cgi-bin/carddisp.pl?gene=LOXL1
OTX2	Orthodenticle Homeobox 2	Protein Coding	52	GC14M056799	5.64217	https://www.genecards.org/cgi-bin/carddisp.pl?gene=OTX2
HSPA9	Heat Shock Protein Family A (Hsp70) Member 9	Protein Coding	54	GC05M138554	5.64083	https://www.genecards.org/cgi-bin/carddisp.pl?gene=HSPA9
COL7A1	Collagen Type VII Alpha 1 Chain	Protein Coding	50	GC03M048564	5.6384	https://www.genecards.org/cgi-bin/carddisp.pl?gene=COL7A1
KRT1	Keratin 1	Protein Coding	53	GC12M052674	5.63686	https://www.genecards.org/cgi-bin/carddisp.pl?gene=KRT1
HSPA8	Heat Shock Protein Family A (Hsp70) Member 8	Protein Coding	56	GC11M123057	5.63457	https://www.genecards.org/cgi-bin/carddisp.pl?gene=HSPA8
S100A8	S100 Calcium Binding Protein A8	Protein Coding	48	GC01M153391	5.6334	https://www.genecards.org/cgi-bin/carddisp.pl?gene=S100A8
TSPO	Translocator Protein	Protein Coding	51	GC22P043151	5.63149	https://www.genecards.org/cgi-bin/carddisp.pl?gene=TSPO
MCM7	Minichromosome Maintenance Complex Component 7	Protein Coding	52	GC07M100092	5.6263	https://www.genecards.org/cgi-bin/carddisp.pl?gene=MCM7
TPH1	Tryptophan Hydroxylase 1	Protein Coding	52	GC11M018040	5.6206	https://www.genecards.org/cgi-bin/carddisp.pl?gene=TPH1
BGN	Biglycan	Protein Coding	51	GC0XP153494	5.61758	https://www.genecards.org/cgi-bin/carddisp.pl?gene=BGN
CCR6	C-C Motif Chemokine Receptor 6	Protein Coding	51	GC06P167111	5.615	https://www.genecards.org/cgi-bin/carddisp.pl?gene=CCR6
EHMT2	Euchromatic Histone Lysine Methyltransferase 2	Protein Coding	52	GC06M031879	5.61394	https://www.genecards.org/cgi-bin/carddisp.pl?gene=EHMT2
SOX10	SRY-Box Transcription Factor 10	Protein Coding	52	GC22M063204	5.60967	https://www.genecards.org/cgi-bin/carddisp.pl?gene=SOX10
GHRH	Growth Hormone Releasing Hormone	Protein Coding	44	GC20M037251	5.60733	https://www.genecards.org/cgi-bin/carddisp.pl?gene=GHRH
IL12B	Interleukin 12B	Protein Coding	51	GC05M159314	5.60639	https://www.genecards.org/cgi-bin/carddisp.pl?gene=IL12B
NRG1	Neuregulin 1	Protein Coding	55	GC08P031639	5.60421	https://www.genecards.org/cgi-bin/carddisp.pl?gene=NRG1
ZEB1	Zinc Finger E-Box Binding Homeobox 1	Protein Coding	56	GC10P031318	5.60055	https://www.genecards.org/cgi-bin/carddisp.pl?gene=ZEB1
S100A9	S100 Calcium Binding Protein A9	Protein Coding	50	GC01P153357	5.60027	https://www.genecards.org/cgi-bin/carddisp.pl?gene=S100A9
RBFOX1	RNA Binding Fox-1 Homolog 1	Protein Coding	46	GC16P013626	5.59995	https://www.genecards.org/cgi-bin/carddisp.pl?gene=RBFOX1
CACNB4	Calcium Voltage-Gated Channel Auxiliary Subunit Beta 4	Protein Coding	53	GC02M151832	5.58912	https://www.genecards.org/cgi-bin/carddisp.pl?gene=CACNB4
BUB1B	BUB1 Mitotic Checkpoint Serine/Threonine Kinase B	Protein Coding	56	GC15P040161	5.58456	https://www.genecards.org/cgi-bin/carddisp.pl?gene=BUB1B
CLCNKB	Chloride Voltage-Gated Channel Kb	Protein Coding	50	GC01P016055	5.57968	https://www.genecards.org/cgi-bin/carddisp.pl?gene=CLCNKB
DSP	Desmoplakin	Protein Coding	57	GC06P007541	5.57847	https://www.genecards.org/cgi-bin/carddisp.pl?gene=DSP
NR1H4	Nuclear Receptor Subfamily 1 Group H Member 4	Protein Coding	55	GC12P100473	5.57813	https://www.genecards.org/cgi-bin/carddisp.pl?gene=NR1H4
DNM2	Dynamin 2	Protein Coding	56	GC19P010718	5.57363	https://www.genecards.org/cgi-bin/carddisp.pl?gene=DNM2
VIP	Vasoactive Intestinal Peptide	Protein Coding	51	GC06P152750	5.57256	https://www.genecards.org/cgi-bin/carddisp.pl?gene=VIP
POT1	Protection Of Telomeres 1	Protein Coding	48	GC07M124822	5.56811	https://www.genecards.org/cgi-bin/carddisp.pl?gene=POT1
GDF15	Growth Differentiation Factor 15	Protein Coding	50	GC19P072428	5.5667	https://www.genecards.org/cgi-bin/carddisp.pl?gene=GDF15
WRAP53	WD Repeat Containing Antisense To TP53	Protein Coding	47	GC17P011745	5.56424	https://www.genecards.org/cgi-bin/carddisp.pl?gene=WRAP53
MT-ND4	Mitochondrially Encoded NADH:Ubiquinone Oxidoreductase Core Subunit 4	Protein Coding	39	GCMTP010762	5.56266	https://www.genecards.org/cgi-bin/carddisp.pl?gene=MT-ND4
COL4A5	Collagen Type IV Alpha 5 Chain	Protein Coding	51	GC0XP108439	5.5616	https://www.genecards.org/cgi-bin/carddisp.pl?gene=COL4A5
CTSB	Cathepsin B	Protein Coding	59	GC08M011842	5.56113	https://www.genecards.org/cgi-bin/carddisp.pl?gene=CTSB
KLF11	KLF Transcription Factor 11	Protein Coding	44	GC02P010044	5.55801	https://www.genecards.org/cgi-bin/carddisp.pl?gene=KLF11
KCNE2	Potassium Voltage-Gated Channel Subfamily E Regulatory Subunit 2	Protein Coding	50	GC21P034364	5.55592	https://www.genecards.org/cgi-bin/carddisp.pl?gene=KCNE2
LIPA	Lipase A, Lysosomal Acid Type	Protein Coding	55	GC10M089213	5.55506	https://www.genecards.org/cgi-bin/carddisp.pl?gene=LIPA
CAMK2A	Calcium/Calmodulin Dependent Protein Kinase II Alpha	Protein Coding	59	GC05M150219	5.55308	https://www.genecards.org/cgi-bin/carddisp.pl?gene=CAMK2A
USH1C	USH1 Protein Network Component Harmonin	Protein Coding	50	GC11M017665	5.54913	https://www.genecards.org/cgi-bin/carddisp.pl?gene=USH1C
SLPI	Secretory Leukocyte Peptidase Inhibitor	Protein Coding	47	GC20M045252	5.54831	https://www.genecards.org/cgi-bin/carddisp.pl?gene=SLPI
NRXN1	Neurexin 1	Protein Coding	55	GC02M049918	5.54326	https://www.genecards.org/cgi-bin/carddisp.pl?gene=NRXN1
IFT172	Intraflagellar Transport 172	Protein Coding	47	GC02M028277	5.54179	https://www.genecards.org/cgi-bin/carddisp.pl?gene=IFT172
SYNE1	Spectrin Repeat Containing Nuclear Envelope Protein 1	Protein Coding	47	GC06M152121	5.54166	https://www.genecards.org/cgi-bin/carddisp.pl?gene=SYNE1
MED12	Mediator Complex Subunit 12	Protein Coding	50	GC0XP071118	5.53961	https://www.genecards.org/cgi-bin/carddisp.pl?gene=MED12
PLCB1	Phospholipase C Beta 1	Protein Coding	53	GC20P008061	5.53904	https://www.genecards.org/cgi-bin/carddisp.pl?gene=PLCB1
PCSK1	Proprotein Convertase Subtilisin/Kexin Type 1	Protein Coding	55	GC05M096391	5.53791	https://www.genecards.org/cgi-bin/carddisp.pl?gene=PCSK1
IL2RB	Interleukin 2 Receptor Subunit Beta	Protein Coding	56	GC22M061459	5.53428	https://www.genecards.org/cgi-bin/carddisp.pl?gene=IL2RB
GHSR	Growth Hormone Secretagogue Receptor	Protein Coding	53	GC03M172443	5.53418	https://www.genecards.org/cgi-bin/carddisp.pl?gene=GHSR
PHOX2B	Paired Like Homeobox 2B	Protein Coding	51	GC04M041746	5.53353	https://www.genecards.org/cgi-bin/carddisp.pl?gene=PHOX2B
HSP90AA1	Heat Shock Protein 90 Alpha Family Class A Member 1	Protein Coding	57	GC14M102080	5.53318	https://www.genecards.org/cgi-bin/carddisp.pl?gene=HSP90AA1
MCM9	Minichromosome Maintenance 9 Homologous Recombination Repair Factor	Protein Coding	45	GC06M118813	5.53234	https://www.genecards.org/cgi-bin/carddisp.pl?gene=MCM9
IKZF1	IKAROS Family Zinc Finger 1	Protein Coding	56	GC07P050303	5.53006	https://www.genecards.org/cgi-bin/carddisp.pl?gene=IKZF1
TAC3	Tachykinin Precursor 3	Protein Coding	50	GC12M057108	5.52758	https://www.genecards.org/cgi-bin/carddisp.pl?gene=TAC3
WDR4	WD Repeat Domain 4	Protein Coding	44	GC21M042843	5.52356	https://www.genecards.org/cgi-bin/carddisp.pl?gene=WDR4
DNAJC5	DnaJ Heat Shock Protein Family (Hsp40) Member C5	Protein Coding	49	GC20P063895	5.52231	https://www.genecards.org/cgi-bin/carddisp.pl?gene=DNAJC5
DHFR	Dihydrofolate Reductase	Protein Coding	55	GC05M080626	5.52202	https://www.genecards.org/cgi-bin/carddisp.pl?gene=DHFR
NPHP4	Nephrocystin 4	Protein Coding	47	GC01M007583	5.52149	https://www.genecards.org/cgi-bin/carddisp.pl?gene=NPHP4
PRPF31	Pre-MRNA Processing Factor 31	Protein Coding	50	GC19P073478	5.5199	https://www.genecards.org/cgi-bin/carddisp.pl?gene=PRPF31
AIP	Aryl Hydrocarbon Receptor Interacting Protein	Protein Coding	50	GC11P067468	5.5192	https://www.genecards.org/cgi-bin/carddisp.pl?gene=AIP
UBE3A	Ubiquitin Protein Ligase E3A	Protein Coding	53	GC15M025333	5.51818	https://www.genecards.org/cgi-bin/carddisp.pl?gene=UBE3A
MTNR1B	Melatonin Receptor 1B	Protein Coding	52	GC11P092969	5.51428	https://www.genecards.org/cgi-bin/carddisp.pl?gene=MTNR1B
MYD88	MYD88 Innate Immune Signal Transduction Adaptor	Protein Coding	56	GC03P038152	5.51285	https://www.genecards.org/cgi-bin/carddisp.pl?gene=MYD88
VPS13B	Vacuolar Protein Sorting 13 Homolog B	Protein Coding	48	GC08P099011	5.5128	https://www.genecards.org/cgi-bin/carddisp.pl?gene=VPS13B
LIMK1	LIM Domain Kinase 1	Protein Coding	56	GC07P074082	5.51149	https://www.genecards.org/cgi-bin/carddisp.pl?gene=LIMK1
CNGB3	Cyclic Nucleotide Gated Channel Subunit Beta 3	Protein Coding	48	GC08M086553	5.50907	https://www.genecards.org/cgi-bin/carddisp.pl?gene=CNGB3
AIRE	Autoimmune Regulator	Protein Coding	50	GC21P044285	5.5079	https://www.genecards.org/cgi-bin/carddisp.pl?gene=AIRE
HTR2C	5-Hydroxytryptamine Receptor 2C	Protein Coding	52	GC0XP114584	5.507	https://www.genecards.org/cgi-bin/carddisp.pl?gene=HTR2C
MB	Myoglobin	Protein Coding	50	GC22M035606	5.50523	https://www.genecards.org/cgi-bin/carddisp.pl?gene=MB
GALK1	Galactokinase 1	Protein Coding	55	GC17M075751	5.504	https://www.genecards.org/cgi-bin/carddisp.pl?gene=GALK1
RARB	Retinoic Acid Receptor Beta	Protein Coding	56	GC03P024689	5.50364	https://www.genecards.org/cgi-bin/carddisp.pl?gene=RARB
MIR222	MicroRNA 222	RNA Gene	23	GC0XM045747	5.50182	https://www.genecards.org/cgi-bin/carddisp.pl?gene=MIR222
RPS6KA3	Ribosomal Protein S6 Kinase A3	Protein Coding	59	GC0XM020149	5.50101	https://www.genecards.org/cgi-bin/carddisp.pl?gene=RPS6KA3
CCDC8	Coiled-Coil Domain Containing 8	Protein Coding	44	GC19M046410	5.5009	https://www.genecards.org/cgi-bin/carddisp.pl?gene=CCDC8
FUCA1	Alpha-L-Fucosidase 1	Protein Coding	55	GC01M023845	5.4963	https://www.genecards.org/cgi-bin/carddisp.pl?gene=FUCA1
MAP2	Microtubule Associated Protein 2	Protein Coding	51	GC02P209424	5.48925	https://www.genecards.org/cgi-bin/carddisp.pl?gene=MAP2
PNKP	Polynucleotide Kinase 3'-Phosphatase	Protein Coding	53	GC19M070907	5.48474	https://www.genecards.org/cgi-bin/carddisp.pl?gene=PNKP
UCP3	Uncoupling Protein 3	Protein Coding	49	GC11M074000	5.48401	https://www.genecards.org/cgi-bin/carddisp.pl?gene=UCP3
GABBR2	Gamma-Aminobutyric Acid Type B Receptor Subunit 2	Protein Coding	56	GC09M098288	5.48358	https://www.genecards.org/cgi-bin/carddisp.pl?gene=GABBR2
ADD1	Adducin 1	Protein Coding	51	GC04P002859	5.47307	https://www.genecards.org/cgi-bin/carddisp.pl?gene=ADD1
MIR143	MicroRNA 143	RNA Gene	26	GC05P149414	5.47279	https://www.genecards.org/cgi-bin/carddisp.pl?gene=MIR143
C5	Complement C5	Protein Coding	53	GC09M120933	5.4725	https://www.genecards.org/cgi-bin/carddisp.pl?gene=C5
HTRA2	HtrA Serine Peptidase 2	Protein Coding	52	GC02P074529	5.47	https://www.genecards.org/cgi-bin/carddisp.pl?gene=HTRA2
TSC1	TSC Complex Subunit 1	Protein Coding	54	GC09M132891	5.46809	https://www.genecards.org/cgi-bin/carddisp.pl?gene=TSC1
CYCS	Cytochrome C, Somatic	Protein Coding	55	GC07M025118	5.46594	https://www.genecards.org/cgi-bin/carddisp.pl?gene=CYCS
TBK1	TANK Binding Kinase 1	Protein Coding	56	GC12P064451	5.46185	https://www.genecards.org/cgi-bin/carddisp.pl?gene=TBK1
SOCS1	Suppressor Of Cytokine Signaling 1	Protein Coding	52	GC16M012467	5.45832	https://www.genecards.org/cgi-bin/carddisp.pl?gene=SOCS1
PDHA1	Pyruvate Dehydrogenase E1 Subunit Alpha 1	Protein Coding	54	GC0XP019343	5.45823	https://www.genecards.org/cgi-bin/carddisp.pl?gene=PDHA1
SBDS	SBDS Ribosome Maturation Factor	Protein Coding	50	GC07M066987	5.45793	https://www.genecards.org/cgi-bin/carddisp.pl?gene=SBDS
HEXA	Hexosaminidase Subunit Alpha	Protein Coding	53	GC15M072340	5.45734	https://www.genecards.org/cgi-bin/carddisp.pl?gene=HEXA
PROP1	PROP Paired-Like Homeobox 1	Protein Coding	46	GC05M177992	5.44982	https://www.genecards.org/cgi-bin/carddisp.pl?gene=PROP1
EIF4E	Eukaryotic Translation Initiation Factor 4E	Protein Coding	56	GC04M098879	5.44709	https://www.genecards.org/cgi-bin/carddisp.pl?gene=EIF4E
CTNNA1	Catenin Alpha 1	Protein Coding	52	GC05P138613	5.44684	https://www.genecards.org/cgi-bin/carddisp.pl?gene=CTNNA1
CDK6	Cyclin Dependent Kinase 6	Protein Coding	59	GC07M092604	5.44659	https://www.genecards.org/cgi-bin/carddisp.pl?gene=CDK6
COL4A4	Collagen Type IV Alpha 4 Chain	Protein Coding	51	GC02M226973	5.44472	https://www.genecards.org/cgi-bin/carddisp.pl?gene=COL4A4
NPHP1	Nephrocystin 1	Protein Coding	50	GC02M110122	5.44445	https://www.genecards.org/cgi-bin/carddisp.pl?gene=NPHP1
ANXA5	Annexin A5	Protein Coding	52	GC04M121667	5.43877	https://www.genecards.org/cgi-bin/carddisp.pl?gene=ANXA5
CRX	Cone-Rod Homeobox	Protein Coding	48	GC19P047819	5.43742	https://www.genecards.org/cgi-bin/carddisp.pl?gene=CRX
MIR335	MicroRNA 335	RNA Gene	22	GC07P130496	5.43391	https://www.genecards.org/cgi-bin/carddisp.pl?gene=MIR335
MYH11	Myosin Heavy Chain 11	Protein Coding	52	GC16M015921	5.43261	https://www.genecards.org/cgi-bin/carddisp.pl?gene=MYH11
MIR205	MicroRNA 205	RNA Gene	22	GC01P209432	5.43212	https://www.genecards.org/cgi-bin/carddisp.pl?gene=MIR205
CNP	2',3'-Cyclic Nucleotide 3' Phosphodiesterase	Protein Coding	49	GC17P041966	5.43153	https://www.genecards.org/cgi-bin/carddisp.pl?gene=CNP
CD40	CD40 Molecule	Protein Coding	57	GC20P046118	5.43151	https://www.genecards.org/cgi-bin/carddisp.pl?gene=CD40
AKR1B1	Aldo-Keto Reductase Family 1 Member B	Protein Coding	53	GC07M134442	5.42859	https://www.genecards.org/cgi-bin/carddisp.pl?gene=AKR1B1
FOXL2	Forkhead Box L2	Protein Coding	47	GC03M138944	5.42404	https://www.genecards.org/cgi-bin/carddisp.pl?gene=FOXL2
PRKCA	Protein Kinase C Alpha	Protein Coding	57	GC17P066302	5.4116	https://www.genecards.org/cgi-bin/carddisp.pl?gene=PRKCA
ZEB2	Zinc Finger E-Box Binding Homeobox 2	Protein Coding	54	GC02M144384	5.41051	https://www.genecards.org/cgi-bin/carddisp.pl?gene=ZEB2
RYR2	Ryanodine Receptor 2	Protein Coding	53	GC01P237042	5.40987	https://www.genecards.org/cgi-bin/carddisp.pl?gene=RYR2
HLA-DPB1	Major Histocompatibility Complex, Class II, DP Beta 1	Protein Coding	51	GC06P092189	5.40853	https://www.genecards.org/cgi-bin/carddisp.pl?gene=HLA-DPB1
AHSG	Alpha 2-HS Glycoprotein	Protein Coding	51	GC03P186636	5.40723	https://www.genecards.org/cgi-bin/carddisp.pl?gene=AHSG
SLC12A5	Solute Carrier Family 12 Member 5	Protein Coding	55	GC20P046021	5.40236	https://www.genecards.org/cgi-bin/carddisp.pl?gene=SLC12A5
CAV3	Caveolin 3	Protein Coding	50	GC03P008733	5.4022	https://www.genecards.org/cgi-bin/carddisp.pl?gene=CAV3
PTHLH	Parathyroid Hormone Like Hormone	Protein Coding	52	GC12M027959	5.39933	https://www.genecards.org/cgi-bin/carddisp.pl?gene=PTHLH
ABCC1	ATP Binding Cassette Subfamily C Member 1	Protein Coding	56	GC16P015949	5.39524	https://www.genecards.org/cgi-bin/carddisp.pl?gene=ABCC1
OXT	Oxytocin/Neurophysin I Prepropeptide	Protein Coding	44	GC20P004488	5.39255	https://www.genecards.org/cgi-bin/carddisp.pl?gene=OXT
CDC6	Cell Division Cycle 6	Protein Coding	52	GC17P040287	5.38542	https://www.genecards.org/cgi-bin/carddisp.pl?gene=CDC6
UMOD	Uromodulin	Protein Coding	49	GC16M020344	5.38181	https://www.genecards.org/cgi-bin/carddisp.pl?gene=UMOD
CEBPA	CCAAT Enhancer Binding Protein Alpha	Protein Coding	53	GC19M033299	5.37727	https://www.genecards.org/cgi-bin/carddisp.pl?gene=CEBPA
AHR	Aryl Hydrocarbon Receptor	Protein Coding	54	GC07P016916	5.37661	https://www.genecards.org/cgi-bin/carddisp.pl?gene=AHR
MT-TS1	Mitochondrially Encoded TRNA-Ser (UCN) 1	RNA Gene	17	GCMTM007447	5.37087	https://www.genecards.org/cgi-bin/carddisp.pl?gene=MT-TS1
NAA10	N-Alpha-Acetyltransferase 10, NatA Catalytic Subunit	Protein Coding	52	GC0XM153929	5.37033	https://www.genecards.org/cgi-bin/carddisp.pl?gene=NAA10
ATN1	Atrophin 1	Protein Coding	50	GC12P023561	5.36619	https://www.genecards.org/cgi-bin/carddisp.pl?gene=ATN1
CDC73	Cell Division Cycle 73	Protein Coding	52	GC01P193121	5.36445	https://www.genecards.org/cgi-bin/carddisp.pl?gene=CDC73
XDH	Xanthine Dehydrogenase	Protein Coding	54	GC02M031334	5.36373	https://www.genecards.org/cgi-bin/carddisp.pl?gene=XDH
TBX1	T-Box Transcription Factor 1	Protein Coding	48	GC22P044357	5.35841	https://www.genecards.org/cgi-bin/carddisp.pl?gene=TBX1
CYP2B6	Cytochrome P450 Family 2 Subfamily B Member 6	Protein Coding	52	GC19P040991	5.35582	https://www.genecards.org/cgi-bin/carddisp.pl?gene=CYP2B6
EXT1	Exostosin Glycosyltransferase 1	Protein Coding	53	GC08M117798	5.35335	https://www.genecards.org/cgi-bin/carddisp.pl?gene=EXT1
FAN1	FANCD2 And FANCI Associated Nuclease 1	Protein Coding	45	GC15P046105	5.35191	https://www.genecards.org/cgi-bin/carddisp.pl?gene=FAN1
SALL1	Spalt Like Transcription Factor 1	Protein Coding	51	GC16M051135	5.35092	https://www.genecards.org/cgi-bin/carddisp.pl?gene=SALL1
DDX41	DEAD-Box Helicase 41	Protein Coding	52	GC05M177511	5.35024	https://www.genecards.org/cgi-bin/carddisp.pl?gene=DDX41
THRA	Thyroid Hormone Receptor Alpha	Protein Coding	55	GC17P040058	5.34931	https://www.genecards.org/cgi-bin/carddisp.pl?gene=THRA
BMPR1A	Bone Morphogenetic Protein Receptor Type 1A	Protein Coding	57	GC10P094521	5.34653	https://www.genecards.org/cgi-bin/carddisp.pl?gene=BMPR1A
MIR29B1	MicroRNA 29b-1	RNA Gene	23	GC07M130877	5.34636	https://www.genecards.org/cgi-bin/carddisp.pl?gene=MIR29B1
CHRNB2	Cholinergic Receptor Nicotinic Beta 2 Subunit	Protein Coding	53	GC01P154568	5.34332	https://www.genecards.org/cgi-bin/carddisp.pl?gene=CHRNB2
EPM2A	EPM2A Glucan Phosphatase, Laforin	Protein Coding	50	GC06M145382	5.34321	https://www.genecards.org/cgi-bin/carddisp.pl?gene=EPM2A
MIR127	MicroRNA 127	RNA Gene	23	GC14P110568	5.34252	https://www.genecards.org/cgi-bin/carddisp.pl?gene=MIR127
NKX2-5	NK2 Homeobox 5	Protein Coding	51	GC05M173232	5.33839	https://www.genecards.org/cgi-bin/carddisp.pl?gene=NKX2-5
MIR31	MicroRNA 31	RNA Gene	22	GC09M021837	5.33615	https://www.genecards.org/cgi-bin/carddisp.pl?gene=MIR31
CPA6	Carboxypeptidase A6	Protein Coding	50	GC08M067422	5.33476	https://www.genecards.org/cgi-bin/carddisp.pl?gene=CPA6
FKTN	Fukutin	Protein Coding	47	GC09P105558	5.33427	https://www.genecards.org/cgi-bin/carddisp.pl?gene=FKTN
PIEZO2	Piezo Type Mechanosensitive Ion Channel Component 2	Protein Coding	43	GC18M010670	5.32723	https://www.genecards.org/cgi-bin/carddisp.pl?gene=PIEZO2
MSTN	Myostatin	Protein Coding	54	GC02M190055	5.32627	https://www.genecards.org/cgi-bin/carddisp.pl?gene=MSTN
ECE1	Endothelin Converting Enzyme 1	Protein Coding	55	GC01M021217	5.3251	https://www.genecards.org/cgi-bin/carddisp.pl?gene=ECE1
SRD5A1	Steroid 5 Alpha-Reductase 1	Protein Coding	50	GC05P006633	5.31461	https://www.genecards.org/cgi-bin/carddisp.pl?gene=SRD5A1
PEX5	Peroxisomal Biogenesis Factor 5	Protein Coding	51	GC12P023573	5.31409	https://www.genecards.org/cgi-bin/carddisp.pl?gene=PEX5
F2R	Coagulation Factor II Thrombin Receptor	Protein Coding	53	GC05P076716	5.3096	https://www.genecards.org/cgi-bin/carddisp.pl?gene=F2R
INVS	Inversin	Protein Coding	51	GC09P100099	5.30664	https://www.genecards.org/cgi-bin/carddisp.pl?gene=INVS
RTL1	Retrotransposon Gag Like 1	Protein Coding	38	GC14M103197	5.30268	https://www.genecards.org/cgi-bin/carddisp.pl?gene=RTL1
OTC	Ornithine Transcarbamylase	Protein Coding	52	GC0XP038353	5.30218	https://www.genecards.org/cgi-bin/carddisp.pl?gene=OTC
GAMT	Guanidinoacetate N-Methyltransferase	Protein Coding	52	GC19M001397	5.2982	https://www.genecards.org/cgi-bin/carddisp.pl?gene=GAMT
GPHN	Gephyrin	Protein Coding	55	GC14P066507	5.29597	https://www.genecards.org/cgi-bin/carddisp.pl?gene=GPHN
SREBF1	Sterol Regulatory Element Binding Transcription Factor 1	Protein Coding	53	GC17M017810	5.2931	https://www.genecards.org/cgi-bin/carddisp.pl?gene=SREBF1
PSMB8	Proteasome 20S Subunit Beta 8	Protein Coding	56	GC06M032840	5.29032	https://www.genecards.org/cgi-bin/carddisp.pl?gene=PSMB8
STUB1	STIP1 Homology And U-Box Containing Protein 1	Protein Coding	53	GC16P013453	5.28764	https://www.genecards.org/cgi-bin/carddisp.pl?gene=STUB1
APOC1	Apolipoprotein C1	Protein Coding	46	GC19P044914	5.28623	https://www.genecards.org/cgi-bin/carddisp.pl?gene=APOC1
RPSA	Ribosomal Protein SA	Protein Coding	53	GC03P039406	5.28543	https://www.genecards.org/cgi-bin/carddisp.pl?gene=RPSA
MIR15A	MicroRNA 15a	RNA Gene	18	GC13M050049	5.28365	https://www.genecards.org/cgi-bin/carddisp.pl?gene=MIR15A
CALB1	Calbindin 1	Protein Coding	49	GC08M090058	5.28238	https://www.genecards.org/cgi-bin/carddisp.pl?gene=CALB1
PON2	Paraoxonase 2	Protein Coding	50	GC07M095404	5.27115	https://www.genecards.org/cgi-bin/carddisp.pl?gene=PON2
SLC2A4	Solute Carrier Family 2 Member 4	Protein Coding	52	GC17P011713	5.26841	https://www.genecards.org/cgi-bin/carddisp.pl?gene=SLC2A4
FLNA	Filamin A	Protein Coding	55	GC0XM154348	5.26752	https://www.genecards.org/cgi-bin/carddisp.pl?gene=FLNA
PRICKLE1	Prickle Planar Cell Polarity Protein 1	Protein Coding	52	GC12M042456	5.26205	https://www.genecards.org/cgi-bin/carddisp.pl?gene=PRICKLE1
IFNA2	Interferon Alpha 2	Protein Coding	50	GC09M021384	5.25853	https://www.genecards.org/cgi-bin/carddisp.pl?gene=IFNA2
KNG1	Kininogen 1	Protein Coding	55	GC03P186717	5.25779	https://www.genecards.org/cgi-bin/carddisp.pl?gene=KNG1
SEMA3A	Semaphorin 3A	Protein Coding	53	GC07M083955	5.25616	https://www.genecards.org/cgi-bin/carddisp.pl?gene=SEMA3A
SPARC	Secreted Protein Acidic And Cysteine Rich	Protein Coding	56	GC05M151661	5.25536	https://www.genecards.org/cgi-bin/carddisp.pl?gene=SPARC
TMEM38B	Transmembrane Protein 38B	Protein Coding	50	GC09P105694	5.25411	https://www.genecards.org/cgi-bin/carddisp.pl?gene=TMEM38B
CLOCK	Clock Circadian Regulator	Protein Coding	51	GC04M055427	5.25178	https://www.genecards.org/cgi-bin/carddisp.pl?gene=CLOCK
KCTD7	Potassium Channel Tetramerization Domain Containing 7	Protein Coding	46	GC07P066628	5.24796	https://www.genecards.org/cgi-bin/carddisp.pl?gene=KCTD7
RPL10	Ribosomal Protein L10	Protein Coding	50	GC0XP154389	5.24702	https://www.genecards.org/cgi-bin/carddisp.pl?gene=RPL10
PARK16	Parkinson Disease 16 (Susceptibility)	Genetic Locus	5	GC01U902505	5.24659	https://www.genecards.org/cgi-bin/carddisp.pl?gene=PARK16
CTSK	Cathepsin K	Protein Coding	57	GC01M152758	5.24586	https://www.genecards.org/cgi-bin/carddisp.pl?gene=CTSK
SECISBP2	SECIS Binding Protein 2	Protein Coding	48	GC09P089318	5.24464	https://www.genecards.org/cgi-bin/carddisp.pl?gene=SECISBP2
PAPPA	Pappalysin 1	Protein Coding	50	GC09P119606	5.2438	https://www.genecards.org/cgi-bin/carddisp.pl?gene=PAPPA
RBBP8	RB Binding Protein 8, Endonuclease	Protein Coding	50	GC18P022798	5.24225	https://www.genecards.org/cgi-bin/carddisp.pl?gene=RBBP8
CYP11B1	Cytochrome P450 Family 11 Subfamily B Member 1	Protein Coding	52	GC08M142872	5.23802	https://www.genecards.org/cgi-bin/carddisp.pl?gene=CYP11B1
EFHC1	EF-Hand Domain Containing 1	Protein Coding	48	GC06P052362	5.23784	https://www.genecards.org/cgi-bin/carddisp.pl?gene=EFHC1
SHOC2	SHOC2 Leucine Rich Repeat Scaffold Protein	Protein Coding	48	GC10P110919	5.23274	https://www.genecards.org/cgi-bin/carddisp.pl?gene=SHOC2
HBG2	Hemoglobin Subunit Gamma 2	Protein Coding	47	GC11M006835	5.23128	https://www.genecards.org/cgi-bin/carddisp.pl?gene=HBG2
ITGAM	Integrin Subunit Alpha M	Protein Coding	55	GC16P042850	5.22986	https://www.genecards.org/cgi-bin/carddisp.pl?gene=ITGAM
VRK1	VRK Serine/Threonine Kinase 1	Protein Coding	55	GC14P096797	5.22664	https://www.genecards.org/cgi-bin/carddisp.pl?gene=VRK1
MGP	Matrix Gla Protein	Protein Coding	49	GC12M022700	5.22437	https://www.genecards.org/cgi-bin/carddisp.pl?gene=MGP
ALOX5	Arachidonate 5-Lipoxygenase	Protein Coding	54	GC10P045374	5.22163	https://www.genecards.org/cgi-bin/carddisp.pl?gene=ALOX5
CYBA	Cytochrome B-245 Alpha Chain	Protein Coding	54	GC16M088643	5.21894	https://www.genecards.org/cgi-bin/carddisp.pl?gene=CYBA
VTN	Vitronectin	Protein Coding	51	GC17M051189	5.21714	https://www.genecards.org/cgi-bin/carddisp.pl?gene=VTN
SATB2	SATB Homeobox 2	Protein Coding	51	GC02M199269	5.21278	https://www.genecards.org/cgi-bin/carddisp.pl?gene=SATB2
SLC11A1	Solute Carrier Family 11 Member 1	Protein Coding	53	GC02P218382	5.21213	https://www.genecards.org/cgi-bin/carddisp.pl?gene=SLC11A1
DAG1	Dystroglycan 1	Protein Coding	53	GC03P050014	5.21153	https://www.genecards.org/cgi-bin/carddisp.pl?gene=DAG1
DNAJC21	DnaJ Heat Shock Protein Family (Hsp40) Member C21	Protein Coding	42	GC05P034929	5.21124	https://www.genecards.org/cgi-bin/carddisp.pl?gene=DNAJC21
TBL1XR1	TBL1X/Y Related 1	Protein Coding	52	GC03M177019	5.21087	https://www.genecards.org/cgi-bin/carddisp.pl?gene=TBL1XR1
MFSD2A	MFSD2 Lysolipid Transporter A, Lysophospholipid	Protein Coding	48	GC01P039955	5.2078	https://www.genecards.org/cgi-bin/carddisp.pl?gene=MFSD2A
TYROBP	Transmembrane Immune Signaling Adaptor TYROBP	Protein Coding	50	GC19M035904	5.2047	https://www.genecards.org/cgi-bin/carddisp.pl?gene=TYROBP
GAD2	Glutamate Decarboxylase 2	Protein Coding	51	GC10P026216	5.20185	https://www.genecards.org/cgi-bin/carddisp.pl?gene=GAD2
AQP1	Aquaporin 1 (Colton Blood Group)	Protein Coding	53	GC07P030911	5.19934	https://www.genecards.org/cgi-bin/carddisp.pl?gene=AQP1
OXTR	Oxytocin Receptor	Protein Coding	53	GC03M008767	5.19817	https://www.genecards.org/cgi-bin/carddisp.pl?gene=OXTR
HAVCR2	Hepatitis A Virus Cellular Receptor 2	Protein Coding	52	GC05M157063	5.19777	https://www.genecards.org/cgi-bin/carddisp.pl?gene=HAVCR2
TRHR	Thyrotropin Releasing Hormone Receptor	Protein Coding	50	GC08P109084	5.19598	https://www.genecards.org/cgi-bin/carddisp.pl?gene=TRHR
SHH	Sonic Hedgehog Signaling Molecule	Protein Coding	57	GC07M155799	5.18759	https://www.genecards.org/cgi-bin/carddisp.pl?gene=SHH
PEX1	Peroxisomal Biogenesis Factor 1	Protein Coding	51	GC07M092487	5.18481	https://www.genecards.org/cgi-bin/carddisp.pl?gene=PEX1
POC1A	POC1 Centriolar Protein A	Protein Coding	44	GC03M052109	5.18317	https://www.genecards.org/cgi-bin/carddisp.pl?gene=POC1A
PTGS1	Prostaglandin-Endoperoxide Synthase 1	Protein Coding	53	GC09P122370	5.18311	https://www.genecards.org/cgi-bin/carddisp.pl?gene=PTGS1
QDPR	Quinoid Dihydropteridine Reductase	Protein Coding	53	GC04M017460	5.18247	https://www.genecards.org/cgi-bin/carddisp.pl?gene=QDPR
TLR7	Toll Like Receptor 7	Protein Coding	55	GC0XP012867	5.17711	https://www.genecards.org/cgi-bin/carddisp.pl?gene=TLR7
ANGPT1	Angiopoietin 1	Protein Coding	53	GC08M107246	5.17629	https://www.genecards.org/cgi-bin/carddisp.pl?gene=ANGPT1
NSD2	Nuclear Receptor Binding SET Domain Protein 2	Protein Coding	49	GC04P001872	5.17559	https://www.genecards.org/cgi-bin/carddisp.pl?gene=NSD2
TJP1	Tight Junction Protein 1	Protein Coding	51	GC15M029699	5.17317	https://www.genecards.org/cgi-bin/carddisp.pl?gene=TJP1
ARG1	Arginase 1	Protein Coding	56	GC06P131473	5.16901	https://www.genecards.org/cgi-bin/carddisp.pl?gene=ARG1
PABPN1	Poly(A) Binding Protein Nuclear 1	Protein Coding	51	GC14P035526	5.16055	https://www.genecards.org/cgi-bin/carddisp.pl?gene=PABPN1
HELLS	Helicase, Lymphoid Specific	Protein Coding	52	GC10P094814	5.16038	https://www.genecards.org/cgi-bin/carddisp.pl?gene=HELLS
DDIT3	DNA Damage Inducible Transcript 3	Protein Coding	52	GC12M057516	5.15448	https://www.genecards.org/cgi-bin/carddisp.pl?gene=DDIT3
DIS3L2	DIS3 Like 3'-5' Exoribonuclease 2	Protein Coding	49	GC02P231961	5.15342	https://www.genecards.org/cgi-bin/carddisp.pl?gene=DIS3L2
PPP1CB	Protein Phosphatase 1 Catalytic Subunit Beta	Protein Coding	52	GC02P028752	5.15203	https://www.genecards.org/cgi-bin/carddisp.pl?gene=PPP1CB
HMGA1	High Mobility Group AT-Hook 1	Protein Coding	53	GC06P092259	5.15138	https://www.genecards.org/cgi-bin/carddisp.pl?gene=HMGA1
IL12A	Interleukin 12A	Protein Coding	51	GC03P159988	5.14868	https://www.genecards.org/cgi-bin/carddisp.pl?gene=IL12A
STS	Steroid Sulfatase	Protein Coding	52	GC0XP007146	5.14637	https://www.genecards.org/cgi-bin/carddisp.pl?gene=STS
LGR4	Leucine Rich Repeat Containing G Protein-Coupled Receptor 4	Protein Coding	46	GC11M027365	5.14392	https://www.genecards.org/cgi-bin/carddisp.pl?gene=LGR4
TPH2	Tryptophan Hydroxylase 2	Protein Coding	56	GC12P071938	5.14256	https://www.genecards.org/cgi-bin/carddisp.pl?gene=TPH2
EXO1	Exonuclease 1	Protein Coding	49	GC01P241847	5.14183	https://www.genecards.org/cgi-bin/carddisp.pl?gene=EXO1
FLNB	Filamin B	Protein Coding	54	GC03P058008	5.14133	https://www.genecards.org/cgi-bin/carddisp.pl?gene=FLNB
ADRB1	Adrenoceptor Beta 1	Protein Coding	54	GC10P114044	5.14069	https://www.genecards.org/cgi-bin/carddisp.pl?gene=ADRB1
SPG11	SPG11 Vesicle Trafficking Associated, Spatacsin	Protein Coding	47	GC15M044562	5.1395	https://www.genecards.org/cgi-bin/carddisp.pl?gene=SPG11
ANKLE2	Ankyrin Repeat And LEM Domain Containing 2	Protein Coding	47	GC12M132725	5.13899	https://www.genecards.org/cgi-bin/carddisp.pl?gene=ANKLE2
BCYRN1	Brain Cytoplasmic RNA 1	RNA Gene	22	GC02P047253	5.12653	https://www.genecards.org/cgi-bin/carddisp.pl?gene=BCYRN1
ATXN7	Ataxin 7	Protein Coding	48	GC03P063864	5.12645	https://www.genecards.org/cgi-bin/carddisp.pl?gene=ATXN7
GBE1	1,4-Alpha-Glucan Branching Enzyme 1	Protein Coding	50	GC03M081489	5.12611	https://www.genecards.org/cgi-bin/carddisp.pl?gene=GBE1
BSG	Basigin (Ok Blood Group)	Protein Coding	51	GC19P000571	5.12524	https://www.genecards.org/cgi-bin/carddisp.pl?gene=BSG
IFNB1	Interferon Beta 1	Protein Coding	50	GC09M021077	5.12246	https://www.genecards.org/cgi-bin/carddisp.pl?gene=IFNB1
C5AR1	Complement C5a Receptor 1	Protein Coding	51	GC19P047290	5.12154	https://www.genecards.org/cgi-bin/carddisp.pl?gene=C5AR1
TUBA1A	Tubulin Alpha 1a	Protein Coding	56	GC12M049184	5.11981	https://www.genecards.org/cgi-bin/carddisp.pl?gene=TUBA1A
ABCA7	ATP Binding Cassette Subfamily A Member 7	Protein Coding	51	GC19P003675	5.11924	https://www.genecards.org/cgi-bin/carddisp.pl?gene=ABCA7
MT-TK	Mitochondrially Encoded TRNA-Lys (AAA/G)	RNA Gene	16	GCMTP008297	5.11755	https://www.genecards.org/cgi-bin/carddisp.pl?gene=MT-TK
NOG	Noggin	Protein Coding	53	GC17P056593	5.11709	https://www.genecards.org/cgi-bin/carddisp.pl?gene=NOG
ORC4	Origin Recognition Complex Subunit 4	Protein Coding	50	GC02M147930	5.11541	https://www.genecards.org/cgi-bin/carddisp.pl?gene=ORC4
ATP7A	ATPase Copper Transporting Alpha	Protein Coding	52	GC0XP078031	5.11508	https://www.genecards.org/cgi-bin/carddisp.pl?gene=ATP7A
CRHR1	Corticotropin Releasing Hormone Receptor 1	Protein Coding	51	GC17P045784	5.11501	https://www.genecards.org/cgi-bin/carddisp.pl?gene=CRHR1
PEPD	Peptidase D	Protein Coding	52	GC19M033386	5.11083	https://www.genecards.org/cgi-bin/carddisp.pl?gene=PEPD
GC	GC Vitamin D Binding Protein	Protein Coding	51	GC04M071741	5.10388	https://www.genecards.org/cgi-bin/carddisp.pl?gene=GC
RDH5	Retinol Dehydrogenase 5	Protein Coding	53	GC12P055720	5.10255	https://www.genecards.org/cgi-bin/carddisp.pl?gene=RDH5
TNFSF10	TNF Superfamily Member 10	Protein Coding	51	GC03M172505	5.10084	https://www.genecards.org/cgi-bin/carddisp.pl?gene=TNFSF10
ANTXR1	ANTXR Cell Adhesion Molecule 1	Protein Coding	52	GC02P068977	5.10039	https://www.genecards.org/cgi-bin/carddisp.pl?gene=ANTXR1
MERTK	MER Proto-Oncogene, Tyrosine Kinase	Protein Coding	59	GC02P111898	5.10038	https://www.genecards.org/cgi-bin/carddisp.pl?gene=MERTK
RP1L1	RP1 Like 1	Protein Coding	42	GC08M010606	5.10034	https://www.genecards.org/cgi-bin/carddisp.pl?gene=RP1L1
LGALS1	Galectin 1	Protein Coding	50	GC22P037675	5.10015	https://www.genecards.org/cgi-bin/carddisp.pl?gene=LGALS1
BCL7B	BAF Chromatin Remodeling Complex Subunit BCL7B	Protein Coding	43	GC07M073536	5.09823	https://www.genecards.org/cgi-bin/carddisp.pl?gene=BCL7B
IDE	Insulin Degrading Enzyme	Protein Coding	55	GC10M092451	5.09531	https://www.genecards.org/cgi-bin/carddisp.pl?gene=IDE
ITGA2	Integrin Subunit Alpha 2	Protein Coding	53	GC05P052989	5.08876	https://www.genecards.org/cgi-bin/carddisp.pl?gene=ITGA2
PIGT	Phosphatidylinositol Glycan Anchor Biosynthesis Class T	Protein Coding	48	GC20P045416	5.08727	https://www.genecards.org/cgi-bin/carddisp.pl?gene=PIGT
GTF2H5	General Transcription Factor IIH Subunit 5	Protein Coding	45	GC06P158168	5.0863	https://www.genecards.org/cgi-bin/carddisp.pl?gene=GTF2H5
STAR	Steroidogenic Acute Regulatory Protein	Protein Coding	51	GC08M038145	5.08464	https://www.genecards.org/cgi-bin/carddisp.pl?gene=STAR
GRIA2	Glutamate Ionotropic Receptor AMPA Type Subunit 2	Protein Coding	58	GC04P157204	5.0846	https://www.genecards.org/cgi-bin/carddisp.pl?gene=GRIA2
HSPA5	Heat Shock Protein Family A (Hsp70) Member 5	Protein Coding	55	GC09M125234	5.08282	https://www.genecards.org/cgi-bin/carddisp.pl?gene=HSPA5
DLG4	Discs Large MAGUK Scaffold Protein 4	Protein Coding	55	GC17M007226	5.08131	https://www.genecards.org/cgi-bin/carddisp.pl?gene=DLG4
IFITM5	Interferon Induced Transmembrane Protein 5	Protein Coding	43	GC11M000298	5.08101	https://www.genecards.org/cgi-bin/carddisp.pl?gene=IFITM5
IL4R	Interleukin 4 Receptor	Protein Coding	55	GC16P042490	5.07941	https://www.genecards.org/cgi-bin/carddisp.pl?gene=IL4R
IQCB1	IQ Motif Containing B1	Protein Coding	48	GC03M121769	5.07864	https://www.genecards.org/cgi-bin/carddisp.pl?gene=IQCB1
PKP2	Plakophilin 2	Protein Coding	50	GC12M032790	5.07811	https://www.genecards.org/cgi-bin/carddisp.pl?gene=PKP2
ACADVL	Acyl-CoA Dehydrogenase Very Long Chain	Protein Coding	51	GC17P007219	5.07607	https://www.genecards.org/cgi-bin/carddisp.pl?gene=ACADVL
ETV6	ETS Variant Transcription Factor 6	Protein Coding	52	GC12P011649	5.06979	https://www.genecards.org/cgi-bin/carddisp.pl?gene=ETV6
GK	Glycerol Kinase	Protein Coding	52	GC0XP031103	5.06781	https://www.genecards.org/cgi-bin/carddisp.pl?gene=GK
COL5A1	Collagen Type V Alpha 1 Chain	Protein Coding	53	GC09P134641	5.06021	https://www.genecards.org/cgi-bin/carddisp.pl?gene=COL5A1
AVP	Arginine Vasopressin	Protein Coding	51	GC20M003082	5.05298	https://www.genecards.org/cgi-bin/carddisp.pl?gene=AVP
FCGR2A	Fc Gamma Receptor IIa	Protein Coding	55	GC01P161505	5.05235	https://www.genecards.org/cgi-bin/carddisp.pl?gene=FCGR2A
KRT18	Keratin 18	Protein Coding	56	GC12P052948	5.0515	https://www.genecards.org/cgi-bin/carddisp.pl?gene=KRT18
GPX4	Glutathione Peroxidase 4	Protein Coding	52	GC19P001103	5.05073	https://www.genecards.org/cgi-bin/carddisp.pl?gene=GPX4
LRAT	Lecithin Retinol Acyltransferase	Protein Coding	51	GC04P154626	5.04889	https://www.genecards.org/cgi-bin/carddisp.pl?gene=LRAT
G6PC1	Glucose-6-Phosphatase Catalytic Subunit 1	Protein Coding	51	GC17P063334	5.04815	https://www.genecards.org/cgi-bin/carddisp.pl?gene=G6PC1
FKBP5	FKBP Prolyl Isomerase 5	Protein Coding	56	GC06M071862	5.04523	https://www.genecards.org/cgi-bin/carddisp.pl?gene=FKBP5
CCL3	C-C Motif Chemokine Ligand 3	Protein Coding	46	GC17M036088	5.04485	https://www.genecards.org/cgi-bin/carddisp.pl?gene=CCL3
MTTP	Microsomal Triglyceride Transfer Protein	Protein Coding	51	GC04P099563	5.04396	https://www.genecards.org/cgi-bin/carddisp.pl?gene=MTTP
CHD8	Chromodomain Helicase DNA Binding Protein 8	Protein Coding	48	GC14M021385	5.04317	https://www.genecards.org/cgi-bin/carddisp.pl?gene=CHD8
STAT4	Signal Transducer And Activator Of Transcription 4	Protein Coding	53	GC02M191029	5.04263	https://www.genecards.org/cgi-bin/carddisp.pl?gene=STAT4
CRIPT	CXXC Repeat Containing Interactor Of PDZ3 Domain	Protein Coding	46	GC02P046616	5.0419	https://www.genecards.org/cgi-bin/carddisp.pl?gene=CRIPT
SLC40A1	Solute Carrier Family 40 Member 1	Protein Coding	53	GC02M189560	5.03869	https://www.genecards.org/cgi-bin/carddisp.pl?gene=SLC40A1
KRT7	Keratin 7	Protein Coding	48	GC12P052232	5.03501	https://www.genecards.org/cgi-bin/carddisp.pl?gene=KRT7
SPINK1	Serine Peptidase Inhibitor Kazal Type 1	Protein Coding	48	GC05M147825	5.03339	https://www.genecards.org/cgi-bin/carddisp.pl?gene=SPINK1
IRF1	Interferon Regulatory Factor 1	Protein Coding	53	GC05M132440	5.03176	https://www.genecards.org/cgi-bin/carddisp.pl?gene=IRF1
SOD3	Superoxide Dismutase 3	Protein Coding	50	GC04P024798	5.02797	https://www.genecards.org/cgi-bin/carddisp.pl?gene=SOD3
CYP2C8	Cytochrome P450 Family 2 Subfamily C Member 8	Protein Coding	52	GC10M095038	5.02756	https://www.genecards.org/cgi-bin/carddisp.pl?gene=CYP2C8
ACTG1	Actin Gamma 1	Protein Coding	55	GC17M081509	5.02521	https://www.genecards.org/cgi-bin/carddisp.pl?gene=ACTG1
P2RX7	Purinergic Receptor P2X 7	Protein Coding	54	GC12P126979	5.02311	https://www.genecards.org/cgi-bin/carddisp.pl?gene=P2RX7
DVL1	Dishevelled Segment Polarity Protein 1	Protein Coding	53	GC01M001335	5.0227	https://www.genecards.org/cgi-bin/carddisp.pl?gene=DVL1
PROS1	Protein S	Protein Coding	55	GC03M093873	5.02177	https://www.genecards.org/cgi-bin/carddisp.pl?gene=PROS1
LAMC2	Laminin Subunit Gamma 2	Protein Coding	54	GC01P183186	5.01988	https://www.genecards.org/cgi-bin/carddisp.pl?gene=LAMC2
MIR200B	MicroRNA 200b	RNA Gene	24	GC01P001167	5.01767	https://www.genecards.org/cgi-bin/carddisp.pl?gene=MIR200B
NEXMIF	Neurite Extension And Migration Factor	Protein Coding	39	GC0XM074733	5.01299	https://www.genecards.org/cgi-bin/carddisp.pl?gene=NEXMIF
COX5A	Cytochrome C Oxidase Subunit 5A	Protein Coding	50	GC15M074919	5.01184	https://www.genecards.org/cgi-bin/carddisp.pl?gene=COX5A
GLO1	Glyoxalase I	Protein Coding	52	GC06M071882	5.01182	https://www.genecards.org/cgi-bin/carddisp.pl?gene=GLO1
OTOF	Otoferlin	Protein Coding	48	GC02M026459	5.00996	https://www.genecards.org/cgi-bin/carddisp.pl?gene=OTOF
TGM2	Transglutaminase 2	Protein Coding	54	GC20M038127	5.00954	https://www.genecards.org/cgi-bin/carddisp.pl?gene=TGM2
APOA4	Apolipoprotein A4	Protein Coding	48	GC11M116820	5.00933	https://www.genecards.org/cgi-bin/carddisp.pl?gene=APOA4
RAB39B	RAB39B, Member RAS Oncogene Family	Protein Coding	44	GC0XM155259	5.00842	https://www.genecards.org/cgi-bin/carddisp.pl?gene=RAB39B
EFL1	Elongation Factor Like GTPase 1	Protein Coding	46	GC15M122469	5.00759	https://www.genecards.org/cgi-bin/carddisp.pl?gene=EFL1
PLOD1	Procollagen-Lysine,2-Oxoglutarate 5-Dioxygenase 1	Protein Coding	52	GC01P011934	5.00748	https://www.genecards.org/cgi-bin/carddisp.pl?gene=PLOD1
CYP2A6	Cytochrome P450 Family 2 Subfamily A Member 6	Protein Coding	53	GC19M040843	5.00633	https://www.genecards.org/cgi-bin/carddisp.pl?gene=CYP2A6
ANKH	ANKH Inorganic Pyrophosphate Transport Regulator	Protein Coding	47	GC05M014739	5.00447	https://www.genecards.org/cgi-bin/carddisp.pl?gene=ANKH
PTK2B	Protein Tyrosine Kinase 2 Beta	Protein Coding	55	GC08P027311	5.00398	https://www.genecards.org/cgi-bin/carddisp.pl?gene=PTK2B
EED	Embryonic Ectoderm Development	Protein Coding	50	GC11P086244	5.00359	https://www.genecards.org/cgi-bin/carddisp.pl?gene=EED
ACVRL1	Activin A Receptor Like Type 1	Protein Coding	57	GC12P051906	5.0035	https://www.genecards.org/cgi-bin/carddisp.pl?gene=ACVRL1
TBX4	T-Box Transcription Factor 4	Protein Coding	47	GC17P063527	5.00093	https://www.genecards.org/cgi-bin/carddisp.pl?gene=TBX4
LAMB2	Laminin Subunit Beta 2	Protein Coding	53	GC03M049121	4.99917	https://www.genecards.org/cgi-bin/carddisp.pl?gene=LAMB2
CARD14	Caspase Recruitment Domain Family Member 14	Protein Coding	49	GC17P080170	4.99805	https://www.genecards.org/cgi-bin/carddisp.pl?gene=CARD14
SCO2	Synthesis Of Cytochrome C Oxidase 2	Protein Coding	51	GC22M050523	4.9969	https://www.genecards.org/cgi-bin/carddisp.pl?gene=SCO2
SIN3A	SIN3 Transcription Regulator Family Member A	Protein Coding	52	GC15M075369	4.99683	https://www.genecards.org/cgi-bin/carddisp.pl?gene=SIN3A
DNAJC30	DnaJ Heat Shock Protein Family (Hsp40) Member C30	Protein Coding	42	GC07M073680	4.99115	https://www.genecards.org/cgi-bin/carddisp.pl?gene=DNAJC30
NDRG1	N-Myc Downstream Regulated 1	Protein Coding	52	GC08M133237	4.99099	https://www.genecards.org/cgi-bin/carddisp.pl?gene=NDRG1
MCPH1	Microcephalin 1	Protein Coding	46	GC08P006406	4.98959	https://www.genecards.org/cgi-bin/carddisp.pl?gene=MCPH1
GSTO1	Glutathione S-Transferase Omega 1	Protein Coding	52	GC10P104235	4.98694	https://www.genecards.org/cgi-bin/carddisp.pl?gene=GSTO1
RRAS2	RAS Related 2	Protein Coding	55	GC11M014299	4.98635	https://www.genecards.org/cgi-bin/carddisp.pl?gene=RRAS2
YY1	YY1 Transcription Factor	Protein Coding	55	GC14P100238	4.98556	https://www.genecards.org/cgi-bin/carddisp.pl?gene=YY1
SMARCE1	SWI/SNF Related, Matrix Associated, Actin Dependent Regulator Of Chromatin, Subfamily E, Member 1	Protein Coding	51	GC17M040624	4.97647	https://www.genecards.org/cgi-bin/carddisp.pl?gene=SMARCE1
CHRNA7	Cholinergic Receptor Nicotinic Alpha 7 Subunit	Protein Coding	52	GC15P031923	4.97477	https://www.genecards.org/cgi-bin/carddisp.pl?gene=CHRNA7
CPT2	Carnitine Palmitoyltransferase 2	Protein Coding	56	GC01P053196	4.97015	https://www.genecards.org/cgi-bin/carddisp.pl?gene=CPT2
TPM1	Tropomyosin 1	Protein Coding	55	GC15P126449	4.96632	https://www.genecards.org/cgi-bin/carddisp.pl?gene=TPM1
TXN	Thioredoxin	Protein Coding	52	GC09M110243	4.96594	https://www.genecards.org/cgi-bin/carddisp.pl?gene=TXN
ROM1	Retinal Outer Segment Membrane Protein 1	Protein Coding	49	GC11P062611	4.9621	https://www.genecards.org/cgi-bin/carddisp.pl?gene=ROM1
MADD	MAP Kinase Activating Death Domain	Protein Coding	51	GC11P047290	4.96204	https://www.genecards.org/cgi-bin/carddisp.pl?gene=MADD
KCNE1	Potassium Voltage-Gated Channel Subfamily E Regulatory Subunit 1	Protein Coding	53	GC21M034446	4.96162	https://www.genecards.org/cgi-bin/carddisp.pl?gene=KCNE1
FOXN1	Forkhead Box N1	Protein Coding	49	GC17P028506	4.96144	https://www.genecards.org/cgi-bin/carddisp.pl?gene=FOXN1
GLS	Glutaminase	Protein Coding	56	GC02P190880	4.9613	https://www.genecards.org/cgi-bin/carddisp.pl?gene=GLS
ATXN1	Ataxin 1	Protein Coding	50	GC06M016299	4.96059	https://www.genecards.org/cgi-bin/carddisp.pl?gene=ATXN1
PARN	Poly(A)-Specific Ribonuclease	Protein Coding	52	GC16M014435	4.96009	https://www.genecards.org/cgi-bin/carddisp.pl?gene=PARN
ANKRD11	Ankyrin Repeat Domain Containing 11	Protein Coding	44	GC16M089267	4.95745	https://www.genecards.org/cgi-bin/carddisp.pl?gene=ANKRD11
APBB1	Amyloid Beta Precursor Protein Binding Family B Member 1	Protein Coding	51	GC11M006936	4.95237	https://www.genecards.org/cgi-bin/carddisp.pl?gene=APBB1
FEN1	Flap Structure-Specific Endonuclease 1	Protein Coding	53	GC11P061793	4.94766	https://www.genecards.org/cgi-bin/carddisp.pl?gene=FEN1
A2M	Alpha-2-Macroglobulin	Protein Coding	52	GC12M009067	4.94632	https://www.genecards.org/cgi-bin/carddisp.pl?gene=A2M
LHX4	LIM Homeobox 4	Protein Coding	48	GC01P180230	4.94155	https://www.genecards.org/cgi-bin/carddisp.pl?gene=LHX4
DMXL2	Dmx Like 2	Protein Coding	42	GC15M051447	4.94146	https://www.genecards.org/cgi-bin/carddisp.pl?gene=DMXL2
PLAUR	Plasminogen Activator, Urokinase Receptor	Protein Coding	52	GC19M043646	4.94054	https://www.genecards.org/cgi-bin/carddisp.pl?gene=PLAUR
ROR2	Receptor Tyrosine Kinase Like Orphan Receptor 2	Protein Coding	55	GC09M096500	4.93982	https://www.genecards.org/cgi-bin/carddisp.pl?gene=ROR2
MIR132	MicroRNA 132	RNA Gene	24	GC17M002049	4.93812	https://www.genecards.org/cgi-bin/carddisp.pl?gene=MIR132
KANSL1	KAT8 Regulatory NSL Complex Subunit 1	Protein Coding	47	GC17M051990	4.93809	https://www.genecards.org/cgi-bin/carddisp.pl?gene=KANSL1
ITGA6	Integrin Subunit Alpha 6	Protein Coding	56	GC02P172427	4.93201	https://www.genecards.org/cgi-bin/carddisp.pl?gene=ITGA6
SIGMAR1	Sigma Non-Opioid Intracellular Receptor 1	Protein Coding	54	GC09M034634	4.93036	https://www.genecards.org/cgi-bin/carddisp.pl?gene=SIGMAR1
APTX	Aprataxin	Protein Coding	51	GC09M032886	4.92963	https://www.genecards.org/cgi-bin/carddisp.pl?gene=APTX
RAPSN	Receptor Associated Protein Of The Synapse	Protein Coding	48	GC11M099370	4.92917	https://www.genecards.org/cgi-bin/carddisp.pl?gene=RAPSN
RFC2	Replication Factor C Subunit 2	Protein Coding	51	GC07M074231	4.92726	https://www.genecards.org/cgi-bin/carddisp.pl?gene=RFC2
HHEX	Hematopoietically Expressed Homeobox	Protein Coding	46	GC10P092689	4.92593	https://www.genecards.org/cgi-bin/carddisp.pl?gene=HHEX
B4GALT7	Beta-1,4-Galactosyltransferase 7	Protein Coding	48	GC05P177600	4.92537	https://www.genecards.org/cgi-bin/carddisp.pl?gene=B4GALT7
COL6A1	Collagen Type VI Alpha 1 Chain	Protein Coding	52	GC21P045981	4.92474	https://www.genecards.org/cgi-bin/carddisp.pl?gene=COL6A1
BAZ1B	Bromodomain Adjacent To Zinc Finger Domain 1B	Protein Coding	48	GC07M073440	4.92347	https://www.genecards.org/cgi-bin/carddisp.pl?gene=BAZ1B
GNB1	G Protein Subunit Beta 1	Protein Coding	51	GC01M001785	4.92185	https://www.genecards.org/cgi-bin/carddisp.pl?gene=GNB1
PICALM	Phosphatidylinositol Binding Clathrin Assembly Protein	Protein Coding	51	GC11M085957	4.92169	https://www.genecards.org/cgi-bin/carddisp.pl?gene=PICALM
SYT1	Synaptotagmin 1	Protein Coding	55	GC12P078863	4.92122	https://www.genecards.org/cgi-bin/carddisp.pl?gene=SYT1
BCL6	BCL6 Transcription Repressor	Protein Coding	52	GC03M187721	4.92079	https://www.genecards.org/cgi-bin/carddisp.pl?gene=BCL6
NRL	Neural Retina Leucine Zipper	Protein Coding	47	GC14M024078	4.91802	https://www.genecards.org/cgi-bin/carddisp.pl?gene=NRL
CHMP2B	Charged Multivesicular Body Protein 2B	Protein Coding	50	GC03P087227	4.91702	https://www.genecards.org/cgi-bin/carddisp.pl?gene=CHMP2B
XK	X-Linked Kx Blood Group Antigen, Kell And VPS13A Binding Protein	Protein Coding	47	GC0XP037685	4.91324	https://www.genecards.org/cgi-bin/carddisp.pl?gene=XK
HCN4	Hyperpolarization Activated Cyclic Nucleotide Gated Potassium Channel 4	Protein Coding	55	GC15M073319	4.91065	https://www.genecards.org/cgi-bin/carddisp.pl?gene=HCN4
NDUFV1	NADH:Ubiquinone Oxidoreductase Core Subunit V1	Protein Coding	52	GC11P071050	4.9075	https://www.genecards.org/cgi-bin/carddisp.pl?gene=NDUFV1
GRIA1	Glutamate Ionotropic Receptor AMPA Type Subunit 1	Protein Coding	56	GC05P153467	4.8989	https://www.genecards.org/cgi-bin/carddisp.pl?gene=GRIA1
MLH3	MutL Homolog 3	Protein Coding	48	GC14M075013	4.89842	https://www.genecards.org/cgi-bin/carddisp.pl?gene=MLH3
IFNGR1	Interferon Gamma Receptor 1	Protein Coding	57	GC06M137197	4.89572	https://www.genecards.org/cgi-bin/carddisp.pl?gene=IFNGR1
UCP1	Uncoupling Protein 1	Protein Coding	50	GC04M140559	4.89531	https://www.genecards.org/cgi-bin/carddisp.pl?gene=UCP1
POLH	DNA Polymerase Eta	Protein Coding	55	GC06P043576	4.89298	https://www.genecards.org/cgi-bin/carddisp.pl?gene=POLH
NPHS2	NPHS2 Stomatin Family Member, Podocin	Protein Coding	50	GC01M179554	4.8907	https://www.genecards.org/cgi-bin/carddisp.pl?gene=NPHS2
BBS1	Bardet-Biedl Syndrome 1	Protein Coding	44	GC11P070970	4.88626	https://www.genecards.org/cgi-bin/carddisp.pl?gene=BBS1
RELA	RELA Proto-Oncogene, NF-KB Subunit	Protein Coding	59	GC11M065653	4.88419	https://www.genecards.org/cgi-bin/carddisp.pl?gene=RELA
LOC109504725	Androgen Receptor Repeat Instability Region	Functional Element	4	GC0XP067546	4.88364	https://www.genecards.org/cgi-bin/carddisp.pl?gene=LOC109504725
GSN	Gelsolin	Protein Coding	56	GC09P121201	4.87945	https://www.genecards.org/cgi-bin/carddisp.pl?gene=GSN
TMCO1	Transmembrane And Coiled-Coil Domains 1	Protein Coding	46	GC01M165724	4.87914	https://www.genecards.org/cgi-bin/carddisp.pl?gene=TMCO1
HNRNPA1	Heterogeneous Nuclear Ribonucleoprotein A1	Protein Coding	55	GC12P054280	4.87914	https://www.genecards.org/cgi-bin/carddisp.pl?gene=HNRNPA1
CXCR3	C-X-C Motif Chemokine Receptor 3	Protein Coding	51	GC0XM071615	4.87796	https://www.genecards.org/cgi-bin/carddisp.pl?gene=CXCR3
HBA2	Hemoglobin Subunit Alpha 2	Protein Coding	48	GC16P013429	4.87699	https://www.genecards.org/cgi-bin/carddisp.pl?gene=HBA2
MUC16	Mucin 16, Cell Surface Associated	Protein Coding	44	GC19M008848	4.87543	https://www.genecards.org/cgi-bin/carddisp.pl?gene=MUC16
PER3	Period Circadian Regulator 3	Protein Coding	48	GC01P007785	4.87463	https://www.genecards.org/cgi-bin/carddisp.pl?gene=PER3
TONSL	Tonsoku Like, DNA Repair Protein	Protein Coding	45	GC08M144428	4.87449	https://www.genecards.org/cgi-bin/carddisp.pl?gene=TONSL
ELAC2	ElaC Ribonuclease Z 2	Protein Coding	49	GC17M012991	4.87385	https://www.genecards.org/cgi-bin/carddisp.pl?gene=ELAC2
NAGA	Alpha-N-Acetylgalactosaminidase	Protein Coding	52	GC22M042058	4.87255	https://www.genecards.org/cgi-bin/carddisp.pl?gene=NAGA
ADCY5	Adenylate Cyclase 5	Protein Coding	55	GC03M123282	4.86863	https://www.genecards.org/cgi-bin/carddisp.pl?gene=ADCY5
CCND2	Cyclin D2	Protein Coding	55	GC12P023493	4.86792	https://www.genecards.org/cgi-bin/carddisp.pl?gene=CCND2
CSMD1	CUB And Sushi Multiple Domains 1	Protein Coding	44	GC08M002953	4.86637	https://www.genecards.org/cgi-bin/carddisp.pl?gene=CSMD1
VEGFB	Vascular Endothelial Growth Factor B	Protein Coding	51	GC11P064234	4.86332	https://www.genecards.org/cgi-bin/carddisp.pl?gene=VEGFB
ST14	ST14 Transmembrane Serine Protease Matriptase	Protein Coding	55	GC11P130159	4.86291	https://www.genecards.org/cgi-bin/carddisp.pl?gene=ST14
BUD23	BUD23 RRNA Methyltransferase And Ribosome Maturation Factor	Protein Coding	44	GC07P076357	4.85933	https://www.genecards.org/cgi-bin/carddisp.pl?gene=BUD23
KDM4C	Lysine Demethylase 4C	Protein Coding	48	GC09P006720	4.85736	https://www.genecards.org/cgi-bin/carddisp.pl?gene=KDM4C
FNDC5	Fibronectin Type III Domain Containing 5	Protein Coding	42	GC01M033245	4.85725	https://www.genecards.org/cgi-bin/carddisp.pl?gene=FNDC5
PRMT7	Protein Arginine Methyltransferase 7	Protein Coding	51	GC16P068550	4.85664	https://www.genecards.org/cgi-bin/carddisp.pl?gene=PRMT7
PPM1D	Protein Phosphatase, Mg2+/Mn2+ Dependent 1D	Protein Coding	54	GC17P060600	4.85635	https://www.genecards.org/cgi-bin/carddisp.pl?gene=PPM1D
GATA2	GATA Binding Protein 2	Protein Coding	55	GC03M128479	4.8549	https://www.genecards.org/cgi-bin/carddisp.pl?gene=GATA2
LAMA3	Laminin Subunit Alpha 3	Protein Coding	51	GC18P023689	4.85473	https://www.genecards.org/cgi-bin/carddisp.pl?gene=LAMA3
DDR1	Discoidin Domain Receptor Tyrosine Kinase 1	Protein Coding	53	GC06P092137	4.85254	https://www.genecards.org/cgi-bin/carddisp.pl?gene=DDR1
DONSON	DNA Replication Fork Stabilization Factor DONSON	Protein Coding	42	GC21M033559	4.8521	https://www.genecards.org/cgi-bin/carddisp.pl?gene=DONSON
ITGB4	Integrin Subunit Beta 4	Protein Coding	56	GC17P075721	4.85044	https://www.genecards.org/cgi-bin/carddisp.pl?gene=ITGB4
FOXA2	Forkhead Box A2	Protein Coding	52	GC20M022581	4.84921	https://www.genecards.org/cgi-bin/carddisp.pl?gene=FOXA2
MIR141	MicroRNA 141	RNA Gene	24	GC12P023565	4.84896	https://www.genecards.org/cgi-bin/carddisp.pl?gene=MIR141
IL23R	Interleukin 23 Receptor	Protein Coding	52	GC01P067138	4.84847	https://www.genecards.org/cgi-bin/carddisp.pl?gene=IL23R
APOA5	Apolipoprotein A5	Protein Coding	51	GC11M116789	4.84827	https://www.genecards.org/cgi-bin/carddisp.pl?gene=APOA5
PRKG2	Protein Kinase CGMP-Dependent 2	Protein Coding	53	GC04M081087	4.84727	https://www.genecards.org/cgi-bin/carddisp.pl?gene=PRKG2
GAL	Galanin And GMAP Prepropeptide	Protein Coding	51	GC11P071097	4.84674	https://www.genecards.org/cgi-bin/carddisp.pl?gene=GAL
SURF1	SURF1 Cytochrome C Oxidase Assembly Factor	Protein Coding	48	GC09M133351	4.84547	https://www.genecards.org/cgi-bin/carddisp.pl?gene=SURF1
PITX2	Paired Like Homeodomain 2	Protein Coding	52	GC04M110617	4.84489	https://www.genecards.org/cgi-bin/carddisp.pl?gene=PITX2
MIR203A	MicroRNA 203a	RNA Gene	23	GC14P110640	4.84488	https://www.genecards.org/cgi-bin/carddisp.pl?gene=MIR203A
EDN3	Endothelin 3	Protein Coding	51	GC20P059300	4.84315	https://www.genecards.org/cgi-bin/carddisp.pl?gene=EDN3
RRM2B	Ribonucleotide Reductase Regulatory TP53 Inducible Subunit M2B	Protein Coding	56	GC08M102204	4.84284	https://www.genecards.org/cgi-bin/carddisp.pl?gene=RRM2B
MT-ND6	Mitochondrially Encoded NADH:Ubiquinone Oxidoreductase Core Subunit 6	Protein Coding	38	GCMTM014151	4.84181	https://www.genecards.org/cgi-bin/carddisp.pl?gene=MT-ND6
PAFAH1B1	Platelet Activating Factor Acetylhydrolase 1b Regulatory Subunit 1	Protein Coding	53	GC17P002593	4.84105	https://www.genecards.org/cgi-bin/carddisp.pl?gene=PAFAH1B1
BMP15	Bone Morphogenetic Protein 15	Protein Coding	48	GC0XP050910	4.84021	https://www.genecards.org/cgi-bin/carddisp.pl?gene=BMP15
SP1	Sp1 Transcription Factor	Protein Coding	53	GC12P053380	4.83993	https://www.genecards.org/cgi-bin/carddisp.pl?gene=SP1
SLC18A2	Solute Carrier Family 18 Member A2	Protein Coding	53	GC10P117241	4.8376	https://www.genecards.org/cgi-bin/carddisp.pl?gene=SLC18A2
CYP46A1	Cytochrome P450 Family 46 Subfamily A Member 1	Protein Coding	47	GC14P099684	4.83758	https://www.genecards.org/cgi-bin/carddisp.pl?gene=CYP46A1
ADORA2A	Adenosine A2a Receptor	Protein Coding	53	GC22P024417	4.83697	https://www.genecards.org/cgi-bin/carddisp.pl?gene=ADORA2A
CASK	Calcium/Calmodulin Dependent Serine Protein Kinase	Protein Coding	56	GC0XM041514	4.83573	https://www.genecards.org/cgi-bin/carddisp.pl?gene=CASK
CTCF	CCCTC-Binding Factor	Protein Coding	53	GC16P067563	4.83311	https://www.genecards.org/cgi-bin/carddisp.pl?gene=CTCF
PTS	6-Pyruvoyltetrahydropterin Synthase	Protein Coding	51	GC11P112226	4.83121	https://www.genecards.org/cgi-bin/carddisp.pl?gene=PTS
SYNJ1	Synaptojanin 1	Protein Coding	52	GC21M032628	4.8304	https://www.genecards.org/cgi-bin/carddisp.pl?gene=SYNJ1
RHOA	Ras Homolog Family Member A	Protein Coding	57	GC03M049359	4.82976	https://www.genecards.org/cgi-bin/carddisp.pl?gene=RHOA
MENOQ2	Menopause, Natural, Age At, QTL2	Genetic Locus	2	GC19U901209	4.82842	https://www.genecards.org/cgi-bin/carddisp.pl?gene=MENOQ2
MENOQ4	Menopause, Natural, Age At, QTL4	Genetic Locus	2	GC05U901300	4.82842	https://www.genecards.org/cgi-bin/carddisp.pl?gene=MENOQ4
SCN1A-AS1	SCN1A And SCN9A Antisense RNA 1	RNA Gene	18	GC02P165959	4.82697	https://www.genecards.org/cgi-bin/carddisp.pl?gene=SCN1A-AS1
HADHA	Hydroxyacyl-CoA Dehydrogenase Trifunctional Multienzyme Complex Subunit Alpha	Protein Coding	52	GC02M026190	4.8223	https://www.genecards.org/cgi-bin/carddisp.pl?gene=HADHA
CALR	Calreticulin	Protein Coding	58	GC19P012938	4.81728	https://www.genecards.org/cgi-bin/carddisp.pl?gene=CALR
GSTM3	Glutathione S-Transferase Mu 3	Protein Coding	53	GC01M109733	4.81483	https://www.genecards.org/cgi-bin/carddisp.pl?gene=GSTM3
POSTN	Periostin	Protein Coding	50	GC13M037562	4.81335	https://www.genecards.org/cgi-bin/carddisp.pl?gene=POSTN
SLC12A3	Solute Carrier Family 12 Member 3	Protein Coding	55	GC16P056865	4.81327	https://www.genecards.org/cgi-bin/carddisp.pl?gene=SLC12A3
LOC109504728	Chromosome 9 Open Reading Frame 72 Repeat Instability Region	Functional Element	3	GC09P027616	4.81234	https://www.genecards.org/cgi-bin/carddisp.pl?gene=LOC109504728
SUOX	Sulfite Oxidase	Protein Coding	51	GC12P055997	4.81208	https://www.genecards.org/cgi-bin/carddisp.pl?gene=SUOX
CDH5	Cadherin 5	Protein Coding	52	GC16P066366	4.81108	https://www.genecards.org/cgi-bin/carddisp.pl?gene=CDH5
GFRA1	GDNF Family Receptor Alpha 1	Protein Coding	53	GC10M116056	4.81094	https://www.genecards.org/cgi-bin/carddisp.pl?gene=GFRA1
HTR3A	5-Hydroxytryptamine Receptor 3A	Protein Coding	53	GC11P113975	4.80915	https://www.genecards.org/cgi-bin/carddisp.pl?gene=HTR3A
SULT1A1	Sulfotransferase Family 1A Member 1	Protein Coding	50	GC16M038249	4.80417	https://www.genecards.org/cgi-bin/carddisp.pl?gene=SULT1A1
IRF6	Interferon Regulatory Factor 6	Protein Coding	50	GC01M209785	4.80317	https://www.genecards.org/cgi-bin/carddisp.pl?gene=IRF6
COL11A1	Collagen Type XI Alpha 1 Chain	Protein Coding	50	GC01M102876	4.80176	https://www.genecards.org/cgi-bin/carddisp.pl?gene=COL11A1
FLVCR1	FLVCR Heme Transporter 1	Protein Coding	48	GC01P212858	4.80115	https://www.genecards.org/cgi-bin/carddisp.pl?gene=FLVCR1
RDH12	Retinol Dehydrogenase 12	Protein Coding	51	GC14P067701	4.79881	https://www.genecards.org/cgi-bin/carddisp.pl?gene=RDH12
RPS6KB1	Ribosomal Protein S6 Kinase B1	Protein Coding	55	GC17P059893	4.79451	https://www.genecards.org/cgi-bin/carddisp.pl?gene=RPS6KB1
EPHX2	Epoxide Hydrolase 2	Protein Coding	53	GC08P027490	4.79376	https://www.genecards.org/cgi-bin/carddisp.pl?gene=EPHX2
CLCN2	Chloride Voltage-Gated Channel 2	Protein Coding	52	GC03M184346	4.79352	https://www.genecards.org/cgi-bin/carddisp.pl?gene=CLCN2
ORC1	Origin Recognition Complex Subunit 1	Protein Coding	52	GC01M052372	4.7897	https://www.genecards.org/cgi-bin/carddisp.pl?gene=ORC1
XRCC6	X-Ray Repair Cross Complementing 6	Protein Coding	52	GC22P045321	4.78851	https://www.genecards.org/cgi-bin/carddisp.pl?gene=XRCC6
MEF2C	Myocyte Enhancer Factor 2C	Protein Coding	55	GC05M088718	4.788	https://www.genecards.org/cgi-bin/carddisp.pl?gene=MEF2C
SNCB	Synuclein Beta	Protein Coding	50	GC05M176620	4.78491	https://www.genecards.org/cgi-bin/carddisp.pl?gene=SNCB
PTCHD1	Patched Domain Containing 1	Protein Coding	43	GC0XP023334	4.78177	https://www.genecards.org/cgi-bin/carddisp.pl?gene=PTCHD1
CCNF	Cyclin F	Protein Coding	47	GC16P002429	4.78039	https://www.genecards.org/cgi-bin/carddisp.pl?gene=CCNF
HOXB13	Homeobox B13	Protein Coding	48	GC17M052151	4.78024	https://www.genecards.org/cgi-bin/carddisp.pl?gene=HOXB13
PDE6B	Phosphodiesterase 6B	Protein Coding	52	GC04P000884	4.77956	https://www.genecards.org/cgi-bin/carddisp.pl?gene=PDE6B
LMNB2	Lamin B2	Protein Coding	49	GC19M006779	4.77847	https://www.genecards.org/cgi-bin/carddisp.pl?gene=LMNB2
RECQL	RecQ Like Helicase	Protein Coding	48	GC12M021468	4.77755	https://www.genecards.org/cgi-bin/carddisp.pl?gene=RECQL
CALCR	Calcitonin Receptor	Protein Coding	55	GC07M093424	4.77283	https://www.genecards.org/cgi-bin/carddisp.pl?gene=CALCR
MC2R	Melanocortin 2 Receptor	Protein Coding	53	GC18M027590	4.76924	https://www.genecards.org/cgi-bin/carddisp.pl?gene=MC2R
CYP11A1	Cytochrome P450 Family 11 Subfamily A Member 1	Protein Coding	54	GC15M074337	4.7687	https://www.genecards.org/cgi-bin/carddisp.pl?gene=CYP11A1
SCT	Secretin	Protein Coding	39	GC11M000626	4.76552	https://www.genecards.org/cgi-bin/carddisp.pl?gene=SCT
IL6ST	Interleukin 6 Cytokine Family Signal Transducer	Protein Coding	56	GC05M055935	4.76493	https://www.genecards.org/cgi-bin/carddisp.pl?gene=IL6ST
BMAL1	Basic Helix-Loop-Helix ARNT Like 1	Protein Coding	48	GC11P013277	4.76466	https://www.genecards.org/cgi-bin/carddisp.pl?gene=BMAL1
MYL2	Myosin Light Chain 2	Protein Coding	55	GC12M110910	4.76402	https://www.genecards.org/cgi-bin/carddisp.pl?gene=MYL2
ABCA12	ATP Binding Cassette Subfamily A Member 12	Protein Coding	49	GC02M214931	4.76326	https://www.genecards.org/cgi-bin/carddisp.pl?gene=ABCA12
MVK	Mevalonate Kinase	Protein Coding	54	GC12P109573	4.76298	https://www.genecards.org/cgi-bin/carddisp.pl?gene=MVK
NTF3	Neurotrophin 3	Protein Coding	51	GC12P023503	4.76241	https://www.genecards.org/cgi-bin/carddisp.pl?gene=NTF3
TWIST1	Twist Family BHLH Transcription Factor 1	Protein Coding	52	GC07M019020	4.76236	https://www.genecards.org/cgi-bin/carddisp.pl?gene=TWIST1
FADS1	Fatty Acid Desaturase 1	Protein Coding	50	GC11M061799	4.75423	https://www.genecards.org/cgi-bin/carddisp.pl?gene=FADS1
ALG8	ALG8 Alpha-1,3-Glucosyltransferase	Protein Coding	50	GC11M100118	4.75331	https://www.genecards.org/cgi-bin/carddisp.pl?gene=ALG8
CDKAL1	CDK5 Regulatory Subunit Associated Protein 1 Like 1	Protein Coding	46	GC06P020534	4.75065	https://www.genecards.org/cgi-bin/carddisp.pl?gene=CDKAL1
ITGA2B	Integrin Subunit Alpha 2b	Protein Coding	59	GC17M051904	4.7503	https://www.genecards.org/cgi-bin/carddisp.pl?gene=ITGA2B
MIR29C	MicroRNA 29c	RNA Gene	21	GC01M207811	4.74954	https://www.genecards.org/cgi-bin/carddisp.pl?gene=MIR29C
CCKBR	Cholecystokinin B Receptor	Protein Coding	51	GC11P006259	4.74833	https://www.genecards.org/cgi-bin/carddisp.pl?gene=CCKBR
XRCC5	X-Ray Repair Cross Complementing 5	Protein Coding	51	GC02P216107	4.74441	https://www.genecards.org/cgi-bin/carddisp.pl?gene=XRCC5
SPG7	SPG7 Matrix AAA Peptidase Subunit, Paraplegin	Protein Coding	51	GC16P091579	4.73956	https://www.genecards.org/cgi-bin/carddisp.pl?gene=SPG7
HOTAIR	HOX Transcript Antisense RNA	RNA Gene	27	GC12M053962	4.73739	https://www.genecards.org/cgi-bin/carddisp.pl?gene=HOTAIR
CD38	CD38 Molecule	Protein Coding	53	GC04P019223	4.73677	https://www.genecards.org/cgi-bin/carddisp.pl?gene=CD38
MT-CO2	Mitochondrially Encoded Cytochrome C Oxidase II	Protein Coding	39	GCMTP007587	4.73481	https://www.genecards.org/cgi-bin/carddisp.pl?gene=MT-CO2
U2AF1	U2 Small Nuclear RNA Auxiliary Factor 1	Protein Coding	50	GC21M043092	4.73428	https://www.genecards.org/cgi-bin/carddisp.pl?gene=U2AF1
PRSS1	Serine Protease 1	Protein Coding	51	GC07P149953	4.73405	https://www.genecards.org/cgi-bin/carddisp.pl?gene=PRSS1
IBSP	Integrin Binding Sialoprotein	Protein Coding	45	GC04P087799	4.73385	https://www.genecards.org/cgi-bin/carddisp.pl?gene=IBSP
MYB	MYB Proto-Oncogene, Transcription Factor	Protein Coding	55	GC06P135180	4.73356	https://www.genecards.org/cgi-bin/carddisp.pl?gene=MYB
NOTCH2	Notch Receptor 2	Protein Coding	59	GC01M119911	4.73192	https://www.genecards.org/cgi-bin/carddisp.pl?gene=NOTCH2
ZBTB16	Zinc Finger And BTB Domain Containing 16	Protein Coding	50	GC11P114059	4.7294	https://www.genecards.org/cgi-bin/carddisp.pl?gene=ZBTB16
IL7	Interleukin 7	Protein Coding	50	GC08M078689	4.7291	https://www.genecards.org/cgi-bin/carddisp.pl?gene=IL7
FGG	Fibrinogen Gamma Chain	Protein Coding	55	GC04M154604	4.72903	https://www.genecards.org/cgi-bin/carddisp.pl?gene=FGG
CR1	Complement C3b/C4b Receptor 1 (Knops Blood Group)	Protein Coding	51	GC01P207496	4.72626	https://www.genecards.org/cgi-bin/carddisp.pl?gene=CR1
MIR200C	MicroRNA 200c	RNA Gene	25	GC12P023564	4.72385	https://www.genecards.org/cgi-bin/carddisp.pl?gene=MIR200C
ITGB1	Integrin Subunit Beta 1	Protein Coding	57	GC10M033645	4.72309	https://www.genecards.org/cgi-bin/carddisp.pl?gene=ITGB1
PLN	Phospholamban	Protein Coding	51	GC06P118548	4.72091	https://www.genecards.org/cgi-bin/carddisp.pl?gene=PLN
ORC6	Origin Recognition Complex Subunit 6	Protein Coding	46	GC16P046689	4.7195	https://www.genecards.org/cgi-bin/carddisp.pl?gene=ORC6
PIGQ	Phosphatidylinositol Glycan Anchor Biosynthesis Class Q	Protein Coding	48	GC16P013443	4.71397	https://www.genecards.org/cgi-bin/carddisp.pl?gene=PIGQ
MIR23B	MicroRNA 23b	RNA Gene	22	GC09P095085	4.70777	https://www.genecards.org/cgi-bin/carddisp.pl?gene=MIR23B
CYP27A1	Cytochrome P450 Family 27 Subfamily A Member 1	Protein Coding	53	GC02P218781	4.70637	https://www.genecards.org/cgi-bin/carddisp.pl?gene=CYP27A1
RUNX3	RUNX Family Transcription Factor 3	Protein Coding	50	GC01M024899	4.70524	https://www.genecards.org/cgi-bin/carddisp.pl?gene=RUNX3
MRAS	Muscle RAS Oncogene Homolog	Protein Coding	51	GC03P138347	4.70383	https://www.genecards.org/cgi-bin/carddisp.pl?gene=MRAS
RBP3	Retinol Binding Protein 3	Protein Coding	50	GC10P047348	4.70327	https://www.genecards.org/cgi-bin/carddisp.pl?gene=RBP3
CHRNA1	Cholinergic Receptor Nicotinic Alpha 1 Subunit	Protein Coding	52	GC02M174747	4.70124	https://www.genecards.org/cgi-bin/carddisp.pl?gene=CHRNA1
GARS1	Glycyl-TRNA Synthetase 1	Protein Coding	52	GC07P030580	4.70123	https://www.genecards.org/cgi-bin/carddisp.pl?gene=GARS1
IFI27	Interferon Alpha Inducible Protein 27	Protein Coding	44	GC14P094104	4.70065	https://www.genecards.org/cgi-bin/carddisp.pl?gene=IFI27
ATG5	Autophagy Related 5	Protein Coding	51	GC06M106045	4.69602	https://www.genecards.org/cgi-bin/carddisp.pl?gene=ATG5
NEUROD2	Neuronal Differentiation 2	Protein Coding	48	GC17M039603	4.69473	https://www.genecards.org/cgi-bin/carddisp.pl?gene=NEUROD2
PARK21	Parkinson Disease 21	Genetic Locus	2	GC03U903043	4.69468	https://www.genecards.org/cgi-bin/carddisp.pl?gene=PARK21
FABP2	Fatty Acid Binding Protein 2	Protein Coding	48	GC04M119317	4.6944	https://www.genecards.org/cgi-bin/carddisp.pl?gene=FABP2
ITPR1	Inositol 1,4,5-Trisphosphate Receptor Type 1	Protein Coding	55	GC03P004486	4.69424	https://www.genecards.org/cgi-bin/carddisp.pl?gene=ITPR1
MENAQ1	Menarche, Age At, QTL	Genetic Locus	2	GC22U900516	4.69391	https://www.genecards.org/cgi-bin/carddisp.pl?gene=MENAQ1
CFP	Complement Factor Properdin	Protein Coding	50	GC0XM047623	4.69138	https://www.genecards.org/cgi-bin/carddisp.pl?gene=CFP
F10	Coagulation Factor X	Protein Coding	57	GC13P113122	4.688	https://www.genecards.org/cgi-bin/carddisp.pl?gene=F10
CPLX1	Complexin 1	Protein Coding	48	GC04M000784	4.68715	https://www.genecards.org/cgi-bin/carddisp.pl?gene=CPLX1
GLI1	GLI Family Zinc Finger 1	Protein Coding	56	GC12P057616	4.68596	https://www.genecards.org/cgi-bin/carddisp.pl?gene=GLI1
RXRA	Retinoid X Receptor Alpha	Protein Coding	56	GC09P134317	4.68545	https://www.genecards.org/cgi-bin/carddisp.pl?gene=RXRA
NDUFS2	NADH:Ubiquinone Oxidoreductase Core Subunit S2	Protein Coding	51	GC01P161197	4.68261	https://www.genecards.org/cgi-bin/carddisp.pl?gene=NDUFS2
PIGN	Phosphatidylinositol Glycan Anchor Biosynthesis Class N	Protein Coding	48	GC18M061905	4.67952	https://www.genecards.org/cgi-bin/carddisp.pl?gene=PIGN
TPMT	Thiopurine S-Methyltransferase	Protein Coding	53	GC06M018128	4.67897	https://www.genecards.org/cgi-bin/carddisp.pl?gene=TPMT
EFEMP2	EGF Containing Fibulin Extracellular Matrix Protein 2	Protein Coding	51	GC11M099735	4.67737	https://www.genecards.org/cgi-bin/carddisp.pl?gene=EFEMP2
IREB2	Iron Responsive Element Binding Protein 2	Protein Coding	51	GC15P078437	4.67584	https://www.genecards.org/cgi-bin/carddisp.pl?gene=IREB2
MIR331	MicroRNA 331	RNA Gene	22	GC12P095308	4.67537	https://www.genecards.org/cgi-bin/carddisp.pl?gene=MIR331
MTX2	Metaxin 2	Protein Coding	48	GC02P176269	4.6749	https://www.genecards.org/cgi-bin/carddisp.pl?gene=MTX2
CRYGD	Crystallin Gamma D	Protein Coding	46	GC02M208121	4.67433	https://www.genecards.org/cgi-bin/carddisp.pl?gene=CRYGD
RAD52	RAD52 Homolog, DNA Repair Protein	Protein Coding	48	GC12M000912	4.67418	https://www.genecards.org/cgi-bin/carddisp.pl?gene=RAD52
ALG9	ALG9 Alpha-1,2-Mannosyltransferase	Protein Coding	50	GC11M112538	4.67203	https://www.genecards.org/cgi-bin/carddisp.pl?gene=ALG9
CHRNA2	Cholinergic Receptor Nicotinic Alpha 2 Subunit	Protein Coding	55	GC08M027459	4.66912	https://www.genecards.org/cgi-bin/carddisp.pl?gene=CHRNA2
B3GLCT	Beta 3-Glucosyltransferase	Protein Coding	46	GC13P031200	4.66777	https://www.genecards.org/cgi-bin/carddisp.pl?gene=B3GLCT
IDO1	Indoleamine 2,3-Dioxygenase 1	Protein Coding	53	GC08P039891	4.6659	https://www.genecards.org/cgi-bin/carddisp.pl?gene=IDO1
TPI1	Triosephosphate Isomerase 1	Protein Coding	54	GC12P006867	4.66558	https://www.genecards.org/cgi-bin/carddisp.pl?gene=TPI1
PAX2	Paired Box 2	Protein Coding	53	GC10P100735	4.66444	https://www.genecards.org/cgi-bin/carddisp.pl?gene=PAX2
DNM1L	Dynamin 1 Like	Protein Coding	54	GC12P032679	4.66329	https://www.genecards.org/cgi-bin/carddisp.pl?gene=DNM1L
SGCG	Sarcoglycan Gamma	Protein Coding	50	GC13P023160	4.66318	https://www.genecards.org/cgi-bin/carddisp.pl?gene=SGCG
WDR73	WD Repeat Domain 73	Protein Coding	44	GC15M084639	4.66293	https://www.genecards.org/cgi-bin/carddisp.pl?gene=WDR73
PLAGL1	PLAG1 Like Zinc Finger 1	Protein Coding	48	GC06M143940	4.66291	https://www.genecards.org/cgi-bin/carddisp.pl?gene=PLAGL1
EGR2	Early Growth Response 2	Protein Coding	51	GC10M062811	4.66099	https://www.genecards.org/cgi-bin/carddisp.pl?gene=EGR2
PLEC	Plectin	Protein Coding	50	GC08M144275	4.66035	https://www.genecards.org/cgi-bin/carddisp.pl?gene=PLEC
TERF1	Telomeric Repeat Binding Factor 1	Protein Coding	48	GC08P073003	4.65498	https://www.genecards.org/cgi-bin/carddisp.pl?gene=TERF1
DUSP6	Dual Specificity Phosphatase 6	Protein Coding	55	GC12M089347	4.65108	https://www.genecards.org/cgi-bin/carddisp.pl?gene=DUSP6
GTF2E2	General Transcription Factor IIE Subunit 2	Protein Coding	50	GC08M030578	4.65044	https://www.genecards.org/cgi-bin/carddisp.pl?gene=GTF2E2
IL1RAPL2	Interleukin 1 Receptor Accessory Protein Like 2	Protein Coding	46	GC0XP104566	4.64883	https://www.genecards.org/cgi-bin/carddisp.pl?gene=IL1RAPL2
GTF2IRD1	GTF2I Repeat Domain Containing 1	Protein Coding	48	GC07P076381	4.64637	https://www.genecards.org/cgi-bin/carddisp.pl?gene=GTF2IRD1
SETD5	SET Domain Containing 5	Protein Coding	44	GC03P009402	4.64604	https://www.genecards.org/cgi-bin/carddisp.pl?gene=SETD5
PDYN	Prodynorphin	Protein Coding	51	GC20M001978	4.64597	https://www.genecards.org/cgi-bin/carddisp.pl?gene=PDYN
KCNB1	Potassium Voltage-Gated Channel Subfamily B Member 1	Protein Coding	54	GC20M049293	4.64555	https://www.genecards.org/cgi-bin/carddisp.pl?gene=KCNB1
LCAT	Lecithin-Cholesterol Acyltransferase	Protein Coding	54	GC16M067939	4.6454	https://www.genecards.org/cgi-bin/carddisp.pl?gene=LCAT
AQP4	Aquaporin 4	Protein Coding	53	GC18M026852	4.64287	https://www.genecards.org/cgi-bin/carddisp.pl?gene=AQP4
PRKCSH	Protein Kinase C Substrate 80K-H	Protein Coding	51	GC19P011435	4.64063	https://www.genecards.org/cgi-bin/carddisp.pl?gene=PRKCSH
ABHD12	Abhydrolase Domain Containing 12, Lysophospholipase	Protein Coding	49	GC20M025294	4.63896	https://www.genecards.org/cgi-bin/carddisp.pl?gene=ABHD12
IGFALS	Insulin Like Growth Factor Binding Protein Acid Labile Subunit	Protein Coding	50	GC16M001790	4.63776	https://www.genecards.org/cgi-bin/carddisp.pl?gene=IGFALS
AIPL1	Aryl Hydrocarbon Receptor Interacting Protein Like 1	Protein Coding	48	GC17M006393	4.63659	https://www.genecards.org/cgi-bin/carddisp.pl?gene=AIPL1
BAK1	BCL2 Antagonist/Killer 1	Protein Coding	52	GC06M033572	4.63434	https://www.genecards.org/cgi-bin/carddisp.pl?gene=BAK1
MENAQ3	Menarche, Age At, QTL3	Genetic Locus	2	GC09U901344	4.63403	https://www.genecards.org/cgi-bin/carddisp.pl?gene=MENAQ3
ANK3	Ankyrin 3	Protein Coding	50	GC10M060026	4.63395	https://www.genecards.org/cgi-bin/carddisp.pl?gene=ANK3
PARK12	Parkinson Disease 12 (Susceptibility)	Genetic Locus	3	GC0XU900750	4.63336	https://www.genecards.org/cgi-bin/carddisp.pl?gene=PARK12
GRIK2	Glutamate Ionotropic Receptor Kainate Type Subunit 2	Protein Coding	56	GC06P100962	4.63292	https://www.genecards.org/cgi-bin/carddisp.pl?gene=GRIK2
DKK1	Dickkopf WNT Signaling Pathway Inhibitor 1	Protein Coding	51	GC10P052314	4.63205	https://www.genecards.org/cgi-bin/carddisp.pl?gene=DKK1
COX4I1	Cytochrome C Oxidase Subunit 4I1	Protein Coding	52	GC16P085798	4.63051	https://www.genecards.org/cgi-bin/carddisp.pl?gene=COX4I1
RAD51L3-RFFL	RAD51L3-RFFL Readthrough	RNA Gene	11	GC17M035009	4.62999	https://www.genecards.org/cgi-bin/carddisp.pl?gene=RAD51L3-RFFL
SYK	Spleen Associated Tyrosine Kinase	Protein Coding	56	GC09P092704	4.627	https://www.genecards.org/cgi-bin/carddisp.pl?gene=SYK
INHA	Inhibin Subunit Alpha	Protein Coding	49	GC02P219569	4.62592	https://www.genecards.org/cgi-bin/carddisp.pl?gene=INHA
CDKN3	Cyclin Dependent Kinase Inhibitor 3	Protein Coding	48	GC14P054398	4.62522	https://www.genecards.org/cgi-bin/carddisp.pl?gene=CDKN3
RNF135	Ring Finger Protein 135	Protein Coding	47	GC17P030958	4.62496	https://www.genecards.org/cgi-bin/carddisp.pl?gene=RNF135
SIK1	Salt Inducible Kinase 1	Protein Coding	53	GC21M043414	4.62483	https://www.genecards.org/cgi-bin/carddisp.pl?gene=SIK1
SFTA3	Surfactant Associated 3	RNA Gene	36	GC14M036474	4.62147	https://www.genecards.org/cgi-bin/carddisp.pl?gene=SFTA3
SFTPB	Surfactant Protein B	Protein Coding	51	GC02M085657	4.61927	https://www.genecards.org/cgi-bin/carddisp.pl?gene=SFTPB
AARS1	Alanyl-TRNA Synthetase 1	Protein Coding	51	GC16M071074	4.61745	https://www.genecards.org/cgi-bin/carddisp.pl?gene=AARS1
CDC45	Cell Division Cycle 45	Protein Coding	51	GC22P019479	4.61572	https://www.genecards.org/cgi-bin/carddisp.pl?gene=CDC45
NFKB2	Nuclear Factor Kappa B Subunit 2	Protein Coding	59	GC10P102394	4.61467	https://www.genecards.org/cgi-bin/carddisp.pl?gene=NFKB2
SCN10A	Sodium Voltage-Gated Channel Alpha Subunit 10	Protein Coding	55	GC03M038713	4.6141	https://www.genecards.org/cgi-bin/carddisp.pl?gene=SCN10A
UGT2B7	UDP Glucuronosyltransferase Family 2 Member B7	Protein Coding	50	GC04P069051	4.61245	https://www.genecards.org/cgi-bin/carddisp.pl?gene=UGT2B7
FCGR3A	Fc Gamma Receptor IIIa	Protein Coding	53	GC01M161541	4.60778	https://www.genecards.org/cgi-bin/carddisp.pl?gene=FCGR3A
TERF2	Telomeric Repeat Binding Factor 2	Protein Coding	48	GC16M069355	4.60693	https://www.genecards.org/cgi-bin/carddisp.pl?gene=TERF2
AFF2	ALF Transcription Elongation Factor 2	Protein Coding	48	GC0XP148500	4.6049	https://www.genecards.org/cgi-bin/carddisp.pl?gene=AFF2
INPP5E	Inositol Polyphosphate-5-Phosphatase E	Protein Coding	48	GC09M136428	4.59813	https://www.genecards.org/cgi-bin/carddisp.pl?gene=INPP5E
IFT140	Intraflagellar Transport 140	Protein Coding	47	GC16M008064	4.59728	https://www.genecards.org/cgi-bin/carddisp.pl?gene=IFT140
CDT1	Chromatin Licensing And DNA Replication Factor 1	Protein Coding	50	GC16P088803	4.59266	https://www.genecards.org/cgi-bin/carddisp.pl?gene=CDT1
DNAH8	Dynein Axonemal Heavy Chain 8	Protein Coding	44	GC06P092313	4.59021	https://www.genecards.org/cgi-bin/carddisp.pl?gene=DNAH8
TGFA	Transforming Growth Factor Alpha	Protein Coding	53	GC02M070447	4.58973	https://www.genecards.org/cgi-bin/carddisp.pl?gene=TGFA
RNU4ATAC	RNA, U4atac Small Nuclear	RNA Gene	23	GC02P123910	4.5896	https://www.genecards.org/cgi-bin/carddisp.pl?gene=RNU4ATAC
PRKAG2	Protein Kinase AMP-Activated Non-Catalytic Subunit Gamma 2	Protein Coding	56	GC07M151556	4.58931	https://www.genecards.org/cgi-bin/carddisp.pl?gene=PRKAG2
FOXP2	Forkhead Box P2	Protein Coding	50	GC07P114086	4.58801	https://www.genecards.org/cgi-bin/carddisp.pl?gene=FOXP2
ABCC2	ATP Binding Cassette Subfamily C Member 2	Protein Coding	55	GC10P099782	4.58749	https://www.genecards.org/cgi-bin/carddisp.pl?gene=ABCC2
KCNA2	Potassium Voltage-Gated Channel Subfamily A Member 2	Protein Coding	53	GC01M110519	4.58692	https://www.genecards.org/cgi-bin/carddisp.pl?gene=KCNA2
ABCA3	ATP Binding Cassette Subfamily A Member 3	Protein Coding	55	GC16M002275	4.58375	https://www.genecards.org/cgi-bin/carddisp.pl?gene=ABCA3
SOCS3	Suppressor Of Cytokine Signaling 3	Protein Coding	50	GC17M078356	4.58341	https://www.genecards.org/cgi-bin/carddisp.pl?gene=SOCS3
POLR3B	RNA Polymerase III Subunit B	Protein Coding	50	GC12P106357	4.58231	https://www.genecards.org/cgi-bin/carddisp.pl?gene=POLR3B
CHRNA3	Cholinergic Receptor Nicotinic Alpha 3 Subunit	Protein Coding	52	GC15M122411	4.58098	https://www.genecards.org/cgi-bin/carddisp.pl?gene=CHRNA3
INHBA	Inhibin Subunit Beta A	Protein Coding	51	GC07M041670	4.57929	https://www.genecards.org/cgi-bin/carddisp.pl?gene=INHBA
TBL2	Transducin Beta Like 2	Protein Coding	47	GC07M073640	4.57901	https://www.genecards.org/cgi-bin/carddisp.pl?gene=TBL2
SLC25A4	Solute Carrier Family 25 Member 4	Protein Coding	56	GC04P185143	4.57649	https://www.genecards.org/cgi-bin/carddisp.pl?gene=SLC25A4
PLK4	Polo Like Kinase 4	Protein Coding	54	GC04P127880	4.57539	https://www.genecards.org/cgi-bin/carddisp.pl?gene=PLK4
TNFSF13B	TNF Superfamily Member 13b	Protein Coding	52	GC13P108251	4.57266	https://www.genecards.org/cgi-bin/carddisp.pl?gene=TNFSF13B
RS1	Retinoschisin 1	Protein Coding	46	GC0XM018639	4.57175	https://www.genecards.org/cgi-bin/carddisp.pl?gene=RS1
MUC5AC	Mucin 5AC, Oligomeric Mucus/Gel-Forming	Protein Coding	46	GC11P002129	4.5705	https://www.genecards.org/cgi-bin/carddisp.pl?gene=MUC5AC
PLS3	Plastin 3	Protein Coding	49	GC0XP115560	4.56924	https://www.genecards.org/cgi-bin/carddisp.pl?gene=PLS3
GATA3	GATA Binding Protein 3	Protein Coding	56	GC10P008045	4.56585	https://www.genecards.org/cgi-bin/carddisp.pl?gene=GATA3
HDAC4	Histone Deacetylase 4	Protein Coding	59	GC02M239048	4.56544	https://www.genecards.org/cgi-bin/carddisp.pl?gene=HDAC4
CILP	Cartilage Intermediate Layer Protein	Protein Coding	48	GC15M065194	4.56343	https://www.genecards.org/cgi-bin/carddisp.pl?gene=CILP
ACP5	Acid Phosphatase 5, Tartrate Resistant	Protein Coding	53	GC19M011574	4.56291	https://www.genecards.org/cgi-bin/carddisp.pl?gene=ACP5
SGCB	Sarcoglycan Beta	Protein Coding	47	GC04M052019	4.56059	https://www.genecards.org/cgi-bin/carddisp.pl?gene=SGCB
CELF1	CUGBP Elav-Like Family Member 1	Protein Coding	46	GC11M099371	4.55854	https://www.genecards.org/cgi-bin/carddisp.pl?gene=CELF1
L1CAM	L1 Cell Adhesion Molecule	Protein Coding	54	GC0XM153864	4.55812	https://www.genecards.org/cgi-bin/carddisp.pl?gene=L1CAM
IL11	Interleukin 11	Protein Coding	47	GC19M055364	4.55774	https://www.genecards.org/cgi-bin/carddisp.pl?gene=IL11
XIAP	X-Linked Inhibitor Of Apoptosis	Protein Coding	59	GC0XP123859	4.55771	https://www.genecards.org/cgi-bin/carddisp.pl?gene=XIAP
CNR2	Cannabinoid Receptor 2	Protein Coding	51	GC01M023870	4.55766	https://www.genecards.org/cgi-bin/carddisp.pl?gene=CNR2
MAP3K1	Mitogen-Activated Protein Kinase Kinase Kinase 1	Protein Coding	56	GC05P056815	4.55728	https://www.genecards.org/cgi-bin/carddisp.pl?gene=MAP3K1
PRTN3	Proteinase 3	Protein Coding	52	GC19P000840	4.55525	https://www.genecards.org/cgi-bin/carddisp.pl?gene=PRTN3
TOP1	DNA Topoisomerase I	Protein Coding	55	GC20P041028	4.55384	https://www.genecards.org/cgi-bin/carddisp.pl?gene=TOP1
DNM1	Dynamin 1	Protein Coding	57	GC09P128191	4.55315	https://www.genecards.org/cgi-bin/carddisp.pl?gene=DNM1
DISC1	DISC1 Scaffold Protein	Protein Coding	51	GC01P231626	4.55258	https://www.genecards.org/cgi-bin/carddisp.pl?gene=DISC1
ABCC6	ATP Binding Cassette Subfamily C Member 6	Protein Coding	53	GC16M016148	4.55033	https://www.genecards.org/cgi-bin/carddisp.pl?gene=ABCC6
APC2	APC Regulator Of WNT Signaling Pathway 2	Protein Coding	48	GC19P003736	4.55	https://www.genecards.org/cgi-bin/carddisp.pl?gene=APC2
BTNL2	Butyrophilin Like 2	Protein Coding	45	GC06M032393	4.54746	https://www.genecards.org/cgi-bin/carddisp.pl?gene=BTNL2
ADAM17	ADAM Metallopeptidase Domain 17	Protein Coding	58	GC02M009488	4.5471	https://www.genecards.org/cgi-bin/carddisp.pl?gene=ADAM17
ALG13	ALG13 UDP-N-Acetylglucosaminyltransferase Subunit	Protein Coding	45	GC0XP111665	4.54639	https://www.genecards.org/cgi-bin/carddisp.pl?gene=ALG13
B3GAT3	Beta-1,3-Glucuronyltransferase 3	Protein Coding	50	GC11M099584	4.54416	https://www.genecards.org/cgi-bin/carddisp.pl?gene=B3GAT3
TGIF1	TGFB Induced Factor Homeobox 1	Protein Coding	53	GC18P003411	4.54238	https://www.genecards.org/cgi-bin/carddisp.pl?gene=TGIF1
PRF1	Perforin 1	Protein Coding	53	GC10M070597	4.54235	https://www.genecards.org/cgi-bin/carddisp.pl?gene=PRF1
LRP2	LDL Receptor Related Protein 2	Protein Coding	55	GC02M169127	4.54169	https://www.genecards.org/cgi-bin/carddisp.pl?gene=LRP2
RNPC3	RNA Binding Region (RNP1, RRM) Containing 3	Protein Coding	42	GC01P103525	4.53953	https://www.genecards.org/cgi-bin/carddisp.pl?gene=RNPC3
SLC26A4	Solute Carrier Family 26 Member 4	Protein Coding	49	GC07P107660	4.5393	https://www.genecards.org/cgi-bin/carddisp.pl?gene=SLC26A4
PROC	Protein C, Inactivator Of Coagulation Factors Va And VIIIa	Protein Coding	57	GC02P127418	4.53789	https://www.genecards.org/cgi-bin/carddisp.pl?gene=PROC
POLB	DNA Polymerase Beta	Protein Coding	51	GC08P042338	4.53509	https://www.genecards.org/cgi-bin/carddisp.pl?gene=POLB
ATG7	Autophagy Related 7	Protein Coding	50	GC03P013699	4.53456	https://www.genecards.org/cgi-bin/carddisp.pl?gene=ATG7
MCM8	Minichromosome Maintenance 8 Homologous Recombination Repair Factor	Protein Coding	46	GC20P006392	4.5315	https://www.genecards.org/cgi-bin/carddisp.pl?gene=MCM8
MT-ND3	Mitochondrially Encoded NADH:Ubiquinone Oxidoreductase Core Subunit 3	Protein Coding	39	GCMTP010061	4.53135	https://www.genecards.org/cgi-bin/carddisp.pl?gene=MT-ND3
COL11A2	Collagen Type XI Alpha 2 Chain	Protein Coding	50	GC06M033162	4.5313	https://www.genecards.org/cgi-bin/carddisp.pl?gene=COL11A2
KLC2	Kinesin Light Chain 2	Protein Coding	49	GC11P070929	4.52786	https://www.genecards.org/cgi-bin/carddisp.pl?gene=KLC2
CDX2	Caudal Type Homeobox 2	Protein Coding	48	GC13M027962	4.52346	https://www.genecards.org/cgi-bin/carddisp.pl?gene=CDX2
LMX1A	LIM Homeobox Transcription Factor 1 Alpha	Protein Coding	49	GC01M165171	4.52321	https://www.genecards.org/cgi-bin/carddisp.pl?gene=LMX1A
NEB	Nebulin	Protein Coding	47	GC02M151485	4.52271	https://www.genecards.org/cgi-bin/carddisp.pl?gene=NEB
TAF13	TATA-Box Binding Protein Associated Factor 13	Protein Coding	47	GC01M109062	4.52121	https://www.genecards.org/cgi-bin/carddisp.pl?gene=TAF13
CHCHD10	Coiled-Coil-Helix-Coiled-Coil-Helix Domain Containing 10	Protein Coding	45	GC22M023765	4.52081	https://www.genecards.org/cgi-bin/carddisp.pl?gene=CHCHD10
CCNA2	Cyclin A2	Protein Coding	52	GC04M121816	4.51652	https://www.genecards.org/cgi-bin/carddisp.pl?gene=CCNA2
FST	Follistatin	Protein Coding	55	GC05P053480	4.51548	https://www.genecards.org/cgi-bin/carddisp.pl?gene=FST
CENPT	Centromere Protein T	Protein Coding	44	GC16M067828	4.51548	https://www.genecards.org/cgi-bin/carddisp.pl?gene=CENPT
EWSR1	EWS RNA Binding Protein 1	Protein Coding	51	GC22P044790	4.51357	https://www.genecards.org/cgi-bin/carddisp.pl?gene=EWSR1
NLGN4X	Neuroligin 4 X-Linked	Protein Coding	49	GC0XM005840	4.51195	https://www.genecards.org/cgi-bin/carddisp.pl?gene=NLGN4X
LHB	Luteinizing Hormone Subunit Beta	Protein Coding	45	GC19M049015	4.51176	https://www.genecards.org/cgi-bin/carddisp.pl?gene=LHB
AARS2	Alanyl-TRNA Synthetase 2, Mitochondrial	Protein Coding	49	GC06M071998	4.51088	https://www.genecards.org/cgi-bin/carddisp.pl?gene=AARS2
TLR1	Toll Like Receptor 1	Protein Coding	55	GC04M038793	4.51024	https://www.genecards.org/cgi-bin/carddisp.pl?gene=TLR1
DNAJC6	DnaJ Heat Shock Protein Family (Hsp40) Member C6	Protein Coding	49	GC01P065248	4.50972	https://www.genecards.org/cgi-bin/carddisp.pl?gene=DNAJC6
CCR3	C-C Motif Chemokine Receptor 3	Protein Coding	52	GC03P047610	4.50308	https://www.genecards.org/cgi-bin/carddisp.pl?gene=CCR3
SLC25A22	Solute Carrier Family 25 Member 22	Protein Coding	47	GC11M004442	4.50233	https://www.genecards.org/cgi-bin/carddisp.pl?gene=SLC25A22
NRP1	Neuropilin 1	Protein Coding	54	GC10M033177	4.49853	https://www.genecards.org/cgi-bin/carddisp.pl?gene=NRP1
PDPN	Podoplanin	Protein Coding	48	GC01P013583	4.49659	https://www.genecards.org/cgi-bin/carddisp.pl?gene=PDPN
KARS1	Lysyl-TRNA Synthetase 1	Protein Coding	52	GC16M075800	4.49646	https://www.genecards.org/cgi-bin/carddisp.pl?gene=KARS1
SCNN1A	Sodium Channel Epithelial 1 Subunit Alpha	Protein Coding	55	GC12M006346	4.49601	https://www.genecards.org/cgi-bin/carddisp.pl?gene=SCNN1A
RORA	RAR Related Orphan Receptor A	Protein Coding	55	GC15M060488	4.49501	https://www.genecards.org/cgi-bin/carddisp.pl?gene=RORA
MIRLET7D	MicroRNA Let-7d	RNA Gene	25	GC09P094178	4.49498	https://www.genecards.org/cgi-bin/carddisp.pl?gene=MIRLET7D
BLOC1S1	Biogenesis Of Lysosomal Organelles Complex 1 Subunit 1	Protein Coding	42	GC12P055950	4.49257	https://www.genecards.org/cgi-bin/carddisp.pl?gene=BLOC1S1
MALAT1	Metastasis Associated Lung Adenocarcinoma Transcript 1	RNA Gene	27	GC11P070867	4.49224	https://www.genecards.org/cgi-bin/carddisp.pl?gene=MALAT1
MIR30E	MicroRNA 30e	RNA Gene	25	GC01P040754	4.49145	https://www.genecards.org/cgi-bin/carddisp.pl?gene=MIR30E
STAG3	Stromal Antigen 3	Protein Coding	48	GC07P100177	4.49041	https://www.genecards.org/cgi-bin/carddisp.pl?gene=STAG3
TGM1	Transglutaminase 1	Protein Coding	52	GC14M024249	4.48969	https://www.genecards.org/cgi-bin/carddisp.pl?gene=TGM1
DARS2	Aspartyl-TRNA Synthetase 2, Mitochondrial	Protein Coding	48	GC01P173824	4.48625	https://www.genecards.org/cgi-bin/carddisp.pl?gene=DARS2
ELP1	Elongator Acetyltransferase Complex Subunit 1	Protein Coding	51	GC09M108868	4.48301	https://www.genecards.org/cgi-bin/carddisp.pl?gene=ELP1
CHRNA5	Cholinergic Receptor Nicotinic Alpha 5 Subunit	Protein Coding	51	GC15P078565	4.48208	https://www.genecards.org/cgi-bin/carddisp.pl?gene=CHRNA5
CDC42	Cell Division Cycle 42	Protein Coding	57	GC01P022052	4.47766	https://www.genecards.org/cgi-bin/carddisp.pl?gene=CDC42
OR10AG1	Olfactory Receptor Family 10 Subfamily AG Member 1	Protein Coding	33	GC11M099413	4.47668	https://www.genecards.org/cgi-bin/carddisp.pl?gene=OR10AG1
SERPINH1	Serpin Family H Member 1	Protein Coding	53	GC11P075562	4.47484	https://www.genecards.org/cgi-bin/carddisp.pl?gene=SERPINH1
TRAIP	TRAF Interacting Protein	Protein Coding	47	GC03M051590	4.47175	https://www.genecards.org/cgi-bin/carddisp.pl?gene=TRAIP
PPP2R3C	Protein Phosphatase 2 Regulatory Subunit B''Gamma	Protein Coding	47	GC14M035085	4.46873	https://www.genecards.org/cgi-bin/carddisp.pl?gene=PPP2R3C
KMT2C	Lysine Methyltransferase 2C	Protein Coding	51	GC07M152134	4.46454	https://www.genecards.org/cgi-bin/carddisp.pl?gene=KMT2C
LAMB3	Laminin Subunit Beta 3	Protein Coding	52	GC01M209614	4.46352	https://www.genecards.org/cgi-bin/carddisp.pl?gene=LAMB3
GNAQ	G Protein Subunit Alpha Q	Protein Coding	55	GC09M077716	4.46304	https://www.genecards.org/cgi-bin/carddisp.pl?gene=GNAQ
FOXC1	Forkhead Box C1	Protein Coding	48	GC06P001610	4.46074	https://www.genecards.org/cgi-bin/carddisp.pl?gene=FOXC1
MIR144	MicroRNA 144	RNA Gene	21	GC17M051196	4.46007	https://www.genecards.org/cgi-bin/carddisp.pl?gene=MIR144
CACNA1S	Calcium Voltage-Gated Channel Subunit Alpha1 S	Protein Coding	55	GC01M201008	4.45824	https://www.genecards.org/cgi-bin/carddisp.pl?gene=CACNA1S
BCL10	BCL10 Immune Signaling Adaptor	Protein Coding	51	GC01M085265	4.458	https://www.genecards.org/cgi-bin/carddisp.pl?gene=BCL10
MMP8	Matrix Metallopeptidase 8	Protein Coding	55	GC11M102712	4.45746	https://www.genecards.org/cgi-bin/carddisp.pl?gene=MMP8
EEF1A2	Eukaryotic Translation Elongation Factor 1 Alpha 2	Protein Coding	53	GC20M063488	4.45682	https://www.genecards.org/cgi-bin/carddisp.pl?gene=EEF1A2
TRIM8	Tripartite Motif Containing 8	Protein Coding	45	GC10P102643	4.45487	https://www.genecards.org/cgi-bin/carddisp.pl?gene=TRIM8
SPRED2	Sprouty Related EVH1 Domain Containing 2	Protein Coding	49	GC02M065307	4.45277	https://www.genecards.org/cgi-bin/carddisp.pl?gene=SPRED2
BCL11A	BAF Chromatin Remodeling Complex Subunit BCL11A	Protein Coding	50	GC02M060451	4.45097	https://www.genecards.org/cgi-bin/carddisp.pl?gene=BCL11A
RMRP	RNA Component Of Mitochondrial RNA Processing Endoribonuclease	RNA Gene	26	GC09M035655	4.45048	https://www.genecards.org/cgi-bin/carddisp.pl?gene=RMRP
SATB1	SATB Homeobox 1	Protein Coding	51	GC03M021920	4.44653	https://www.genecards.org/cgi-bin/carddisp.pl?gene=SATB1
BMI1	BMI1 Proto-Oncogene, Polycomb Ring Finger	Protein Coding	50	GC10P022326	4.44452	https://www.genecards.org/cgi-bin/carddisp.pl?gene=BMI1
SAG	S-Antigen Visual Arrestin	Protein Coding	51	GC02P233400	4.44268	https://www.genecards.org/cgi-bin/carddisp.pl?gene=SAG
FOXP1	Forkhead Box P1	Protein Coding	51	GC03M070954	4.44118	https://www.genecards.org/cgi-bin/carddisp.pl?gene=FOXP1
PRKG1	Protein Kinase CGMP-Dependent 1	Protein Coding	57	GC10P050991	4.44114	https://www.genecards.org/cgi-bin/carddisp.pl?gene=PRKG1
AGK	Acylglycerol Kinase	Protein Coding	47	GC07P141551	4.44107	https://www.genecards.org/cgi-bin/carddisp.pl?gene=AGK
PAX5	Paired Box 5	Protein Coding	52	GC09M036879	4.44068	https://www.genecards.org/cgi-bin/carddisp.pl?gene=PAX5
PER2	Period Circadian Regulator 2	Protein Coding	50	GC02M238244	4.44063	https://www.genecards.org/cgi-bin/carddisp.pl?gene=PER2
RNF113A	Ring Finger Protein 113A	Protein Coding	44	GC0XM119870	4.44059	https://www.genecards.org/cgi-bin/carddisp.pl?gene=RNF113A
SGCE	Sarcoglycan Epsilon	Protein Coding	50	GC07M094524	4.44055	https://www.genecards.org/cgi-bin/carddisp.pl?gene=SGCE
AXIN2	Axin 2	Protein Coding	55	GC17M065528	4.44036	https://www.genecards.org/cgi-bin/carddisp.pl?gene=AXIN2
HERC1	HECT And RLD Domain Containing E3 Ubiquitin Protein Ligase Family Member 1	Protein Coding	46	GC15M063608	4.43801	https://www.genecards.org/cgi-bin/carddisp.pl?gene=HERC1
DDOST	Dolichyl-Diphosphooligosaccharide--Protein Glycosyltransferase Non-Catalytic Subunit	Protein Coding	51	GC01M020651	4.43727	https://www.genecards.org/cgi-bin/carddisp.pl?gene=DDOST
SCGB1A1	Secretoglobin Family 1A Member 1	Protein Coding	47	GC11P062405	4.43721	https://www.genecards.org/cgi-bin/carddisp.pl?gene=SCGB1A1
COL8A1	Collagen Type VIII Alpha 1 Chain	Protein Coding	46	GC03P099638	4.43698	https://www.genecards.org/cgi-bin/carddisp.pl?gene=COL8A1
GNAO1	G Protein Subunit Alpha O1	Protein Coding	52	GC16P056231	4.43594	https://www.genecards.org/cgi-bin/carddisp.pl?gene=GNAO1
IHH	Indian Hedgehog Signaling Molecule	Protein Coding	53	GC02M219054	4.43447	https://www.genecards.org/cgi-bin/carddisp.pl?gene=IHH
OPTC	Opticin	Protein Coding	46	GC01P203494	4.43285	https://www.genecards.org/cgi-bin/carddisp.pl?gene=OPTC
UNC5C	Unc-5 Netrin Receptor C	Protein Coding	48	GC04M095162	4.43235	https://www.genecards.org/cgi-bin/carddisp.pl?gene=UNC5C
GABRB2	Gamma-Aminobutyric Acid Type A Receptor Subunit Beta2	Protein Coding	56	GC05M161288	4.43051	https://www.genecards.org/cgi-bin/carddisp.pl?gene=GABRB2
CS	Citrate Synthase	Protein Coding	51	GC12M056271	4.42779	https://www.genecards.org/cgi-bin/carddisp.pl?gene=CS
PAPPA2	Pappalysin 2	Protein Coding	47	GC01P176463	4.42745	https://www.genecards.org/cgi-bin/carddisp.pl?gene=PAPPA2
NBAS	NBAS Subunit Of NRZ Tethering Complex	Protein Coding	47	GC02M014791	4.42638	https://www.genecards.org/cgi-bin/carddisp.pl?gene=NBAS
SUMF1	Sulfatase Modifying Factor 1	Protein Coding	48	GC03M003700	4.42593	https://www.genecards.org/cgi-bin/carddisp.pl?gene=SUMF1
BSND	Barttin CLCNK Type Accessory Subunit Beta	Protein Coding	46	GC01P054998	4.42569	https://www.genecards.org/cgi-bin/carddisp.pl?gene=BSND
RARS2	Arginyl-TRNA Synthetase 2, Mitochondrial	Protein Coding	50	GC06M087514	4.42331	https://www.genecards.org/cgi-bin/carddisp.pl?gene=RARS2
SLC20A2	Solute Carrier Family 20 Member 2	Protein Coding	53	GC08M042416	4.42229	https://www.genecards.org/cgi-bin/carddisp.pl?gene=SLC20A2
SMAD6	SMAD Family Member 6	Protein Coding	53	GC15P066702	4.41754	https://www.genecards.org/cgi-bin/carddisp.pl?gene=SMAD6
MIR204	MicroRNA 204	RNA Gene	26	GC09M070809	4.417	https://www.genecards.org/cgi-bin/carddisp.pl?gene=MIR204
SLC12A2	Solute Carrier Family 12 Member 2	Protein Coding	56	GC05P128083	4.417	https://www.genecards.org/cgi-bin/carddisp.pl?gene=SLC12A2
PDE6A	Phosphodiesterase 6A	Protein Coding	53	GC05M149857	4.41601	https://www.genecards.org/cgi-bin/carddisp.pl?gene=PDE6A
FAAH	Fatty Acid Amide Hydrolase	Protein Coding	54	GC01P046394	4.41464	https://www.genecards.org/cgi-bin/carddisp.pl?gene=FAAH
SELENON	Selenoprotein N	Protein Coding	44	GC01P025800	4.41413	https://www.genecards.org/cgi-bin/carddisp.pl?gene=SELENON
MIR10B	MicroRNA 10b	RNA Gene	24	GC02P176150	4.41402	https://www.genecards.org/cgi-bin/carddisp.pl?gene=MIR10B
BCS1L	BCS1 Homolog, Ubiquinol-Cytochrome C Reductase Complex Chaperone	Protein Coding	51	GC02P218658	4.41385	https://www.genecards.org/cgi-bin/carddisp.pl?gene=BCS1L
FBXL4	F-Box And Leucine Rich Repeat Protein 4	Protein Coding	46	GC06M098868	4.4127	https://www.genecards.org/cgi-bin/carddisp.pl?gene=FBXL4
SPTLC1	Serine Palmitoyltransferase Long Chain Base Subunit 1	Protein Coding	53	GC09M096508	4.41028	https://www.genecards.org/cgi-bin/carddisp.pl?gene=SPTLC1
NCSTN	Nicastrin	Protein Coding	55	GC01P160343	4.40829	https://www.genecards.org/cgi-bin/carddisp.pl?gene=NCSTN
EIF2B3	Eukaryotic Translation Initiation Factor 2B Subunit Gamma	Protein Coding	48	GC01M044850	4.40654	https://www.genecards.org/cgi-bin/carddisp.pl?gene=EIF2B3
ASS1	Argininosuccinate Synthase 1	Protein Coding	56	GC09P130444	4.40589	https://www.genecards.org/cgi-bin/carddisp.pl?gene=ASS1
AGRN	Agrin	Protein Coding	52	GC01P001020	4.40369	https://www.genecards.org/cgi-bin/carddisp.pl?gene=AGRN
POMT2	Protein O-Mannosyltransferase 2	Protein Coding	50	GC14M077274	4.40353	https://www.genecards.org/cgi-bin/carddisp.pl?gene=POMT2
MMP12	Matrix Metallopeptidase 12	Protein Coding	53	GC11M102862	4.4024	https://www.genecards.org/cgi-bin/carddisp.pl?gene=MMP12
KNL1	Kinetochore Scaffold 1	Protein Coding	44	GC15P046429	4.40065	https://www.genecards.org/cgi-bin/carddisp.pl?gene=KNL1
OGDH	Oxoglutarate Dehydrogenase	Protein Coding	53	GC07P044606	4.40028	https://www.genecards.org/cgi-bin/carddisp.pl?gene=OGDH
FABP3	Fatty Acid Binding Protein 3	Protein Coding	50	GC01M031365	4.40012	https://www.genecards.org/cgi-bin/carddisp.pl?gene=FABP3
ALDH7A1	Aldehyde Dehydrogenase 7 Family Member A1	Protein Coding	55	GC05M126541	4.39888	https://www.genecards.org/cgi-bin/carddisp.pl?gene=ALDH7A1
ABAT	4-Aminobutyrate Aminotransferase	Protein Coding	52	GC16P008674	4.3972	https://www.genecards.org/cgi-bin/carddisp.pl?gene=ABAT
GP1BA	Glycoprotein Ib Platelet Subunit Alpha	Protein Coding	54	GC17P004932	4.39706	https://www.genecards.org/cgi-bin/carddisp.pl?gene=GP1BA
CEP135	Centrosomal Protein 135	Protein Coding	46	GC04P055948	4.39476	https://www.genecards.org/cgi-bin/carddisp.pl?gene=CEP135
PLK1	Polo Like Kinase 1	Protein Coding	58	GC16P024566	4.39228	https://www.genecards.org/cgi-bin/carddisp.pl?gene=PLK1
PRLR	Prolactin Receptor	Protein Coding	56	GC05M035048	4.39191	https://www.genecards.org/cgi-bin/carddisp.pl?gene=PRLR
NES	Nestin	Protein Coding	47	GC01M156668	4.38985	https://www.genecards.org/cgi-bin/carddisp.pl?gene=NES
TFAP2B	Transcription Factor AP-2 Beta	Protein Coding	51	GC06P092417	4.38904	https://www.genecards.org/cgi-bin/carddisp.pl?gene=TFAP2B
SRPX2	Sushi Repeat Containing Protein X-Linked 2	Protein Coding	48	GC0XP100648	4.38886	https://www.genecards.org/cgi-bin/carddisp.pl?gene=SRPX2
BANF1	BAF Nuclear Assembly Factor 1	Protein Coding	49	GC11P066002	4.38739	https://www.genecards.org/cgi-bin/carddisp.pl?gene=BANF1
ASH1L	ASH1 Like Histone Lysine Methyltransferase	Protein Coding	45	GC01M155335	4.38621	https://www.genecards.org/cgi-bin/carddisp.pl?gene=ASH1L
MPLKIP	M-Phase Specific PLK1 Interacting Protein	Protein Coding	42	GC07M040126	4.38267	https://www.genecards.org/cgi-bin/carddisp.pl?gene=MPLKIP
NTN1	Netrin 1	Protein Coding	52	GC17P011813	4.38253	https://www.genecards.org/cgi-bin/carddisp.pl?gene=NTN1
JAZF1	JAZF Zinc Finger 1	Protein Coding	44	GC07M027830	4.38157	https://www.genecards.org/cgi-bin/carddisp.pl?gene=JAZF1
SOX4	SRY-Box Transcription Factor 4	Protein Coding	50	GC06P021593	4.38134	https://www.genecards.org/cgi-bin/carddisp.pl?gene=SOX4
KAT6B	Lysine Acetyltransferase 6B	Protein Coding	52	GC10P074873	4.37883	https://www.genecards.org/cgi-bin/carddisp.pl?gene=KAT6B
SMCHD1	Structural Maintenance Of Chromosomes Flexible Hinge Domain Containing 1	Protein Coding	47	GC18P002649	4.37825	https://www.genecards.org/cgi-bin/carddisp.pl?gene=SMCHD1
THAP1	THAP Domain Containing 1	Protein Coding	46	GC08M042836	4.37505	https://www.genecards.org/cgi-bin/carddisp.pl?gene=THAP1
TFR2	Transferrin Receptor 2	Protein Coding	52	GC07M100620	4.37406	https://www.genecards.org/cgi-bin/carddisp.pl?gene=TFR2
RBFOX3	RNA Binding Fox-1 Homolog 3	Protein Coding	44	GC17M079089	4.37183	https://www.genecards.org/cgi-bin/carddisp.pl?gene=RBFOX3
ZAP70	Zeta Chain Of T Cell Receptor Associated Protein Kinase 70	Protein Coding	59	GC02P097773	4.36952	https://www.genecards.org/cgi-bin/carddisp.pl?gene=ZAP70
GEMIN2	Gem Nuclear Organelle Associated Protein 2	Protein Coding	46	GC14P039114	4.36878	https://www.genecards.org/cgi-bin/carddisp.pl?gene=GEMIN2
C1S	Complement C1s	Protein Coding	54	GC12P023568	4.36757	https://www.genecards.org/cgi-bin/carddisp.pl?gene=C1S
CLCN1	Chloride Voltage-Gated Channel 1	Protein Coding	50	GC07P143316	4.3669	https://www.genecards.org/cgi-bin/carddisp.pl?gene=CLCN1
COQ2	Coenzyme Q2, Polyprenyltransferase	Protein Coding	46	GC04M083261	4.36647	https://www.genecards.org/cgi-bin/carddisp.pl?gene=COQ2
CIITA	Class II Major Histocompatibility Complex Transactivator	Protein Coding	51	GC16P013730	4.36602	https://www.genecards.org/cgi-bin/carddisp.pl?gene=CIITA
IL23A	Interleukin 23 Subunit Alpha	Protein Coding	46	GC12P057557	4.36522	https://www.genecards.org/cgi-bin/carddisp.pl?gene=IL23A
MYH3	Myosin Heavy Chain 3	Protein Coding	51	GC17M010628	4.36517	https://www.genecards.org/cgi-bin/carddisp.pl?gene=MYH3
CYB5A	Cytochrome B5 Type A	Protein Coding	50	GC18M074250	4.36459	https://www.genecards.org/cgi-bin/carddisp.pl?gene=CYB5A
FABP4	Fatty Acid Binding Protein 4	Protein Coding	50	GC08M081478	4.36311	https://www.genecards.org/cgi-bin/carddisp.pl?gene=FABP4
IL33	Interleukin 33	Protein Coding	46	GC09P007685	4.36124	https://www.genecards.org/cgi-bin/carddisp.pl?gene=IL33
FOXA1	Forkhead Box A1	Protein Coding	51	GC14M037589	4.35767	https://www.genecards.org/cgi-bin/carddisp.pl?gene=FOXA1
UBA5	Ubiquitin Like Modifier Activating Enzyme 5	Protein Coding	48	GC03P132654	4.35558	https://www.genecards.org/cgi-bin/carddisp.pl?gene=UBA5
MED13L	Mediator Complex Subunit 13L	Protein Coding	46	GC12M115953	4.35488	https://www.genecards.org/cgi-bin/carddisp.pl?gene=MED13L
EZR	Ezrin	Protein Coding	53	GC06M158765	4.35369	https://www.genecards.org/cgi-bin/carddisp.pl?gene=EZR
BMP7	Bone Morphogenetic Protein 7	Protein Coding	52	GC20M057168	4.35181	https://www.genecards.org/cgi-bin/carddisp.pl?gene=BMP7
GDF6	Growth Differentiation Factor 6	Protein Coding	50	GC08M096142	4.34938	https://www.genecards.org/cgi-bin/carddisp.pl?gene=GDF6
PRDM16	PR/SET Domain 16	Protein Coding	52	GC01P004441	4.34916	https://www.genecards.org/cgi-bin/carddisp.pl?gene=PRDM16
MIR499A	MicroRNA 499a	RNA Gene	25	GC20P034990	4.34871	https://www.genecards.org/cgi-bin/carddisp.pl?gene=MIR499A
RPL5	Ribosomal Protein L5	Protein Coding	54	GC01P092832	4.34772	https://www.genecards.org/cgi-bin/carddisp.pl?gene=RPL5
MIR206	MicroRNA 206	RNA Gene	23	GC06P052144	4.34557	https://www.genecards.org/cgi-bin/carddisp.pl?gene=MIR206
MT-CO3	Mitochondrially Encoded Cytochrome C Oxidase III	Protein Coding	35	GCMTP009209	4.34458	https://www.genecards.org/cgi-bin/carddisp.pl?gene=MT-CO3
MIR148A	MicroRNA 148a	RNA Gene	22	GC07M025950	4.34412	https://www.genecards.org/cgi-bin/carddisp.pl?gene=MIR148A
PTGDS	Prostaglandin D2 Synthase	Protein Coding	52	GC09P137169	4.34382	https://www.genecards.org/cgi-bin/carddisp.pl?gene=PTGDS
PTK2	Protein Tyrosine Kinase 2	Protein Coding	55	GC08M140657	4.34284	https://www.genecards.org/cgi-bin/carddisp.pl?gene=PTK2
AMER1	APC Membrane Recruitment Protein 1	Protein Coding	43	GC0XM064185	4.34256	https://www.genecards.org/cgi-bin/carddisp.pl?gene=AMER1
NR2E3	Nuclear Receptor Subfamily 2 Group E Member 3	Protein Coding	48	GC15P071792	4.34226	https://www.genecards.org/cgi-bin/carddisp.pl?gene=NR2E3
NTNG1	Netrin G1	Protein Coding	50	GC01P107140	4.34217	https://www.genecards.org/cgi-bin/carddisp.pl?gene=NTNG1
SOX11	SRY-Box Transcription Factor 11	Protein Coding	47	GC02P005707	4.33955	https://www.genecards.org/cgi-bin/carddisp.pl?gene=SOX11
TFF1	Trefoil Factor 1	Protein Coding	49	GC21M042362	4.33926	https://www.genecards.org/cgi-bin/carddisp.pl?gene=TFF1
SLC34A1	Solute Carrier Family 34 Member 1	Protein Coding	51	GC05P177664	4.33826	https://www.genecards.org/cgi-bin/carddisp.pl?gene=SLC34A1
GSTO2	Glutathione S-Transferase Omega 2	Protein Coding	48	GC10P104268	4.3352	https://www.genecards.org/cgi-bin/carddisp.pl?gene=GSTO2
MIR9-1	MicroRNA 9-1	RNA Gene	23	GC01M156420	4.33439	https://www.genecards.org/cgi-bin/carddisp.pl?gene=MIR9-1
CLIP2	CAP-Gly Domain Containing Linker Protein 2	Protein Coding	47	GC07P074289	4.33317	https://www.genecards.org/cgi-bin/carddisp.pl?gene=CLIP2
ELAVL1	ELAV Like RNA Binding Protein 1	Protein Coding	47	GC19M007958	4.33263	https://www.genecards.org/cgi-bin/carddisp.pl?gene=ELAVL1
MIR200A	MicroRNA 200a	RNA Gene	23	GC01P004363	4.32988	https://www.genecards.org/cgi-bin/carddisp.pl?gene=MIR200A
SCNN1B	Sodium Channel Epithelial 1 Subunit Beta	Protein Coding	55	GC16P023278	4.32902	https://www.genecards.org/cgi-bin/carddisp.pl?gene=SCNN1B
TYRP1	Tyrosinase Related Protein 1	Protein Coding	54	GC09P012683	4.32725	https://www.genecards.org/cgi-bin/carddisp.pl?gene=TYRP1
KMT2B	Lysine Methyltransferase 2B	Protein Coding	46	GC19P072739	4.32705	https://www.genecards.org/cgi-bin/carddisp.pl?gene=KMT2B
NEFH	Neurofilament Heavy Chain	Protein Coding	52	GC22P029480	4.32251	https://www.genecards.org/cgi-bin/carddisp.pl?gene=NEFH
TLR5	Toll Like Receptor 5	Protein Coding	53	GC01M223109	4.32124	https://www.genecards.org/cgi-bin/carddisp.pl?gene=TLR5
CGB3	Chorionic Gonadotropin Subunit Beta 3	Protein Coding	40	GC19M070870	4.32099	https://www.genecards.org/cgi-bin/carddisp.pl?gene=CGB3
MYLK	Myosin Light Chain Kinase	Protein Coding	57	GC03M123610	4.3203	https://www.genecards.org/cgi-bin/carddisp.pl?gene=MYLK
PYY	Peptide YY	Protein Coding	49	GC17M043952	4.32005	https://www.genecards.org/cgi-bin/carddisp.pl?gene=PYY
INHBB	Inhibin Subunit Beta B	Protein Coding	48	GC02P123895	4.31934	https://www.genecards.org/cgi-bin/carddisp.pl?gene=INHBB
MIR16-1	MicroRNA 16-1	RNA Gene	22	GC13M050048	4.31792	https://www.genecards.org/cgi-bin/carddisp.pl?gene=MIR16-1
HPGD	15-Hydroxyprostaglandin Dehydrogenase	Protein Coding	53	GC04M174490	4.31521	https://www.genecards.org/cgi-bin/carddisp.pl?gene=HPGD
MICA	MHC Class I Polypeptide-Related Sequence A	Protein Coding	46	GC06P031399	4.31395	https://www.genecards.org/cgi-bin/carddisp.pl?gene=MICA
CDK5RAP2	CDK5 Regulatory Subunit Associated Protein 2	Protein Coding	47	GC09M120388	4.31117	https://www.genecards.org/cgi-bin/carddisp.pl?gene=CDK5RAP2
LAMP1	Lysosomal Associated Membrane Protein 1	Protein Coding	50	GC13P113297	4.30769	https://www.genecards.org/cgi-bin/carddisp.pl?gene=LAMP1
COL9A3	Collagen Type IX Alpha 3 Chain	Protein Coding	49	GC20P062816	4.30631	https://www.genecards.org/cgi-bin/carddisp.pl?gene=COL9A3
RAC1	Rac Family Small GTPase 1	Protein Coding	55	GC07P006377	4.30416	https://www.genecards.org/cgi-bin/carddisp.pl?gene=RAC1
YAP1	Yes1 Associated Transcriptional Regulator	Protein Coding	55	GC11P102110	4.30228	https://www.genecards.org/cgi-bin/carddisp.pl?gene=YAP1
MIR150	MicroRNA 150	RNA Gene	24	GC19M049500	4.30201	https://www.genecards.org/cgi-bin/carddisp.pl?gene=MIR150
MIR196A2	MicroRNA 196a-2	RNA Gene	25	GC12P055232	4.30091	https://www.genecards.org/cgi-bin/carddisp.pl?gene=MIR196A2
PANK2	Pantothenate Kinase 2	Protein Coding	51	GC20P004520	4.29821	https://www.genecards.org/cgi-bin/carddisp.pl?gene=PANK2
EIF4H	Eukaryotic Translation Initiation Factor 4H	Protein Coding	48	GC07P074174	4.29808	https://www.genecards.org/cgi-bin/carddisp.pl?gene=EIF4H
CTBP1	C-Terminal Binding Protein 1	Protein Coding	53	GC04M001211	4.29806	https://www.genecards.org/cgi-bin/carddisp.pl?gene=CTBP1
EGR1	Early Growth Response 1	Protein Coding	52	GC05P138465	4.29663	https://www.genecards.org/cgi-bin/carddisp.pl?gene=EGR1
CXCR2	C-X-C Motif Chemokine Receptor 2	Protein Coding	57	GC02P218125	4.29563	https://www.genecards.org/cgi-bin/carddisp.pl?gene=CXCR2
PNPLA3	Patatin Like Phospholipase Domain Containing 3	Protein Coding	48	GC22P043923	4.29348	https://www.genecards.org/cgi-bin/carddisp.pl?gene=PNPLA3
CYP27B1	Cytochrome P450 Family 27 Subfamily B Member 1	Protein Coding	52	GC12M057790	4.29339	https://www.genecards.org/cgi-bin/carddisp.pl?gene=CYP27B1
GCKR	Glucokinase Regulator	Protein Coding	48	GC02P027496	4.29338	https://www.genecards.org/cgi-bin/carddisp.pl?gene=GCKR
S100A1	S100 Calcium Binding Protein A1	Protein Coding	47	GC01P153627	4.2927	https://www.genecards.org/cgi-bin/carddisp.pl?gene=S100A1
LIF	LIF Interleukin 6 Family Cytokine	Protein Coding	50	GC22M030240	4.29257	https://www.genecards.org/cgi-bin/carddisp.pl?gene=LIF
HNMT	Histamine N-Methyltransferase	Protein Coding	52	GC02P137964	4.29225	https://www.genecards.org/cgi-bin/carddisp.pl?gene=HNMT
P2RY12	Purinergic Receptor P2Y12	Protein Coding	55	GC03M151336	4.29173	https://www.genecards.org/cgi-bin/carddisp.pl?gene=P2RY12
DDB2	Damage Specific DNA Binding Protein 2	Protein Coding	53	GC11P047237	4.29163	https://www.genecards.org/cgi-bin/carddisp.pl?gene=DDB2
PRPS1	Phosphoribosyl Pyrophosphate Synthetase 1	Protein Coding	54	GC0XP107628	4.29028	https://www.genecards.org/cgi-bin/carddisp.pl?gene=PRPS1
STAT5A	Signal Transducer And Activator Of Transcription 5A	Protein Coding	55	GC17P042287	4.28733	https://www.genecards.org/cgi-bin/carddisp.pl?gene=STAT5A
PITX3	Paired Like Homeodomain 3	Protein Coding	46	GC10M102230	4.28715	https://www.genecards.org/cgi-bin/carddisp.pl?gene=PITX3
GPD1	Glycerol-3-Phosphate Dehydrogenase 1	Protein Coding	51	GC12P050126	4.2853	https://www.genecards.org/cgi-bin/carddisp.pl?gene=GPD1
HTR1B	5-Hydroxytryptamine Receptor 1B	Protein Coding	50	GC06M077488	4.28521	https://www.genecards.org/cgi-bin/carddisp.pl?gene=HTR1B
MUSK	Muscle Associated Receptor Tyrosine Kinase	Protein Coding	55	GC09P110668	4.28488	https://www.genecards.org/cgi-bin/carddisp.pl?gene=MUSK
CLCN7	Chloride Voltage-Gated Channel 7	Protein Coding	52	GC16M001444	4.27863	https://www.genecards.org/cgi-bin/carddisp.pl?gene=CLCN7
CD24	CD24 Molecule	Protein Coding	41	GC06M106969	4.27559	https://www.genecards.org/cgi-bin/carddisp.pl?gene=CD24
MIRLET7C	MicroRNA Let-7c	RNA Gene	25	GC21P016559	4.27422	https://www.genecards.org/cgi-bin/carddisp.pl?gene=MIRLET7C
SOS2	SOS Ras/Rho Guanine Nucleotide Exchange Factor 2	Protein Coding	51	GC14M050117	4.27152	https://www.genecards.org/cgi-bin/carddisp.pl?gene=SOS2
CCL4	C-C Motif Chemokine Ligand 4	Protein Coding	47	GC17P036103	4.26823	https://www.genecards.org/cgi-bin/carddisp.pl?gene=CCL4
SIX1	SIX Homeobox 1	Protein Coding	49	GC14M060643	4.26661	https://www.genecards.org/cgi-bin/carddisp.pl?gene=SIX1
OXA1L	OXA1L Mitochondrial Inner Membrane Protein	Protein Coding	45	GC14P022766	4.2664	https://www.genecards.org/cgi-bin/carddisp.pl?gene=OXA1L
GNE	Glucosamine (UDP-N-Acetyl)-2-Epimerase/N-Acetylmannosamine Kinase	Protein Coding	48	GC09M036214	4.26542	https://www.genecards.org/cgi-bin/carddisp.pl?gene=GNE
RXRB	Retinoid X Receptor Beta	Protein Coding	52	GC06M033193	4.26456	https://www.genecards.org/cgi-bin/carddisp.pl?gene=RXRB
NIPBL	NIPBL Cohesin Loading Factor	Protein Coding	50	GC05P036876	4.26446	https://www.genecards.org/cgi-bin/carddisp.pl?gene=NIPBL
SERPINB2	Serpin Family B Member 2	Protein Coding	50	GC18P063871	4.26377	https://www.genecards.org/cgi-bin/carddisp.pl?gene=SERPINB2
CLRN1	Clarin 1	Protein Coding	42	GC03M150926	4.26101	https://www.genecards.org/cgi-bin/carddisp.pl?gene=CLRN1
LACTB	Lactamase Beta	Protein Coding	43	GC15P124644	4.25938	https://www.genecards.org/cgi-bin/carddisp.pl?gene=LACTB
HRH1	Histamine Receptor H1	Protein Coding	52	GC03P013698	4.25802	https://www.genecards.org/cgi-bin/carddisp.pl?gene=HRH1
DCTN1	Dynactin Subunit 1	Protein Coding	53	GC02M074361	4.25785	https://www.genecards.org/cgi-bin/carddisp.pl?gene=DCTN1
MKKS	MKKS Centrosomal Shuttling Protein	Protein Coding	46	GC20M010424	4.25738	https://www.genecards.org/cgi-bin/carddisp.pl?gene=MKKS
CD8A	CD8a Molecule	Protein Coding	54	GC02M086784	4.25723	https://www.genecards.org/cgi-bin/carddisp.pl?gene=CD8A
MCL1	MCL1 Apoptosis Regulator, BCL2 Family Member	Protein Coding	55	GC01M152731	4.25635	https://www.genecards.org/cgi-bin/carddisp.pl?gene=MCL1
HACE1	HECT Domain And Ankyrin Repeat Containing E3 Ubiquitin Protein Ligase 1	Protein Coding	48	GC06M104728	4.25544	https://www.genecards.org/cgi-bin/carddisp.pl?gene=HACE1
AMHR2	Anti-Mullerian Hormone Receptor Type 2	Protein Coding	55	GC12P053423	4.25282	https://www.genecards.org/cgi-bin/carddisp.pl?gene=AMHR2
SEPTIN9	Septin 9	Protein Coding	46	GC17P077282	4.24874	https://www.genecards.org/cgi-bin/carddisp.pl?gene=SEPTIN9
NIN	Ninein	Protein Coding	48	GC14M050719	4.24863	https://www.genecards.org/cgi-bin/carddisp.pl?gene=NIN
IRF5	Interferon Regulatory Factor 5	Protein Coding	53	GC07P128937	4.24769	https://www.genecards.org/cgi-bin/carddisp.pl?gene=IRF5
NEAT1	Nuclear Paraspeckle Assembly Transcript 1	RNA Gene	28	GC11P070859	4.24753	https://www.genecards.org/cgi-bin/carddisp.pl?gene=NEAT1
CYP24A1	Cytochrome P450 Family 24 Subfamily A Member 1	Protein Coding	53	GC20M054153	4.24736	https://www.genecards.org/cgi-bin/carddisp.pl?gene=CYP24A1
AMBP	Alpha-1-Microglobulin/Bikunin Precursor	Protein Coding	50	GC09M114060	4.24645	https://www.genecards.org/cgi-bin/carddisp.pl?gene=AMBP
MIR107	MicroRNA 107	RNA Gene	23	GC10M089604	4.24644	https://www.genecards.org/cgi-bin/carddisp.pl?gene=MIR107
TGM3	Transglutaminase 3	Protein Coding	50	GC20P002296	4.24554	https://www.genecards.org/cgi-bin/carddisp.pl?gene=TGM3
MYH9	Myosin Heavy Chain 9	Protein Coding	55	GC22M036281	4.24429	https://www.genecards.org/cgi-bin/carddisp.pl?gene=MYH9
SPRY4	Sprouty RTK Signaling Antagonist 4	Protein Coding	51	GC05M142310	4.24222	https://www.genecards.org/cgi-bin/carddisp.pl?gene=SPRY4
PML	PML Nuclear Body Scaffold	Protein Coding	53	GC15P073994	4.2411	https://www.genecards.org/cgi-bin/carddisp.pl?gene=PML
TBCE	Tubulin Folding Cofactor E	Protein Coding	47	GC01P235367	4.23931	https://www.genecards.org/cgi-bin/carddisp.pl?gene=TBCE
GAP43	Growth Associated Protein 43	Protein Coding	50	GC03P115623	4.23869	https://www.genecards.org/cgi-bin/carddisp.pl?gene=GAP43
MYO6	Myosin VI	Protein Coding	51	GC06P075749	4.23859	https://www.genecards.org/cgi-bin/carddisp.pl?gene=MYO6
GPC4	Glypican 4	Protein Coding	51	GC0XM133300	4.23385	https://www.genecards.org/cgi-bin/carddisp.pl?gene=GPC4
ACP3	Acid Phosphatase 3	Protein Coding	50	GC03P135034	4.23072	https://www.genecards.org/cgi-bin/carddisp.pl?gene=ACP3
TWIST2	Twist Family BHLH Transcription Factor 2	Protein Coding	49	GC02P238848	4.23014	https://www.genecards.org/cgi-bin/carddisp.pl?gene=TWIST2
AHI1	Abelson Helper Integration Site 1	Protein Coding	48	GC06M135283	4.22894	https://www.genecards.org/cgi-bin/carddisp.pl?gene=AHI1
PENK	Proenkephalin	Protein Coding	45	GC08M056436	4.22262	https://www.genecards.org/cgi-bin/carddisp.pl?gene=PENK
SLC12A1	Solute Carrier Family 12 Member 1	Protein Coding	54	GC15P048191	4.22211	https://www.genecards.org/cgi-bin/carddisp.pl?gene=SLC12A1
FANCL	FA Complementation Group L	Protein Coding	52	GC02M058127	4.2219	https://www.genecards.org/cgi-bin/carddisp.pl?gene=FANCL
KIF1B	Kinesin Family Member 1B	Protein Coding	51	GC01P010210	4.21858	https://www.genecards.org/cgi-bin/carddisp.pl?gene=KIF1B
MIR181A2	MicroRNA 181a-2	RNA Gene	22	GC09P124692	4.21741	https://www.genecards.org/cgi-bin/carddisp.pl?gene=MIR181A2
POLR1C	RNA Polymerase I And III Subunit C	Protein Coding	51	GC06P092354	4.21617	https://www.genecards.org/cgi-bin/carddisp.pl?gene=POLR1C
SMAD7	SMAD Family Member 7	Protein Coding	51	GC18M048919	4.2155	https://www.genecards.org/cgi-bin/carddisp.pl?gene=SMAD7
ANAPC1	Anaphase Promoting Complex Subunit 1	Protein Coding	49	GC02M111611	4.21499	https://www.genecards.org/cgi-bin/carddisp.pl?gene=ANAPC1
GDAP1	Ganglioside Induced Differentiation Associated Protein 1	Protein Coding	51	GC08P074315	4.21476	https://www.genecards.org/cgi-bin/carddisp.pl?gene=GDAP1
PRX	Periaxin	Protein Coding	47	GC19M040393	4.21445	https://www.genecards.org/cgi-bin/carddisp.pl?gene=PRX
MIR214	MicroRNA 214	RNA Gene	25	GC01M172234	4.21337	https://www.genecards.org/cgi-bin/carddisp.pl?gene=MIR214
ROS1	ROS Proto-Oncogene 1, Receptor Tyrosine Kinase	Protein Coding	53	GC06M117287	4.21335	https://www.genecards.org/cgi-bin/carddisp.pl?gene=ROS1
CNTNAP1	Contactin Associated Protein 1	Protein Coding	50	GC17P042682	4.21252	https://www.genecards.org/cgi-bin/carddisp.pl?gene=CNTNAP1
NPAP1	Nuclear Pore Associated Protein 1	Protein Coding	35	GC15P024675	4.21174	https://www.genecards.org/cgi-bin/carddisp.pl?gene=NPAP1
ACTA2	Actin Alpha 2, Smooth Muscle	Protein Coding	53	GC10M088935	4.21079	https://www.genecards.org/cgi-bin/carddisp.pl?gene=ACTA2
COQ7	Coenzyme Q7, Hydroxylase	Protein Coding	50	GC16P019067	4.20784	https://www.genecards.org/cgi-bin/carddisp.pl?gene=COQ7
REEP1	Receptor Accessory Protein 1	Protein Coding	47	GC02M086213	4.20578	https://www.genecards.org/cgi-bin/carddisp.pl?gene=REEP1
CNTN1	Contactin 1	Protein Coding	53	GC12P040692	4.20527	https://www.genecards.org/cgi-bin/carddisp.pl?gene=CNTN1
MS4A1	Membrane Spanning 4-Domains A1	Protein Coding	55	GC11P060526	4.20262	https://www.genecards.org/cgi-bin/carddisp.pl?gene=MS4A1
MT-ATP8	Mitochondrially Encoded ATP Synthase Membrane Subunit 8	Protein Coding	36	GCMTP008368	4.20227	https://www.genecards.org/cgi-bin/carddisp.pl?gene=MT-ATP8
FOLH1	Folate Hydrolase 1	Protein Coding	54	GC11M099394	4.19891	https://www.genecards.org/cgi-bin/carddisp.pl?gene=FOLH1
POLG2	DNA Polymerase Gamma 2, Accessory Subunit	Protein Coding	47	GC17M064477	4.1983	https://www.genecards.org/cgi-bin/carddisp.pl?gene=POLG2
ACOX1	Acyl-CoA Oxidase 1	Protein Coding	52	GC17M075941	4.19567	https://www.genecards.org/cgi-bin/carddisp.pl?gene=ACOX1
ANG	Angiogenin	Protein Coding	51	GC14P034388	4.19542	https://www.genecards.org/cgi-bin/carddisp.pl?gene=ANG
PPP1R15B	Protein Phosphatase 1 Regulatory Subunit 15B	Protein Coding	43	GC01M204538	4.1953	https://www.genecards.org/cgi-bin/carddisp.pl?gene=PPP1R15B
PPARGC1B	PPARG Coactivator 1 Beta	Protein Coding	41	GC05P149730	4.192	https://www.genecards.org/cgi-bin/carddisp.pl?gene=PPARGC1B
COX10	Cytochrome C Oxidase Assembly Factor Heme A:Farnesyltransferase COX10	Protein Coding	50	GC17P014069	4.1913	https://www.genecards.org/cgi-bin/carddisp.pl?gene=COX10
EIF2B1	Eukaryotic Translation Initiation Factor 2B Subunit Alpha	Protein Coding	50	GC12M123620	4.19025	https://www.genecards.org/cgi-bin/carddisp.pl?gene=EIF2B1
EDAR	Ectodysplasin A Receptor	Protein Coding	48	GC02M108894	4.18932	https://www.genecards.org/cgi-bin/carddisp.pl?gene=EDAR
WDFY3	WD Repeat And FYVE Domain Containing 3	Protein Coding	47	GC04M084705	4.18774	https://www.genecards.org/cgi-bin/carddisp.pl?gene=WDFY3
ACP1	Acid Phosphatase 1	Protein Coding	50	GC02P000402	4.18616	https://www.genecards.org/cgi-bin/carddisp.pl?gene=ACP1
AGA	Aspartylglucosaminidase	Protein Coding	52	GC04M177430	4.18546	https://www.genecards.org/cgi-bin/carddisp.pl?gene=AGA
SLC2A3	Solute Carrier Family 2 Member 3	Protein Coding	55	GC12M007919	4.18284	https://www.genecards.org/cgi-bin/carddisp.pl?gene=SLC2A3
HNRNPUL2-BSCL2	HNRNPUL2-BSCL2 Readthrough (NMD Candidate)	RNA Gene	18	GC11M099592	4.18279	https://www.genecards.org/cgi-bin/carddisp.pl?gene=HNRNPUL2-BSCL2
NR1H3	Nuclear Receptor Subfamily 1 Group H Member 3	Protein Coding	53	GC11P047248	4.18248	https://www.genecards.org/cgi-bin/carddisp.pl?gene=NR1H3
TRH	Thyrotropin Releasing Hormone	Protein Coding	48	GC03P129974	4.18192	https://www.genecards.org/cgi-bin/carddisp.pl?gene=TRH
IGFBP4	Insulin Like Growth Factor Binding Protein 4	Protein Coding	51	GC17P040443	4.181	https://www.genecards.org/cgi-bin/carddisp.pl?gene=IGFBP4
DPP6	Dipeptidyl Peptidase Like 6	Protein Coding	52	GC07P153748	4.18085	https://www.genecards.org/cgi-bin/carddisp.pl?gene=DPP6
ITGAL	Integrin Subunit Alpha L	Protein Coding	53	GC16P030472	4.1808	https://www.genecards.org/cgi-bin/carddisp.pl?gene=ITGAL
TMPPE	Transmembrane Protein With Metallophosphoesterase Domain	Protein Coding	35	GC03M033090	4.1799	https://www.genecards.org/cgi-bin/carddisp.pl?gene=TMPPE
SLC16A2	Solute Carrier Family 16 Member 2	Protein Coding	50	GC0XP074510	4.1772	https://www.genecards.org/cgi-bin/carddisp.pl?gene=SLC16A2
EPHB2	EPH Receptor B2	Protein Coding	59	GC01P022710	4.1748	https://www.genecards.org/cgi-bin/carddisp.pl?gene=EPHB2
BCOR	BCL6 Corepressor	Protein Coding	50	GC0XM040049	4.17054	https://www.genecards.org/cgi-bin/carddisp.pl?gene=BCOR
LIPE	Lipase E, Hormone Sensitive Type	Protein Coding	54	GC19M042401	4.17017	https://www.genecards.org/cgi-bin/carddisp.pl?gene=LIPE
ANOS1	Anosmin 1	Protein Coding	46	GC0XM008528	4.16944	https://www.genecards.org/cgi-bin/carddisp.pl?gene=ANOS1
P4HB	Prolyl 4-Hydroxylase Subunit Beta	Protein Coding	56	GC17M081843	4.16842	https://www.genecards.org/cgi-bin/carddisp.pl?gene=P4HB
VAPB	VAMP Associated Protein B And C	Protein Coding	52	GC20P058389	4.16834	https://www.genecards.org/cgi-bin/carddisp.pl?gene=VAPB
DPM3	Dolichyl-Phosphate Mannosyltransferase Subunit 3, Regulatory	Protein Coding	47	GC01M155139	4.16705	https://www.genecards.org/cgi-bin/carddisp.pl?gene=DPM3
NOS1AP	Nitric Oxide Synthase 1 Adaptor Protein	Protein Coding	46	GC01P162069	4.16629	https://www.genecards.org/cgi-bin/carddisp.pl?gene=NOS1AP
PEX2	Peroxisomal Biogenesis Factor 2	Protein Coding	50	GC08M076980	4.16438	https://www.genecards.org/cgi-bin/carddisp.pl?gene=PEX2
GUCA1A	Guanylate Cyclase Activator 1A	Protein Coding	46	GC06P092337	4.16395	https://www.genecards.org/cgi-bin/carddisp.pl?gene=GUCA1A
PEX16	Peroxisomal Biogenesis Factor 16	Protein Coding	45	GC11M099345	4.16394	https://www.genecards.org/cgi-bin/carddisp.pl?gene=PEX16
SUZ12	SUZ12 Polycomb Repressive Complex 2 Subunit	Protein Coding	48	GC17P031937	4.16374	https://www.genecards.org/cgi-bin/carddisp.pl?gene=SUZ12
CHRNG	Cholinergic Receptor Nicotinic Gamma Subunit	Protein Coding	48	GC02P232539	4.16241	https://www.genecards.org/cgi-bin/carddisp.pl?gene=CHRNG
CUL3	Cullin 3	Protein Coding	54	GC02M224470	4.1611	https://www.genecards.org/cgi-bin/carddisp.pl?gene=CUL3
SLC16A1	Solute Carrier Family 16 Member 1	Protein Coding	54	GC01M113013	4.15996	https://www.genecards.org/cgi-bin/carddisp.pl?gene=SLC16A1
PRRC2A	Proline Rich Coiled-Coil 2A	Protein Coding	42	GC06P092156	4.15905	https://www.genecards.org/cgi-bin/carddisp.pl?gene=PRRC2A
MIR93	MicroRNA 93	RNA Gene	24	GC07M102257	4.15631	https://www.genecards.org/cgi-bin/carddisp.pl?gene=MIR93
VPS37D	VPS37D Subunit Of ESCRT-I	Protein Coding	38	GC07P076283	4.15529	https://www.genecards.org/cgi-bin/carddisp.pl?gene=VPS37D
IPW	Imprinted In Prader-Willi Syndrome	RNA Gene	18	GC15P025116	4.15452	https://www.genecards.org/cgi-bin/carddisp.pl?gene=IPW
S100A6	S100 Calcium Binding Protein A6	Protein Coding	48	GC01M153570	4.1531	https://www.genecards.org/cgi-bin/carddisp.pl?gene=S100A6
PQBP1	Polyglutamine Binding Protein 1	Protein Coding	46	GC0XP048890	4.15287	https://www.genecards.org/cgi-bin/carddisp.pl?gene=PQBP1
RASA2	RAS P21 Protein Activator 2	Protein Coding	46	GC03P141487	4.15125	https://www.genecards.org/cgi-bin/carddisp.pl?gene=RASA2
TNC	Tenascin C	Protein Coding	56	GC09M115019	4.14991	https://www.genecards.org/cgi-bin/carddisp.pl?gene=TNC
HARS1	Histidyl-TRNA Synthetase 1	Protein Coding	51	GC05M140673	4.1499	https://www.genecards.org/cgi-bin/carddisp.pl?gene=HARS1
TBR1	T-Box Brain Transcription Factor 1	Protein Coding	47	GC02P161416	4.14951	https://www.genecards.org/cgi-bin/carddisp.pl?gene=TBR1
HADHB	Hydroxyacyl-CoA Dehydrogenase Trifunctional Multienzyme Complex Subunit Beta	Protein Coding	54	GC02P026243	4.14944	https://www.genecards.org/cgi-bin/carddisp.pl?gene=HADHB
TRB	T Cell Receptor Beta Locus	Protein Coding	25	GC07P150792	4.14889	https://www.genecards.org/cgi-bin/carddisp.pl?gene=TRB
FOXM1	Forkhead Box M1	Protein Coding	50	GC12M002857	4.14876	https://www.genecards.org/cgi-bin/carddisp.pl?gene=FOXM1
PPARD	Peroxisome Proliferator Activated Receptor Delta	Protein Coding	52	GC06P092273	4.14628	https://www.genecards.org/cgi-bin/carddisp.pl?gene=PPARD
POLK	DNA Polymerase Kappa	Protein Coding	49	GC05P075511	4.14509	https://www.genecards.org/cgi-bin/carddisp.pl?gene=POLK
MIR193B	MicroRNA 193b	RNA Gene	24	GC16P014315	4.14478	https://www.genecards.org/cgi-bin/carddisp.pl?gene=MIR193B
MIR34C	MicroRNA 34c	RNA Gene	24	GC11P111985	4.14269	https://www.genecards.org/cgi-bin/carddisp.pl?gene=MIR34C
H2AX	H2A.X Variant Histone	Protein Coding	50	GC11M119285	4.14245	https://www.genecards.org/cgi-bin/carddisp.pl?gene=H2AX
ADNP	Activity Dependent Neuroprotector Homeobox	Protein Coding	50	GC20M050888	4.14121	https://www.genecards.org/cgi-bin/carddisp.pl?gene=ADNP
MIR451A	MicroRNA 451a	RNA Gene	19	GC17M028861	4.13917	https://www.genecards.org/cgi-bin/carddisp.pl?gene=MIR451A
WDR62	WD Repeat Domain 62	Protein Coding	44	GC19P036054	4.13771	https://www.genecards.org/cgi-bin/carddisp.pl?gene=WDR62
SH2B1	SH2B Adaptor Protein 1	Protein Coding	48	GC16P042648	4.13666	https://www.genecards.org/cgi-bin/carddisp.pl?gene=SH2B1
ABCB7	ATP Binding Cassette Subfamily B Member 7	Protein Coding	50	GC0XM075053	4.13638	https://www.genecards.org/cgi-bin/carddisp.pl?gene=ABCB7
PTX3	Pentraxin 3	Protein Coding	50	GC03P157436	4.13516	https://www.genecards.org/cgi-bin/carddisp.pl?gene=PTX3
ASCL1	Achaete-Scute Family BHLH Transcription Factor 1	Protein Coding	50	GC12P102957	4.13085	https://www.genecards.org/cgi-bin/carddisp.pl?gene=ASCL1
F2RL1	F2R Like Trypsin Receptor 1	Protein Coding	51	GC05P076818	4.12816	https://www.genecards.org/cgi-bin/carddisp.pl?gene=F2RL1
PLA2G4A	Phospholipase A2 Group IVA	Protein Coding	55	GC01P186798	4.12795	https://www.genecards.org/cgi-bin/carddisp.pl?gene=PLA2G4A
MSMB	Microseminoprotein Beta	Protein Coding	47	GC10M046033	4.12726	https://www.genecards.org/cgi-bin/carddisp.pl?gene=MSMB
PRDX1	Peroxiredoxin 1	Protein Coding	56	GC01M045512	4.12643	https://www.genecards.org/cgi-bin/carddisp.pl?gene=PRDX1
RREB1	Ras Responsive Element Binding Protein 1	Protein Coding	48	GC06P007107	4.1234	https://www.genecards.org/cgi-bin/carddisp.pl?gene=RREB1
MIR19A	MicroRNA 19a	RNA Gene	22	GC13P091579	4.12228	https://www.genecards.org/cgi-bin/carddisp.pl?gene=MIR19A
NPHP3-ACAD11	NPHP3-ACAD11 Readthrough (NMD Candidate)	RNA Gene	17	GC03M132558	4.12184	https://www.genecards.org/cgi-bin/carddisp.pl?gene=NPHP3-ACAD11
CACNA2D2	Calcium Voltage-Gated Channel Auxiliary Subunit Alpha2delta 2	Protein Coding	50	GC03M051760	4.11898	https://www.genecards.org/cgi-bin/carddisp.pl?gene=CACNA2D2
KIF14	Kinesin Family Member 14	Protein Coding	48	GC01M200551	4.11897	https://www.genecards.org/cgi-bin/carddisp.pl?gene=KIF14
COL17A1	Collagen Type XVII Alpha 1 Chain	Protein Coding	51	GC10M104031	4.11754	https://www.genecards.org/cgi-bin/carddisp.pl?gene=COL17A1
EPOR	Erythropoietin Receptor	Protein Coding	56	GC19M011377	4.11725	https://www.genecards.org/cgi-bin/carddisp.pl?gene=EPOR
AFG3L2	AFG3 Like Matrix AAA Peptidase Subunit 2	Protein Coding	52	GC18M012328	4.11665	https://www.genecards.org/cgi-bin/carddisp.pl?gene=AFG3L2
ITM2B	Integral Membrane Protein 2B	Protein Coding	51	GC13P048233	4.11644	https://www.genecards.org/cgi-bin/carddisp.pl?gene=ITM2B
SEC23B	SEC23 Homolog B, COPII Coat Complex Component	Protein Coding	50	GC20P018507	4.11496	https://www.genecards.org/cgi-bin/carddisp.pl?gene=SEC23B
TRIM37	Tripartite Motif Containing 37	Protein Coding	47	GC17M058982	4.11476	https://www.genecards.org/cgi-bin/carddisp.pl?gene=TRIM37
TCF3	Transcription Factor 3	Protein Coding	52	GC19M001609	4.11424	https://www.genecards.org/cgi-bin/carddisp.pl?gene=TCF3
EEF1A1	Eukaryotic Translation Elongation Factor 1 Alpha 1	Protein Coding	50	GC06M074523	4.11382	https://www.genecards.org/cgi-bin/carddisp.pl?gene=EEF1A1
CCN1	Cellular Communication Network Factor 1	Protein Coding	47	GC01P085581	4.11067	https://www.genecards.org/cgi-bin/carddisp.pl?gene=CCN1
COL10A1	Collagen Type X Alpha 1 Chain	Protein Coding	48	GC06M116118	4.10862	https://www.genecards.org/cgi-bin/carddisp.pl?gene=COL10A1
CFHR2	Complement Factor H Related 2	Protein Coding	45	GC01P196943	4.10771	https://www.genecards.org/cgi-bin/carddisp.pl?gene=CFHR2
PDE5A	Phosphodiesterase 5A	Protein Coding	52	GC04M119494	4.10611	https://www.genecards.org/cgi-bin/carddisp.pl?gene=PDE5A
CA2	Carbonic Anhydrase 2	Protein Coding	59	GC08P085463	4.10569	https://www.genecards.org/cgi-bin/carddisp.pl?gene=CA2
ARSG	Arylsulfatase G	Protein Coding	50	GC17P068259	4.10534	https://www.genecards.org/cgi-bin/carddisp.pl?gene=ARSG
TTC21B-AS1	TTC21B Antisense RNA 1	RNA Gene	17	GC02P165933	4.10357	https://www.genecards.org/cgi-bin/carddisp.pl?gene=TTC21B-AS1
ZFHX3	Zinc Finger Homeobox 3	Protein Coding	48	GC16M072782	4.10349	https://www.genecards.org/cgi-bin/carddisp.pl?gene=ZFHX3
SPTBN2	Spectrin Beta, Non-Erythrocytic 2	Protein Coding	48	GC11M099787	4.10033	https://www.genecards.org/cgi-bin/carddisp.pl?gene=SPTBN2
AKR1A1	Aldo-Keto Reductase Family 1 Member A1	Protein Coding	51	GC01P045550	4.09918	https://www.genecards.org/cgi-bin/carddisp.pl?gene=AKR1A1
DOK7	Docking Protein 7	Protein Coding	45	GC04P003465	4.09803	https://www.genecards.org/cgi-bin/carddisp.pl?gene=DOK7
[truncated: 25,710 more rows]
