# Supplementary material for: Identifying Aging-Related Biomarkers and Immune Infiltration Features in Diabetic Nephropathy Using Integrative Bioinformatics Approaches and Machine-Learning Strategies
Source: Biomedicines. 2023 Sep 4;11(9):2454. doi: 10.3390/biomedicines11092454 (PMC10525809; doi:10.3390/biomedicines11092454)
Supplement: Supplementary file 1 [file biomedicines-11-02454-s001.zip › Supplementary Table S10.xlsx]

## Sheet: 糖尿病模块BP
The results of GO enrichment analyses
Category	Term	Count	%	PValue	Genes	List Total	Pop Hits	Pop Total	Fold Enrichment	Bonferroni	Benjamini	FDR		Category	Term	Count	%	PValue	Genes	List Total	Pop Hits	Pop Total	Fold Enrichment	Bonferroni	Benjamini	FDR		Category	Term	Count	%	PValue	Genes	List Total	Pop Hits	Pop Total	Fold Enrichment	Bonferroni	Benjamini	FDR
GOTERM_BP_DIRECT	GO:0006955~immune response	59	8.58806	2.86e-17	CXCL6, CXCL8, GPR65, LST1, CTSS, CTSK, TRBC1, TNFSF10, CTSG, HLA-DOB, B2M, TRIM22, CCR2, HLA-DPA1, IL18, HLA-B, HLA-C, HLA-A, HLA-F, TNFRSF1B, HLA-G, HLA-E, TLR1, SLPI, CD8A, IRF8, TLR7, LCP2, LTB, HLA-DQB1, TLR2, CX3CR1, IGSF6, CXCR4, CD1C, CST7, CRIP1, C3, HLA-DMA, HLA-DMB, CCL8, NFIL3, IGKC, CCL5, CCL2, CCL19, GBP2, IL32, CCR1, CD74, CCL21, GZMA, CXCL12, GPR183, HLA-DPB1, HLA-DRA, FCGR2B, CD24…	641	492	19308	3.61215	1.05e-13	1.05e-13	1.02e-13		GOTERM_CC_DIRECT	GO:0070062~extracellular exosome	162	23.5808	1.80366e-23	SLC46A3, FCGBP, PLVAP, RPL3, REG1A, ICAM3, CLU, ENO3, ACTB, FBL, STK10, ISLR, BASP1, PLAU, CDH1, C1RL, TNFSF10, CAPN1, B2M, SLC38A1, PRKCB, SERPINF1, ACTN1, HLA-B, KRT7, HLA-C, PCOLCE, CEL, HLA-A, OLFM4, HLA-E, PROCR, SFRP1, C1ORF116, SLPI, CRISPLD2, S100A4, TAGLN2, PFN1, CFB, FKBP5, CFD, NPR3, TACSTD2, FBLN1, UMOD, AEBP1, IQGAP2, PPL, CORO1A, KNG1, C3, PRDX4, SCIN, C7, EPB41L2, ARSF, SFN, S100A1…	672	2218	20562	2.23486	1.02087e-20	1.02087e-20	9.30688e-21		GOTERM_MF_DIRECT	GO:0005515~protein binding	519	75.5459	6.88013e-13	TES, PID1, RPL3, SERPINE2, WIPF1, CLEC10A, HNRNPU, TDO2, MYC, CSPP1, FAM110B, HOMER3, PRKCB, SERPINF1, CSNK2A2, SOX13, CEL, ZNF16, DKK3, CH25H, CLDN4, CLDN3, DDIT3, DDIT4, CLDN7, CFB, SET, XPA, ATXN7L3B, GATA3, HIF1A, C3, EPB41L5, PRDX4, RHOT1, EPB41L2, KCNMB2, CHST15, SFN, S100A14, PIP5K1C, PROM1, SLC19A2, LYN, JAG1, CADM1, FZD4, FN1, NR2F1, RMDN3, L1CAM, ELL2, COL1A1, CYP2C8, CPEB1, COL1A2, PKI…	657	12554	18869	1.18732	6.59109e-10	6.59117e-10	6.43981e-10
GOTERM_BP_DIRECT	GO:0006954~inflammatory response	52	7.56914	4.51e-16	SERPINA3, CXCL6, CXCL8, TNFAIP6, TRIL, ITGB2, ADM, CXCL1, PYCARD, STAB1, BLNK, C3AR1, CCR2, IL18, CYBB, TNFRSF1B, TLR1, HCK, ELF3, TLR7, TLR3, CD44, IDO1, TLR2, CX3CR1, CSF1R, STK39, CXCR4, UMOD, PTGS2, KNG1, C3, CCL8, CLEC7A, CCL5, NLRP2, CCL2, CD14, CCL19, TAC1, AOC3, CCR1, GGT5, ZNF580, CCL21, LY86, LYZ, SELE, THEMIS2, ACKR1, FCGR2B, FOLR2	641	412	19308	3.80177	1.63e-12	8.3e-13	8.04e-13		GOTERM_CC_DIRECT	GO:0005576~extracellular region	156	22.7074	1.14011e-22	FCN1, COL16A1, SERPINE2, TNC, F13A1, CLU, PYCARD, SCGN, ISLR, FGF7, PLAU, CDH1, LIPG, TNFSF10, CAPN1, B2M, HABP2, CPA3, SERPINF1, ACTN1, RNASE6, PCOLCE, CEL, OLFM4, DKK3, SFRP4, PROCR, SFRP1, SLPI, CRISPLD2, CD8A, PPIE, S100A4, TAGLN2, CFB, CFD, LYPD1, TNFRSF11B, FBLN1, AEBP1, EFNA4, KNG1, PLAC8, C3, PRDX4, PDZD2, ANKH, C7, ARSJ, IGFBP6, CD14, TAC1, CD163, PINLYP, JAG1, MCAM, FN1, INHBA, LYZ, EFN…	672	2129	20562	2.24205	6.45302e-20	3.22651e-20	2.94148e-20		GOTERM_MF_DIRECT	GO:0005201~extracellular matrix structural constituent	25	3.63901	6.78418e-11	SRPX, COL15A1, SPON1, COL16A1, TNC, UMOD, FBLN1, AEBP1, THBS2, FGB, LAMB3, VWF, LUM, FGG, FN1, PCOLCE, MFAP5, COL1A1, MFAP4, COL3A1, COL1A2, COL5A2, MFAP2, TGFBI, MFGE8	657	138	18869	5.20289	6.49925e-08	3.24962e-08	3.175e-08
GOTERM_BP_DIRECT	GO:0007155~cell adhesion	57	8.29694	1.13e-13	SRPX, SPON1, COL16A1, ITGAM, TNFAIP6, ITGB2, TNC, ICAM3, CDH6, ISLR, CDH3, STAB1, HABP2, FGB, TNFRSF12A, VWF, ITGA2, CASK, OLFM4, HCK, VCAN, CLDN4, CLDN3, COL6A2, CLDN7, CDH11, COL6A3, MFGE8, CD44, CX3CR1, COL15A1, PRKX, THBS2, PDZD2, LPXN, CCL2, OPCML, IL32, AOC3, CCR1, NLGN4X, VCAM1, MCAM, FN1, L1CAM, SELE, LYVE1, GRHL2, COL1A1, MFAP4, CXCL12, THEMIS2, SELL, CD9, TGFBI, FOLR2, CD24	641	555	19308	3.09358	4.17e-10	1.39e-10	1.35e-10		GOTERM_CC_DIRECT	GO:0005615~extracellular space	146	21.2518	2.98085e-22	FCN1, FCGBP, SPON1, COL16A1, SERPINE2, TRIL, REG1A, TNC, NUDT1, F13A1, CLU, ENO3, ACTB, FGF7, PLAU, C1RL, LIPG, TNFSF10, B2M, HABP2, CPA3, SERPINF1, ACTN1, RNASE6, PCOLCE, CEL, HLA-F, OLFM4, HLA-G, HLA-E, DKK3, SFRP4, PROCR, SFRP1, SLPI, CRISPLD2, S100A4, CFB, CFD, TACSTD2, TNFRSF11B, FBLN1, UMOD, AEBP1, CD1C, KNG1, C3, PRDX4, C7, CYTL1, SFN, S100A14, IGFBP6, CD14, PROM1, TAC1, ST14, VCAM1, FZD4,…	672	1938	20562	2.30513	1.68716e-19	5.62387e-20	5.12706e-20		GOTERM_MF_DIRECT	GO:0023026~MHC class II protein complex binding	12	1.74672	6.4793e-10	YWHAE, CD74, HLA-DMA, PKM, HLA-DMB, HLA-DPB1, HLA-DRA, MS4A1, B2M, HLA-DOB, HLA-DPA1, HLA-DQB1	657	27	18869	12.7644	6.20717e-07	1.67245e-07	1.63404e-07
GOTERM_BP_DIRECT	GO:0019882~antigen processing and presentation	17	2.47453	1.02e-12	CD74, HLA-B, HLA-C, HLA-A, HLA-F, PSMB8, CTSS, HLA-E, EXT1, HLA-DMA, HLA-DMB, CD8A, HLA-DPB1, HLA-DRA, HLA-DOB, HLA-DPA1, HLA-DQB1	641	47	19308	10.8951	3.75e-09	9.39e-10	9.09e-10		GOTERM_CC_DIRECT	GO:0005886~plasma membrane	261	37.9913	1.92576e-16	TES, TRAF3IP3, CLEC10A, LST1, NUDT1, ICAM3, AQP3, ENO3, ACTB, EDNRA, RASSF2, GPR171, TRBC1, C3AR1, ARL6IP5, HOMER3, B2M, PRKCB, ACTN1, CSNK2A2, HLA-B, HLA-C, HLA-A, HLA-F, HLA-G, HLA-E, SFRP1, CLDN4, CLDN3, CLDN7, CFB, SLC22A3, GYPC, LYPD1, LPAR1, IQGAP2, CD1C, PPL, C3, UGT8, EPB41L5, C7, ANKH, MICAL1, EPB41L2, KCNMB2, KCNN2, PIP5K1C, CD14, PROM1, SLC19A2, CCR1, LYN, ST14, JAG1, CADM1, ABCA5, FZD…	672	5071	20562	1.57486	1.25677e-13	2.72495e-14	2.48423e-14		GOTERM_MF_DIRECT	GO:0042802~identical protein binding	109	15.8661	6.98309e-10	PLVAP, STEAP3, REG1A, HNRNPU, AQP3, ENO3, ACTB, IFIT3, PYCARD, STK10, TDO2, CDH1, TNFSF10, HOMER3, B2M, TRIM22, S100A2, TPM1, LMO2, SOX13, HLA-G, SFRP1, CLDN4, CLDN3, TYROBP, DDIT3, CLDN7, S100A4, KCTD12, FBLN1, GATA3, ADRB2, ACACB, RASGRP1, CORO1A, C1ORF50, PRDX4, CLEC7A, SFN, IGFBP6, ZBTB16, FN1, INHBA, LYZ, COL1A1, COL1A2, LCN2, TGFBI, ITPA, NFE2L1, YWHAE, PTEN, FHL2, CD3G, PYGL, CD3D, PPCDC, …	657	1714	18869	1.82641	6.6898e-07	1.67245e-07	1.63404e-07
GOTERM_BP_DIRECT	GO:0045087~innate immune response	53	7.7147	2.46e-10	IGHM, ITGAM, NCF2, TRIL, CLEC10A, SLA, CLU, WFDC2, IFIT3, IFIT2, PYCARD, C1RL, TRBC1, B2M, TRIM22, FBXO9, FGB, FCER1G, SYK, RNASET2, RNASE6, HLA-B, CYBB, HLA-C, HLA-A, HLA-E, TLR1, HCK, SLPI, LCK, TLR7, TLR3, TLR2, LTF, C1QB, CX3CR1, CSF1R, C1QA, C1S, GATA3, CORO1A, MALT1, IGKC, C7, NLRP2, CD14, TAC1, LYN, LY86, ISG20, LCN2, TRIM38, APOBEC3B	641	599	19308	2.66519	9.06e-07	1.81e-07	1.76e-07		GOTERM_CC_DIRECT	GO:0009986~cell surface	65	9.46143	1.29689e-15	IGHM, SRPX, PLVAP, ITGAM, ITGB2, HNRNPU, CLU, GHR, PLAU, MRC1, LIPG, FCER1A, CTSG, HLA-DPA1, CD53, FGB, FCER1G, MMP7, MME, ITGA2, FGG, HLA-B, HLA-C, CEL, HLA-A, HLA-F, HLA-E, SFRP4, PROCR, SFRP1, TYROBP, MS4A1, CD44, TLR2, LTF, CX3CR1, CSF1R, KLRB1, LPAR1, CXCR4, SLC1A3, UMOD, PTN, IQGAP2, C3, HLA-DMA, CLEC7A, STX4, KCNN2, GPC5, PROM1, AOC3, CD74, NLGN4X, VCAM1, FZD4, L1CAM, SORL1, CD2, PTPRC, HL…	672	639	20562	3.11249	7.54063e-13	1.46808e-13	1.33839e-13		GOTERM_MF_DIRECT	GO:0005102~receptor binding	41	5.96798	1.74418e-09	FCN1, SERPINE2, SLA, ICAM3, ADM, CXCL1, VTCN1, CLU, KNG1, C3, ENSA, TNFSF10, CCL2, CYTL1, IGFBP6, FGB, LYN, SYK, CADM1, FGG, FN1, HLA-B, CASK, HLA-A, HLA-F, HLA-G, C1QL1, HLA-E, CD2, EFNA1, PTPRD, MFAP4, HCK, TYROBP, PTPRC, CXCL12, LCK, BANK1, NMU, LTB, HRG	657	397	18869	2.96604	1.67092e-06	3.34185e-07	3.2651e-07
GOTERM_BP_DIRECT	GO:0043065~positive regulation of apoptotic process	37	5.38574	3.23e-10	TNFAIP8, HPGD, LPAR1, ADM, PTN, PTGS2, CLU, KNG1, IFIT2, PYCARD, CASP8, SCIN, RASSF2, CALHM2, TCTN3, CASP3, TNFSF10, ARL6IP5, TSPO, PMAIP1, PHLDA2, SOX4, TNFRSF12A, GADD45A, ZBTB16, MMP2, GZMA, RPS6, MMP9, GADD45G, SFRP4, ALDH1A3, SFRP1, STK17A, MNDA, HRG, TLR3	641	328	19308	3.39787	1.19e-06	1.98e-07	1.92e-07		GOTERM_CC_DIRECT	GO:0009897~external side of plasma membrane	48	6.9869	3.42889e-12	FCN1, CX3CR1, IGHM, ITGAM, CLEC10A, ITGB2, CXCR4, CD3G, VTCN1, CD1C, CD3D, GHR, IGKC, CTSK, TRBC1, CD14, B2M, CCR2, FGB, CCR1, CD74, PDGFRA, CD163, FCER1G, VCAM1, MCAM, ITGA2, FGG, OSMR, HLA-F, SELE, HLA-G, ENOX1, HLA-E, CD2, PTPRC, CXCL12, CD8A, CD9, CD27, CD48, CD69, MFGE8, FCGR2B, IL7R, MS4A1, ABCG1, HLA-DQB1	672	456	20562	3.22086	1.94077e-09	3.23459e-10	2.94884e-10		GOTERM_MF_DIRECT	GO:0004888~transmembrane signaling receptor activity	25	3.63901	4.42972e-08	PIGR, IGSF6, KLRB1, CD3G, CD3D, CLEC1A, MRC1, FCER1A, SELE, LYVE1, SORL1, TLR1, CLDN4, P2RX5, EVI2A, CLDN3, CD27, TLR7, CD69, CD247, ACKR1, FCGR2B, CD44, TLR3, TLR2	657	189	18869	3.79893	4.24359e-05	7.07279e-06	6.91037e-06
GOTERM_BP_DIRECT	GO:0019886~antigen processing and presentation of exogenous peptide antigen via MHC class II	12	1.74672	1.5e-09	CD74, HLA-DMA, HLA-DMB, FCER1G, HLA-DPB1, HLA-DRA, FCGR2B, B2M, HLA-DOB, CTSS, HLA-DPA1, HLA-DQB1	641	30	19308	12.0487	5.52e-06	7.88e-07	7.63e-07		GOTERM_CC_DIRECT	GO:0042613~MHC class II protein complex	12	1.74672	2.03774e-10	CD74, HLA-DMA, HLA-DMB, HLA-B, HLA-DPB1, HLA-DRA, HLA-C, HLA-A, B2M, HLA-DOB, HLA-DPA1, HLA-DQB1	672	26	20562	14.1223	1.15336e-07	1.64766e-08	1.50211e-08		GOTERM_MF_DIRECT	GO:0008201~heparin binding	23	3.34789	2.12942e-07	CXCL6, CXCL8, MMP7, SERPINE2, F11, FN1, PCOLCE, CEL, PTN, THBS2, KNG1, NELL2, FGF7, SFRP1, CCL8, PTPRC, SELL, MDK, CRISPLD2, LIPG, CTSG, HRG, LTF	657	176	18869	3.75317	0.000203978	2.91427e-05	2.84734e-05
GOTERM_BP_DIRECT	GO:0050870~positive regulation of T cell activation	12	1.74672	4.85e-09	PYCARD, HLA-DMA, HLA-DMB, LCK, HLA-DPB1, HLA-DRA, CCL2, B2M, HLA-DOB, CCR2, HLA-DPA1, HLA-DQB1	641	33	19308	10.9533	1.79e-05	2.23e-06	2.16e-06		GOTERM_CC_DIRECT	GO:0071556~integral component of lumenal side of endoplasmic reticulum membrane	11	1.60116	1.46404e-08	CD74, HLA-B, HLA-DPB1, HLA-DRA, HLA-C, HLA-A, HLA-F, HLA-G, HLA-DPA1, HLA-E, HLA-DQB1	672	29	20562	11.6062	8.28646e-06	1.03581e-06	9.44309e-07		GOTERM_MF_DIRECT	GO:0032395~MHC class II receptor activity	7	1.01892	2.40355e-06	HLA-DMA, HLA-DPB1, HLA-DRA, HLA-C, HLA-DOB, HLA-DPA1, HLA-DQB1	657	13	18869	15.4646	0.00229996	0.000287826	0.000281216
GOTERM_BP_DIRECT	GO:0071347~cellular response to interleukin-1	18	2.62009	5.6e-09	FGB, EDN1, CXCL8, CCL21, MMP2, FGG, HIF1A, MAPK13, PYCARD, SFRP1, CCL8, MYC, CCL5, LCN2, CCL2, SOX9, CCL19, GBP2	641	90	19308	6.02434	2.06e-05	2.29e-06	2.22e-06		GOTERM_CC_DIRECT	GO:0005925~focal adhesion	39	5.67686	2.1851e-08	YWHAE, TES, RPL3, ARPC1B, ITGB2, FHL2, TNC, SLA, ACTB, PDLIM1, EPB41L5, PLAU, EPB41L2, RPS3, RAC2, LPXN, FLNB, PIP5K1C, CAPN1, B2M, CD99, MME, MCAM, ACTN1, ITGA2, HMGA1, CASK, SORBS2, L1CAM, ENAH, HCK, PROCR, MARCKS, PTPRC, CD9, EVL, LCP1, PFN1, CD44	672	425	20562	2.80784	1.23676e-05	1.37419e-06	1.25279e-06		GOTERM_MF_DIRECT	GO:0005178~integrin binding	20	2.91121	3.39308e-06	LYN, ITGAM, VCAM1, COL16A1, SYK, VWF, ACTN1, ITGA2, ITGB2, FN1, ICAM3, FBLN1, PTN, COL3A1, ESM1, CXCL12, CD9, LCP1, TGFBI, MFGE8	657	161	18869	3.56769	0.0032453	0.000349645	0.000341616
GOTERM_BP_DIRECT	GO:0006952~defense response	16	2.32897	4.11e-08	IL32, CXCL6, CAMLG, HLA-B, RNASE6, CYBB, GATA3, INHBA, MALT1, CLEC1A, CXCL12, STAT4, CD48, ACKR1, PTPRCAP, FCGR2B	641	79	19308	6.10059	0.000151	1.51e-05	1.46e-05		GOTERM_CC_DIRECT	GO:0005887~integral component of plasma membrane	89	12.9549	6.70165e-08	PIGR, GPR65, ICAM3, CD3G, GHR, UPK1B, EDNRA, CLEC1A, SLCO2B1, MRC1, STAB1, TNFSF10, C3AR1, FCER1A, CCR2, HLA-DPA1, CD53, PDGFRA, SLC38A1, FCER1G, NPY5R, MME, SLC6A16, MMD, NPY1R, HLA-B, CYBB, HLA-C, CEL, HLA-A, ADRA2A, TLR1, PROCR, MTNR1A, CLDN4, PLSCR1, TYROBP, CLDN3, CD8A, MS4A1, TLR3, CD44, TLR2, CX3CR1, CSF1R, SLC22A3, IGSF6, GYPC, NPR3, LPAR1, SLC1A3, ADRB2, CD1C, MUC1, CALHM2, ANKH, KCNMB2,…	672	1508	20562	1.80586	3.79306e-05	3.79314e-06	3.45805e-06		GOTERM_MF_DIRECT	GO:0042605~peptide antigen binding	10	1.4556	3.64974e-06	HLA-B, HLA-DPB1, HLA-DRA, HLA-C, HLA-A, HLA-F, HLA-G, HLA-DPA1, HLA-E, HLA-DQB1	657	37	18869	7.76215	0.00349035	0.000349645	0.000341616
GOTERM_BP_DIRECT	GO:0009611~response to wounding	15	2.18341	5.84e-08	CCR1, CX3CR1, VWF, TMPRSS4, TNC, FN1, SLC1A3, ADM, LYVE1, FGF7, EDNRA, MDK, MYC, DDIT3, CCR2	641	70	19308	6.45465	0.000215	1.95e-05	1.89e-05		GOTERM_CC_DIRECT	GO:0042612~MHC class I protein complex	7	1.01892	9.12402e-08	HLA-B, HLA-C, HLA-A, HLA-F, B2M, HLA-G, HLA-E	672	9	20562	23.7986	5.16406e-05	4.69472e-06	4.28e-06		GOTERM_MF_DIRECT	GO:0050839~cell adhesion molecule binding	13	1.89229	4.73394e-06	FGB, VCAM1, NLGN4X, CAMLG, CADM1, ITGB2, FGG, PTPRD, CDH1, CLDN7, CPE, PTPN6, TGFBI	657	70	18869	5.3337	0.00452485	0.000412283	0.000402815
GOTERM_BP_DIRECT	GO:0032760~positive regulation of tumor necrosis factor production	18	2.62009	9.48e-08	SASH3, IL33, SYK, CYBB, CLU, RASGRP1, HLA-E, CD2, PYCARD, TLR1, TYROBP, PTPRC, CLEC7A, CD14, CCL19, TLR3, CCR2, TLR2	641	108	19308	5.02028	0.000348	2.9e-05	2.81e-05		GOTERM_CC_DIRECT	GO:0030670~phagocytic vesicle membrane	15	2.18341	1.01331e-07	ANXA3, HLA-B, CYBB, HLA-C, HLA-A, HLA-F, CORO1A, HLA-G, HLA-E, TLR1, RAC2, RAB38, STX4, B2M, TLR2	672	74	20562	6.20234	5.73518e-05	4.77945e-06	4.35724e-06		GOTERM_MF_DIRECT	GO:0042608~T cell receptor binding	6	0.873362	1.94147e-05	LCK, HLA-DRA, CD3G, HLA-A, DOCK2, HLA-E	657	11	18869	15.6654	0.0184276	0.00153537	0.00150011
GOTERM_BP_DIRECT	GO:0032735~positive regulation of interleukin-12 production	12	1.74672	1.07e-07	SYK, MDK, CLEC7A, IRF1, LAPTM5, IRF8, LTB, CCL19, HLA-G, TLR3, IDO1, TLR2	641	43	19308	8.40605	0.000392	3.02e-05	2.92e-05		GOTERM_CC_DIRECT	GO:0012507~ER to Golgi transport vesicle membrane	13	1.89229	2.43558e-07	CD74, HLA-B, HLA-C, HLA-A, HLA-F, HLA-G, HLA-E, HLA-DPB1, HLA-DRA, B2M, HLA-DPA1, HLA-DQB1, SEC31A	672	57	20562	6.97854	0.000137844	1.06041e-05	9.66737e-06		GOTERM_MF_DIRECT	GO:0005518~collagen binding	12	1.74672	2.08349e-05	VWF, LUM, CTSK, ITGA2, COL6A2, FN1, PCOLCE, AEBP1, TGFBI, MMP9, CTSS, CD44	657	68	18869	5.06822	0.0197622	0.00153537	0.00150011
GOTERM_BP_DIRECT	GO:0002504~antigen processing and presentation of peptide or polysaccharide antigen via MHC class II	9	1.31004	1.24e-07	HLA-DMA, HLA-DMB, HLA-B, HLA-DPB1, HLA-DRA, HLA-A, HLA-DOB, HLA-DPA1, HLA-DQB1	641	20	19308	13.5548	0.000454	3.08e-05	2.99e-05		GOTERM_CC_DIRECT	GO:0072562~blood microparticle	20	2.91121	2.66694e-07	FGB, C1QB, SERPINA3, IGHM, ITIH2, C1S, FGG, FN1, HBB, F13A1, HBD, CLU, KNG1, ACTB, C3, IGKC, C1RL, PFN1, HRG, CFB	672	145	20562	4.22044	0.000150937	1.0782e-05	9.82957e-06		GOTERM_MF_DIRECT	GO:0004252~serine-type endopeptidase activity	20	2.91121	4.56614e-05	CFD, ST14, MMP7, C1S, MMP2, GZMA, RHBDF2, TMPRSS4, F11, PRSS23, MMP9, CTSS, GZMK, PLAU, CTSK, C1RL, CTSG, HABP2, CFB, LTF	657	193	18869	2.97616	0.0428017	0.00312455	0.00305279
GOTERM_BP_DIRECT	GO:0006935~chemotaxis	19	2.76565	1.26e-07	CCR1, CX3CR1, CXCL6, CXCL8, ZNF580, CXCR4, CXCL1, L1CAM, TYMP, CCL8, CXCL12, PLAU, CCL5, C3AR1, RAC2, CCL2, DOCK2, HRG, CCR2	641	123	19308	4.65294	0.000463	3.08e-05	2.99e-05		GOTERM_CC_DIRECT	GO:1904724~tertiary granule lumen	12	1.74672	1.33286e-06	CSTB, TNFAIP6, QPCT, HBB, PTPN6, CXCL1, OLFM4, LYZ, B2M, MMP9, CTSS, LTF	672	55	20562	6.67597	0.000754114	5.02932e-05	4.58503e-05		GOTERM_MF_DIRECT	GO:0042379~chemokine receptor binding	5	0.727802	9.06262e-05	CXCL12, CCL21, CCL5, S100A14, CCL19	657	8	18869	17.95	0.0831614	0.00577046	0.00563795
GOTERM_BP_DIRECT	GO:0071346~cellular response to interferon-gamma	17	2.47453	1.55e-07	EDN1, CCL21, CCL8, MYC, CCL5, MRC1, CASP1, IRF8, CCL2, FLNB, STX4, CCL19, GBP2, TLR3, HLA-DPA1, HLA-DQB1, TLR2	641	99	19308	5.17241	0.000569	3.56e-05	3.45e-05		GOTERM_CC_DIRECT	GO:0031093~platelet alpha granule lumen	13	1.89229	1.53271e-06	FGB, CFD, SERPINA3, VWF, EGF, ACTN1, FGG, FN1, F13A1, CLU, KNG1, ISLR, HRG	672	67	20562	5.93697	0.000867137	5.42195e-05	4.94298e-05		GOTERM_MF_DIRECT	GO:0042803~protein homodimerization activity	46	6.69578	9.63752e-05	CSF1R, TYRP1, NPR3, PLEK, BHLHE41, XPA, AHR, ADRB2, CST7, PTGS2, CORO1A, TYMP, GHR, PYCARD, STK10, HPGDS, CCL5, MUC13, KCNN2, GBP2, B2M, TRIM22, PDGFRA, NLGN4X, FCER1G, RRM2, MME, CADM1, FZD4, GADD45A, TESC, ACTN1, ZBTB16, GZMA, TPM1, TPD52L1, HLA-G, ADRA2A, EXT1, ALDH1A3, TYROBP, GSTA4, DDIT3, CD247, TRIM38, ABCG1	657	716	18869	1.84514	0.0881975	0.00577046	0.00563795
GOTERM_BP_DIRECT	GO:0006915~apoptotic process	47	6.84134	1.7e-07	STEAP3, TNFAIP8, GPR65, ITGB2, PTEN, CXCR4, BUB1B, TNFRSF11B, AHR, PYCARD, CASP8, TCTN3, CASP3, CASP1, NLRP2, TNFSF10, RPS3, PMAIP1, CD14, S100A14, PHLDA2, TNFRSF12A, CADM1, PRKCB, GADD45A, ZBTB16, GZMA, CSNK2A2, RMDN3, MMP9, GADD45G, MFSD10, CD2, ALDH1A3, TPX2, PLSCR1, MARCKS, STK17A, IRF1, DDIT4, LCN2, MAL, DOCK1, EBAG9, BIRC3, MCM2, TLR2	641	607	19308	2.33232	0.000626	3.68e-05	3.57e-05		GOTERM_CC_DIRECT	GO:0030669~clathrin-coated endocytic vesicle membrane	13	1.89229	2.48672e-06	CD74, FZD4, EGF, TYRP1, CD3G, ADRB2, CD3D, HLA-DPB1, CD9, HLA-DRA, IL7R, HLA-DPA1, HLA-DQB1	672	70	20562	5.68253	0.00140649	8.27931e-05	7.54792e-05		GOTERM_MF_DIRECT	GO:0005540~hyaluronic acid binding	7	1.01892	0.000173588	VCAN, ITIH2, TNFAIP6, STAB1, LYVE1, CD44, HABP2	657	25	18869	8.04158	0.153218	0.00928873	0.00907542
GOTERM_BP_DIRECT	GO:0002503~peptide antigen assembly with MHC class II protein complex	8	1.16448	3.75e-07	HLA-DMA, HLA-DMB, HLA-DPB1, HLA-DRA, B2M, HLA-DOB, HLA-DPA1, HLA-DQB1	641	16	19308	15.0608	0.00137849	7.66e-05	7.42e-05		GOTERM_CC_DIRECT	GO:0031012~extracellular matrix	25	3.63901	5.03354e-06	FCGBP, COL15A1, SPON1, COL16A1, TRIL, CXCR4, FBLN1, TNFRSF11B, ADAMTSL3, MMP7, VWF, LUM, MMP2, FN1, COL1A1, COL3A1, VCAN, COL1A2, CRISPLD2, COL6A2, COL5A2, COL6A3, TGFBI, FMOD, TLR3	672	260	20562	2.94214	0.00284494	0.000158277	0.000144295		GOTERM_MF_DIRECT	GO:0038023~signaling receptor activity	21	3.05677	0.000174527	NLGN4X, KLRB1, FZD4, MMD, PVRIG, IL10RA, ITGB2, REG1A, NPR3, TNFRSF11B, CEL, LYVE1, CD2, TLR1, PROCR, MRC1, CD48, ACKR1, FOLR2, TLR3, TLR2	657	231	18869	2.6109	0.15398	0.00928873	0.00907542
GOTERM_BP_DIRECT	GO:0002381~immunoglobulin production involved in immunoglobulin mediated immune response	8	1.16448	6.19e-07	HLA-DMA, HLA-DMB, HLA-DPB1, HLA-DRA, B2M, HLA-DOB, HLA-DPA1, HLA-DQB1	641	17	19308	14.1749	0.00227542	0.00012	0.000116		GOTERM_CC_DIRECT	GO:0016020~membrane	122	17.7584	1.15253e-05	SLC46A3, NCF2, LST1, TNC, ICAM3, HNRNPU, BZW2, CLU, ENO3, ACTB, FBL, CDH3, CDH1, SLCO2B1, TRBC1, ARL6IP5, CAPN1, PHLDA2, B2M, PDGFRA, RPS6, HLA-B, HLA-C, TSC1, HLA-A, HLA-F, HLA-G, HLA-E, CH25H, RAB38, PFN1, ABCG1, FKBP5, SLC22A3, GYPC, TACSTD2, SLC1A3, ADRB2, PPL, RASGRP1, CORO1A, ATXN2, RHOT1, LPXN, CD163, JAG1, VCAM1, NUP155, OSBPL3, CPEB1, PTPRC, GGCX, RHEB, GOLGB1, FXYD5, DHCR7, CD24, FKBP11…	672	2547	20562	1.46564	0.00650213	0.000343333	0.000313003		GOTERM_MF_DIRECT	GO:0001540~beta-amyloid binding	12	1.74672	0.000188929	C1QA, CD74, ITGAM, FZD4, ITGA2, ITGB2, ADRB2, FCGR2B, CLU, SORL1, ITM2C, TLR2	657	86	18869	4.00743	0.165574	0.00952602	0.00930726
GOTERM_BP_DIRECT	GO:0050852~T cell receptor signaling pathway	17	2.47453	8.74e-07	TRAC, CD3G, HLA-A, GATA3, VTCN1, CD3D, MALT1, PTPRC, THEMIS2, LCK, CD8A, TRBC1, HLA-DPB1, LCP2, PTPN6, CD247, HLA-DQB1	641	112	19308	4.57204	0.00321117	0.000161	0.000156		GOTERM_CC_DIRECT	GO:1904813~ficolin-1-rich granule lumen	16	2.32897	1.28583e-05	FCN1, CFD, CSTB, TNFAIP6, HBB, PYGL, MMP9, CTSS, PKM, PRDX4, CRISPLD2, QPCT, ALOX5, PPIE, MNDA, CAPN1	672	124	20562	3.94816	0.0072514	0.000363889	0.000331743		GOTERM_MF_DIRECT	GO:0008009~chemokine activity	9	1.31004	0.000301886	CXCL6, CCL8, CXCL12, CXCL8, CCL21, CCL5, CCL2, CXCL1, CCL19	657	50	18869	5.16959	0.251176	0.0144604	0.0141283
GOTERM_BP_DIRECT	GO:0001525~angiogenesis	26	3.78457	1.13e-06	COL15A1, CXCL8, PTEN, PRKX, PTGS2, HIF1A, TYMP, TMEM100, ESM1, CASP8, CCL2, JAG1, TNFRSF12A, SYK, EGF, MCAM, MMP2, IL18, FN1, NELL2, EFNA1, KLF5, TGFBI, HRG, MFGE8, RAPGEF3	641	252	19308	3.10779	0.00413321	0.000197	0.000191		GOTERM_CC_DIRECT	GO:0016021~integral component of membrane	223	32.46	4.67407e-05	SLC46A3, TRAF3IP3, CLEC10A, PLEKHB1, LST1, HNRNPU, ICAM3, AQP3, MYC, GPR171, TRBC1, TNFSF10, C3AR1, ARL6IP5, VSIG4, SLC6A16, HLA-B, HLA-C, HLA-A, HLA-F, HLA-G, HLA-E, MFSD10, INPP4B, CH25H, CLDN4, CLDN3, CLDN7, SLC22A3, IGSF6, LPAR1, UMOD, UGT8, RHOT1, ANKH, ARSJ, KCNMB2, CHST15, ST3GAL5, KCNN2, PROM1, SLC19A2, CCR1, JAG1, CADM1, ABCA5, MCAM, RMDN3, ABCA8, L1CAM, EXT1, COL1A1, GOLGB1, GPR183, SFX…	672	5415	20562	1.26009	0.026109	0.00121491	0.00110758		GOTERM_MF_DIRECT	GO:0030020~extracellular matrix structural constituent conferring tensile strength	8	1.16448	0.000477163	COL1A1, COL3A1, COL15A1, COL16A1, COL1A2, COL6A2, COL5A2, COL6A3	657	41	18869	5.60389	0.366966	0.0217677	0.0212678
GOTERM_BP_DIRECT	GO:0008284~positive regulation of cell proliferation	42	6.11354	1.24e-06	CSF1R, REG1A, LEF1, PTEN, TNC, ADM, PTN, ACTB, PLAC8, ESM1, FGF7, RAB25, CLEC7A, MYC, RAC2, E2F3, STX4, SOX9, CAPN1, SOX4, LYN, PDGFRA, MARCKSL1, EDN1, EGF, RPS6, FN1, OSMR, ADRA2A, HIPK2, ZNF16, CDC25B, BST1, HCK, SFRP1, KLF5, CLDN7, HCLS1, PTPN6, FOLR2, IL7R, SSBP3	641	550	19308	2.3002	0.00455476	0.000205	0.000198		GOTERM_CC_DIRECT	GO:0010008~endosome membrane	23	3.34789	4.72226e-05	SUN2, STEAP3, TYRP1, HLA-B, HLA-A, ADRB2, CD1C, SORL1, RHOBTB2, CLCN6, HLA-DMA, HLA-DMB, MRC1, HLA-DPB1, HLA-DRA, PLIN3, TLR7, CD14, PIP5K1C, HLA-DOB, TLR3, HLA-DPA1, HLA-DQB1	672	260	20562	2.70677	0.0263746	0.00121491	0.00110758		GOTERM_MF_DIRECT	GO:0004866~endopeptidase inhibitor activity	8	1.16448	0.000854159	C3, CSTB, ITIH2, SLPI, CST7, HRG, KNG1, WFDC2	657	45	18869	5.10577	0.558967	0.0371948	0.0363406
GOTERM_BP_DIRECT	GO:0032757~positive regulation of interleukin-8 production	13	1.89229	1.28e-06	FCN1, CD74, SYK, ZNF580, CD2, PYCARD, TLR1, CLEC7A, DDIT3, TLR7, CD14, TLR3, TLR2	641	65	19308	6.02434	0.00469978	0.000205	0.000198		GOTERM_CC_DIRECT	GO:0030667~secretory granule membrane	13	1.89229	0.000111035	MOXD1, MME, HLA-B, HLA-C, RHOF, IQGAP2, TYROBP, PTPRC, SELL, CPE, CD14, CD44, TLR2	672	101	20562	3.93838	0.0609151	0.00272013	0.00247984		GOTERM_MF_DIRECT	GO:0004869~cysteine-type endopeptidase inhibitor activity	7	1.01892	0.00101049	CSTB, CST7, HRG, CST6, KNG1, WFDC2, LTF	657	34	18869	5.91293	0.620362	0.042089	0.0411225
GOTERM_BP_DIRECT	GO:0001916~positive regulation of T cell mediated cytotoxicity	9	1.31004	1.77e-06	PTPRC, HLA-B, HLA-DRA, HLA-A, HLA-F, CD1C, B2M, HLA-G, HLA-E	641	27	19308	10.0406	0.00649631	0.000268	0.00026		GOTERM_CC_DIRECT	GO:0005737~cytoplasm	226	32.8967	0.000115341	TES, PID1, RPL3, PLEKHB1, LST1, NUDT1, AQP3, ACTB, IFIT3, IFIT2, RASSF2, CSPP1, HOMER3, SOX4, TRIM22, FBXO9, PRKCB, ACTN1, SOX13, KRT7, CEL, INPP4B, SFRP4, CLDN3, DDIT3, DDIT4, SIK3, PFN1, IDO1, SET, XPA, LPAR1, DCUN1D2, ATXN7L3B, IQGAP2, HIF1A, SAMSN1, PPL, EPB41L5, PRDX4, MICAL1, SFN, SEC31A, CCR1, LYN, GADD45A, RMDN3, GADD45G, COL1A1, TPX2, CYP2C8, CPEB1, PKIA, ITPA, MON1B, APOBEC3B, BTG1, ARP…	672	5576	20562	1.24017	0.0632014	0.00272013	0.00247984		GOTERM_MF_DIRECT	GO:0043274~phospholipase binding	6	0.873362	0.00149035	SYK, BANK1, LCK, BLNK, NEFL, SELE	657	25	18869	6.89279	0.760408	0.0594897	0.0581236
GOTERM_BP_DIRECT	GO:0032729~positive regulation of interferon-gamma production	14	2.03785	1.82e-06	SASH3, IL18, HLA-A, RASGRP1, CD2, PYCARD, CLEC7A, HLA-DPB1, IRF8, TLR7, CD14, TLR3, CCR2, HLA-DPA1	641	79	19308	5.33802	0.00668784	0.000268	0.00026		GOTERM_CC_DIRECT	GO:0035580~specific granule lumen	10	1.4556	0.000171961	SLPI, QPCT, LCN2, PTPN6, CXCL1, OLFM4, DOCK2, LYZ, B2M, LTF	672	62	20562	4.9352	0.0927511	0.0038932	0.00354928		GOTERM_MF_DIRECT	GO:0002020~protease binding	12	1.74672	0.00167485	PYCARD, COL1A1, CSTB, COL3A1, COL1A2, SELL, VWF, BANK1, CASP3, LCN2, FN1, MALT1	657	111	18869	3.10486	0.799281	0.0641802	0.0627063
GOTERM_BP_DIRECT	GO:0002486~antigen processing and presentation of endogenous peptide antigen via MHC class I via ER pathway, TAP-independent	6	0.873362	2.03e-06	HLA-B, HLA-C, HLA-A, HLA-F, HLA-G, HLA-E	641	8	19308	22.5913	0.00744095	0.000287	0.000278		GOTERM_CC_DIRECT	GO:0005788~endoplasmic reticulum lumen	24	3.49345	0.000192298	SPON1, COL15A1, ITIH2, COL16A1, RNASET2, FGG, TNC, FN1, GPX7, PTGS2, PRSS23, KNG1, C3, COL1A1, COL3A1, VCAN, COL1A2, COL6A2, ARSJ, COL5A2, COL6A3, ARSF, MFGE8, B2M	672	306	20562	2.39986	0.103136	0.00418618	0.00381638		GOTERM_MF_DIRECT	GO:0003779~actin binding	24	3.49345	0.00187725	WIPF1, ARPC1B, ACTN1, TPM1, CXCR4, HNRNPU, WASL, IQGAP2, CORO1A, PDLIM1, ENAH, MARCKS, SCIN, PDLIM2, PSTPIP2, MICAL1, EPB41L2, HCLS1, S100A4, EVL, FLNB, LCP1, FXYD5, PFN1	657	339	18869	2.03327	0.834718	0.0691696	0.0675812
GOTERM_BP_DIRECT	GO:0070098~chemokine-mediated signaling pathway	13	1.89229	2.91e-06	CCR1, CX3CR1, CXCL6, CXCL8, CCL21, CXCL1, CCL8, CXCL12, CCL5, CCL2, ACKR1, CCL19, CCR2	641	70	19308	5.59403	0.0106404	0.000396	0.000384		GOTERM_CC_DIRECT	GO:0005581~collagen trimer	12	1.74672	0.000200951	C1QB, FCN1, COL1A1, C1QA, COL3A1, COL15A1, COL1A2, COL6A2, COL5A2, COL6A3, PCOLCE, C1QL1	672	92	20562	3.99107	0.107519	0.00421253	0.0038404		GOTERM_MF_DIRECT	GO:0046977~TAP binding	3	0.436681	0.00353702	HLA-B, HLA-C, HLA-A	657	3	18869	28.7199	0.966442	0.125499	0.122617
GOTERM_BP_DIRECT	GO:0030335~positive regulation of cell migration	25	3.63901	5.65e-06	CSF1R, TNFAIP6, LEF1, CORO1A, CLEC7A, PLAU, MDK, CCL5, STX4, CCR1, LYN, PDGFRA, SUN2, EDN1, MMP7, FZD4, EGF, MCAM, MMP2, MMP9, ADRA2A, COL1A1, CLDN4, CLDN3, CXCL12	641	258	19308	2.91877	0.0205544	0.000742	0.000719		GOTERM_CC_DIRECT	GO:0005884~actin filament	12	1.74672	0.000243389	HCK, WIPF1, PSTPIP2, ACTN1, TPM1, RAC2, HCLS1, TSC1, WASL, LCP1, CORO1A, ACTB	672	94	20562	3.90616	0.128705	0.00491994	0.00448532		GOTERM_MF_DIRECT	GO:0097153~cysteine-type endopeptidase activity involved in apoptotic process	4	0.582242	0.00418015	PYCARD, CASP8, CASP3, CLC	657	10	18869	11.488	0.981921	0.138089	0.134918
GOTERM_BP_DIRECT	GO:0030168~platelet activation	12	1.74672	7.33e-06	FGB, COL3A1, PLSCR1, SYK, SERPINE2, VWF, LCK, FGG, CD9, CTSG, HRG, ADRA2A	641	64	19308	5.64782	0.0265979	0.00093	0.000901		GOTERM_CC_DIRECT	GO:0042105~alpha-beta T cell receptor complex	5	0.727802	0.000308811	TRAC, PTPN6, CD3G, CD247, CD3D	672	11	20562	13.9083	0.160387	0.00602713	0.0054947		GOTERM_MF_DIRECT	GO:0071723~lipopeptide binding	4	0.582242	0.00418015	TLR1, CD14, CD1C, TLR2	657	10	18869	11.488	0.981921	0.138089	0.134918
GOTERM_BP_DIRECT	GO:0072112~glomerular visceral epithelial cell differentiation	6	0.873362	8.65e-06	EXT1, EDNRA, BASP1, CD24, PROM1, KLF15	641	10	19308	18.073	0.0312967	0.00105989	0.00102675		GOTERM_CC_DIRECT	GO:0030658~transport vesicle membrane	8	1.16448	0.000326598	CD74, SCGN, HLA-DPB1, HLA-DRA, CPE, SORL1, HLA-DPA1, HLA-DQB1	672	41	20562	5.97038	0.1688	0.00616182	0.00561749		GOTERM_MF_DIRECT	GO:0001968~fibronectin binding	6	0.873362	0.00462409	TNFAIP6, MMP2, CTSK, FBLN1, IGFBP6, CTSS	657	32	18869	5.38499	0.988206	0.147663	0.144272
GOTERM_BP_DIRECT	GO:0002407~dendritic cell chemotaxis	7	1.01892	1.17e-05	CCR1, CCL21, CCL5, GPR183, CXCR4, CCL19, CCR2	641	17	19308	12.403	0.0422289	0.00139181	0.0013483		GOTERM_CC_DIRECT	GO:0048471~perinuclear region of cytoplasm	44	6.40466	0.000393973	CX3CR1, PLVAP, SET, REG1A, AKR1B1, SLC1A3, BUB1B, PTN, CLU, MALT1, TMEM100, ATXN2, CDH1, ALOX5, LPXN, STX4, S100A14, GBP2, CCR2, SEC31A, LYN, GALNT3, ITGA2, GALNT1, SERPINF1, RPS6, LAPTM5, TSC1, SORBS2, INHBA, OLFM4, TNFRSF1B, TPD52L1, SELE, NME1, PROCR, PLSCR1, BANK1, MCM3, RAB38, S100A4, LCP1, NFKBIE, ITM2C	672	764	20562	1.7622	0.199911	0.00719318	0.00655774		GOTERM_MF_DIRECT	GO:0044877~macromolecular complex binding	26	3.78457	0.00556506	YWHAE, ARPC1B, ITGB2, HNRNPU, FBLN1, ADRB2, CLU, ENO3, ING2, CASP8, MYC, CASP3, RPS3, NEFL, PDGFRA, LAMB3, FZD4, GAD1, ITGA2, TSC1, INHBA, KRT19, ALOX5AP, FCGR2B, BIRC3, TLR2	657	414	18869	1.80367	0.995234	0.16766	0.16381
GOTERM_BP_DIRECT	GO:0090023~positive regulation of neutrophil chemotaxis	8	1.16448	1.21e-05	CD74, EDN1, CXCL8, CCL21, MDK, RAC2, C3AR1, CCL19	641	25	19308	9.63894	0.043686	0.0013959	0.00135225		GOTERM_CC_DIRECT	GO:0030666~endocytic vesicle membrane	10	1.4556	0.000486682	LYN, CD74, CD163, STAB1, HLA-DPB1, CD9, HLA-DRA, WASL, HLA-DPA1, HLA-DQB1	672	71	20562	4.30961	0.24083	0.00860819	0.00784775		GOTERM_MF_DIRECT	GO:0048407~platelet-derived growth factor binding	4	0.582242	0.00560035	COL1A1, PDGFRA, COL3A1, COL1A2	657	11	18869	10.4436	0.995393	0.16766	0.16381
GOTERM_BP_DIRECT	GO:0008283~cell proliferation	20	2.91121	1.42e-05	MAP4K1, CD74, KANK1, CSF1R, MARCKSL1, ZBTB16, ITGA2, IL18, ADM, TSC1, GATA3, GRHL2, SORL1, HIPK2, EDNRA, MYC, LIPG, TACC3, CD9, TGFBI	641	186	19308	3.23889	0.0509923	0.001586	0.00153641		GOTERM_CC_DIRECT	GO:0005794~Golgi apparatus	59	8.58806	0.000570959	EHF, LST1, CLU, MS4A4A, FGF7, RASSF2, CDH1, LIPG, B2M, TRIM22, C11ORF24, PDGFRA, MMD, HLA-B, CYBB, HLA-C, PLA2G4A, CEL, HLA-A, TLR1, HCK, PLSCR1, SLPI, ELF3, PLIN3, ABCG1, CD44, HLA-DQB1, TLR2, RGS19, ADRB2, CD1C, CST7, RASGRP1, ATXN2, RAB25, CUX1, NLRP2, ST3GAL5, IGFBP6, CD14, GBP2, AOC3, LYN, VCAM1, GALNT3, ABCA5, GALNT1, BAIAP2, SORL1, CD2, EXT1, COL1A1, KLF5, GOLGB1, CPE, CD247, NFKBIE, ITM2C	672	1141	20562	1.5822	0.276211	0.00969617	0.00883961		GOTERM_MF_DIRECT	GO:0005198~structural molecule activity	15	2.18341	0.00587377	FGB, JAG1, LAMB3, FGG, CLTB, OLFM4, PPL, KRT19, UPK1B, CLDN4, TUBA1A, CLDN3, EPB41L2, CLDN7, SEC31A	657	187	18869	2.30374	0.99646	0.170517	0.166602
GOTERM_BP_DIRECT	GO:0061844~antimicrobial humoral immune response mediated by antimicrobial peptide	15	2.18341	1.48e-05	CXCL6, CXCL8, CCL21, REG1A, RNASE6, ADM, CXCL1, KNG1, CCL8, CXCL12, CCL19, HRG, TAC1, B2M, LTF	641	109	19308	4.14519	0.0528241	0.00159618	0.00154627		GOTERM_CC_DIRECT	GO:0005911~cell-cell junction	17	2.47453	0.000582455	CD53, CADM1, FZD4, ACTN1, CASK, LIN7B, GRHL2, AQP3, CORO1A, ACTB, CD2, CLDN4, CLDN3, PDZD2, MICALL2, LCP2, PTPN6	672	192	20562	2.70922	0.280908	0.00969617	0.00883961		GOTERM_MF_DIRECT	GO:0043027~cysteine-type endopeptidase inhibitor activity involved in apoptotic process	5	0.727802	0.00642745	TNFAIP8, XIAP, CD27, NOL3, BIRC3	657	22	18869	6.52726	0.997924	0.181103	0.176944
GOTERM_BP_DIRECT	GO:0042493~response to drug	26	3.78457	1.63e-05	PTEN, SLC1A3, UMOD, TNFRSF11B, GATA3, PTN, PTGS2, ACACB, ENO3, CDH3, MDK, CDH1, MYC, CASP3, TSPO, B2M, TGIF1, LYN, GAD1, ITGA2, CYBB, INHBA, COL1A1, SFRP1, LCK, LCN2	641	293	19308	2.67291	0.0582217	0.00171385	0.00166027		GOTERM_CC_DIRECT	GO:0045121~membrane raft	20	2.91121	0.000650013	LYN, RGS19, MME, TNFRSF1B, SELE, CD2, TLR1, PLSCR1, TUBA1A, CASP8, PTPRC, LCK, CASP3, EFHD2, MAL, CD48, CD14, CD24, BIRC3, TLR2	672	252	20562	2.42843	0.307901	0.0105116	0.00958304		GOTERM_MF_DIRECT	GO:0042610~CD8 receptor binding	3	0.436681	0.00691104	LCK, HLA-A, HLA-G	657	4	18869	21.54	0.998698	0.183911	0.179687
GOTERM_BP_DIRECT	GO:0019731~antibacterial humoral response	11	1.60116	2.16e-05	IGHM, SLPI, RNASE6, ADM, CTSG, HLA-A, TAC1, B2M, WFDC2, LTF, HLA-E	641	59	19308	5.61591	0.0765184	0.00221121	0.00214207		GOTERM_CC_DIRECT	GO:0005829~cytosol	218	31.7322	0.0007017	TES, RPL3, SERPINE2, WIPF1, LST1, NUDT1, HNRNPU, ENO3, ACTB, IFIT3, IFIT2, RASSF2, TDO2, FAM110B, HOMER3, B2M, TRIM22, FBXO9, PRKCB, ACTN1, CSNK2A2, KRT7, INPP4B, CH25H, SFRP1, DDIT3, DDIT4, TAGLN2, PFN1, IDO1, SET, IQGAP2, HIF1A, SAMSN1, PPL, EPB41L5, PRDX4, MICAL1, EPB41L2, SFN, PIP5K1C, SEC31A, LYN, NR2F1, TPX2, CPEB1, GOLGB1, INTS9, ITPA, ARPC1B, CLTB, AKR1B1, HBB, CD3G, PYGL, WASL, HBD, PPCD…	672	5510	20562	1.2106	0.327869	0.0110323	0.0100577		GOTERM_MF_DIRECT	GO:0019865~immunoglobulin binding	3	0.436681	0.00691104	VWF, HRG, MS4A1	657	4	18869	21.54	0.998698	0.183911	0.179687
GOTERM_BP_DIRECT	GO:0071356~cellular response to tumor necrosis factor	17	2.47453	2.82e-05	EDN1, PID1, VCAM1, CXCL8, CCL21, GATA3, PYCARD, COL1A1, SFRP1, CCL8, CTSK, CCL5, RPS3, LCN2, CCL2, CCL19, GBP2	641	146	19308	3.50732	0.0984496	0.00280102	0.00271344		GOTERM_CC_DIRECT	GO:0044853~plasma membrane raft	7	1.01892	0.000727745	ITGAM, CD8A, ITGB2, MAL, LCP2, MS4A1, MS4A4A	672	34	20562	6.29963	0.337711	0.0111325	0.0101491		GOTERM_MF_DIRECT	GO:0004601~peroxidase activity	6	0.873362	0.00868306	PRDX4, GPX7, HBB, HBD, IPCEF1, PTGS2	657	37	18869	4.65729	0.999765	0.221943	0.216846
GOTERM_BP_DIRECT	GO:0006959~humoral immune response	11	1.60116	2.93e-05	BST1, ALOX5, GPR183, BLNK, CCL2, GATA3, MS4A1, PSMB10, CCR2, LTF, HLA-DQB1	641	61	19308	5.43178	0.10206	0.00283292	0.00274434		GOTERM_CC_DIRECT	GO:0032991~macromolecular complex	40	5.82242	0.000951359	SMARCD2, SET, TES, RPL3, REG1A, NPR3, CXCR4, HNRNPU, AHR, PTN, PTGS2, CORO1A, HIF1A, CLU, MALT1, ACTB, C3, PYCARD, CASP8, RASSF2, MYC, CASP1, SOX9, VSIG4, CD74, PDGFRA, SYK, ZBTB16, LAPTM5, TSC1, OLFM4, CD2, ACTA2, CLDN3, COL6A2, CD9, PTPN6, CD69, BIRC3, LTF	672	703	20562	1.74101	0.416509	0.0141702	0.0129185		GOTERM_MF_DIRECT	GO:0019957~C-C chemokine binding	5	0.727802	0.00883876	CX3CR1, CCR1, CXCR4, ACKR1, CCR2	657	24	18869	5.98332	0.999798	0.221943	0.216846
GOTERM_BP_DIRECT	GO:0031663~lipopolysaccharide-mediated signaling pathway	9	1.31004	3.46e-05	LYN, HCK, CCL5, IL18, LY86, CCL2, CD14, MALT1, TLR2	641	39	19308	6.95116	0.119359	0.00318081	0.00308136		GOTERM_CC_DIRECT	GO:0034774~secretory granule lumen	12	1.74672	0.0013564	PYCARD, FCN1, CFD, C3, CSTB, SERPINA3, PKM, PRDX4, CRISPLD2, ALOX5, PPIE, PYGL	672	115	20562	3.19286	0.536172	0.0196851	0.0179462		GOTERM_MF_DIRECT	GO:0015485~cholesterol binding	7	1.01892	0.00903524	GRAMD1B, OSBPL3, TSPO, APOC3, PROM1, ABCG1, NFE2L1	657	52	18869	3.86615	0.999833	0.221943	0.216846
GOTERM_BP_DIRECT	GO:0008285~negative regulation of cell proliferation	34	4.94905	3.46e-05	CSF1R, TES, BTG1, CXCL8, SERPINE2, REG1A, PTEN, ADM, UMOD, CXCL1, GATA3, PTGS2, IFIT3, ING2, SCIN, IGFBP6, SOX4, LYN, BCL11B, TESC, ZBTB16, RARRES1, HMGA1, TSC1, INHBA, NME1, SFRP4, SFRP1, CLDN3, IRF1, CD9, PTPN6, HRG, TLR2	641	464	19308	2.20719	0.119473	0.00318081	0.00308136		GOTERM_CC_DIRECT	GO:0000139~Golgi membrane	37	5.38574	0.00151368	TRAF3IP3, RTN1, LST1, RASGRP1, PYCARD, CUX1, CHST15, GCNT3, ST3GAL5, DENND5A, GBP2, B2M, SNAP29, HLA-DPA1, CD74, GALNT3, ABCA5, GALNT1, HLA-B, PLA2G4A, COPZ2, HLA-C, HLA-A, HLA-F, SORL1, HLA-G, HLA-E, EXT1, RHEB, GOLGB1, HLA-DPB1, HLA-DRA, TLR7, EBAG9, ABCG1, TLR3, HLA-DQB1	672	651	20562	1.73907	0.575733	0.0214186	0.0195265		GOTERM_MF_DIRECT	GO:0030246~carbohydrate binding	15	2.18341	0.0121694	FCN1, KLRB1, GALNT3, GALNT1, CLEC10A, REG1A, PTN, SELE, VCAN, CLEC1A, SELL, CLEC7A, MAN2B1, CD69, CLC	657	204	18869	2.11176	0.999992	0.291456	0.284763
GOTERM_BP_DIRECT	GO:0030198~extracellular matrix organization	18	2.62009	3.56e-05	PDGFRA, COL15A1, COL16A1, MMP7, MMP2, FBLN1, TNFRSF11B, MMP9, COL1A1, COL3A1, PRDX4, COL1A2, ELF3, CRISPLD2, ADAMTSL3, COL5A2, TGFBI, SOX9	641	165	19308	3.286	0.122869	0.00319748	0.00309751		GOTERM_CC_DIRECT	GO:0005856~cytoskeleton	32	4.65793	0.00185448	KANK1, TAGLN, DYRK2, STK39, DNAJC24, CORO1A, CLU, PPL, ACTB, RHOBTB2, PDLIM1, EPB41L5, CASP8, PSTPIP2, BASP1, EPB41L2, ARL6IP5, RAC2, MPZL2, MARCKSL1, USP9X, TPM1, TSC1, RHOF, BAIAP2, ENAH, HCK, KRT19, EVL, TAGLN2, DOCK2, PFN1	672	541	20562	1.80988	0.650275	0.0256008	0.0233393		GOTERM_MF_DIRECT	GO:0042169~SH2 domain binding	6	0.873362	0.0133304	GHR, SYK, LCK, BLNK, PTPN6, SHCBP1	657	41	18869	4.20292	0.999997	0.310264	0.303138
GOTERM_BP_DIRECT	GO:0001666~response to hypoxia	19	2.76565	3.67e-05	VCAM1, MMP2, ITGA2, REG1A, CXCR4, ADM, NOL3, HIF1A, PDLIM1, EDNRA, CXCL12, CLDN3, PLAU, CASP3, DDIT4, UCP2, CASP1, CD24, TLR2	641	182	19308	3.14457	0.126276	0.00321402	0.00311353		GOTERM_CC_DIRECT	GO:0031091~platelet alpha granule	5	0.727802	0.00190525	FGB, SERPINE2, VWF, FGG, THBS2	672	17	20562	8.99947	0.660201	0.0256755	0.0234074		GOTERM_MF_DIRECT	GO:0045236~CXCR chemokine receptor binding	4	0.582242	0.0139262	CXCL6, CXCL12, CXCL8, CXCL1	657	15	18869	7.65865	0.999999	0.310264	0.303138
GOTERM_BP_DIRECT	GO:0045588~positive regulation of gamma-delta T cell differentiation	5	0.727802	3.86e-05	PTPRC, SYK, LEF1, SOX13, SOX4	641	7	19308	21.5155	0.13251	0.00323066	0.00312965		GOTERM_CC_DIRECT	GO:0035578~azurophil granule lumen	10	1.4556	0.00288226	PLAC8, PYCARD, GALNS, C3, SERPINA3, RNASET2, CTSG, MNDA, MAN2B1, LYZ	672	91	20562	3.36244	0.804797	0.0379385	0.0345871		GOTERM_MF_DIRECT	GO:0042043~neurexin family protein binding	4	0.582242	0.0139262	NLGN4X, CPE, CASK, CEL	657	15	18869	7.65865	0.999999	0.310264	0.303138
GOTERM_BP_DIRECT	GO:0072378~blood coagulation, fibrin clot formation	5	0.727802	3.86e-05	FGB, FGG, FN1, F13A1, FBLN1	641	7	19308	21.5155	0.13251	0.00323066	0.00312965		GOTERM_CC_DIRECT	GO:0005764~lysosome	21	3.05677	0.0029787	CD74, ABCA5, RNASET2, RNASE6, LAPTM5, CXCR4, ADRB2, CD1C, CST7, CTSS, GALNS, HCK, CTSK, HLA-DRA, RAB38, CTSG, TLR7, MAN2B1, CAPN1, HLA-DOB, ITM2C	672	309	20562	2.07949	0.815196	0.0383169	0.034932		GOTERM_MF_DIRECT	GO:0045296~cadherin binding	20	2.91121	0.015014	YWHAE, TES, UBFD1, OLFM4, BZW2, PPL, CDH6, PKM, CDH3, CDH1, EEF1D, CDH11, EFHD2, PLIN3, FLNB, TAGLN2, SFN, FXYD5, PFN1, PROM1	657	316	18869	1.81772	0.999999	0.31441	0.30719
GOTERM_BP_DIRECT	GO:0001775~cell activation	6	0.873362	4.06e-05	TLR1, PDGFRA, SYK, CLEC7A, CD24, TLR2	641	13	19308	13.9023	0.138827	0.00332127	0.00321742		GOTERM_CC_DIRECT	GO:0030027~lamellipodium	15	2.18341	0.00430082	TESC, TSC1, SORBS2, WASL, IQGAP2, BAIAP2, CORO1A, ACTB, ACTA2, ENAH, CDH1, RAC2, EVL, STX4, RAPGEF3	672	192	20562	2.39049	0.912797	0.0540948	0.0493161		GOTERM_MF_DIRECT	GO:0004896~cytokine receptor activity	7	1.01892	0.0150969	GHR, CD74, FZD4, IL10RA, IL7R, OSMR, CD44	657	58	18869	3.4662	1	0.31441	0.30719
GOTERM_BP_DIRECT	GO:0006508~proteolysis	31	4.51237	4.45e-05	CFD, FCN1, C1S, TMPRSS4, PRSS23, MALT1, WFDC2, CTSS, CASP8, PLAU, CASP3, CTSK, CASP1, CTSG, CAPN1, HABP2, CPA3, GGT5, ST14, MMP7, MME, MMP2, RHBDF2, F11, PCOLCE, MMP9, GZMK, CPVL, CFB, PAPPA2, LTF	641	409	19308	2.28306	0.151007	0.0035587	0.00344743		GOTERM_CC_DIRECT	GO:0043202~lysosomal lumen	10	1.4556	0.00442695	GALNS, CD74, VCAN, LUM, CTSK, RNASET2, GPC5, MAN2B1, FMOD, CTSS	672	97	20562	3.15446	0.918831	0.0544707	0.0496588		GOTERM_MF_DIRECT	GO:0000987~core promoter proximal region sequence-specific DNA binding	7	1.01892	0.0150969	SP3, HMGA1, E2F3, GATA3, AHR, SOX9, ELL2	657	58	18869	3.4662	1	0.31441	0.30719
GOTERM_BP_DIRECT	GO:0010628~positive regulation of gene expression	36	5.24017	5.34e-05	DNMT1, PID1, CXCL8, REG1A, LEF1, PTEN, TNC, FBLN1, HIF1A, CLU, FGF7, CDH3, NFIL3, CLEC7A, MYC, BLNK, RPS3, AGR2, SOX9, IL32, CD74, IL33, ZNF580, EGF, TESC, FN1, INHBA, ACTA2, SFRP4, PLSCR1, TYROBP, CLDN3, LCN2, IL7R, TLR3, TLR2	641	516	19308	2.10151	0.178312	0.00417849	0.00404784		GOTERM_CC_DIRECT	GO:0071162~CMG complex	4	0.582242	0.00469202	GINS1, MCM3, MCM5, MCM2	672	11	20562	11.1266	0.930187	0.0565039	0.0515124		GOTERM_MF_DIRECT	GO:0019955~cytokine binding	6	0.873362	0.0161835	GHR, CSF1R, CD74, FZD4, CXCR4, OSMR	657	43	18869	4.00743	1	0.329867	0.322292
GOTERM_BP_DIRECT	GO:0042098~T cell proliferation	9	1.31004	6.07e-05	SASH3, PTPRC, PTEN, PTPN6, RASGRP1, CORO1A, PSMB10, MALT1, IDO1	641	42	19308	6.45465	0.200204	0.004654	0.00450848		GOTERM_CC_DIRECT	GO:0030175~filopodium	9	1.31004	0.00488961	ACTA2, ARL4C, ENAH, VCAM1, UBE2Q1, LCP1, IQGAP2, BAIAP2, RAPGEF3	672	81	20562	3.3998	0.937607	0.0572956	0.0522341		GOTERM_MF_DIRECT	GO:0005344~oxygen transporter activity	4	0.582242	0.0167046	HBB, HBD, IPCEF1	657	16	18869	7.17998	1	0.333396	0.32574
GOTERM_BP_DIRECT	GO:0008217~regulation of blood pressure	12	1.74672	6.39e-05	EXT1, ACTA2, EDN1, EDNRA, COL1A2, NPR3, STK39, NPY1R, HBB, UMOD, PTGS2, TAC1	641	80	19308	4.51825	0.209572	0.00470531	0.00455819		GOTERM_CC_DIRECT	GO:0015629~actin cytoskeleton	18	2.62009	0.00496022	WIPF1, ARPC1B, TPM1, CASK, SORBS2, WASL, IQGAP2, BAIAP2, CORO1A, ACTB, ACTA2, MARCKS, SCIN, CDH1, MICAL1, ARSJ, FLNB, LCP1	672	258	20562	2.13476	0.940063	0.0572956	0.0522341		GOTERM_MF_DIRECT	GO:0048020~CCR chemokine receptor binding	5	0.727802	0.0172376	CCL8, CCL21, CCL5, CCL2, CCL19	657	29	18869	4.95171	1	0.337012	0.329273
GOTERM_BP_DIRECT	GO:0043280~positive regulation of cysteine-type endopeptidase activity involved in apoptotic process	10	1.4556	6.4e-05	PYCARD, SYK, CLEC7A, MYC, CASP1, ARL6IP5, NLRP2, TNFSF10, PMAIP1, MALT1	641	54	19308	5.57809	0.209645	0.00470531	0.00455819		GOTERM_CC_DIRECT	GO:0043231~intracellular membrane-bounded organelle	48	6.9869	0.00586342	FTO, GRAMD1B, CSF1R, CELF2, STK39, CLTB, CD1C, LTC4S, PTGS2, CLU, CTSS, RHOBTB2, UGT8, HLA-DMA, HPGDS, HLA-DMB, PDZD2, ADAMTSL3, CTSK, BLNK, NLRP2, RAC2, TSPO, CTSG, CNNM2, C11ORF24, SEC31A, HLA-DPA1, LYN, IL33, LIG1, ABCA5, OSBPL3, PLA2G4A, FMO3, RHOF, ABCA8, KLF15, CLCN6, HCK, CYP2C8, KLF5, TACC3, MAN2B1, MNDA, CD24, KCNK1, ITPA	672	984	20562	1.4926	0.964152	0.0663739	0.0605105		GOTERM_MF_DIRECT	GO:0004197~cysteine-type endopeptidase activity	9	1.31004	0.0197046	PYCARD, SFRP1, CASP8, USP9X, CASP3, CTSK, CASP1, CTSS, MALT1	657	97	18869	2.66474	1	0.371364	0.362836
GOTERM_BP_DIRECT	GO:0032496~response to lipopolysaccharide	17	2.47453	6.85e-05	GGT5, EDN1, VCAM1, HPGD, KCNJ8, IL10RA, ADM, UMOD, PTGS2, SELE, CASP8, SLPI, CASP3, S100A14, TAC1, IDO1, TLR2	641	157	19308	3.26158	0.222698	0.00491532	0.00476163		GOTERM_CC_DIRECT	GO:0016327~apicolateral plasma membrane	5	0.727802	0.00607071	CLDN4, KRT19, CLDN3, CLDN7, MPDZ	672	23	20562	6.65179	0.968143	0.0673729	0.0614213		GOTERM_MF_DIRECT	GO:0005001~transmembrane receptor protein tyrosine phosphatase activity	4	0.582242	0.0197699	PTPRD, PTPRE, PTPRC, PTPN6	657	17	18869	6.75763	1	0.371364	0.362836
GOTERM_BP_DIRECT	GO:0007159~leukocyte cell-cell adhesion	8	1.16448	6.95e-05	VCAM1, PTPRC, SELL, SYK, CCL5, ITGB2, UMOD, SELE	641	32	19308	7.53042	0.225553	0.00491532	0.00476163		GOTERM_CC_DIRECT	GO:0042581~specific granule	4	0.582242	0.00774675	ANXA3, STX4, OLFM4, LTF	672	13	20562	9.41484	0.987744	0.0843204	0.0768716		GOTERM_MF_DIRECT	GO:0019901~protein kinase binding	28	4.07569	0.0211572	ITGB2, STK39, PTEN, PTN, HIF1A, ACTB, RHOBTB2, GHR, MICAL1, BLNK, RPS3, RAC2, SFN, TRIM22, SYK, RPS6, RHOF, ADRA2A, CDC25B, ACTA2, TPX2, PTPRC, LCK, RHEB, HCLS1, PTPN6, TRIM38, CD24	657	511	18869	1.5737	1	0.38978	0.380829
GOTERM_BP_DIRECT	GO:1901216~positive regulation of neuron death	9	1.31004	7.25e-05	C1QA, ITGAM, TYROBP, CASP8, ITGB2, DDIT4, FCGR2B, TAC1, CLU	641	43	19308	6.30454	0.233999	0.00502948	0.00487222		GOTERM_CC_DIRECT	GO:0005938~cell cortex	13	1.89229	0.00803571	FGB, GAD1, TSC1, RHOF, CORO1A, RHOBTB2, MARCKS, SCIN, EPB41L2, RAC2, FLNB, PFN1, CYTIP	672	165	20562	2.41077	0.989607	0.0858153	0.0782344		GOTERM_MF_DIRECT	GO:0001784~phosphotyrosine binding	6	0.873362	0.0230454	HCK, SYK, LCK, PTPN6, PFN1, SAMSN1	657	47	18869	3.66638	1	0.41023	0.400809
GOTERM_BP_DIRECT	GO:0046631~alpha-beta T cell activation	5	0.727802	7.53e-05	TRAC, TRBC1, CD3G, CD247, CD3D	641	8	19308	18.8261	0.241824	0.00512647	0.00496618		GOTERM_CC_DIRECT	GO:0031226~intrinsic component of plasma membrane	6	0.873362	0.00838555	GGT5, CD52, PDGFRA, CD48, EFNA4, TLR2	672	39	20562	4.70742	0.991488	0.087893	0.0801286		GOTERM_MF_DIRECT	GO:0038187~pattern recognition receptor activity	4	0.582242	0.0231236	FCN1, CLEC7A, TLR7, TLR2	657	18	18869	6.38221	1	0.41023	0.400809
GOTERM_BP_DIRECT	GO:0030593~neutrophil chemotaxis	12	1.74672	8.05e-05	CXCL6, CCL8, CXCL8, FCER1G, SYK, CCL21, CCL5, ITGB2, CCL2, CXCL1, PIP5K1C, CCL19	641	82	19308	4.40805	0.256255	0.00538265	0.00521435		GOTERM_CC_DIRECT	GO:0005783~endoplasmic reticulum	53	7.7147	0.0096349	FKBP11, SRPX, CLU, MS4A4A, IFIT2, PYCARD, TMEM100, TSPO, FGB, VWF, CAMLG, SSR2, RPS6, SSR3, HLA-B, HLA-C, GPX7, PLA2G4A, CEL, HLA-A, HLA-F, EEF1D, MAL, RAB38, TLR7, GRAMD1B, SET, RTN1, UMOD, PTN, CD1C, CST7, LTC4S, PTGS2, UGT8, PRDX4, PDZD2, RPS3, AGR2, PROM1, MEST, SEC31A, AOC3, P2RY13, VCAM1, ABCA8, SORL1, EXT1, COL1A2, APOC1, ALOX5AP, DHCR7, CNIH4	672	1142	20562	1.42006	0.99583	0.0967993	0.0882481		GOTERM_MF_DIRECT	GO:0004672~protein kinase activity	22	3.20233	0.0249139	MAP4K1, CDKL3, PDGFRA, RNASEL, SYK, PRKCB, MMD, CSNK2A2, STK39, CASK, BUB1B, MAPK13, HIPK2, MAPK10, RASSF2, CCL8, STK17A, CCL5, MKNK1, SIK3, CCL2, MAP3K8	657	379	18869	1.66712	1	0.433954	0.423988
GOTERM_BP_DIRECT	GO:0046330~positive regulation of JNK cascade	13	1.89229	9.55e-05	CCL21, GADD45A, XIAP, TPD52L1, RASGRP1, GADD45G, HIPK2, PYCARD, RASSF2, CD27, CCL19, FCGR2B, TLR3	641	98	19308	3.99573	0.296233	0.00627306	0.00607692		GOTERM_CC_DIRECT	GO:0001725~stress fiber	8	1.16448	0.0096696	PDLIM1, ACTA2, PDLIM2, ACTN1, TPM1, MICALL2, FLNB, LCP1	672	73	20562	3.35323	0.995912	0.0967993	0.0882481		GOTERM_MF_DIRECT	GO:0004950~chemokine receptor activity	4	0.582242	0.0267658	CX3CR1, CCR1, CXCR4, CCR2	657	19	18869	6.0463	1	0.455397	0.444939
GOTERM_BP_DIRECT	GO:0007165~signal transduction	68	9.89811	0.000101	YWHAE, CXCL6, CXCL8, TNFAIP6, REG1A, ADM, CXCL1, PYCARD, ING2, HPGDS, FGF7, EDNRA, RASSF2, CLEC1A, PLAU, MDK, TNFSF10, TCP11L1, CASP1, RAC2, SOX9, CD53, CAMLG, PRKCB, OLFM4, TLR1, INPP4B, TYROBP, LTB, DOCK1, RAPGEF3, TLR3, TLR2, CSF1R, COL15A1, NPR3, STK39, PRKX, TNFRSF11B, GATA3, IQGAP2, RASGRP1, HIF1A, TYMP, C3, CCL8, MICAL1, LPXN, CCL2, FLNB, CYTL1, SFN, IGFBP6, IL32, LYN, GABRP, NR2F1, RASSF8…	641	1267	19308	1.61663	0.311398	0.0064448	0.00624329		GOTERM_CC_DIRECT	GO:0035579~specific granule membrane	9	1.31004	0.00974834	CD53, STK10, BST1, ITGAM, PLAU, ITGB2, C3AR1, CYBB, TNFRSF1B	672	91	20562	3.0262	0.996092	0.0967993	0.0882481		GOTERM_MF_DIRECT	GO:0051015~actin filament binding	15	2.18341	0.0270956	MARCKSL1, TAGLN, ARPC1B, ACTN1, TPM1, IQGAP2, CORO1A, MARCKS, SCIN, PSTPIP2, MICAL1, MICALL2, HCLS1, FLNB, LCP1	657	226	18869	1.90619	1	0.455397	0.444939
GOTERM_BP_DIRECT	GO:0032722~positive regulation of chemokine production	9	1.31004	0.000102	PYCARD, IL33, CSF1R, CD74, IL18, TLR7, HIF1A, TLR3, TLR2	641	45	19308	6.02434	0.311897	0.0064448	0.00624329		GOTERM_CC_DIRECT	GO:0043235~receptor complex	15	2.18341	0.0121102	PDGFRA, PIGR, CSF1R, ITGB2, TNFRSF11B, ADRB2, OSMR, ADRA2A, GHR, TLR1, MTNR1A, RXRA, CD8A, TLR7, TLR2	672	217	20562	2.11508	0.998988	0.115631	0.105417		GOTERM_MF_DIRECT	GO:0030881~beta-2-microglobulin binding	3	0.436681	0.0294007	HLA-A, HLA-F, HLA-E	657	8	18869	10.77	1	0.485618	0.474466
GOTERM_BP_DIRECT	GO:0006956~complement activation	7	1.01892	0.000134	C1QB, CFD, C3, C1QA, C7, CLU, CFB	641	25	19308	8.43407	0.388788	0.00834369	0.00808281		GOTERM_CC_DIRECT	GO:0005765~lysosomal membrane	22	3.20233	0.0122812	LYN, CD74, TRAF3IP3, ABCA5, MMD, EGF, HLA-B, LAPTM5, HLA-A, TM6SF1, HLA-F, CLCN6, HLA-DMA, HLA-DMB, RHEB, HLA-DPB1, HLA-DRA, HLA-DOB, TLR3, HLA-DPA1, HLA-DQB1, ITM2C	672	376	20562	1.79032	0.999083	0.115631	0.105417		GOTERM_MF_DIRECT	GO:0004175~endopeptidase activity	8	1.16448	0.0317358	MMP7, MME, MMP2, CASP1, MMP9, PSMB8, PSMB10, MALT1	657	87	18869	2.64091	1	0.503504	0.491941
GOTERM_BP_DIRECT	GO:0071260~cellular response to mechanical stimulus	12	1.74672	0.000139	COL1A1, IL33, CASP8, MMP7, GADD45A, ITGA2, IRF1, CASP1, TLR7, SOX9, PTGS2, TLR3	641	87	19308	4.15472	0.39949	0.00849901	0.00823327		GOTERM_CC_DIRECT	GO:0016324~apical plasma membrane	22	3.20233	0.0122812	JAG1, SLC12A1, PTEN, STK39, FN1, UMOD, SORBS2, ADRB2, OSMR, MUC1, CLDN4, CTSK, SLCO2B1, CD9, MAL, MUC13, PROM1, SLC26A4, KCNK1, MPDZ, CD44, PAPPA2	672	376	20562	1.79032	0.999083	0.115631	0.105417		GOTERM_MF_DIRECT	GO:0005154~epidermal growth factor receptor binding	5	0.727802	0.0323045	ATXN2, PLSCR1, EGF, AGR2, MS4A1	657	35	18869	4.10285	1	0.503504	0.491941
GOTERM_BP_DIRECT	GO:0009410~response to xenobiotic stimulus	21	3.05677	0.000154	LYN, MMP2, ITGA2, CYBB, SLC1A3, UMOD, TNFRSF11B, GATA3, AHR, INHBA, PTGS2, ACACB, COL1A1, SFRP1, CDH3, MDK, CDH1, LCK, MYC, CASP3, TSPO	641	240	19308	2.63565	0.433119	0.00930429	0.00901337		GOTERM_CC_DIRECT	GO:0005604~basement membrane	9	1.31004	0.012462	ACTA2, SERPINF1, TNC, FN1, CASK, FBLN1, PTN, TGFBI, THBS2	672	95	20562	2.89878	0.999173	0.115631	0.105417		GOTERM_MF_DIRECT	GO:0005509~calcium ion binding	37	5.38574	0.0323777	C1S, TNFAIP6, UMOD, FBLN1, THBS2, NOL3, RASGRP1, CDH6, SCGN, HPGDS, SCIN, CDH3, RHOT1, CDH1, STAB1, EFHD2, EFHD1, CAPN1, S100A14, HABP2, AOC3, JAG1, S100A2, GALNT3, EGF, ANXA3, TESC, ACTN1, PLA2G4A, NELL2, PLSCR1, VCAN, SELL, CDH11, S100A4, CD69, LCP1	657	751	18869	1.41496	1	0.503504	0.491941
GOTERM_BP_DIRECT	GO:0071353~cellular response to interleukin-4	7	1.01892	0.000169	RPL3, NFIL3, MRC1, LEF1, GATA3, CORO1A, MCM2	641	26	19308	8.10968	0.463237	0.00987533	0.00956656		GOTERM_CC_DIRECT	GO:0045178~basal part of cell	4	0.582242	0.0141058	EDN1, ITGA2, REG1A, HOMER3	672	16	20562	7.64955	0.999678	0.128772	0.117397		GOTERM_MF_DIRECT	GO:0097110~scaffold protein binding	7	1.01892	0.0325858	LYN, YWHAE, CD163, CASP8, NLGN4X, SYK, BAIAP2	657	69	18869	2.91362	1	0.503504	0.491941
GOTERM_BP_DIRECT	GO:0048714~positive regulation of oligodendrocyte differentiation	7	1.01892	0.000169	IL33, MDK, RHEB, CXCR4, PTN, TNFRSF1B, TLR2	641	26	19308	8.10968	0.463237	0.00987533	0.00956656		GOTERM_CC_DIRECT	GO:0032587~ruffle membrane	9	1.31004	0.0156926	EPB41L5, KANK1, TESC, TPM1, PLEK, RPS3, LCP1, PIP5K1C, NME1	672	99	20562	2.78166	0.999871	0.140984	0.12853		GOTERM_MF_DIRECT	GO:0017116~single-stranded DNA-dependent ATP-dependent DNA helicase activity	4	0.582242	0.0349105	RFC4, MCM3, MCM5, MCM2	657	21	18869	5.47046	1	0.530862	0.518671
GOTERM_BP_DIRECT	GO:0001501~skeletal system development	15	2.18341	0.000172	NPR3, TNFRSF11B, MMP9, HOXA10, EXT1, COL1A1, COL3A1, VCAN, RASSF2, COL1A2, ANKH, COL5A2, CDH11, SOX9, SOX4	641	136	19308	3.32224	0.469701	0.00991032	0.00960045		GOTERM_CC_DIRECT	GO:0042995~cell projection	13	1.89229	0.0172102	ACTN1, PTEN, RHOF, RHOBTB2, ENAH, HCK, SCIN, MDK, RAC2, LPXN, KCTD12, CD44, TLR2	672	183	20562	2.17364	0.999946	0.152203	0.138758		GOTERM_MF_DIRECT	GO:0042609~CD4 receptor binding	3	0.436681	0.0369428	CD74, PLSCR1, LCK	657	9	18869	9.57331	1	0.552987	0.540288
GOTERM_BP_DIRECT	GO:0009617~response to bacterium	14	2.03785	0.00019	CFD, GZMA, TRAC, PYGL, WASL, BAIAP2, C3, UPK1B, BANK1, CCL2, FCGR2B, MS4A1, CFB, FKBP5	641	121	19308	3.48515	0.503503	0.0107709	0.0104342		GOTERM_CC_DIRECT	GO:0005667~transcription factor complex	15	2.18341	0.0205554	LMO2, LEF1, HMGA1, AHR, HIF1A, PDLIM1, HOXA10, RXRA, KLF5, DDIT3, HCLS1, E2F3, SOX9, SSBP3, SOX4	672	232	20562	1.97833	0.999992	0.17899	0.163178		GOTERM_MF_DIRECT	GO:0017124~SH3 domain binding	10	1.4556	0.0393521	LYN, ENAH, PLSCR1, WIPF1, MICAL1, HCLS1, PTPN6, EVL, DOCK1, SH3BGR	657	131	18869	2.19236	1	0.57999	0.56667
GOTERM_BP_DIRECT	GO:0050727~regulation of inflammatory response	13	1.89229	0.000204	TNC, STK39, XIAP, PTGS2, SELE, PYCARD, BST1, HCK, ALOX5, CASP1, NLRP2, CCR2, BIRC3	641	106	19308	3.69417	0.526982	0.0113416	0.010987		GOTERM_CC_DIRECT	GO:0005769~early endosome	18	2.62009	0.0254379	AOC3, VCAM1, MME, CXCR4, APOC3, ADRB2, CORO1A, SORL1, HLA-G, KIF16B, LIPG, RAB38, ACKR1, CYTIP, TLR3, TBC1D16, HLA-DQB1, LTF	672	308	20562	1.78821	1	0.217472	0.19826		GOTERM_MF_DIRECT	GO:0001221~transcription cofactor binding	5	0.727802	0.0420116	RXRA, MYC, LMO2, HMGA1, BAIAP2	657	38	18869	3.77894	1	0.592299	0.578697
GOTERM_BP_DIRECT	GO:0007166~cell surface receptor signaling pathway	24	3.49345	0.000227	CCR1, EDN1, IGSF6, KLRB1, CD3G, INHBA, ADRB2, CD3D, CD2, MS4A6A, CLEC1A, PTPRC, CD8A, CCL2, CD27, FCER1A, EVL, CD14, CD247, FCGR2B, IL7R, MS4A1, PAPPA2, BIRC3	641	305	19308	2.37023	0.566208	0.0124641	0.0120744		GOTERM_CC_DIRECT	GO:0016323~basolateral plasma membrane	15	2.18341	0.0258401	SLC38A1, ST14, HPGD, CADM1, STK39, CASK, UMOD, ABCA8, LIN7B, AQP3, ADRA2A, CLDN7, STX4, CNNM2, CD44	672	239	20562	1.92039	1	0.217472	0.19826		GOTERM_MF_DIRECT	GO:0019904~protein domain specific binding	16	2.32897	0.0424608	YWHAE, ACTN1, ZBTB16, XPA, IPCEF1, L1CAM, LIN7B, HIF1A, EPB41L5, TUBA1A, BASP1, CLDN7, NEFL, KCNN2, HOMER3, RAPGEF3	657	263	18869	1.74722	1	0.592299	0.578697
GOTERM_BP_DIRECT	GO:0070374~positive regulation of ERK1 and ERK2 cascade	20	2.91121	0.000236	FGB, CCR1, PDGFRA, CD74, CSF1R, NPY5R, CCL21, FGG, PTEN, INHBA, RASGRP1, PYCARD, ACTA2, CCL8, PTPRC, CCL5, GPR183, CCL2, CCL19, CD44	641	229	19308	2.63071	0.580933	0.0127885	0.0123887		GOTERM_CC_DIRECT	GO:0005577~fibrinogen complex	3	0.436681	0.0261273	FGB, FGG, FN1	672	8	20562	11.4743	1	0.217472	0.19826		GOTERM_MF_DIRECT	GO:0004713~protein tyrosine kinase activity	9	1.31004	0.0434474	LYN, CSF1R, HCK, PKM, DYRK2, SYK, LCK, SLA, HIPK2	657	113	18869	2.28743	1	0.592299	0.578697
GOTERM_BP_DIRECT	GO:0002250~adaptive immune response	31	4.51237	0.000251	CX3CR1, IGHM, CLEC10A, TRAC, CD3G, VTCN1, CD1C, CD3D, CTSS, HLA-DMA, HLA-DMB, IGKC, TRBC1, HLA-DOB, HLA-DPA1, FGB, LYN, SYK, PRKCB, HLA-B, HLA-C, TSC1, HLA-A, HLA-E, CD8A, GPR183, HLA-DPB1, HLA-DRA, CD247, RAPGEF3, HLA-DQB1	641	451	19308	2.07045	0.603485	0.0132471	0.0128329		GOTERM_CC_DIRECT	GO:0005912~adherens junction	12	1.74672	0.0288488	LYN, PDLIM1, CDH6, EPB41L5, JAG1, CDH3, PDLIM2, CDH1, CDH11, PIP5K1C, BAIAP2, ACTB	672	175	20562	2.09816	1	0.236644	0.215739		GOTERM_MF_DIRECT	GO:0038024~cargo receptor activity	4	0.582242	0.0441835	ITGAM, MRC1, ITGB2, LYVE1	657	23	18869	4.99477	1	0.592299	0.578697
GOTERM_BP_DIRECT	GO:0042110~T cell activation	9	1.31004	0.000252	CD2, CASP8, PTPRC, CLEC7A, CD8A, CD48, CD3G, RASGRP1, CD44	641	51	19308	5.31559	0.604425	0.0132471	0.0128329		GOTERM_CC_DIRECT	GO:0005902~microvillus	7	1.01892	0.0318058	AOC3, PDGFRA, VCAM1, IQGAP2, PROM1, CD44, RAPGEF3	672	73	20562	2.93408	1	0.253729	0.231314		GOTERM_MF_DIRECT	GO:0016493~C-C chemokine receptor activity	4	0.582242	0.0441835	CX3CR1, CCR1, CXCR4, CCR2	657	23	18869	4.99477	1	0.592299	0.578697
GOTERM_BP_DIRECT	GO:0042102~positive regulation of T cell proliferation	10	1.4556	0.000278	SASH3, VCAM1, HLA-DMB, PTPRC, CCL5, HLA-DPB1, CCL19, VTCN1, CORO1A, HLA-DPA1	641	65	19308	4.63411	0.640629	0.0144121	0.0139615		GOTERM_CC_DIRECT	GO:0045202~synapse	25	3.63901	0.0318281	C1QB, C1QA, RPL3, LYPD1, PTEN, SLC1A3, LIN7B, CLU, ACTB, SCGN, GNA15, STX4, TAC1, DACT1, FGB, GABRP, NLGN4X, MME, CADM1, NPY5R, SORBS2, CEL, EXT1, ENAH, CPEB1	672	488	20562	1.56753	1	0.253729	0.231314		GOTERM_MF_DIRECT	GO:0005522~profilin binding	3	0.436681	0.0451334	ENAH, WIPF1, EVL	657	10	18869	8.61598	1	0.592299	0.578697
GOTERM_BP_DIRECT	GO:0007162~negative regulation of cell adhesion	9	1.31004	0.000289	MDK, MMP2, CLDN7, TNC, LPXN, FBLN1, TGFBI, HRG, KNG1	641	52	19308	5.21337	0.655155	0.0145823	0.0141263		GOTERM_CC_DIRECT	GO:0042555~MCM complex	3	0.436681	0.0328757	MCM3, MCM5, MCM2	672	9	20562	10.1994	1	0.258439	0.235609		GOTERM_MF_DIRECT	GO:0097199~cysteine-type endopeptidase activity involved in apoptotic signaling pathway	3	0.436681	0.0451334	CASP8, CASP3, CASP1	657	10	18869	8.61598	1	0.592299	0.578697
GOTERM_BP_DIRECT	GO:0097191~extrinsic apoptotic signaling pathway	9	1.31004	0.000289	IL33, SFRP1, CASP8, PTPRC, G0S2, CD27, INHBA, TNFRSF1B, TLR3	641	52	19308	5.21337	0.655155	0.0145823	0.0141263		GOTERM_CC_DIRECT	GO:0030133~transport vesicle	8	1.16448	0.0452581	CPA3, IL33, HCK, EDN1, CRISPLD2, LAPTM5, PLIN3, COPZ2	672	100	20562	2.44786	1	0.350041	0.319119		GOTERM_MF_DIRECT	GO:0004859~phospholipase inhibitor activity	3	0.436681	0.0451334	PINLYP, ANXA3, APOC1	657	10	18869	8.61598	1	0.592299	0.578697
GOTERM_BP_DIRECT	GO:0010634~positive regulation of epithelial cell migration	8	1.16448	0.000306	EPB41L5, RAB25, ITGA2, SOX9, PFN1, TAC1, DOCK1, HIF1A	641	40	19308	6.02434	0.675418	0.0152033	0.014728		GOTERM_CC_DIRECT	GO:0030864~cortical actin cytoskeleton	6	0.873362	0.0457651	PDLIM2, CDH1, ACTN1, HCLS1, CORO1A, RAPGEF3	672	60	20562	3.05982	1	0.350041	0.319119		GOTERM_MF_DIRECT	GO:0019864~IgG binding	3	0.436681	0.0539186	FCER1G, UMOD, FCGR2B	657	11	18869	7.83271	1	0.679658	0.66405
GOTERM_BP_DIRECT	GO:0009615~response to virus	13	1.89229	0.000314	HMGA1, CXCR4, GATA3, CLU, IFIT3, IFIT2, ISG20, ACTA2, CCL8, CXCL12, CCL5, CCL19, TRIM22	641	111	19308	3.52776	0.684891	0.0153954	0.014914		GOTERM_CC_DIRECT	GO:0043025~neuronal cell body	21	3.05677	0.0472969	SLC22A3, SLC38A1, RTN1, MME, ANXA3, LPAR1, CYBB, SLC1A3, SORBS2, L1CAM, BAIAP2, TNFRSF1B, SORL1, ADRA2A, GHR, PYCARD, CASP3, KCNN2, FLNB, TAC1, CCR2	672	408	20562	1.57491	1	0.355797	0.324366		GOTERM_MF_DIRECT	GO:0016004~phospholipase activator activity	3	0.436681	0.0539186	CCL8, LCK, CCL5	657	11	18869	7.83271	1	0.679658	0.66405
GOTERM_BP_DIRECT	GO:0045059~positive thymic T cell selection	5	0.727802	0.000328	CD74, PTPRC, CD3G, DOCK2, CD3D	641	11	19308	13.6917	0.700395	0.0156506	0.0151612		GOTERM_CC_DIRECT	GO:0032432~actin filament bundle	3	0.436681	0.0481157	MARCKS, MICALL2, LCP1	672	11	20562	8.34497	1	0.355797	0.324366		GOTERM_MF_DIRECT	GO:0001851~complement component C3b binding	3	0.436681	0.0539186	ITGAM, ITGB2, VSIG4	657	11	18869	7.83271	1	0.679658	0.66405
GOTERM_BP_DIRECT	GO:0019370~leukotriene biosynthetic process	5	0.727802	0.000328	SYK, ALOX5, ALOX5AP, PLA2G4A, LTC4S	641	11	19308	13.6917	0.700395	0.0156506	0.0151612		GOTERM_CC_DIRECT	GO:0098793~presynapse	10	1.4556	0.0484035	SLC22A3, NLGN4X, MME, CEL, PTN, PIP5K1C, LIN7B, SNAP29, ACTB, C1QL1	672	145	20562	2.11022	1	0.355797	0.324366		GOTERM_MF_DIRECT	GO:0005539~glycosaminoglycan binding	4	0.582242	0.0601297	VCAN, SERPINE2, CRISPLD2, HABP2	657	26	18869	4.41845	1	0.748107	0.730927
GOTERM_BP_DIRECT	GO:0050830~defense response to Gram-positive bacterium	14	2.03785	0.000359	IL18, RNASE6, ADM, HLA-A, LYZ, HLA-E, PYCARD, CTSG, GBP2, TAC1, IL7R, B2M, TLR2, LTF	641	129	19308	3.26902	0.732963	0.0169247	0.0163956		GOTERM_CC_DIRECT	GO:0055038~recycling endosome membrane	8	1.16448	0.0494489	HLA-B, HLA-C, HLA-A, HLA-F, B2M, SORL1, HLA-G, HLA-E	672	102	20562	2.39986	1	0.358821	0.327123		GOTERM_MF_DIRECT	GO:0016504~peptidase activator activity	3	0.436681	0.0632471	FN1, FBLN1, PCOLCE	657	12	18869	7.17998	1	0.76111	0.743632
GOTERM_BP_DIRECT	GO:0001774~microglial cell activation	7	1.01892	0.00039	TLR1, C1QA, ITGAM, ITGB2, CLU, TLR3, TLR2	641	30	19308	7.02839	0.761584	0.018145	0.0175777		GOTERM_CC_DIRECT	GO:0070160~occluding junction	4	0.582242	0.0515558	CLDN4, CLDN3, LSR, ACTB	672	26	20562	4.70742	1	0.369375	0.336744		GOTERM_MF_DIRECT	GO:0008083~growth factor activity	11	1.60116	0.0647406	FGF7, LEFTY1, CXCL12, JAG1, MDK, EGF, REG1A, CXCL1, PTN, INHBA, TYMP	657	166	18869	1.90313	1	0.76111	0.743632
GOTERM_BP_DIRECT	GO:0030889~negative regulation of B cell proliferation	6	0.873362	0.000404	LYN, TYROBP, CASP3, PTEN, MNDA, FCGR2B	641	20	19308	9.03651	0.773482	0.0185579	0.0179777		GOTERM_CC_DIRECT	GO:0005771~multivesicular body	5	0.727802	0.0545978	CD74, STEAP3, CST7, SORL1, HLA-DQB1	672	44	20562	3.47707	1	0.386279	0.352156		GOTERM_MF_DIRECT	GO:0004364~glutathione transferase activity	4	0.582242	0.0659647	HPGDS, GSTA4, ALOX5AP, LTC4S	657	27	18869	4.25481	1	0.76111	0.743632
GOTERM_BP_DIRECT	GO:1901224~positive regulation of NIK/NF-kappaB signaling	10	1.4556	0.000489	EDN1, IL18, RPS3, LAPTM5, CD27, TLR7, CD14, CCL19, TLR3, TLR2	641	70	19308	4.3031	0.834403	0.0216597	0.0209825		GOTERM_CC_DIRECT	GO:0005635~nuclear envelope	12	1.74672	0.0555204	SUN2, NUP155, ALOX5, MYC, ALOX5AP, RAC2, CYBB, PLA2G4A, NUP43, MNS1, LTC4S, LBR	672	195	20562	1.88297	1	0.387957	0.353686		GOTERM_MF_DIRECT	GO:0004867~serine-type endopeptidase inhibitor activity	8	1.16448	0.0676798	SERPINA3, ITIH2, SERPINE2, SLPI, SERPINF1, COL6A3, HRG, WFDC2	657	103	18869	2.23067	1	0.76111	0.743632
GOTERM_BP_DIRECT	GO:0048661~positive regulation of smooth muscle cell proliferation	10	1.4556	0.000489	EDN1, NPY5R, CCL5, MYC, MMP2, ITGA2, IL18, AKR1B1, MNAT1, PTGS2	641	70	19308	4.3031	0.834403	0.0216597	0.0209825		GOTERM_CC_DIRECT	GO:0001772~immunological synapse	5	0.727802	0.0584438	CD53, LCK, GZMA, HLA-DRA, CORO1A	672	45	20562	3.3998	1	0.399249	0.36398		GOTERM_MF_DIRECT	GO:0004051~arachidonate 5-lipoxygenase activity	2	0.291121	0.0683251	ALOX5, ALOX5AP	657	2	18869	28.7199	1	0.76111	0.743632
GOTERM_BP_DIRECT	GO:0031640~killing of cells of other organism	10	1.4556	0.000489	CCL8, CXCL12, CXCL8, CCL21, CXCL1, CCL19, LYZ, TAC1, KNG1, LTF	641	70	19308	4.3031	0.834403	0.0216597	0.0209825		GOTERM_CC_DIRECT	GO:0005796~Golgi lumen	8	1.16448	0.0585471	VCAN, MUC1, LUM, RHBDF2, MUC13, GPC5, UMOD, FMOD	672	106	20562	2.3093	1	0.399249	0.36398		GOTERM_MF_DIRECT	GO:0009032~thymidine phosphorylase activity	2	0.291121	0.0683251	UPP1, TYMP	657	2	18869	28.7199	1	0.76111	0.743632
GOTERM_BP_DIRECT	GO:0060326~cell chemotaxis	10	1.4556	0.000544	CX3CR1, CCR1, PDGFRA, CXCL12, VCAM1, CCL21, LEF1, LPAR1, CXCR4, CCR2	641	71	19308	4.24249	0.86464	0.0238009	0.0230567		GOTERM_CC_DIRECT	GO:0001891~phagocytic cup	4	0.582242	0.0619587	LCP1, PIP5K1C, ARHGAP25, CORO1A	672	28	20562	4.37117	1	0.4083	0.372231		GOTERM_MF_DIRECT	GO:0035717~chemokine (C-C motif) ligand 7 binding	2	0.291121	0.0683251	CCR1, CCR2	657	2	18869	28.7199	1	0.76111	0.743632
GOTERM_BP_DIRECT	GO:0098609~cell-cell adhesion	17	2.47453	0.000612	CRISP2, ITGAM, VCAM1, ITGA2, ITGB2, ICAM3, BAIAP2, PDLIM1, CD2, CDH3, CDH1, CDH11, PIP5K1C, SOX9, CD24, CD44, MPZL2	641	190	19308	2.6951	0.894589	0.0264612	0.0256338		GOTERM_CC_DIRECT	GO:0035692~macrophage migration inhibitory factor receptor complex	2	0.291121	0.0642026	CD74, CD44	672	2	20562	30.5982	1	0.4083	0.372231		GOTERM_MF_DIRECT	GO:0031732~CCR7 chemokine receptor binding	2	0.291121	0.0683251	CCL21, CCL19	657	2	18869	28.7199	1	0.76111	0.743632
GOTERM_BP_DIRECT	GO:0070527~platelet aggregation	8	1.16448	0.000645	FGB, PDGFRA, FGG, PLEK, FN1, HBB, PTPN6, ACTB	641	45	19308	5.35497	0.906885	0.0275949	0.0267321		GOTERM_CC_DIRECT	GO:0034688~integrin alphaM-beta2 complex	2	0.291121	0.0642026	ITGAM, ITGB2	672	2	20562	30.5982	1	0.4083	0.372231		GOTERM_MF_DIRECT	GO:0032090~Pyrin domain binding	2	0.291121	0.0683251	PYCARD, NLRP2	657	2	18869	28.7199	1	0.76111	0.743632
GOTERM_BP_DIRECT	GO:0044344~cellular response to fibroblast growth factor stimulus	7	1.01892	0.000668	COL1A1, SFRP1, CXCL8, CCL5, MYC, CCL2, CD44	641	33	19308	6.38945	0.914421	0.0276949	0.026829		GOTERM_CC_DIRECT	GO:0032398~MHC class Ib protein complex	2	0.291121	0.0642026	HLA-F, HLA-E	672	2	20562	30.5982	1	0.4083	0.372231		GOTERM_MF_DIRECT	GO:0043425~bHLH transcription factor binding	4	0.582242	0.0720481	LMO2, FHL2, BHLHE41, SOX9	657	28	18869	4.10285	1	0.786536	0.768474
GOTERM_BP_DIRECT	GO:0042270~protection from natural killer cell mediated cytotoxicity	4	0.582242	0.000673	HLA-B, HLA-A, HLA-G, HLA-E	641	6	19308	20.0811	0.915825	0.0276949	0.026829		GOTERM_CC_DIRECT	GO:0035354~Toll-like receptor 1-Toll-like receptor 2 protein complex	2	0.291121	0.0642026	TLR1, TLR2	672	2	20562	30.5982	1	0.4083	0.372231		GOTERM_MF_DIRECT	GO:0070492~oligosaccharide binding	3	0.436681	0.0730707	SELL, REG1A, SELE	657	13	18869	6.62768	1	0.786536	0.768474
GOTERM_BP_DIRECT	GO:0033628~regulation of cell adhesion mediated by integrin	5	0.727802	0.000673	LYN, EFNA1, PLAU, TESC, LPXN	641	13	19308	11.5853	0.916018	0.0276949	0.026829		GOTERM_CC_DIRECT	GO:0005584~collagen type I trimer	2	0.291121	0.0642026	COL1A1, COL1A2	672	2	20562	30.5982	1	0.4083	0.372231		GOTERM_MF_DIRECT	GO:0045028~G-protein coupled purinergic nucleotide receptor activity	3	0.436681	0.0730707	P2RY13, P2RY14, GPR171	657	13	18869	6.62768	1	0.786536	0.768474
GOTERM_BP_DIRECT	GO:0007267~cell-cell signaling	19	2.76565	0.000685	CCR1, CX3CR1, CXCL6, C1QA, EDN1, TNFAIP6, CCL21, ITGB2, IL18, INHBA, EFNA4, EFNA1, CCL8, CCL5, STAB1, TNFSF10, LTB, TAC1, FJX1	641	230	19308	2.48831	0.919455	0.0276949	0.026829		GOTERM_CC_DIRECT	GO:0001527~microfibril	3	0.436681	0.0653851	MFAP5, MFAP4, MFAP2	672	13	20562	7.06113	1	0.4112	0.374875		GOTERM_MF_DIRECT	GO:0004715~non-membrane spanning protein tyrosine kinase activity	5	0.727802	0.07503	LYN, HCK, SYK, LCK, SLA	657	46	18869	3.12173	1	0.798653	0.780312
GOTERM_BP_DIRECT	GO:0043123~positive regulation of I-kappaB kinase/NF-kappaB signaling	17	2.47453	0.000685	CD74, CCL21, PRKCB, LPAR1, MALT1, CASP8, CLEC7A, EEF1D, CASP1, TNFSF10, S100A4, TRIM38, CCL19, TRIM22, TLR3, BIRC3, LTF	641	192	19308	2.66702	0.919629	0.0276949	0.026829		GOTERM_CC_DIRECT	GO:0044297~cell body	7	1.01892	0.0678653	ACTA2, CASP8, RPS6, STK39, RAB38, FCGR2B, TLR2	672	88	20562	2.43395	1	0.422107	0.384819		GOTERM_MF_DIRECT	GO:0005200~structural constituent of cytoskeleton	8	1.16448	0.0793966	KRT19, TUBA1A, ARPC1B, TPM1, NEFL, SORBS2, PPL, ACTB	657	107	18869	2.14729	1	0.835846	0.816651
GOTERM_BP_DIRECT	GO:0071230~cellular response to amino acid stimulus	9	1.31004	0.000696	COL1A1, PDGFRA, COL3A1, DNMT1, CPEB1, COL16A1, COL1A2, MMP2, COL5A2	641	59	19308	4.59483	0.922783	0.0278288	0.0269587		GOTERM_CC_DIRECT	GO:0031225~anchored component of membrane	8	1.16448	0.0712815	EFNA1, CD52, BST1, LYPD1, CD48, UMOD, EFNA4, OPCML	672	111	20562	2.20528	1	0.438536	0.399796		GOTERM_MF_DIRECT	GO:0008514~organic anion transmembrane transporter activity	3	0.436681	0.0833438	SLC22A3, SLCO2B1, MFSD10	657	14	18869	6.15427	1	0.849398	0.829892
GOTERM_BP_DIRECT	GO:0051607~defense response to virus	19	2.76565	0.000796	IL33, RNASEL, KCNJ8, RNASE6, IFIT3, IFIT2, PYCARD, ISG20, PLSCR1, PTPRC, IRF1, DDIT4, CASP1, PMAIP1, TLR7, TRIM22, TLR3, APOBEC3B, TLR2	641	233	19308	2.45627	0.946531	0.0314784	0.0304942		GOTERM_CC_DIRECT	GO:0002102~podosome	4	0.582242	0.0732519	VCAM1, SCIN, LPXN, LCP1	672	30	20562	4.07976	1	0.442085	0.403032		GOTERM_MF_DIRECT	GO:0004065~arylsulfatase activity	3	0.436681	0.0833438	GALNS, ARSJ, ARSF	657	14	18869	6.15427	1	0.849398	0.829892
GOTERM_BP_DIRECT	GO:0090026~positive regulation of monocyte chemotaxis	6	0.873362	0.000807	CX3CR1, CCR1, CXCL12, CCL5, S100A14, CCR2	641	23	19308	7.85783	0.948633	0.0315697	0.0305826		GOTERM_CC_DIRECT	GO:0005833~hemoglobin complex	3	0.436681	0.0746788	HBB, HBD	672	14	20562	6.55676	1	0.442085	0.403032		GOTERM_MF_DIRECT	GO:0043394~proteoglycan binding	3	0.436681	0.0833438	CTSK, FN1, CTSS	657	14	18869	6.15427	1	0.849398	0.829892
GOTERM_BP_DIRECT	GO:0002244~hematopoietic progenitor cell differentiation	10	1.4556	0.000815	LYN, PDGFRA, CSF1R, SFRP1, PTPRC, PLEK, PTPN6, INHBA, SSBP3, DOCK1	641	75	19308	4.01622	0.95023	0.0315697	0.0305826		GOTERM_CC_DIRECT	GO:0042627~chylomicron	3	0.436681	0.0746788	APOC1, APOC3, LSR	672	14	20562	6.55676	1	0.442085	0.403032		GOTERM_MF_DIRECT	GO:0042277~peptide binding	6	0.873362	0.0874892	RXRA, TMEM158, MME, NPR3, CLTB, CRIP1	657	68	18869	2.53411	1	0.88226	0.861999
GOTERM_BP_DIRECT	GO:0007160~cell-matrix adhesion	12	1.74672	0.000846	FGB, COL3A1, VCAM1, ITGAM, ITGA2, ITGB2, FGG, FN1, TSC1, L1CAM, LYVE1, CD44	641	107	19308	3.37813	0.955471	0.0322599	0.0312512		GOTERM_CC_DIRECT	GO:0055037~recycling endosome	9	1.31004	0.0749827	TUBA1A, SLC31A2, RAB25, MICALL2, ACKR1, KCNK1, SORL1, ABCG1, LTF	672	135	20562	2.03988	1	0.442085	0.403032		GOTERM_MF_DIRECT	GO:0070888~E-box binding	5	0.727802	0.0899871	MYC, BHLHE41, GATA3, AHR, HIF1A	657	49	18869	2.93061	1	0.897996	0.877374
GOTERM_BP_DIRECT	GO:0007204~positive regulation of cytosolic calcium ion concentration	15	2.18341	0.000851	CCR1, CX3CR1, PDGFRA, CD52, EDN1, LPAR1, CXCR4, ADM, KNG1, EDNRA, NMU, C3AR1, CD24, TAC1, CCR2	641	159	19308	2.84167	0.956306	0.0322599	0.0312512		GOTERM_CC_DIRECT	GO:0030054~cell junction	13	1.89229	0.0791113	PDGFRA, TES, SMAGP, ACTN1, CXCR4, CDH6, ENAH, SCIN, CDH3, CDH1, BASP1, EPB41L2, LCP1	672	232	20562	1.71456	1	0.461618	0.420839		GOTERM_MF_DIRECT	GO:0042923~neuropeptide binding	4	0.582242	0.0917119	NPY5R, GPR171, NPY1R, SORL1	657	31	18869	3.7058	1	0.905773	0.884972
GOTERM_BP_DIRECT	GO:0032743~positive regulation of interleukin-2 production	7	1.01892	0.00108015	SASH3, PTPRC, CLEC7A, RPS3, VTCN1, MALT1, CCR2	641	36	19308	5.85699	0.98122	0.0405388	0.0392713		GOTERM_CC_DIRECT	GO:0016342~catenin complex	4	0.582242	0.0853867	CDH6, CDH3, CDH1, CDH11	672	32	20562	3.82478	1	0.493152	0.449587		GOTERM_MF_DIRECT	GO:0005161~platelet-derived growth factor receptor binding	3	0.436681	0.0940235	LYN, PDGFRA, PTEN	657	15	18869	5.74399	1	0.919127	0.89802
GOTERM_BP_DIRECT	GO:0050829~defense response to Gram-negative bacterium	11	1.60116	0.0011044	PYCARD, IGHM, CASP1, RNASE6, ADM, CTSG, UMOD, LYZ, TAC1, B2M, LTF	641	94	19308	3.52488	0.982824	0.0410301	0.0397472		GOTERM_CC_DIRECT	GO:0070821~tertiary granule membrane	6	0.873362	0.0899442	CD53, ITGAM, FCER1G, PLAU, ITGB2, CYBB	672	73	20562	2.51492	1	0.514226	0.4688		GOTERM_MF_DIRECT	GO:1990782~protein tyrosine kinase binding	5	0.727802	0.0952672	BANK1, CDH1, BLNK, PTEN, CD247	657	50	18869	2.87199	1	0.921348	0.90019
GOTERM_BP_DIRECT	GO:0030854~positive regulation of granulocyte differentiation	4	0.582242	0.00114816	TESC, LEF1, HCLS1, EVI2B	641	7	19308	17.2124	0.98538	0.0422294	0.040909		GOTERM_CC_DIRECT	GO:0034666~integrin alpha2-beta1 complex	2	0.291121	0.0947435	LYN, ITGA2	672	3	20562	20.3988	1	0.520629	0.474637		GOTERM_MF_DIRECT	GO:0009055~electron carrier activity	6	0.873362	0.0961742	NCF2, CYBB, AKR1B1, COX7A1, DHRS3, IDO1	657	70	18869	2.46171	1	0.921348	0.90019
GOTERM_BP_DIRECT	GO:0060907~positive regulation of macrophage cytokine production	6	0.873362	0.00120608	PYCARD, CD74, LAPTM5, TLR7, HLA-G, TLR3	641	25	19308	7.2292	0.988188	0.0439204	0.0425472		GOTERM_CC_DIRECT	GO:0005602~complement component C1 complex	2	0.291121	0.0947435	C1QB, C1QA	672	3	20562	20.3988	1	0.520629	0.474637
GOTERM_BP_DIRECT	GO:0032731~positive regulation of interleukin-1 beta production	9	1.31004	0.001332	PYCARD, TYROBP, CASP8, CLEC7A, CASP1, NLRP2, MNDA, CCL19, MALT1	641	65	19308	4.17069	0.992571	0.0480302	0.0465284		GOTERM_CC_DIRECT	GO:0030485~smooth muscle contractile fiber	2	0.291121	0.0947435	ACTA2, IDO1	672	3	20562	20.3988	1	0.520629	0.474637
GOTERM_BP_DIRECT	GO:0050853~B cell receptor signaling pathway	13	1.89229	0.0013893	LYN, IGHM, SYK, PRKCB, PTPRC, IGKC, BANK1, LCK, TRBC1, BLNK, MNDA, PTPN6, MS4A1	641	131	19308	2.98917	0.993984	0.04961	0.0480588		GOTERM_CC_DIRECT	GO:0033001~Fc-gamma receptor III complex	2	0.291121	0.0947435	FCER1G, CD247	672	3	20562	20.3988	1	0.520629	0.474637
GOTERM_BP_DIRECT	GO:0003382~epithelial cell morphogenesis	5	0.727802	0.00158326	CLDN3, BCL11B, RAB25, FLNB, GRHL2	641	16	19308	9.41303	0.997056	0.0554595	0.0537254
GOTERM_BP_DIRECT	GO:0034375~high-density lipoprotein particle remodeling	5	0.727802	0.00158326	ABCA5, APOC1, LIPG, APOC3, ABCG1	641	16	19308	9.41303	0.997056	0.0554595	0.0537254
GOTERM_BP_DIRECT	GO:0030101~natural killer cell activation	6	0.873362	0.00173514	CD2, CASP8, ITGB2, IL18, GATA3, RASGRP1	641	27	19308	6.69371	0.998317	0.059091	0.0572434
GOTERM_BP_DIRECT	GO:0032753~positive regulation of interleukin-4 production	6	0.873362	0.00173514	SASH3, IL33, FCER1G, SYK, GATA3, HLA-E	641	27	19308	6.69371	0.998317	0.059091	0.0572434
GOTERM_BP_DIRECT	GO:2001238~positive regulation of extrinsic apoptotic signaling pathway	6	0.873362	0.00173514	PYCARD, PTPRC, TNFRSF12A, TNFSF10, G0S2, ITM2C	641	27	19308	6.69371	0.998317	0.059091	0.0572434
GOTERM_BP_DIRECT	GO:0014012~peripheral nervous system axon regeneration	4	0.582242	0.0017919	MMP2, TNC, TSPO, NEFL	641	8	19308	15.0608	0.998635	0.0593748	0.0575183
GOTERM_BP_DIRECT	GO:0050869~negative regulation of B cell activation	4	0.582242	0.0017919	BANK1, LAPTM5, FCGR2B, SAMSN1	641	8	19308	15.0608	0.998635	0.0593748	0.0575183
GOTERM_BP_DIRECT	GO:0009414~response to water deprivation	4	0.582242	0.0017919	MAPK10, CD9, AKR1B1, UMOD	641	8	19308	15.0608	0.998635	0.0593748	0.0575183
GOTERM_BP_DIRECT	GO:0008360~regulation of cell shape	14	2.03785	0.00199404	CSF1R, TPM1, LST1, ITGB2, LPAR1, FN1, PTN, RHOF, BAIAP2, CORO1A, RHOBTB2, HCK, RAC2, CCL2	641	155	19308	2.72067	0.999352	0.0639397	0.0619405
GOTERM_BP_DIRECT	GO:0051091~positive regulation of sequence-specific DNA binding transcription factor activity	12	1.74672	0.0020162	PYCARD, EDN1, FZD4, ANXA3, CLEC7A, DDIT3, PTEN, HCLS1, CYTL1, TRIM38, TRIM22, HIPK2	641	119	19308	3.03748	0.999403	0.0639397	0.0619405
GOTERM_BP_DIRECT	GO:0006957~complement activation, alternative pathway	5	0.727802	0.00201659	CFD, C3, C7, VSIG4, CFB	641	17	19308	8.85932	0.999404	0.0639397	0.0619405
GOTERM_BP_DIRECT	GO:0045730~respiratory burst	5	0.727802	0.00201659	CD52, NCF2, RAC2, CYBB, CD24	641	17	19308	8.85932	0.999404	0.0639397	0.0619405
GOTERM_BP_DIRECT	GO:0042119~neutrophil activation	5	0.727802	0.00201659	CXCL6, CXCL8, CCL5, IL18, CTSG	641	17	19308	8.85932	0.999404	0.0639397	0.0619405
GOTERM_BP_DIRECT	GO:0007568~aging	16	2.32897	0.00209822	C1QA, VCAM1, MMP7, MME, NPY5R, SERPINF1, MMP2, ITGB2, PTEN, NUDT1, ADM, PTGS2, TNFRSF1B, ENO3, UCP2, TSPO	641	194	19308	2.48426	0.999559	0.0654043	0.0633593
GOTERM_BP_DIRECT	GO:0019221~cytokine-mediated signaling pathway	14	2.03785	0.00211123	CCR1, CSF1R, FZD4, IL10RA, OSMR, GHR, HCK, STAT4, CCL2, CTSG, PTPN6, IL7R, CD44, CCR2	641	156	19308	2.70323	0.999579	0.0654043	0.0633593
GOTERM_BP_DIRECT	GO:0001895~retina homeostasis	7	1.01892	0.00216784	PIGR, CDH3, IGKC, LYZ, B2M, ACTB, LTF	641	41	19308	5.14273	0.999658	0.0654043	0.0633593
GOTERM_BP_DIRECT	GO:0031295~T cell costimulation	7	1.01892	0.00216784	LYN, CCL21, LCK, PTPN6, MAP3K8, CCL19, CD24	641	41	19308	5.14273	0.999658	0.0654043	0.0633593
GOTERM_BP_DIRECT	GO:0051496~positive regulation of stress fiber assembly	8	1.16448	0.00216947	SFRP1, GPR65, TPM1, LPAR1, TSC1, EVL, TAC1, RAPGEF3	641	55	19308	4.38134	0.99966	0.0654043	0.0633593
GOTERM_BP_DIRECT	GO:0019233~sensory perception of pain	8	1.16448	0.00216947	EDN1, MME, NMU, NPY1R, CCL2, PTGS2, TAC1, CCR2	641	55	19308	4.38134	0.99966	0.0654043	0.0633593
GOTERM_BP_DIRECT	GO:0042060~wound healing	11	1.60116	0.00221148	EXT1, COL1A1, IL33, PDGFRA, COL3A1, CDH3, CASP3, TPM1, REG1A, TNC, PPL	641	103	19308	3.21688	0.999709	0.0655953	0.0635443
GOTERM_BP_DIRECT	GO:0032755~positive regulation of interleukin-6 production	11	1.60116	0.00221148	PYCARD, TLR1, IL33, CD74, TYROBP, SYK, CLEC7A, TLR7, TLR3, MAPK13, TLR2	641	103	19308	3.21688	0.999709	0.0655953	0.0635443
GOTERM_BP_DIRECT	GO:0043691~reverse cholesterol transport	5	0.727802	0.00252542	ABCA5, LIPG, APOC3, CLU, ABCG1	641	18	19308	8.36713	0.999909	0.0741032	0.0717862
GOTERM_BP_DIRECT	GO:0007596~blood coagulation	10	1.4556	0.00253861	FGB, PROCR, GGCX, SERPINE2, VWF, PLAU, ITGA2, F11, F13A1, KNG1	641	88	19308	3.42292	0.999913	0.0741032	0.0717862
GOTERM_BP_DIRECT	GO:0030728~ovulation	4	0.582242	0.00262189	HPGD, TNFAIP6, MYC, PTGS2	641	9	19308	13.3874	0.999936	0.0758034	0.0734332
GOTERM_BP_DIRECT	GO:0051092~positive regulation of NF-kappaB transcription factor activity	14	2.03785	0.00263807	CX3CR1, PRKCB, ITGB2, IL18, CLU, MALT1, PYCARD, CLEC7A, RPS3, TRIM38, TRIM22, TLR3, TLR2, LTF	641	160	19308	2.63565	0.99994	0.0758034	0.0734332
GOTERM_BP_DIRECT	GO:0043066~negative regulation of apoptotic process	31	4.51237	0.0028423	CSF1R, TNFAIP8, LEF1, PTEN, FHL2, XIAP, AKR1B1, VTCN1, NOL3, MALT1, IFIT3, PLAC8, MYC, CASP3, UCP2, SOX9, CD74, BCL11B, NPY5R, RPS6, MMP9, ZNF16, HCK, SFRP1, CLDN7, CD27, EVI2B, MNAT1, CD44, BIRC3, LTF	641	526	19308	1.77523	0.999972	0.0810387	0.0785049
GOTERM_BP_DIRECT	GO:0001516~prostaglandin biosynthetic process	5	0.727802	0.00311588	CD74, EDN1, HPGDS, PLA2G4A, PTGS2	641	19	19308	7.92676	0.99999	0.0874825	0.0847472
GOTERM_BP_DIRECT	GO:2000406~positive regulation of T cell migration	5	0.727802	0.00311588	PYCARD, CXCL12, CCL21, CCL5, CORO1A	641	19	19308	7.92676	0.99999	0.0874825	0.0847472
GOTERM_BP_DIRECT	GO:0071727~cellular response to triacyl bacterial lipopeptide	3	0.436681	0.00321866	TLR1, CD14, TLR2	641	3	19308	30.1217	0.999993	0.0890092	0.0862262
GOTERM_BP_DIRECT	GO:0001766~membrane raft polarization	3	0.436681	0.00321866	CD2, MAL, DOCK2	641	3	19308	30.1217	0.999993	0.0890092	0.0862262
GOTERM_BP_DIRECT	GO:0045766~positive regulation of angiogenesis	14	2.03785	0.00326794	CX3CR1, BTG1, CXCL8, PRKCB, ANXA3, ITGB2, CYBB, ADM, HIF1A, HIPK2, C3, C3AR1, RAPGEF3, TLR3	641	164	19308	2.57136	0.999994	0.0892173	0.0864277
GOTERM_BP_DIRECT	GO:0035987~endodermal cell differentiation	6	0.873362	0.0032747	LAMB3, MMP2, ITGB2, FN1, INHBA, MMP9	641	31	19308	5.83	0.999994	0.0892173	0.0864277
GOTERM_BP_DIRECT	GO:0010951~negative regulation of endopeptidase activity	13	1.89229	0.00344989	CSTB, SERPINA3, ITIH2, SERPINE2, SERPINF1, RARRES1, CST6, WFDC2, KNG1, C3, SLPI, COL6A3, HRG	641	146	19308	2.68207	0.999997	0.0932992	0.090382
GOTERM_BP_DIRECT	GO:0002548~monocyte chemotaxis	7	1.01892	0.00351229	CCL8, CCL21, CCL5, CCL2, CTSG, CCL19, CCR2	641	45	19308	4.6856	0.999998	0.0933239	0.0904059
GOTERM_BP_DIRECT	GO:0042100~B cell proliferation	7	1.01892	0.00351229	SASH3, PTPRC, LEF1, PTEN, IL7R, MS4A1, RASGRP1	641	45	19308	4.6856	0.999998	0.0933239	0.0904059
GOTERM_BP_DIRECT	GO:0050729~positive regulation of inflammatory response	11	1.60116	0.00358028	PYCARD, IL33, MDK, ITGA2, CASP1, IL18, TLR7, TLR3, MAPK13, CCR2, TLR2	641	110	19308	3.01217	0.999998	0.0933239	0.0904059
GOTERM_BP_DIRECT	GO:0006874~cellular calcium ion homeostasis	11	1.60116	0.00358028	CCR1, EDN1, EDNRA, CCL8, CXCL12, PRKCB, CCL5, RMDN3, UMOD, CCL19, CCR2	641	110	19308	3.01217	0.999998	0.0933239	0.0904059
GOTERM_BP_DIRECT	GO:0007229~integrin-mediated signaling pathway	11	1.60116	0.00358028	HCK, COL3A1, ITGAM, COL16A1, SYK, ITGA2, ITGB2, PLEK, FN1, PTN, DOCK1	641	110	19308	3.01217	0.999998	0.0933239	0.0904059
GOTERM_BP_DIRECT	GO:0021987~cerebral cortex development	9	1.31004	0.00362449	YWHAE, COL3A1, MDK, NSUN5, CSNK2A2, TACC3, NEFL, TSC1, HIF1A	641	76	19308	3.56704	0.999998	0.0933239	0.0904059
GOTERM_BP_DIRECT	GO:0070233~negative regulation of T cell apoptotic process	4	0.582242	0.00365379	CCL5, CD27, IL7R, IDO1	641	10	19308	12.0487	0.999999	0.0933239	0.0904059
GOTERM_BP_DIRECT	GO:0002474~antigen processing and presentation of peptide antigen via MHC class I	4	0.582242	0.00365379	HLA-F, B2M, HLA-G, HLA-E	641	10	19308	12.0487	0.999999	0.0933239	0.0904059
GOTERM_BP_DIRECT	GO:0071345~cellular response to cytokine stimulus	6	0.873362	0.003777	CSF1R, PID1, MME, LEF1, HCLS1, CXCR4	641	32	19308	5.64782	0.999999	0.095576	0.0925877
GOTERM_BP_DIRECT	GO:0050901~leukocyte tethering or rolling	5	0.727802	0.00379394	EXT1, CX3CR1, VCAM1, SELL, SELE	641	20	19308	7.53042	0.999999	0.095576	0.0925877
GOTERM_BP_DIRECT	GO:0022617~extracellular matrix disassembly	7	1.01892	0.00392819	MMP7, MMP2, CTSK, CTSG, LCP1, MMP9, CTSS	641	46	19308	4.58373	0.999999	0.0977581	0.0947015
GOTERM_BP_DIRECT	GO:0030155~regulation of cell adhesion	8	1.16448	0.00393371	CXCL8, PLAU, IL18, TNC, CXCR4, PRKX, SOX9, CYTIP	641	61	19308	3.95038	0.999999	0.0977581	0.0947015
GOTERM_BP_DIRECT	GO:0032355~response to estradiol	11	1.60116	0.00407477	GHR, COL1A1, GGT5, CASP8, HPGD, MYC, CASP3, ARPC1B, PTEN, PTN, PTGS2	641	112	19308	2.95838	1	0.100584	0.0974388
GOTERM_BP_DIRECT	GO:0006898~receptor-mediated endocytosis	9	1.31004	0.0042554	ITGAM, MRC1, ITGB2, STAB1, CD14, ADRB2, FCGR2B, SORL1, LYVE1	641	78	19308	3.47558	1	0.103761	0.100517
GOTERM_BP_DIRECT	GO:0050731~positive regulation of peptidyl-tyrosine phosphorylation	10	1.4556	0.0042599	GHR, EFNA1, CD74, FGF7, PTPRC, SYK, BANK1, CLEC7A, HCLS1, CD44	641	95	19308	3.1707	1	0.103761	0.100517
GOTERM_BP_DIRECT	GO:0043388~positive regulation of DNA binding	6	0.873362	0.00433215	EGF, MYC, ITGA2, MMP9, HIPK2, NME1	641	33	19308	5.47667	1	0.104827	0.101549
GOTERM_BP_DIRECT	GO:0032930~positive regulation of superoxide anion generation	5	0.727802	0.00456535	ITGAM, TYROBP, SYK, CLEC7A, ITGB2	641	21	19308	7.17183	1	0.108331	0.104944
GOTERM_BP_DIRECT	GO:0008154~actin polymerization or depolymerization	5	0.727802	0.00456535	ENAH, SCIN, WIPF1, EVL, WASL	641	21	19308	7.17183	1	0.108331	0.104944
GOTERM_BP_DIRECT	GO:0045088~regulation of innate immune response	5	0.727802	0.00456535	CASP8, IRF1, XIAP, FCGR2B, BIRC3	641	21	19308	7.17183	1	0.108331	0.104944
GOTERM_BP_DIRECT	GO:0065003~macromolecular complex assembly	13	1.89229	0.00477073	FGB, CD74, WIPF1, FGG, CD3G, WASL, EXT1, LPXN, SOX9, CD247, MNAT1, SSBP3, SH3BGR	641	152	19308	2.5762	1	0.111964	0.108463
GOTERM_BP_DIRECT	GO:0097105~presynaptic membrane assembly	4	0.582242	0.00490109	PTPRD, NLGN4X, PTEN, CEL	641	11	19308	10.9533	1	0.111964	0.108463
GOTERM_BP_DIRECT	GO:0002726~positive regulation of T cell cytokine production	4	0.582242	0.00490109	SASH3, HLA-A, B2M, MALT1	641	11	19308	10.9533	1	0.111964	0.108463
GOTERM_BP_DIRECT	GO:0002237~response to molecule of bacterial origin	4	0.582242	0.00490109	CXCL8, CD24, B2M, TLR2	641	11	19308	10.9533	1	0.111964	0.108463
GOTERM_BP_DIRECT	GO:0031639~plasminogen activation	4	0.582242	0.00490109	FGB, PLAU, F11, FGG	641	11	19308	10.9533	1	0.111964	0.108463
GOTERM_BP_DIRECT	GO:0002819~regulation of adaptive immune response	4	0.582242	0.00490109	IRF1, CD48, AHR, FCGR2B	641	11	19308	10.9533	1	0.111964	0.108463
GOTERM_BP_DIRECT	GO:0071222~cellular response to lipopolysaccharide	15	2.18341	0.0051397	CX3CR1, CXCL6, CXCL8, CXCL1, TNFRSF1B, PYCARD, MRC1, CASP1, LCN2, IRF8, TSPO, CCL2, CTSG, CD14, B2M	641	193	19308	2.34106	1	0.11669	0.113042
GOTERM_BP_DIRECT	GO:0051603~proteolysis involved in cellular protein catabolic process	7	1.01892	0.00539503	CASP8, CTSK, GZMA, CTSS, PSMB8, PSMB10, MALT1	641	49	19308	4.3031	1	0.121736	0.117929
GOTERM_BP_DIRECT	GO:0034612~response to tumor necrosis factor	6	0.873362	0.00561261	GGT5, CASP8, CASP3, CD14, PTGS2, SELE	641	35	19308	5.16372	1	0.125688	0.121758
GOTERM_BP_DIRECT	GO:0045471~response to ethanol	12	1.74672	0.00563852	VCAM1, CLDN3, CASP8, RGS19, HPGD, MYC, CTSK, CLDN7, TNC, CD27, GATA3, CD14	641	136	19308	2.6578	1	0.125688	0.121758
GOTERM_BP_DIRECT	GO:0001817~regulation of cytokine production	7	1.01892	0.00596282	LYN, TLR1, CASP8, GATA3, VTCN1, TLR2, LTF	641	50	19308	4.21704	1	0.131325	0.127219
GOTERM_BP_DIRECT	GO:0031623~receptor internalization	7	1.01892	0.00596282	GHR, CXCL8, FCER1G, SYK, ITGB2, CD9, ADM	641	50	19308	4.21704	1	0.131325	0.127219
GOTERM_BP_DIRECT	GO:0007015~actin filament organization	12	1.74672	0.00628119	MARCKS, MARCKSL1, ACTN1, TPM1, RAC2, SORBS2, EVL, WASL, RHOF, ARHGAP25, CORO1A, RHOBTB2	641	138	19308	2.61928	1	0.133957	0.129769
GOTERM_BP_DIRECT	GO:0002724~regulation of T cell cytokine production	3	0.436681	0.00629589	CLC, TNFRSF1B, CCR2	641	4	19308	22.5913	1	0.133957	0.129769
GOTERM_BP_DIRECT	GO:0014034~neural crest cell fate commitment	3	0.436681	0.00629589	EDN1, EDNRA, SFRP1	641	4	19308	22.5913	1	0.133957	0.129769
GOTERM_BP_DIRECT	GO:0035809~regulation of urine volume	3	0.436681	0.00629589	AKR1B1, ADM, UMOD	641	4	19308	22.5913	1	0.133957	0.129769
GOTERM_BP_DIRECT	GO:0045582~positive regulation of T cell differentiation	6	0.873362	0.00634366	CD74, SMARCD2, MDK, CD27, GATA3, ACTB	641	36	19308	5.02028	1	0.133957	0.129769
GOTERM_BP_DIRECT	GO:0042113~B cell activation	6	0.873362	0.00634366	CASP8, BANK1, PRKCB, MS4A1, RASGRP1, MALT1	641	36	19308	5.02028	1	0.133957	0.129769
GOTERM_BP_DIRECT	GO:0007252~I-kappaB phosphorylation	4	0.582242	0.00637525	PRDX4, TLR7, TLR3, TLR2	641	12	19308	10.0406	1	0.133957	0.129769
GOTERM_BP_DIRECT	GO:0006268~DNA unwinding involved in DNA replication	5	0.727802	0.00641013	GINS1, HMGA1, MCM3, MCM5, MCM2	641	23	19308	6.54819	1	0.133957	0.129769
GOTERM_BP_DIRECT	GO:0048260~positive regulation of receptor-mediated endocytosis	5	0.727802	0.00641013	C3, CCL21, CCL19, CLU, B2M	641	23	19308	6.54819	1	0.133957	0.129769
GOTERM_BP_DIRECT	GO:0007507~heart development	16	2.32897	0.00647373	EDN1, KCNJ8, MMP2, PTEN, FN1, ADM, PTN, CRIP1, PDLIM1, COL3A1, EDNRA, CASP8, PDLIM2, CASP3, SOX9, SOX4	641	219	19308	2.20067	1	0.134522	0.130316
GOTERM_BP_DIRECT	GO:0007264~small GTPase mediated signal transduction	11	1.60116	0.00700315	RHOT1, RGS19, RHEB, RAC2, RAB38, RHOF, DOCK2, DOCK1, RASGRP1, RAPGEF3, RHOBTB2	641	121	19308	2.73833	1	0.144706	0.140181
GOTERM_BP_DIRECT	GO:0001503~ossification	9	1.31004	0.00714682	EXT1, COL1A1, RASSF2, CDH11, COL5A2, SP3, SOX9, MMP9, LTF	641	85	19308	3.18935	1	0.146849	0.142258
GOTERM_BP_DIRECT	GO:2000249~regulation of actin cytoskeleton reorganization	5	0.727802	0.00749384	PDGFRA, CSF1R, MDK, IQGAP2, RAPGEF3	641	24	19308	6.27535	1	0.153124	0.148336
GOTERM_BP_DIRECT	GO:0043154~negative regulation of cysteine-type endopeptidase activity involved in apoptotic process	8	1.16448	0.00775924	TNFAIP8, MICAL1, XIAP, CD27, SFN, PTGS2, CD44, BIRC3	641	69	19308	3.49237	1	0.157218	0.152302
GOTERM_BP_DIRECT	GO:0030036~actin cytoskeleton organization	14	2.03785	0.00777966	KANK1, ACTN1, CXCL1, CORO1A, EHBP1, ADRA2A, PDLIM1, TYROBP, PDLIM2, RAC2, FLNB, PIP5K1C, PFN1, DOCK2	641	182	19308	2.31705	1	0.157218	0.152302
GOTERM_BP_DIRECT	GO:0006968~cellular defense response	7	1.01892	0.007927	CX3CR1, TYROBP, NCF2, UMOD, MNDA, HLA-G, CCR2	641	53	19308	3.97834	1	0.158415	0.153462
GOTERM_BP_DIRECT	GO:0016477~cell migration	18	2.62009	0.00795502	BTG1, LAMB3, USP9X, ITGB2, PTEN, RHOF, L1CAM, CORO1A, SORL1, EFNA1, PSTPIP2, GPC5, LCP1, IGFBP6, CD24, DOCK2, DOCK1, CD44	641	267	19308	2.03068	1	0.158415	0.153462
GOTERM_BP_DIRECT	GO:0097242~beta-amyloid clearance	4	0.582242	0.00808584	C3, ITGAM, MME, ITGB2	641	13	19308	9.26821	1	0.158415	0.153462
GOTERM_BP_DIRECT	GO:0002675~positive regulation of acute inflammatory response	4	0.582242	0.00808584	NPY5R, ALOX5AP, OSMR, TAC1	641	13	19308	9.26821	1	0.158415	0.153462
GOTERM_BP_DIRECT	GO:0016322~neuron remodeling	4	0.582242	0.00808584	C3, C1QA, EDNRA, C1QL1	641	13	19308	9.26821	1	0.158415	0.153462
GOTERM_BP_DIRECT	GO:0071456~cellular response to hypoxia	12	1.74672	0.0081404	EDN1, SFRP1, CPEB1, MYC, PTEN, SIRT4, PMAIP1, PTN, PTGS2, HIF1A, AQP3, HIPK2	641	143	19308	2.52769	1	0.158415	0.153462
GOTERM_BP_DIRECT	GO:0018108~peptidyl-tyrosine phosphorylation	12	1.74672	0.0081404	LYN, PDGFRA, CSF1R, HCK, PKM, PTPRC, DYRK2, SYK, LCK, EGF, PTPN6, HIPK2	641	143	19308	2.52769	1	0.158415	0.153462
GOTERM_BP_DIRECT	GO:0006909~phagocytosis	8	1.16448	0.00838176	NCF2, ANXA3, ITGB2, IRF8, ICAM3, CD14, PIP5K1C, CORO1A	641	70	19308	3.44248	1	0.162253	0.15718
GOTERM_BP_DIRECT	GO:0042572~retinol metabolic process	7	1.01892	0.00867437	ALDH1A3, CYP2C8, ADH1C, ADH1B, AKR1B1, CEL, DHRS3	641	54	19308	3.90466	1	0.167038	0.161816
GOTERM_BP_DIRECT	GO:0098742~cell-cell adhesion via plasma-membrane adhesion molecules	6	0.873362	0.00893336	CDH6, ITGAM, CDH3, CDH1, CDH11, ITGB2	641	39	19308	4.63411	1	0.17113	0.165779
GOTERM_BP_DIRECT	GO:0010977~negative regulation of neuron projection development	8	1.16448	0.00904023	KANK1, PTEN, NR2F1, LPAR1, TSC1, DENND5A, B2M, ITM2C	641	71	19308	3.39399	1	0.171392	0.166033
GOTERM_BP_DIRECT	GO:0043627~response to estrogen	8	1.16448	0.00904023	HOXA10, KRT19, MME, MMP2, ARPC1B, TNFRSF11B, GATA3, CD24	641	71	19308	3.39399	1	0.171392	0.166033
GOTERM_BP_DIRECT	GO:0071407~cellular response to organic cyclic compound	7	1.01892	0.00947089	P2RY13, KLF5, CASP8, CCL5, ARL6IP5, IL18, CCL2	641	55	19308	3.83367	1	0.177724	0.172167
GOTERM_BP_DIRECT	GO:0007193~adenylate cyclase-inhibiting G-protein coupled receptor signaling pathway	7	1.01892	0.00947089	EDN1, EDNRA, MTNR1A, NPR3, NPY1R, LPAR1, ADRA2A	641	55	19308	3.83367	1	0.177724	0.172167
GOTERM_BP_DIRECT	GO:0030177~positive regulation of Wnt signaling pathway	6	0.873362	0.00993769	KANK1, SFRP1, FZD4, LEF1, TLR2, DACT1	641	40	19308	4.51825	1	0.18282	0.177104
GOTERM_BP_DIRECT	GO:0035094~response to nicotine	6	0.873362	0.00993769	EDN1, VCAM1, CASP3, MMP2, LYPD1, KCNK1	641	40	19308	4.51825	1	0.18282	0.177104
GOTERM_BP_DIRECT	GO:0001782~B cell homeostasis	5	0.727802	0.0100076	LYN, SASH3, CAMLG, CASP3, IL7R	641	26	19308	5.79263	1	0.18282	0.177104
GOTERM_BP_DIRECT	GO:0050777~negative regulation of immune response	4	0.582242	0.0100407	LYN, COL3A1, FCGR2B, HLA-G	641	14	19308	8.6062	1	0.18282	0.177104
GOTERM_BP_DIRECT	GO:0032736~positive regulation of interleukin-13 production	4	0.582242	0.0100407	IL33, IL18, GATA3, HLA-E	641	14	19308	8.6062	1	0.18282	0.177104
GOTERM_BP_DIRECT	GO:0031529~ruffle organization	4	0.582242	0.0100407	CSF1R, CCL21, TPM1, PLEK	641	14	19308	8.6062	1	0.18282	0.177104
GOTERM_BP_DIRECT	GO:0002476~antigen processing and presentation of endogenous peptide antigen via MHC class Ib	3	0.436681	0.0102633	HLA-F, HLA-G, HLA-E	641	5	19308	18.073	1	0.184983	0.179199
GOTERM_BP_DIRECT	GO:0002282~microglial cell activation involved in immune response	3	0.436681	0.0102633	CX3CR1, IL33, TYROBP	641	5	19308	18.073	1	0.184983	0.179199
GOTERM_BP_DIRECT	GO:0090263~positive regulation of canonical Wnt signaling pathway	10	1.4556	0.0103104	COL1A1, KANK1, SFRP4, SFRP1, CDH3, EGF, XIAP, GPC5, SOX4, DACT1	641	109	19308	2.76346	1	0.184983	0.179199
GOTERM_BP_DIRECT	GO:0071300~cellular response to retinoic acid	8	1.16448	0.0112429	LYN, COL1A1, FZD4, MYC, TESC, SERPINF1, TNC, SOX9	641	74	19308	3.2564	1	0.200735	0.194459
GOTERM_BP_DIRECT	GO:0090303~positive regulation of wound healing	5	0.727802	0.0114463	KANK1, CLDN4, CLDN3, CLEC7A, ADRA2A	641	27	19308	5.57809	1	0.201433	0.195135
GOTERM_BP_DIRECT	GO:0033344~cholesterol efflux	5	0.727802	0.0114463	ABCA5, APOC1, APOC3, ABCA8, ABCG1	641	27	19308	5.57809	1	0.201433	0.195135
GOTERM_BP_DIRECT	GO:0002639~positive regulation of immunoglobulin production	5	0.727802	0.0114463	SASH3, IL33, PTPRC, STX4, HLA-E	641	27	19308	5.57809	1	0.201433	0.195135
GOTERM_BP_DIRECT	GO:0030217~T cell differentiation	6	0.873362	0.0121732	PTPRC, LCK, SP3, GATA3, IL7R, SOX4	641	42	19308	4.3031	1	0.212444	0.205801
GOTERM_BP_DIRECT	GO:0008584~male gonad development	10	1.4556	0.0121875	HOXA10, SFRP1, PRDX4, TESC, TNFSF10, NUDT1, GATA3, SOX9, INHBA, TLR3	641	112	19308	2.68944	1	0.212444	0.205801
GOTERM_BP_DIRECT	GO:0034142~toll-like receptor 4 signaling pathway	4	0.582242	0.0122461	LYN, TRIL, CD14, S100A14	641	15	19308	8.03245	1	0.212458	0.205815
GOTERM_BP_DIRECT	GO:0032703~negative regulation of interleukin-2 production	5	0.727802	0.0130114	PTPRC, LAPTM5, HOMER3, GATA3, VSIG4	641	28	19308	5.37887	1	0.223626	0.216634
GOTERM_BP_DIRECT	GO:0051894~positive regulation of focal adhesion assembly	5	0.727802	0.0130114	EPB41L5, SFRP1, COL16A1, TSC1, HRG	641	28	19308	5.37887	1	0.223626	0.216634
GOTERM_BP_DIRECT	GO:0034504~protein localization to nucleus	6	0.873362	0.0134092	YWHAE, COL1A1, ZBTB16, XPA, SOX9, GBP2	641	43	19308	4.20303	1	0.229391	0.222219
GOTERM_BP_DIRECT	GO:0098869~cellular oxidant detoxification	8	1.16448	0.0138104	PRDX4, ALOX5AP, GPX7, HBB, HBD, IPCEF1, LTC4S, PTGS2	641	77	19308	3.12953	1	0.23516	0.227807
GOTERM_BP_DIRECT	GO:0042981~regulation of apoptotic process	16	2.32897	0.0142393	TNFAIP8, ACTN1, XIAP, NOL3, CLU, MALT1, ACTB, NME1, ING2, CASP8, MRGBP, CASP1, RPS3, PTPN6, SOX9, BIRC3	641	240	19308	2.00811	1	0.239343	0.231859
GOTERM_BP_DIRECT	GO:0030199~collagen fibril organization	7	1.01892	0.0142476	EXT1, COL1A1, COL3A1, COL1A2, LUM, COL5A2, FMOD	641	60	19308	3.5142	1	0.239343	0.231859
GOTERM_BP_DIRECT	GO:0007565~female pregnancy	9	1.31004	0.01439	SLC38A1, CLDN4, COL16A1, HPGD, ITGA2, UCP2, ADM, ADRA2A, IDO1	641	96	19308	2.82391	1	0.239343	0.231859
GOTERM_BP_DIRECT	GO:0070372~regulation of ERK1 and ERK2 cascade	5	0.727802	0.0147066	LYN, SYK, FN1, PTPN6, RASGRP1	641	29	19308	5.19339	1	0.239343	0.231859
GOTERM_BP_DIRECT	GO:0060074~synapse maturation	4	0.582242	0.0147067	CX3CR1, PTEN, NEFL, PFN1	641	16	19308	7.53042	1	0.239343	0.231859
GOTERM_BP_DIRECT	GO:0022408~negative regulation of cell-cell adhesion	4	0.582242	0.0147067	EPB41L5, JAG1, CDH1, LEF1	641	16	19308	7.53042	1	0.239343	0.231859
GOTERM_BP_DIRECT	GO:1902166~negative regulation of intrinsic apoptotic signaling pathway in response to DNA damage by p53 class mediator	4	0.582242	0.0147067	CD74, MUC1, ING2, CD44	641	16	19308	7.53042	1	0.239343	0.231859
GOTERM_BP_DIRECT	GO:0015671~oxygen transport	4	0.582242	0.0147067	MYC, HBB, HBD, IPCEF1	641	16	19308	7.53042	1	0.239343	0.231859
GOTERM_BP_DIRECT	GO:0034116~positive regulation of heterotypic cell-cell adhesion	4	0.582242	0.0147067	FGB, LCK, FGG, CD44	641	16	19308	7.53042	1	0.239343	0.231859
GOTERM_BP_DIRECT	GO:0010820~positive regulation of T cell chemotaxis	4	0.582242	0.0147067	CCL21, CCL5, STK39, CCR2	641	16	19308	7.53042	1	0.239343	0.231859
GOTERM_BP_DIRECT	GO:0061041~regulation of wound healing	3	0.436681	0.0150586	ACTA2, TNFRSF12A, PLAU	641	6	19308	15.0608	1	0.240806	0.233277
GOTERM_BP_DIRECT	GO:0042492~gamma-delta T cell differentiation	3	0.436681	0.0150586	PTPRC, SYK, SOX13	641	6	19308	15.0608	1	0.240806	0.233277
GOTERM_BP_DIRECT	GO:0002830~positive regulation of type 2 immune response	3	0.436681	0.0150586	IL33, CD74, IDO1	641	6	19308	15.0608	1	0.240806	0.233277
GOTERM_BP_DIRECT	GO:0009449~gamma-aminobutyric acid biosynthetic process	3	0.436681	0.0150586	SLC38A1, GAD1, SLC1A3	641	6	19308	15.0608	1	0.240806	0.233277
GOTERM_BP_DIRECT	GO:0009653~anatomical structure morphogenesis	11	1.60116	0.0152099	LIG1, MCAM, LST1, SOX13, GATA3, CST6, LYVE1, SOX4, NFE2L1, DKK3, MPZL2	641	136	19308	2.43631	1	0.242173	0.234601
GOTERM_BP_DIRECT	GO:0045860~positive regulation of protein kinase activity	7	1.01892	0.0153728	RASSF2, PTPRC, CCL21, MMD, LCP2, CCL19, CDC25B	641	61	19308	3.45659	1	0.243712	0.236092
GOTERM_BP_DIRECT	GO:0006366~transcription from RNA polymerase II promoter	16	2.32897	0.0157721	EDN1, EHF, PRDM4, BCL11B, LEF1, GATA3, INHBA, ADRB2, PLAC8, NFIL3, ELF3, MYC, IRF1, CYTL1, SOX9, MNAT1	641	243	19308	1.98332	1	0.248969	0.241185
GOTERM_BP_DIRECT	GO:0060070~canonical Wnt signaling pathway	9	1.31004	0.0161341	EXT1, SFRP4, EDN1, EDNRA, SFRP1, FZD4, LEF1, PTEN, SOX9	641	98	19308	2.76628	1	0.253596	0.245666
GOTERM_BP_DIRECT	GO:0043406~positive regulation of MAP kinase activity	8	1.16448	0.0167722	GHR, EDN1, PTPRC, EGF, CD24, TPD52L1, RASGRP1, ADRA2A	641	80	19308	3.01217	1	0.262504	0.254296
GOTERM_BP_DIRECT	GO:0007049~cell cycle	21	3.05677	0.0168728	STEAP3, USP9X, DYNLT3, CSNK2A2, KLHL21, HNRNPU, AHR, CDC25B, MAPK13, ZNF16, STK10, RASSF2, DDIT3, EPB41L2, ENSA, MCM3, NUP43, MCM5, MAP3K8, MNAT1, MCM2	641	359	19308	1.76199	1	0.262958	0.254736
GOTERM_BP_DIRECT	GO:0048245~eosinophil chemotaxis	4	0.582242	0.0174261	CCL8, CCL21, CCL5, CCL2	641	17	19308	7.08746	1	0.268172	0.259787
GOTERM_BP_DIRECT	GO:0001779~natural killer cell differentiation	4	0.582242	0.0174261	PTPRC, NFIL3, SP3, TOX	641	17	19308	7.08746	1	0.268172	0.259787
GOTERM_BP_DIRECT	GO:1990869~cellular response to chemokine	4	0.582242	0.0174261	CXCL12, CCL21, REG1A, STK39	641	17	19308	7.08746	1	0.268172	0.259787
GOTERM_BP_DIRECT	GO:0045071~negative regulation of viral genome replication	6	0.873362	0.0176168	ISG20, RNASEL, PLSCR1, SLPI, CCL5, LTF	641	46	19308	3.92892	1	0.269978	0.261536
GOTERM_BP_DIRECT	GO:0032956~regulation of actin cytoskeleton organization	8	1.16448	0.01898	BST1, RAC2, RHOF, IQGAP2, HRG, BAIAP2, CORO1A, RHOBTB2	641	82	19308	2.9387	1	0.289662	0.280605
GOTERM_BP_DIRECT	GO:0014068~positive regulation of phosphatidylinositol 3-kinase signaling	8	1.16448	0.0201569	PDGFRA, EGF, CCL5, IL18, FN1, HCLS1, PTPN6, SOX9	641	83	19308	2.90329	1	0.302193	0.292744
GOTERM_BP_DIRECT	GO:0045987~positive regulation of smooth muscle contraction	4	0.582242	0.0204062	EDN1, ITGA2, NMU, PTGS2	641	18	19308	6.69371	1	0.302193	0.292744
GOTERM_BP_DIRECT	GO:0060325~face morphogenesis	5	0.727802	0.0206026	COL1A1, PDGFRA, CRISPLD2, MMP2, LEF1	641	32	19308	4.70651	1	0.302193	0.292744
GOTERM_BP_DIRECT	GO:0001957~intramembranous ossification	3	0.436681	0.0206227	COL1A1, MMP2, CTSK	641	7	19308	12.9093	1	0.302193	0.292744
GOTERM_BP_DIRECT	GO:1990776~response to angiotensin	3	0.436681	0.0206227	COL3A1, CYBB, PTGS2	641	7	19308	12.9093	1	0.302193	0.292744
GOTERM_BP_DIRECT	GO:0000185~activation of MAPKKK activity	3	0.436681	0.0206227	MAP4K1, GADD45A, GADD45G	641	7	19308	12.9093	1	0.302193	0.292744
GOTERM_BP_DIRECT	GO:0010543~regulation of platelet activation	3	0.436681	0.0206227	FCER1G, SYK, HRG	641	7	19308	12.9093	1	0.302193	0.292744
GOTERM_BP_DIRECT	GO:0002606~positive regulation of dendritic cell antigen processing and presentation	3	0.436681	0.0206227	CD74, CCL21, CCL19	641	7	19308	12.9093	1	0.302193	0.292744
GOTERM_BP_DIRECT	GO:1900028~negative regulation of ruffle assembly	3	0.436681	0.0206227	KANK1, TACSTD2, EVL	641	7	19308	12.9093	1	0.302193	0.292744
GOTERM_BP_DIRECT	GO:0003357~noradrenergic neuron differentiation	3	0.436681	0.0206227	EDN1, EDNRA, SOX4	641	7	19308	12.9093	1	0.302193	0.292744
GOTERM_BP_DIRECT	GO:0042130~negative regulation of T cell proliferation	6	0.873362	0.0208584	PTEN, PTPN6, VSIG4, VTCN1, HLA-G, IDO1	641	48	19308	3.76521	1	0.304433	0.294914
GOTERM_BP_DIRECT	GO:0042632~cholesterol homeostasis	9	1.31004	0.0222775	GRAMD1B, ABCA5, LIPG, IL18, TSPO, APOC3, CD24, ABCG1, NFE2L1	641	104	19308	2.60668	1	0.322944	0.312846
GOTERM_BP_DIRECT	GO:0006958~complement activation, classical pathway	10	1.4556	0.0223023	C1QB, C3, IGHM, C1QA, IGKC, C7, C1S, C1RL, TRBC1, CLU	641	124	19308	2.42917	1	0.322944	0.312846
GOTERM_BP_DIRECT	GO:0045429~positive regulation of nitric oxide biosynthetic process	6	0.873362	0.0226156	EDN1, CLEC7A, ITGB2, HBB, PTGS2, CLU	641	49	19308	3.68837	1	0.325345	0.315172
GOTERM_BP_DIRECT	GO:0032868~response to insulin	8	1.16448	0.0226614	LYN, COL1A1, CTSK, TNFSF10, TSC1, ADM, KLF15, TLR2	641	85	19308	2.83498	1	0.325345	0.315172
GOTERM_BP_DIRECT	GO:0090090~negative regulation of canonical Wnt signaling pathway	11	1.60116	0.0227334	SFRP4, SFRP1, MDK, FZD4, DDIT3, CTNNBIP1, SOX13, IGFBP6, SOX9, DKK3, DACT1	641	145	19308	2.28509	1	0.325345	0.315172
GOTERM_BP_DIRECT	GO:0051726~regulation of cell cycle	19	2.76565	0.0231458	CDKL3, CXCL8, GADD45A, CSNK2A2, PTEN, XIAP, TSC1, INHBA, ACTB, GADD45G, HIPK2, MRGBP, PTPRC, RHEB, MYC, IRF1, DDIT3, EVI2B, BIRC3	641	324	19308	1.7664	1	0.329461	0.31916
GOTERM_BP_DIRECT	GO:2000060~positive regulation of protein ubiquitination involved in ubiquitin-dependent protein catabolic process	4	0.582242	0.0236481	EGF, PTEN, LAPTM5, CLU	641	19	19308	6.34141	1	0.329461	0.31916
GOTERM_BP_DIRECT	GO:0050765~negative regulation of phagocytosis	4	0.582242	0.0236481	PLSCR1, PTEN, FCGR2B, TLR2	641	19	19308	6.34141	1	0.329461	0.31916
GOTERM_BP_DIRECT	GO:0042730~fibrinolysis	4	0.582242	0.0236481	FGB, PLAU, FGG, HRG	641	19	19308	6.34141	1	0.329461	0.31916
GOTERM_BP_DIRECT	GO:0050921~positive regulation of chemotaxis	4	0.582242	0.0236481	CCL21, CXCR4, STX4, CCL19	641	19	19308	6.34141	1	0.329461	0.31916
GOTERM_BP_DIRECT	GO:0016064~immunoglobulin mediated immune response	4	0.582242	0.0236481	CD74, FCER1G, CD27, FCGR2B	641	19	19308	6.34141	1	0.329461	0.31916
GOTERM_BP_DIRECT	GO:0010759~positive regulation of macrophage chemotaxis	4	0.582242	0.0236481	CSF1R, MDK, CCL5, C3AR1	641	19	19308	6.34141	1	0.329461	0.31916
GOTERM_BP_DIRECT	GO:0050766~positive regulation of phagocytosis	6	0.873362	0.0244659	PYCARD, FCER1G, CLEC7A, MFGE8, DOCK2, FCGR2B	641	50	19308	3.6146	1	0.339568	0.328951
GOTERM_BP_DIRECT	GO:0051482~positive regulation of cytosolic calcium ion concentration involved in phospholipase C-activating G-protein coupled signaling pathway	5	0.727802	0.0252339	GNA15, EDN1, GPR65, LPAR1, C3AR1	641	34	19308	4.42966	1	0.343742	0.332994
GOTERM_BP_DIRECT	GO:0097193~intrinsic apoptotic signaling pathway	5	0.727802	0.0252339	PMAIP1, CD24, NOL3, CLU, HIPK2	641	34	19308	4.42966	1	0.343742	0.332994
GOTERM_BP_DIRECT	GO:0051930~regulation of sensory perception of pain	5	0.727802	0.0252339	TMEM100, IL33, EDN1, GPR171, TAC1	641	34	19308	4.42966	1	0.343742	0.332994
GOTERM_BP_DIRECT	GO:0048247~lymphocyte chemotaxis	5	0.727802	0.0252339	CCL8, CCL21, CCL5, CCL2, CCL19	641	34	19308	4.42966	1	0.343742	0.332994
GOTERM_BP_DIRECT	GO:0043542~endothelial cell migration	5	0.727802	0.0252339	S100A2, ITGB2, PTEN, LPXN, PRKX	641	34	19308	4.42966	1	0.343742	0.332994
GOTERM_BP_DIRECT	GO:0030218~erythrocyte differentiation	6	0.873362	0.0264108	LYN, CASP3, HCLS1, GATA3, INHBA, HIPK2	641	51	19308	3.54373	1	0.347147	0.336293
GOTERM_BP_DIRECT	GO:0071560~cellular response to transforming growth factor beta stimulus	7	1.01892	0.0266497	CX3CR1, COL1A1, EPB41L5, EDN1, SFRP1, CTSK, SOX9	641	69	19308	3.05582	1	0.347147	0.336293
GOTERM_BP_DIRECT	GO:0000165~MAPK cascade	10	1.4556	0.0267243	YWHAE, PLVAP, PTPRC, BANK1, CCL5, MYC, IL18, CCL2, PTPN6, MAP3K8	641	128	19308	2.35326	1	0.347147	0.336293
GOTERM_BP_DIRECT	GO:0010467~gene expression	8	1.16448	0.0268085	EXT1, IL33, EDNRA, ANKH, DDIT3, LTB, IL7R, SOX4	641	88	19308	2.73833	1	0.347147	0.336293
GOTERM_BP_DIRECT	GO:0071493~cellular response to UV-B	3	0.436681	0.0268997	MFAP4, MME, CRIP1	641	8	19308	11.2956	1	0.347147	0.336293
GOTERM_BP_DIRECT	GO:0061518~microglial cell proliferation	3	0.436681	0.0268997	IL33, CSF1R, CLU	641	8	19308	11.2956	1	0.347147	0.336293
GOTERM_BP_DIRECT	GO:0001915~negative regulation of T cell mediated cytotoxicity	3	0.436681	0.0268997	PTPRC, IL7R, HLA-G	641	8	19308	11.2956	1	0.347147	0.336293
GOTERM_BP_DIRECT	GO:0006267~pre-replicative complex assembly involved in nuclear cell cycle DNA replication	3	0.436681	0.0268997	MCM3, MCM5, MCM2	641	8	19308	11.2956	1	0.347147	0.336293
GOTERM_BP_DIRECT	GO:0010827~regulation of glucose transport	3	0.436681	0.0268997	EDN1, EDNRA, PRKCB	641	8	19308	11.2956	1	0.347147	0.336293
GOTERM_BP_DIRECT	GO:0060346~bone trabecula formation	3	0.436681	0.0268997	COL1A1, SFRP1, MMP2	641	8	19308	11.2956	1	0.347147	0.336293
GOTERM_BP_DIRECT	GO:0038094~Fc-gamma receptor signaling pathway	3	0.436681	0.0268997	FCER1G, LCK, CD247	641	8	19308	11.2956	1	0.347147	0.336293
GOTERM_BP_DIRECT	GO:0002729~positive regulation of natural killer cell cytokine production	3	0.436681	0.0268997	HLA-F, HLA-G, HLA-E	641	8	19308	11.2956	1	0.347147	0.336293
GOTERM_BP_DIRECT	GO:0098883~synapse disassembly	3	0.436681	0.0268997	CX3CR1, C1QB, C1QA	641	8	19308	11.2956	1	0.347147	0.336293
GOTERM_BP_DIRECT	GO:0002283~neutrophil activation involved in immune response	3	0.436681	0.0268997	TYROBP, FCER1G, SYK	641	8	19308	11.2956	1	0.347147	0.336293
GOTERM_BP_DIRECT	GO:0002232~leukocyte chemotaxis involved in inflammatory response	3	0.436681	0.0268997	MDK, ALOX5, PTN	641	8	19308	11.2956	1	0.347147	0.336293
GOTERM_BP_DIRECT	GO:0032874~positive regulation of stress-activated MAPK cascade	4	0.582242	0.0271518	CLEC7A, ARL6IP5, IGFBP6, KLHDC10	641	20	19308	6.02434	1	0.349176	0.338258
GOTERM_BP_DIRECT	GO:0045893~positive regulation of transcription, DNA-templated	35	5.09461	0.0276929	SMARCD2, EHF, LEF1, GATA3, AHR, HIF1A, ACTB, PDLIM1, FGF7, ING2, RXRA, NFIL3, MDK, CDH1, MYC, SOX9, SOX4, TRIM22, CD74, FZD4, PRKCB, EGF, TESC, ACTN1, ZBTB16, HMGA1, INHBA, HIPK2, COL1A1, SFRP1, MRGBP, IRF1, DDIT3, SP3, TRIM38	641	725	19308	1.45415	1	0.354894	0.343797
GOTERM_BP_DIRECT	GO:0051017~actin filament bundle assembly	5	0.727802	0.0304435	MARCKS, ACTN1, MICAL1, LCP1, BAIAP2	641	36	19308	4.18357	1	0.386768	0.374675
GOTERM_BP_DIRECT	GO:0043491~protein kinase B signaling	6	0.873362	0.0305896	TMEM100, BANK1, CCL5, PTEN, CCL2, SOX9	641	53	19308	3.41	1	0.386768	0.374675
GOTERM_BP_DIRECT	GO:0030838~positive regulation of actin filament polymerization	6	0.873362	0.0305896	PYCARD, HCK, CCL21, EVL, PFN1, BAIAP2	641	53	19308	3.41	1	0.386768	0.374675
GOTERM_BP_DIRECT	GO:0071404~cellular response to low-density lipoprotein particle stimulus	4	0.582242	0.0309162	FCER1G, SYK, ITGB2, CD9	641	21	19308	5.73746	1	0.386768	0.374675
GOTERM_BP_DIRECT	GO:0031589~cell-substrate adhesion	4	0.582242	0.0309162	VWF, ITGA2, PRKX, CORO1A	641	21	19308	5.73746	1	0.386768	0.374675
GOTERM_BP_DIRECT	GO:0038096~Fc-gamma receptor signaling pathway involved in phagocytosis	4	0.582242	0.0309162	LYN, HCK, SYK, FCGR2B	641	21	19308	5.73746	1	0.386768	0.374675
GOTERM_BP_DIRECT	GO:1902004~positive regulation of beta-amyloid formation	4	0.582242	0.0309162	EFNA1, CASP3, CLU, ABCG1	641	21	19308	5.73746	1	0.386768	0.374675
GOTERM_BP_DIRECT	GO:0016055~Wnt signaling pathway	13	1.89229	0.0316389	FZD4, CTNNBIP1, LEF1, CSNK2A2, XIAP, DKK3, SFRP4, SFRP1, DDIT3, CPE, LRRFIP2, CD24, DACT1	641	197	19308	1.98773	1	0.394467	0.382134
GOTERM_BP_DIRECT	GO:0030282~bone mineralization	6	0.873362	0.0328258	COL1A2, ANKH, PTN, SOX9, PTGS2, HIF1A	641	54	19308	3.34685	1	0.40145	0.388898
GOTERM_BP_DIRECT	GO:0007169~transmembrane receptor protein tyrosine kinase signaling pathway	10	1.4556	0.0330786	LYN, PDGFRA, CSF1R, HCK, SYK, LCK, CD8A, BLNK, SLA, LCP2	641	133	19308	2.26479	1	0.40145	0.388898
GOTERM_BP_DIRECT	GO:0019722~calcium-mediated signaling	8	1.16448	0.0331014	CX3CR1, CCR1, EDN1, CXCL8, SYK, CXCR4, SELE, CCR2	641	92	19308	2.61928	1	0.40145	0.388898
GOTERM_BP_DIRECT	GO:0046427~positive regulation of JAK-STAT cascade	5	0.727802	0.0332683	GHR, CCL5, IL10RA, AKR1B1, IL7R	641	37	19308	4.0705	1	0.40145	0.388898
GOTERM_BP_DIRECT	GO:2000669~negative regulation of dendritic cell apoptotic process	3	0.436681	0.0338362	CXCL12, CCL21, CCL19	641	9	19308	10.0406	1	0.40145	0.388898
GOTERM_BP_DIRECT	GO:0090650~cellular response to oxygen-glucose deprivation	3	0.436681	0.0338362	LCN2, TSC1, AQP3	641	9	19308	10.0406	1	0.40145	0.388898
GOTERM_BP_DIRECT	GO:0060351~cartilage development involved in endochondral bone morphogenesis	3	0.436681	0.0338362	GHR, EXT1, COL1A1	641	9	19308	10.0406	1	0.40145	0.388898
GOTERM_BP_DIRECT	GO:0046641~positive regulation of alpha-beta T cell proliferation	3	0.436681	0.0338362	PTPRC, SYK, CCR2	641	9	19308	10.0406	1	0.40145	0.388898
GOTERM_BP_DIRECT	GO:0070493~thrombin-activated receptor signaling pathway	3	0.436681	0.0338362	HPGD, PLEK, IQGAP2	641	9	19308	10.0406	1	0.40145	0.388898
GOTERM_BP_DIRECT	GO:0046456~icosanoid biosynthetic process	3	0.436681	0.0338362	PYCARD, CYP2C8, CASP1	641	9	19308	10.0406	1	0.40145	0.388898
GOTERM_BP_DIRECT	GO:0008037~cell recognition	3	0.436681	0.0338362	VCAN, CADM1, CLEC7A	641	9	19308	10.0406	1	0.40145	0.388898
GOTERM_BP_DIRECT	GO:1902732~positive regulation of chondrocyte proliferation	3	0.436681	0.0338362	LEF1, SOX9, LTF	641	9	19308	10.0406	1	0.40145	0.388898
GOTERM_BP_DIRECT	GO:0048023~positive regulation of melanin biosynthetic process	3	0.436681	0.0338362	CDH3, TYRP1, RAB38	641	9	19308	10.0406	1	0.40145	0.388898
GOTERM_BP_DIRECT	GO:0001768~establishment of T cell polarity	3	0.436681	0.0338362	CCL21, CCL19, DOCK2	641	9	19308	10.0406	1	0.40145	0.388898
GOTERM_BP_DIRECT	GO:0060993~kidney morphogenesis	3	0.436681	0.0338362	GCNT3, PRKX, SOX4	641	9	19308	10.0406	1	0.40145	0.388898
GOTERM_BP_DIRECT	GO:0019835~cytolysis	4	0.582242	0.0349395	C7, MMD, GZMA, LYZ	641	22	19308	5.47667	1	0.410567	0.397729
GOTERM_BP_DIRECT	GO:0031641~regulation of myelination	4	0.582242	0.0349395	NSUN5, PTN, TNFRSF1B, TYMP	641	22	19308	5.47667	1	0.410567	0.397729
GOTERM_BP_DIRECT	GO:0002223~stimulatory C-type lectin receptor signaling pathway	4	0.582242	0.0349395	LYN, TYROBP, SYK, CLEC7A	641	22	19308	5.47667	1	0.410567	0.397729
GOTERM_BP_DIRECT	GO:0034614~cellular response to reactive oxygen species	5	0.727802	0.0362408	PDGFRA, MMP2, TPM1, RPS3, MMP9	641	38	19308	3.96338	1	0.423155	0.409924
GOTERM_BP_DIRECT	GO:0001974~blood vessel remodeling	5	0.727802	0.0362408	EXT1, EDNRA, JAG1, NOL3, CCR2	641	38	19308	3.96338	1	0.423155	0.409924
GOTERM_BP_DIRECT	GO:0006911~phagocytosis, engulfment	9	1.31004	0.0375108	IGHM, ITGAM, IGKC, ITGB2, TRBC1, MFGE8, FCGR2B, DOCK1, ARHGAP25	641	115	19308	2.35735	1	0.436219	0.42258
GOTERM_BP_DIRECT	GO:0043434~response to peptide hormone	6	0.873362	0.0375969	COL1A1, CXCL12, BTG1, REG1A, STAT4, NEFL	641	56	19308	3.22732	1	0.436219	0.42258
GOTERM_BP_DIRECT	GO:0032091~negative regulation of protein binding	7	1.01892	0.0380074	EPB41L5, SLPI, CTNNBIP1, SORL1, ACTB, IFIT2, DACT1	641	75	19308	2.81136	1	0.439595	0.42585
GOTERM_BP_DIRECT	GO:0050730~regulation of peptidyl-tyrosine phosphorylation	4	0.582242	0.0392189	EFNA1, BST1, ITGB2, HRG	641	23	19308	5.23855	1	0.450772	0.436678
GOTERM_BP_DIRECT	GO:0038095~Fc-epsilon receptor signaling pathway	4	0.582242	0.0392189	MAPK10, LYN, FCER1G, SYK	641	23	19308	5.23855	1	0.450772	0.436678
GOTERM_BP_DIRECT	GO:0048146~positive regulation of fibroblast proliferation	6	0.873362	0.0401333	PDGFRA, CD74, MYC, NDUFS4, FN1, FBLN1	641	57	19308	3.1707	1	0.452983	0.438819
GOTERM_BP_DIRECT	GO:0043410~positive regulation of MAPK cascade	11	1.60116	0.0407294	MAP4K1, EFNA1, CD74, PTPRC, BANK1, EGF, LAPTM5, LPAR1, IGFBP6, ADRB2, ADRA2A	641	160	19308	2.07087	1	0.452983	0.438819
GOTERM_BP_DIRECT	GO:2001259~positive regulation of cation channel activity	3	0.436681	0.0413818	EDN1, EDNRA, CTSS	641	10	19308	9.03651	1	0.452983	0.438819
GOTERM_BP_DIRECT	GO:2000271~positive regulation of fibroblast apoptotic process	3	0.436681	0.0413818	SFRP1, BTG1, STK17A	641	10	19308	9.03651	1	0.452983	0.438819
GOTERM_BP_DIRECT	GO:0033555~multicellular organismal response to stress	3	0.436681	0.0413818	PTEN, UMOD, IDO1	641	10	19308	9.03651	1	0.452983	0.438819
GOTERM_BP_DIRECT	GO:0043304~regulation of mast cell degranulation	3	0.436681	0.0413818	LYN, C12ORF4, RAC2	641	10	19308	9.03651	1	0.452983	0.438819
GOTERM_BP_DIRECT	GO:0002003~angiotensin maturation	3	0.436681	0.0413818	CPA3, MME, CTSG	641	10	19308	9.03651	1	0.452983	0.438819
GOTERM_BP_DIRECT	GO:0048048~embryonic eye morphogenesis	3	0.436681	0.0413818	MFAP5, ALDH1A3, MFAP2	641	10	19308	9.03651	1	0.452983	0.438819
GOTERM_BP_DIRECT	GO:0050764~regulation of phagocytosis	3	0.436681	0.0413818	HCK, PTPRC, SYK	641	10	19308	9.03651	1	0.452983	0.438819
GOTERM_BP_DIRECT	GO:0003334~keratinocyte development	3	0.436681	0.0413818	BCL11B, SFN, FLNB	641	10	19308	9.03651	1	0.452983	0.438819
GOTERM_BP_DIRECT	GO:0033622~integrin activation	3	0.436681	0.0413818	CXCL12, COL16A1, FN1	641	10	19308	9.03651	1	0.452983	0.438819
GOTERM_BP_DIRECT	GO:0070294~renal sodium ion absorption	3	0.436681	0.0413818	EDN1, EDNRA, UMOD	641	10	19308	9.03651	1	0.452983	0.438819
GOTERM_BP_DIRECT	GO:0044320~cellular response to leptin stimulus	3	0.436681	0.0413818	FGB, PID1, PTEN	641	10	19308	9.03651	1	0.452983	0.438819
GOTERM_BP_DIRECT	GO:0008347~glial cell migration	3	0.436681	0.0413818	VCAN, CD9, TSPO	641	10	19308	9.03651	1	0.452983	0.438819
GOTERM_BP_DIRECT	GO:0070244~negative regulation of thymocyte apoptotic process	3	0.436681	0.0413818	EFNA1, BCL11B, HIF1A	641	10	19308	9.03651	1	0.452983	0.438819
GOTERM_BP_DIRECT	GO:0097152~mesenchymal cell apoptotic process	3	0.436681	0.0413818	EDNRA, SOX9, HIF1A	641	10	19308	9.03651	1	0.452983	0.438819
GOTERM_BP_DIRECT	GO:0033627~cell adhesion mediated by integrin	5	0.727802	0.042631	EXT1, ITGAM, COL16A1, ITGA2, ITGB2	641	40	19308	3.76521	1	0.465273	0.450725
GOTERM_BP_DIRECT	GO:0034446~substrate adhesion-dependent cell spreading	6	0.873362	0.0427712	EFNA1, LAMB3, FZD4, MICALL2, FN1, LPXN	641	58	19308	3.11604	1	0.465422	0.450869
GOTERM_BP_DIRECT	GO:2000147~positive regulation of cell motility	4	0.582242	0.043751	CSF1R, CCL21, CLDN7, CCL19	641	24	19308	5.02028	1	0.471895	0.45714
GOTERM_BP_DIRECT	GO:0070542~response to fatty acid	4	0.582242	0.043751	UCP2, SOX9, PTGS2, TLR2	641	24	19308	5.02028	1	0.471895	0.45714
GOTERM_BP_DIRECT	GO:0002224~toll-like receptor signaling pathway	4	0.582242	0.043751	TLR1, TLR7, CTSS, TLR2	641	24	19308	5.02028	1	0.471895	0.45714
GOTERM_BP_DIRECT	GO:0051289~protein homotetramerization	6	0.873362	0.045511	ALDH1A3, TDO2, EVL, TK1, ACACB, B2M	641	59	19308	3.06322	1	0.488016	0.472758
GOTERM_BP_DIRECT	GO:0045785~positive regulation of cell adhesion	6	0.873362	0.045511	CXCL12, MDK, CCL5, ITGA2, TPM1, STX4	641	59	19308	3.06322	1	0.488016	0.472758
GOTERM_BP_DIRECT	GO:0030574~collagen catabolic process	5	0.727802	0.0460488	MMP7, MMP2, CTSK, MMP9, CTSS	641	41	19308	3.67338	1	0.489501	0.474196
GOTERM_BP_DIRECT	GO:0061077~chaperone-mediated protein folding	5	0.727802	0.0460488	FKBP11, UMOD, DNAJC24, CLU, FKBP5	641	41	19308	3.67338	1	0.489501	0.474196
GOTERM_BP_DIRECT	GO:0032733~positive regulation of interleukin-10 production	5	0.727802	0.0460488	PYCARD, SASH3, SYK, CLEC7A, TLR2	641	41	19308	3.67338	1	0.489501	0.474196
GOTERM_BP_DIRECT	GO:0022900~electron transport chain	6	0.873362	0.0483532	NCF2, NDUFS4, CYBB, AKR1B1, DHRS3, IDO1	641	60	19308	3.01217	1	0.509728	0.49379
GOTERM_BP_DIRECT	GO:0042573~retinoic acid metabolic process	4	0.582242	0.0485319	ALDH1A3, CYP2C8, ADH1C, ADH1B	641	25	19308	4.81947	1	0.509728	0.49379
GOTERM_BP_DIRECT	GO:0030325~adrenal gland development	4	0.582242	0.0485319	PDGFRA, MDK, TSPO, DKK3	641	25	19308	4.81947	1	0.509728	0.49379
GOTERM_BP_DIRECT	GO:0019372~lipoxygenase pathway	3	0.436681	0.0494886	HPGD, ALOX5, ALOX5AP	641	11	19308	8.215	1	0.509728	0.49379
GOTERM_BP_DIRECT	GO:0002827~positive regulation of T-helper 1 type immune response	3	0.436681	0.0494886	PLA2G4A, CCR2, HLA-DQB1	641	11	19308	8.215	1	0.509728	0.49379
GOTERM_BP_DIRECT	GO:0071492~cellular response to UV-A	3	0.436681	0.0494886	MME, MMP2, MMP9	641	11	19308	8.215	1	0.509728	0.49379
GOTERM_BP_DIRECT	GO:0045654~positive regulation of megakaryocyte differentiation	3	0.436681	0.0494886	SCIN, TESC, ZNF16	641	11	19308	8.215	1	0.509728	0.49379
GOTERM_BP_DIRECT	GO:0001771~immunological synapse formation	3	0.436681	0.0494886	CCL21, CCL19, DOCK2	641	11	19308	8.215	1	0.509728	0.49379
GOTERM_BP_DIRECT	GO:1990845~adaptive thermogenesis	3	0.436681	0.0494886	UCP2, HNRNPU, SORL1	641	11	19308	8.215	1	0.509728	0.49379
GOTERM_BP_DIRECT	GO:0045060~negative thymic T cell selection	3	0.436681	0.0494886	CD74, PTPRC, DOCK2	641	11	19308	8.215	1	0.509728	0.49379
GOTERM_BP_DIRECT	GO:1902043~positive regulation of extrinsic apoptotic signaling pathway via death domain receptors	3	0.436681	0.0494886	SFRP1, MAL, PMAIP1	641	11	19308	8.215	1	0.509728	0.49379
GOTERM_BP_DIRECT	GO:0006953~acute-phase response	5	0.727802	0.0496146	SERPINA3, CD163, PLSCR1, LCN2, FN1	641	42	19308	3.58591	1	0.509728	0.49379
GOTERM_BP_DIRECT	GO:0042742~defense response to bacterium	14	2.03785	0.0497643	CXCL6, IGHM, FCER1G, SYK, ANXA3, LYZ, PLAC8, IGKC, STAB1, TRBC1, LCN2, IRF8, S100A14, TLR3	641	235	19308	1.79448	1	0.509841	0.4939
GOTERM_BP_DIRECT	GO:0051216~cartilage development	6	0.873362	0.0512979	EDN1, LUM, ZBTB16, SOX9, HIF1A, CD44	641	61	19308	2.96279	1	0.524093	0.507706
GOTERM_BP_DIRECT	GO:0009409~response to cold	5	0.727802	0.053328	PLAC8, CASP8, UCP2, ADM, ADRB2	641	43	19308	3.50252	1	0.539676	0.522802
GOTERM_BP_DIRECT	GO:0051209~release of sequestered calcium ion into cytosol	5	0.727802	0.053328	PTPRC, CCL21, LCK, DDIT3, CCL19	641	43	19308	3.50252	1	0.539676	0.522802
GOTERM_BP_DIRECT	GO:0002092~positive regulation of receptor internalization	4	0.582242	0.0535568	SFRP4, SYK, EGF, SELE	641	26	19308	4.63411	1	0.539676	0.522802
GOTERM_BP_DIRECT	GO:0002286~T cell activation involved in immune response	4	0.582242	0.0535568	CD74, MDK, LCP1, CD1C	641	26	19308	4.63411	1	0.539676	0.522802
GOTERM_BP_DIRECT	GO:0002862~negative regulation of inflammatory response to antigenic stimulus	4	0.582242	0.0535568	LYN, HCK, SYK, RHBDF2	641	26	19308	4.63411	1	0.539676	0.522802
GOTERM_BP_DIRECT	GO:0016485~protein processing	7	1.01892	0.0546684	SPON1, MME, CASP3, TMPRSS4, CPE, CTSG, CTSS	641	82	19308	2.57136	1	0.549373	0.532196
GOTERM_BP_DIRECT	GO:0007566~embryo implantation	5	0.727802	0.0571881	UBE2Q1, MMP2, FBLN1, PTGS2, MMP9	641	44	19308	3.42292	1	0.570021	0.552198
GOTERM_BP_DIRECT	GO:1900026~positive regulation of substrate adhesion-dependent cell spreading	5	0.727802	0.0571881	FGB, MDK, FGG, OLFM4, DOCK1	641	44	19308	3.42292	1	0.570021	0.552198
GOTERM_BP_DIRECT	GO:0043507~positive regulation of JUN kinase activity	5	0.727802	0.0571881	EDN1, SYK, FZD4, RPS3, CCL19	641	44	19308	3.42292	1	0.570021	0.552198
GOTERM_BP_DIRECT	GO:2000146~negative regulation of cell motility	3	0.436681	0.0581113	TACSTD2, FBLN1, GATA3	641	12	19308	7.53042	1	0.571479	0.553611
GOTERM_BP_DIRECT	GO:0000727~double-strand break repair via break-induced replication	3	0.436681	0.0581113	MCM3, MCM5, MCM2	641	12	19308	7.53042	1	0.571479	0.553611
GOTERM_BP_DIRECT	GO:0033700~phospholipid efflux	3	0.436681	0.0581113	APOC1, APOC3, ABCG1	641	12	19308	7.53042	1	0.571479	0.553611
GOTERM_BP_DIRECT	GO:0043589~skin morphogenesis	3	0.436681	0.0581113	COL1A1, COL1A2, ITGA2	641	12	19308	7.53042	1	0.571479	0.553611
GOTERM_BP_DIRECT	GO:0090331~negative regulation of platelet aggregation	3	0.436681	0.0581113	SERPINE2, FGG, CD9	641	12	19308	7.53042	1	0.571479	0.553611
GOTERM_BP_DIRECT	GO:0016525~negative regulation of angiogenesis	9	1.31004	0.0585264	GADD45A, ALOX5, SERPINF1, STAB1, PTN, THBS2, HRG, HLA-G, CCR2	641	126	19308	2.15155	1	0.572333	0.554438
GOTERM_BP_DIRECT	GO:0051179~localization	4	0.582242	0.0588206	GHR, HCK, MUC1, TGFBI	641	27	19308	4.46247	1	0.572333	0.554438
GOTERM_BP_DIRECT	GO:0070269~pyroptosis	4	0.582242	0.0588206	PYCARD, CASP8, GZMA, CASP1	641	27	19308	4.46247	1	0.572333	0.554438
GOTERM_BP_DIRECT	GO:0014003~oligodendrocyte development	4	0.582242	0.0588206	LYN, NSUN5, LPAR1, CD9	641	27	19308	4.46247	1	0.572333	0.554438
GOTERM_BP_DIRECT	GO:1901215~negative regulation of neuron death	6	0.873362	0.0607479	GHR, SERPINF1, TNFRSF1B, HLA-F, TAC1, SORL1	641	64	19308	2.82391	1	0.589527	0.571094
GOTERM_BP_DIRECT	GO:0032689~negative regulation of interferon-gamma production	5	0.727802	0.0611939	IL33, DDIT3, LAPTM5, GATA3, INHBA	641	45	19308	3.34685	1	0.590738	0.572267
GOTERM_BP_DIRECT	GO:0009725~response to hormone	5	0.727802	0.0611939	LYN, SFRP4, FHL2, HCLS1, TAC1	641	45	19308	3.34685	1	0.590738	0.572267
GOTERM_BP_DIRECT	GO:0009612~response to mechanical stimulus	6	0.873362	0.0641028	COL1A1, CLCN6, COL3A1, MMP2, TNC, PPL	641	65	19308	2.78046	1	0.596366	0.577719
GOTERM_BP_DIRECT	GO:0045453~bone resorption	4	0.582242	0.0643177	EXT1, CTSK, RAC2, ADRB2	641	28	19308	4.3031	1	0.596366	0.577719
GOTERM_BP_DIRECT	GO:0090200~positive regulation of release of cytochrome c from mitochondria	4	0.582242	0.0643177	PYCARD, TNFSF10, PMAIP1, MMP9	641	28	19308	4.3031	1	0.596366	0.577719
GOTERM_BP_DIRECT	GO:0061436~establishment of skin barrier	4	0.582242	0.0643177	CLDN4, IL18, SFN, LSR	641	28	19308	4.3031	1	0.596366	0.577719
GOTERM_BP_DIRECT	GO:1990478~response to ultrasound	2	0.291121	0.0651967	CXCL12, CXCR4	641	2	19308	30.1217	1	0.596366	0.577719
GOTERM_BP_DIRECT	GO:0002540~leukotriene production involved in inflammatory response	2	0.291121	0.0651967	ALOX5, ALOX5AP	641	2	19308	30.1217	1	0.596366	0.577719
GOTERM_BP_DIRECT	GO:2001187~positive regulation of CD8-positive, alpha-beta T cell activation	2	0.291121	0.0651967	HLA-A, HLA-E	641	2	19308	30.1217	1	0.596366	0.577719
GOTERM_BP_DIRECT	GO:1904864~negative regulation of beta-catenin-TCF complex assembly	2	0.291121	0.0651967	SOX9, DACT1	641	2	19308	30.1217	1	0.596366	0.577719
GOTERM_BP_DIRECT	GO:0034346~positive regulation of type III interferon production	2	0.291121	0.0651967	IL32, TLR3	641	2	19308	30.1217	1	0.596366	0.577719
GOTERM_BP_DIRECT	GO:0070101~positive regulation of chemokine-mediated signaling pathway	2	0.291121	0.0651967	EDN1, HIF1A	641	2	19308	30.1217	1	0.596366	0.577719
GOTERM_BP_DIRECT	GO:0033003~regulation of mast cell activation	2	0.291121	0.0651967	LYN, PLSCR1	641	2	19308	30.1217	1	0.596366	0.577719
GOTERM_BP_DIRECT	GO:1905775~negative regulation of DNA helicase activity	2	0.291121	0.0651967	MNAT1, MCM2	641	2	19308	30.1217	1	0.596366	0.577719
GOTERM_BP_DIRECT	GO:0002477~antigen processing and presentation of exogenous peptide antigen via MHC class Ib	2	0.291121	0.0651967	HLA-F, HLA-E	641	2	19308	30.1217	1	0.596366	0.577719
GOTERM_BP_DIRECT	GO:2000448~positive regulation of macrophage migration inhibitory factor signaling pathway	2	0.291121	0.0651967	CD74, CXCR4	641	2	19308	30.1217	1	0.596366	0.577719
GOTERM_BP_DIRECT	GO:0036022~limb joint morphogenesis	2	0.291121	0.0651967	EXT1, COL3A1	641	2	19308	30.1217	1	0.596366	0.577719
GOTERM_BP_DIRECT	GO:0042701~progesterone secretion	2	0.291121	0.0651967	FZD4, INHBA	641	2	19308	30.1217	1	0.596366	0.577719
GOTERM_BP_DIRECT	GO:2000473~positive regulation of hematopoietic stem cell migration	2	0.291121	0.0651967	PTPRC, CCR2	641	2	19308	30.1217	1	0.596366	0.577719
GOTERM_BP_DIRECT	GO:0044751~cellular response to human chorionic gonadotropin stimulus	2	0.291121	0.0651967	EDN1, EDNRA	641	2	19308	30.1217	1	0.596366	0.577719
GOTERM_BP_DIRECT	GO:0042495~detection of triacyl bacterial lipopeptide	2	0.291121	0.0651967	TLR1, TLR2	641	2	19308	30.1217	1	0.596366	0.577719
GOTERM_BP_DIRECT	GO:1903537~meiotic cell cycle process involved in oocyte maturation	2	0.291121	0.0651967	EDN1, EDNRA	641	2	19308	30.1217	1	0.596366	0.577719
GOTERM_BP_DIRECT	GO:0072139~glomerular parietal epithelial cell differentiation	2	0.291121	0.0651967	CD24, PROM1	641	2	19308	30.1217	1	0.596366	0.577719
GOTERM_BP_DIRECT	GO:0030890~positive regulation of B cell proliferation	5	0.727802	0.0653441	SASH3, BST1, CD74, PTPRC, GPR183	641	46	19308	3.2741	1	0.596366	0.577719
GOTERM_BP_DIRECT	GO:0045953~negative regulation of natural killer cell mediated cytotoxicity	3	0.436681	0.0672068	HLA-F, HLA-G, HLA-E	641	13	19308	6.95116	1	0.599967	0.581208
GOTERM_BP_DIRECT	GO:0003215~cardiac right ventricle morphogenesis	3	0.436681	0.0672068	JAG1, GATA3, SOX4	641	13	19308	6.95116	1	0.599967	0.581208
GOTERM_BP_DIRECT	GO:0002690~positive regulation of leukocyte chemotaxis	3	0.436681	0.0672068	ZNF580, MDK, PTN	641	13	19308	6.95116	1	0.599967	0.581208
GOTERM_BP_DIRECT	GO:0048546~digestive tract morphogenesis	3	0.436681	0.0672068	SFRP1, AGR2, HIF1A	641	13	19308	6.95116	1	0.599967	0.581208
GOTERM_BP_DIRECT	GO:0071305~cellular response to vitamin D	3	0.436681	0.0672068	SFRP1, TNC, PTN	641	13	19308	6.95116	1	0.599967	0.581208
GOTERM_BP_DIRECT	GO:1900272~negative regulation of long-term synaptic potentiation	3	0.436681	0.0672068	CX3CR1, TYROBP, PTN	641	13	19308	6.95116	1	0.599967	0.581208
GOTERM_BP_DIRECT	GO:0001913~T cell mediated cytotoxicity	3	0.436681	0.0672068	HLA-A, IL7R, B2M	641	13	19308	6.95116	1	0.599967	0.581208
GOTERM_BP_DIRECT	GO:0050732~negative regulation of peptidyl-tyrosine phosphorylation	3	0.436681	0.0672068	SFRP1, PTPN6, SAMSN1	641	13	19308	6.95116	1	0.599967	0.581208
GOTERM_BP_DIRECT	GO:0035457~cellular response to interferon-alpha	3	0.436681	0.0672068	GATA3, IFIT3, IFIT2	641	13	19308	6.95116	1	0.599967	0.581208
GOTERM_BP_DIRECT	GO:0007611~learning or memory	6	0.873362	0.0675598	MME, CASP3, PTEN, ARL6IP5, MAN2B1, B2M	641	66	19308	2.73833	1	0.600205	0.581439
GOTERM_BP_DIRECT	GO:0030097~hemopoiesis	6	0.873362	0.0675598	CSF1R, JAG1, LCK, ZBTB16, IL7R, CCR2	641	66	19308	2.73833	1	0.600205	0.581439
GOTERM_BP_DIRECT	GO:0007626~locomotory behavior	7	1.01892	0.0688952	ALDH1A3, HPGDS, ANKH, PTEN, NPY1R, SOBP, C1QL1	641	87	19308	2.42358	1	0.610594	0.591503
GOTERM_BP_DIRECT	GO:0001837~epithelial to mesenchymal transition	5	0.727802	0.0696372	EPB41L5, LEF1, S100A4, SOX9, HIF1A	641	47	19308	3.20443	1	0.613368	0.59419
GOTERM_BP_DIRECT	GO:0045671~negative regulation of osteoclast differentiation	4	0.582242	0.070042	SFRP1, TNFAIP6, TNFRSF11B, TLR3	641	29	19308	4.15472	1	0.613368	0.59419
GOTERM_BP_DIRECT	GO:1902430~negative regulation of beta-amyloid formation	4	0.582242	0.070042	SPON1, RTN1, CLU, SORL1	641	29	19308	4.15472	1	0.613368	0.59419
GOTERM_BP_DIRECT	GO:0042104~positive regulation of activated T cell proliferation	4	0.582242	0.070042	PYCARD, IL18, RPS3, CD24	641	29	19308	4.15472	1	0.613368	0.59419
GOTERM_BP_DIRECT	GO:0034113~heterotypic cell-cell adhesion	4	0.582242	0.070042	CD2, VCAM1, PTPRC, ITGB2	641	29	19308	4.15472	1	0.613368	0.59419
GOTERM_BP_DIRECT	GO:0030336~negative regulation of cell migration	11	1.60116	0.0707681	CX3CR1, KANK1, CD74, SFRP1, ING2, CLDN3, JAG1, CDH1, TPM1, PTEN, PTN	641	177	19308	1.87197	1	0.618254	0.598924
GOTERM_BP_DIRECT	GO:0051384~response to glucocorticoid	6	0.873362	0.0711184	GHR, MDK, ANXA3, CASP3, ADM, PTGS2	641	67	19308	2.69746	1	0.619842	0.600462
GOTERM_BP_DIRECT	GO:0006468~protein phosphorylation	24	3.49345	0.071837	LYN, MAP4K1, CDKL3, EDN1, RNASEL, DYRK2, SYK, PRKCB, STK39, CASK, CDC25B, HIPK2, MAPK10, STK10, HCK, EDNRA, STK17A, LCK, MKNK1, SIK3, CCL2, CTSG, MAP3K8, SOX9	641	501	19308	1.44295	1	0.624626	0.605096
GOTERM_BP_DIRECT	GO:0030163~protein catabolic process	6	0.873362	0.074778	EXT1, ST14, SERPINE2, MME, CASP3, MMP2	641	68	19308	2.6578	1	0.642892	0.62279
GOTERM_BP_DIRECT	GO:0010595~positive regulation of endothelial cell migration	6	0.873362	0.074778	EDN1, ZNF580, ANXA3, EGF, LCN2, GATA3	641	68	19308	2.6578	1	0.642892	0.62279
GOTERM_BP_DIRECT	GO:0050900~leukocyte migration	4	0.582242	0.0759873	LYN, SELL, LCK, MMP9	641	30	19308	4.01622	1	0.642892	0.62279
GOTERM_BP_DIRECT	GO:0010575~positive regulation of vascular endothelial growth factor production	4	0.582242	0.0759873	C3, C3AR1, PTGS2, HIF1A	641	30	19308	4.01622	1	0.642892	0.62279
GOTERM_BP_DIRECT	GO:0007202~activation of phospholipase C activity	4	0.582242	0.0759873	GNA15, EDNRA, LPAR1, SELE	641	30	19308	4.01622	1	0.642892	0.62279
GOTERM_BP_DIRECT	GO:0006691~leukotriene metabolic process	3	0.436681	0.0767345	ALOX5, LTC4S, TLR2	641	14	19308	6.45465	1	0.642892	0.62279
GOTERM_BP_DIRECT	GO:0010447~response to acidic pH	3	0.436681	0.0767345	SERPINF1, GPR65, CTSS	641	14	19308	6.45465	1	0.642892	0.62279
GOTERM_BP_DIRECT	GO:0048246~macrophage chemotaxis	3	0.436681	0.0767345	CCL5, MMP2, CCL2	641	14	19308	6.45465	1	0.642892	0.62279
GOTERM_BP_DIRECT	GO:0030195~negative regulation of blood coagulation	3	0.436681	0.0767345	EDN1, SERPINE2, KNG1	641	14	19308	6.45465	1	0.642892	0.62279
GOTERM_BP_DIRECT	GO:0035589~G-protein coupled purinergic nucleotide receptor signaling pathway	3	0.436681	0.0767345	P2RY13, P2RY14, GPR171	641	14	19308	6.45465	1	0.642892	0.62279
GOTERM_BP_DIRECT	GO:0051764~actin crosslink formation	3	0.436681	0.0767345	MARCKS, LCP1, BAIAP2	641	14	19308	6.45465	1	0.642892	0.62279
GOTERM_BP_DIRECT	GO:0045744~negative regulation of G-protein coupled receptor protein signaling pathway	3	0.436681	0.0767345	CXCL8, CCL5, PLEK	641	14	19308	6.45465	1	0.642892	0.62279
GOTERM_BP_DIRECT	GO:0010564~regulation of cell cycle process	3	0.436681	0.0767345	SFRP1, MYC, SOX9	641	14	19308	6.45465	1	0.642892	0.62279
GOTERM_BP_DIRECT	GO:0030595~leukocyte chemotaxis	3	0.436681	0.0767345	CX3CR1, GPR183, CORO1A	641	14	19308	6.45465	1	0.642892	0.62279
GOTERM_BP_DIRECT	GO:1900025~negative regulation of substrate adhesion-dependent cell spreading	3	0.436681	0.0767345	KANK1, TACSTD2, FBLN1	641	14	19308	6.45465	1	0.642892	0.62279
GOTERM_BP_DIRECT	GO:0030174~regulation of DNA-dependent DNA replication initiation	3	0.436681	0.0767345	MCM3, MCM5, MCM2	641	14	19308	6.45465	1	0.642892	0.62279
GOTERM_BP_DIRECT	GO:0045944~positive regulation of transcription from RNA polymerase II promoter	50	7.27802	0.07747	EHF, PID1, PRDM4, HNRNPU, WASL, AHR, HOXA10, MYC, SOX9, SOX4, EDN1, LMO2, IL18, CASK, KLF15, PLSCR1, ELF3, IRF1, DDIT3, IRF8, HCLS1, TLR7, TLR3, TLR2, RNASEL, SMARCD2, LEF1, ADRB2, GATA3, HIF1A, PLAC8, RXRA, STAT4, E2F3, CYTL1, SMYD3, IL33, JAG1, BCL11B, ZNF580, LUM, ZBTB16, HMGA1, NR2F1, INHBA, GRHL2, HIPK2, KLF5, SP3, SSBP3	641	1204	19308	1.2509	1	0.647579	0.627331
GOTERM_BP_DIRECT	GO:0042531~positive regulation of tyrosine phosphorylation of STAT protein	6	0.873362	0.0785381	GHR, LYN, CSF1R, CCL5, IL18, HCLS1	641	69	19308	2.61928	1	0.652953	0.632537
GOTERM_BP_DIRECT	GO:0007173~epidermal growth factor receptor signaling pathway	5	0.727802	0.0786455	PIGR, CAMLG, KIF16B, EGF, SOX9	641	49	19308	3.07364	1	0.652953	0.632537
GOTERM_BP_DIRECT	GO:0051781~positive regulation of cell division	5	0.727802	0.0786455	FGF7, MDK, CSPP1, PTN, ZNF16	641	49	19308	3.07364	1	0.652953	0.632537
GOTERM_BP_DIRECT	GO:0046777~protein autophosphorylation	11	1.60116	0.0794501	MAP4K1, LYN, PDGFRA, STK10, CSF1R, HCK, PTPRC, SYK, MKNK1, STK39, PRKX	641	181	19308	1.8306	1	0.658147	0.637569
GOTERM_BP_DIRECT	GO:0030324~lung development	7	1.01892	0.0816792	PDGFRA, COL3A1, FGF7, MME, CRISPLD2, SP3, PTN	641	91	19308	2.31705	1	0.67441	0.653323
GOTERM_BP_DIRECT	GO:1903955~positive regulation of protein targeting to mitochondrion	4	0.582242	0.0821467	CSNK2A2, MICALL2, RAC2, SAE1	641	31	19308	3.88667	1	0.67441	0.653323
GOTERM_BP_DIRECT	GO:0060349~bone morphogenesis	4	0.582242	0.0821467	SFRP4, DHRS3, PAPPA2, LTF	641	31	19308	3.88667	1	0.67441	0.653323
GOTERM_BP_DIRECT	GO:0035633~maintenance of permeability of blood-brain barrier	4	0.582242	0.0821467	CLDN3, LSR, PTGS2, ACTB	641	31	19308	3.88667	1	0.67441	0.653323
GOTERM_BP_DIRECT	GO:0010468~regulation of gene expression	14	2.03785	0.082509	PRDM4, TMPRSS4, ATXN7L3B, AHR, NOL3, HIF1A, CRIP1, PTPRC, CDH1, MYC, TRIM38, HRG, PHLDA2, TRIM22	641	255	19308	1.65374	1	0.675876	0.654743
GOTERM_BP_DIRECT	GO:0014070~response to organic cyclic compound	6	0.873362	0.0863562	LYN, SFRP1, LUM, CTSK, SOX9, ACACB	641	71	19308	2.54549	1	0.686896	0.665419
GOTERM_BP_DIRECT	GO:0070885~negative regulation of calcineurin-NFAT signaling cascade	3	0.436681	0.0866558	DYRK2, FHL2, HOMER3	641	15	19308	6.02434	1	0.686896	0.665419
GOTERM_BP_DIRECT	GO:1901653~cellular response to peptide	3	0.436681	0.0866558	KLF5, AKR1B1, KLF15	641	15	19308	6.02434	1	0.686896	0.665419
GOTERM_BP_DIRECT	GO:0032725~positive regulation of granulocyte macrophage colony-stimulating factor production	3	0.436681	0.0866558	SYK, IL18, RASGRP1	641	15	19308	6.02434	1	0.686896	0.665419
GOTERM_BP_DIRECT	GO:0097435~supramolecular fiber organization	3	0.436681	0.0866558	MFAP5, MFAP4, COL3A1	641	15	19308	6.02434	1	0.686896	0.665419
GOTERM_BP_DIRECT	GO:0071372~cellular response to follicle-stimulating hormone stimulus	3	0.436681	0.0866558	EDN1, EDNRA, INHBA	641	15	19308	6.02434	1	0.686896	0.665419
GOTERM_BP_DIRECT	GO:0046598~positive regulation of viral entry into host cell	3	0.436681	0.0866558	CD74, TMPRSS4, TRIM38	641	15	19308	6.02434	1	0.686896	0.665419
GOTERM_BP_DIRECT	GO:0002523~leukocyte migration involved in inflammatory response	3	0.436681	0.0866558	ALOX5, ITGB2, SELE	641	15	19308	6.02434	1	0.686896	0.665419
GOTERM_BP_DIRECT	GO:0050966~detection of mechanical stimulus involved in sensory perception of pain	3	0.436681	0.0866558	CXCL12, ITGA2, CXCR4	641	15	19308	6.02434	1	0.686896	0.665419
GOTERM_BP_DIRECT	GO:0051258~protein polymerization	3	0.436681	0.0866558	FGB, FGG, NEFL	641	15	19308	6.02434	1	0.686896	0.665419
GOTERM_BP_DIRECT	GO:0010952~positive regulation of peptidase activity	3	0.436681	0.0866558	FN1, FBLN1, PCOLCE	641	15	19308	6.02434	1	0.686896	0.665419
GOTERM_BP_DIRECT	GO:0045446~endothelial cell differentiation	3	0.436681	0.0866558	JAG1, CXCR4, PTN	641	15	19308	6.02434	1	0.686896	0.665419
GOTERM_BP_DIRECT	GO:0045778~positive regulation of ossification	3	0.436681	0.0866558	ZBTB16, PTN, TAC1	641	15	19308	6.02434	1	0.686896	0.665419
GOTERM_BP_DIRECT	GO:0010838~positive regulation of keratinocyte proliferation	3	0.436681	0.0866558	FGF7, CDH3, MDK	641	15	19308	6.02434	1	0.686896	0.665419
GOTERM_BP_DIRECT	GO:0046685~response to arsenic-containing substance	3	0.436681	0.0866558	SERPINF1, PTEN, TNFRSF11B	641	15	19308	6.02434	1	0.686896	0.665419
GOTERM_BP_DIRECT	GO:0070830~bicellular tight junction assembly	5	0.727802	0.0882033	CLDN4, CLDN3, CLDN7, MICALL2, GRHL2	641	51	19308	2.95311	1	0.688271	0.66675
GOTERM_BP_DIRECT	GO:0048013~ephrin receptor signaling pathway	5	0.727802	0.0882033	LYN, EFNA1, MMP2, EFNA4, MMP9	641	51	19308	2.95311	1	0.688271	0.66675
GOTERM_BP_DIRECT	GO:0030178~negative regulation of Wnt signaling pathway	5	0.727802	0.0882033	SFRP4, SFRP1, CTNNBIP1, DKK3, DACT1	641	51	19308	2.95311	1	0.688271	0.66675
GOTERM_BP_DIRECT	GO:0043029~T cell homeostasis	4	0.582242	0.0885133	CASP3, PMAIP1, IL7R, CORO1A	641	32	19308	3.76521	1	0.688271	0.66675
GOTERM_BP_DIRECT	GO:0043552~positive regulation of phosphatidylinositol 3-kinase activity	4	0.582242	0.0885133	LYN, PDGFRA, CCL21, CCL19	641	32	19308	3.76521	1	0.688271	0.66675
GOTERM_BP_DIRECT	GO:0042771~intrinsic apoptotic signaling pathway in response to DNA damage by p53 class mediator	4	0.582242	0.0885133	PYCARD, DYRK2, DDIT4, HIPK2	641	32	19308	3.76521	1	0.688271	0.66675
GOTERM_BP_DIRECT	GO:0003180~aortic valve morphogenesis	4	0.582242	0.0885133	EFNA1, JAG1, GATA3, SOX9	641	32	19308	3.76521	1	0.688271	0.66675
GOTERM_BP_DIRECT	GO:0046677~response to antibiotic	4	0.582242	0.0885133	AOC3, CASP8, CASP3, SLC1A3	641	32	19308	3.76521	1	0.688271	0.66675
GOTERM_BP_DIRECT	GO:0043392~negative regulation of DNA binding	4	0.582242	0.0885133	DDIT3, GZMA, CTNNBIP1, LEF1	641	32	19308	3.76521	1	0.688271	0.66675
GOTERM_BP_DIRECT	GO:0021766~hippocampus development	6	0.873362	0.0904125	YWHAE, ANXA3, CASP3, NEFL, TSC1, NME1	641	72	19308	2.51014	1	0.699067	0.677209
GOTERM_BP_DIRECT	GO:0007157~heterophilic cell-cell adhesion via plasma membrane cell adhesion molecules	5	0.727802	0.0931826	PTPRD, VCAM1, CADM1, UMOD, SELE	641	52	19308	2.89632	1	0.699067	0.677209
GOTERM_BP_DIRECT	GO:0071773~cellular response to BMP stimulus	4	0.582242	0.09508	TMEM100, SFRP1, GATA3, SOX9	641	33	19308	3.65111	1	0.699067	0.677209
GOTERM_BP_DIRECT	GO:0042127~regulation of cell proliferation	10	1.4556	0.0958261	JAG1, TES, PLAU, STAT4, TNC, TSPO, PLA2G4A, XIAP, SOX9, CLU	641	164	19308	1.83669	1	0.699067	0.677209
GOTERM_BP_DIRECT	GO:0031339~negative regulation of vesicle fusion	2	0.291121	0.0961857	TBC1D4, CORO1A	641	3	19308	20.0811	1	0.699067	0.677209
GOTERM_BP_DIRECT	GO:2000363~positive regulation of prostaglandin-E synthase activity	2	0.291121	0.0961857	ITGAM, ITGB2	641	3	19308	20.0811	1	0.699067	0.677209
GOTERM_BP_DIRECT	GO:0002277~myeloid dendritic cell activation involved in immune response	2	0.291121	0.0961857	PYCARD, DOCK2	641	3	19308	20.0811	1	0.699067	0.677209
GOTERM_BP_DIRECT	GO:0002924~negative regulation of humoral immune response mediated by circulating immunoglobulin	2	0.291121	0.0961857	PTPN6, FCGR2B	641	3	19308	20.0811	1	0.699067	0.677209
GOTERM_BP_DIRECT	GO:1904237~positive regulation of substrate-dependent cell migration, cell attachment to substrate	2	0.291121	0.0961857	FN1, FBLN1	641	3	19308	20.0811	1	0.699067	0.677209
GOTERM_BP_DIRECT	GO:0043331~response to dsRNA	2	0.291121	0.0961857	PMAIP1, TLR3	641	3	19308	20.0811	1	0.699067	0.677209
GOTERM_BP_DIRECT	GO:0045837~negative regulation of membrane potential	2	0.291121	0.0961857	PTN, LTF	641	3	19308	20.0811	1	0.699067	0.677209
GOTERM_BP_DIRECT	GO:0043618~regulation of transcription from RNA polymerase II promoter in response to stress	2	0.291121	0.0961857	MUC1, DDIT3	641	3	19308	20.0811	1	0.699067	0.677209
GOTERM_BP_DIRECT	GO:0002718~regulation of cytokine production involved in immune response	2	0.291121	0.0961857	TRIL, TNFRSF1B	641	3	19308	20.0811	1	0.699067	0.677209
GOTERM_BP_DIRECT	GO:0002762~negative regulation of myeloid leukocyte differentiation	2	0.291121	0.0961857	LYN, NME1	641	3	19308	20.0811	1	0.699067	0.677209
GOTERM_BP_DIRECT	GO:0071593~lymphocyte aggregation	2	0.291121	0.0961857	STK10, RAC2	641	3	19308	20.0811	1	0.699067	0.677209
GOTERM_BP_DIRECT	GO:0086101~endothelin receptor signaling pathway involved in heart process	2	0.291121	0.0961857	EDN1, EDNRA	641	3	19308	20.0811	1	0.699067	0.677209
GOTERM_BP_DIRECT	GO:1903039~positive regulation of leukocyte cell-cell adhesion	2	0.291121	0.0961857	MDK, LCK	641	3	19308	20.0811	1	0.699067	0.677209
GOTERM_BP_DIRECT	GO:0071322~cellular response to carbohydrate stimulus	2	0.291121	0.0961857	PRKCB, MYC	641	3	19308	20.0811	1	0.699067	0.677209
GOTERM_BP_DIRECT	GO:1905114~cell surface receptor signaling pathway involved in cell-cell signaling	2	0.291121	0.0961857	C3, ITGAM	641	3	19308	20.0811	1	0.699067	0.677209
GOTERM_BP_DIRECT	GO:2000768~positive regulation of nephron tubule epithelial cell differentiation	2	0.291121	0.0961857	CD24, PROM1	641	3	19308	20.0811	1	0.699067	0.677209
GOTERM_BP_DIRECT	GO:0060672~epithelial cell morphogenesis involved in placental branching	2	0.291121	0.0961857	ST14, GRHL2	641	3	19308	20.0811	1	0.699067	0.677209
GOTERM_BP_DIRECT	GO:0038146~chemokine (C-X-C motif) ligand 12 signaling pathway	2	0.291121	0.0961857	CXCL12, STK39	641	3	19308	20.0811	1	0.699067	0.677209
GOTERM_BP_DIRECT	GO:0061713~anterior neural tube closure	2	0.291121	0.0961857	CASP3, GRHL2	641	3	19308	20.0811	1	0.699067	0.677209
GOTERM_BP_DIRECT	GO:0046633~alpha-beta T cell proliferation	2	0.291121	0.0961857	PTPRC, DOCK2	641	3	19308	20.0811	1	0.699067	0.677209
GOTERM_BP_DIRECT	GO:0010560~positive regulation of glycoprotein biosynthetic process	2	0.291121	0.0961857	CCL21, CCL19	641	3	19308	20.0811	1	0.699067	0.677209
GOTERM_BP_DIRECT	GO:1990858~cellular response to lectin	2	0.291121	0.0961857	SYK, MYC	641	3	19308	20.0811	1	0.699067	0.677209
GOTERM_BP_DIRECT	GO:0046074~dTMP catabolic process	2	0.291121	0.0961857	UPP1, TYMP	641	3	19308	20.0811	1	0.699067	0.677209
GOTERM_BP_DIRECT	GO:0003415~chondrocyte hypertrophy	2	0.291121	0.0961857	EXT1, SOX9	641	3	19308	20.0811	1	0.699067	0.677209
GOTERM_BP_DIRECT	GO:0002431~Fc receptor mediated stimulatory signaling pathway	2	0.291121	0.0961857	LYN, FCER1G	641	3	19308	20.0811	1	0.699067	0.677209
GOTERM_BP_DIRECT	GO:0031328~positive regulation of cellular biosynthetic process	2	0.291121	0.0961857	CXCL8, CCL5	641	3	19308	20.0811	1	0.699067	0.677209
GOTERM_BP_DIRECT	GO:1990001~inhibition of cysteine-type endopeptidase activity involved in apoptotic process	2	0.291121	0.0961857	XIAP, NOL3	641	3	19308	20.0811	1	0.699067	0.677209
GOTERM_BP_DIRECT	GO:0048485~sympathetic nervous system development	3	0.436681	0.0969342	EDNRA, GATA3, SOX4	641	16	19308	5.64782	1	0.699067	0.677209
GOTERM_BP_DIRECT	GO:0090336~positive regulation of brown fat cell differentiation	3	0.436681	0.0969342	SOX13, HNRNPU, PTGS2	641	16	19308	5.64782	1	0.699067	0.677209
GOTERM_BP_DIRECT	GO:0019725~cellular homeostasis	3	0.436681	0.0969342	RHOT1, CCL2, CCR2	641	16	19308	5.64782	1	0.699067	0.677209
GOTERM_BP_DIRECT	GO:0021542~dentate gyrus development	3	0.436681	0.0969342	MDK, LEF1, PTEN	641	16	19308	5.64782	1	0.699067	0.677209
GOTERM_BP_DIRECT	GO:0010803~regulation of tumor necrosis factor-mediated signaling pathway	3	0.436681	0.0969342	PYCARD, CASP8, SYK	641	16	19308	5.64782	1	0.699067	0.677209
GOTERM_BP_DIRECT	GO:0033630~positive regulation of cell adhesion mediated by integrin	3	0.436681	0.0969342	SYK, CCL21, PTPN6	641	16	19308	5.64782	1	0.699067	0.677209
GOTERM_BP_DIRECT	GO:0002062~chondrocyte differentiation	5	0.727802	0.0982922	COL3A1, CYTL1, TGFBI, SOX9, HIF1A	641	53	19308	2.84167	1	0.707473	0.685353
