# Supplementary material for: Identifying Aging-Related Biomarkers and Immune Infiltration Features in Diabetic Nephropathy Using Integrative Bioinformatics Approaches and Machine-Learning Strategies
Source: Biomedicines. 2023 Sep 4;11(9):2454. doi: 10.3390/biomedicines11092454 (PMC10525809; doi:10.3390/biomedicines11092454)
Supplement: Supplementary file 1 [file biomedicines-11-02454-s001.zip › Supplementary Table S11.xlsx]

## Sheet: 糖尿病模块KEGG
The results of KEGG enrichment analyses
Category	Term	Count	%	PValue	Genes	List Total	Pop Hits	Pop Total	Fold Enrichment	Bonferroni	Benjamini	FDR
KEGG_PATHWAY	hsa04514:Cell adhesion molecules	34	4.94905	2.02e-13	ITGAM, ITGB2, ICAM3, VTCN1, HLA-DMA, HLA-DMB, CDH3, CDH1, HLA-DOB, CD99, HLA-DPA1, NLGN4X, VCAM1, CADM1, HLA-B, HLA-C, HLA-A, L1CAM, HLA-F, SELE, HLA-G, HLA-E, CD2, PTPRD, CLDN4, VCAN, CLDN3, PTPRC, SELL, CD8A, CLDN7, HLA-DPB1, HLA-DRA, HLA-DQB1	387	157	8164	4.56848	5.96e-11	5.97e-11	4.49e-11
KEGG_PATHWAY	hsa04145:Phagosome	29	4.22125	3.84e-10	ITGAM, NCF2, ITGB2, THBS2, CORO1A, CTSS, ACTB, C3, HLA-DMA, HLA-DMB, TUBA1A, CLEC7A, MRC1, CD14, HLA-DOB, HLA-DPA1, ITGA2, HLA-B, CYBB, HLA-C, HLA-A, HLA-F, HLA-G, HLA-E, HLA-DPB1, HLA-DRA, FCGR2B, HLA-DQB1, TLR2	387	152	8164	4.02482	1.14e-07	5.69e-08	4.29e-08
KEGG_PATHWAY	hsa05416:Viral myocarditis	18	2.62009	1.24e-09	ITGB2, HLA-B, HLA-C, HLA-A, HLA-F, HLA-G, ACTB, HLA-E, HLA-DMA, HLA-DMB, CASP8, CASP3, HLA-DPB1, RAC2, HLA-DRA, HLA-DOB, HLA-DPA1, HLA-DQB1	387	60	8164	6.32868	3.67e-07	1.22e-07	9.22e-08
KEGG_PATHWAY	hsa04640:Hematopoietic cell lineage	22	3.20233	4.62e-09	CSF1R, ITGAM, MME, ITGA2, CD3G, CD1C, CD3D, CD2, HLA-DMA, HLA-DMB, CD8A, HLA-DPB1, CD9, HLA-DRA, CD14, CD24, IL7R, MS4A1, HLA-DOB, CD44, HLA-DPA1, HLA-DQB1	387	99	8164	4.68791	1.37e-06	2.92e-07	2.2e-07
KEGG_PATHWAY	hsa04940:Type I diabetes mellitus	15	2.18341	4.94e-09	GAD1, HLA-B, HLA-C, HLA-A, HLA-F, HLA-G, HLA-E, HLA-DMA, HLA-DMB, HLA-DPB1, HLA-DRA, CPE, HLA-DOB, HLA-DPA1, HLA-DQB1	387	43	8164	7.35893	1.46e-06	2.92e-07	2.2e-07
KEGG_PATHWAY	hsa04610:Complement and coagulation cascades	20	2.91121	1.02e-08	FGB, C1QB, CFD, C1QA, ITGAM, C1S, VWF, ITGB2, F11, FGG, F13A1, CLU, KNG1, C3, PROCR, C7, PLAU, C3AR1, VSIG4, CFB	387	85	8164	4.96367	3.01e-06	5.02e-07	3.78e-07
KEGG_PATHWAY	hsa05169:Epstein-Barr virus infection	31	4.51237	1.83e-08	CD3G, CD3D, HLA-DMA, CASP8, HLA-DMB, MYC, CASP3, BLNK, E2F3, HLA-DOB, B2M, HLA-DPA1, LYN, SYK, GADD45A, HLA-B, HLA-C, HLA-A, HLA-F, HLA-G, GADD45G, MAPK13, HLA-E, MAPK10, HLA-DPB1, HLA-DRA, CD247, NFKBIE, CD44, HLA-DQB1, TLR2	387	202	8164	3.23744	5.42e-06	7.75e-07	5.84e-07
KEGG_PATHWAY	hsa04064:NF-kappa B signaling pathway	21	3.05677	6.26e-08	LYN, VCAM1, CXCL8, SYK, CCL21, PRKCB, GADD45A, CSNK2A2, XIAP, CXCL1, PTGS2, MALT1, GADD45G, CXCL12, PLAU, LCK, BLNK, CD14, LTB, CCL19, BIRC3	387	104	8164	4.25969	1.85e-05	2.32e-06	1.75e-06
KEGG_PATHWAY	hsa05140:Leishmaniasis	18	2.62009	7.49e-08	MARCKSL1, ITGAM, PRKCB, NCF2, ITGB2, CYBB, PTGS2, MAPK13, C3, HLA-DMA, HLA-DMB, HLA-DPB1, HLA-DRA, PTPN6, HLA-DOB, HLA-DPA1, HLA-DQB1, TLR2	387	77	8164	4.93144	2.22e-05	2.32e-06	1.75e-06
KEGG_PATHWAY	hsa05152:Tuberculosis	28	4.07569	7.84e-08	ITGAM, ITGB2, CORO1A, MALT1, CTSS, C3, HLA-DMA, CASP8, HLA-DMB, CLEC7A, CASP3, MRC1, CD14, HLA-DOB, HLA-DPA1, CD74, FCER1G, SYK, IL10RA, IL18, MAPK13, MAPK10, TLR1, HLA-DPB1, HLA-DRA, FCGR2B, HLA-DQB1, TLR2	387	180	8164	3.28154	2.32e-05	2.32e-06	1.75e-06
KEGG_PATHWAY	hsa05330:Allograft rejection	13	1.89229	9.33e-08	HLA-B, HLA-C, HLA-A, HLA-F, HLA-G, HLA-E, HLA-DMA, HLA-DMB, HLA-DPB1, HLA-DRA, HLA-DOB, HLA-DPA1, HLA-DQB1	387	38	8164	7.21692	2.76e-05	2.51e-06	1.89e-06
KEGG_PATHWAY	hsa05332:Graft-versus-host disease	13	1.89229	3.21e-07	HLA-B, HLA-C, HLA-A, HLA-F, HLA-G, HLA-E, HLA-DMA, HLA-DMB, HLA-DPB1, HLA-DRA, HLA-DOB, HLA-DPA1, HLA-DQB1	387	42	8164	6.52959	9.49e-05	7.91e-06	5.96e-06
KEGG_PATHWAY	hsa05150:Staphylococcus aureus infection	19	2.76565	4.3e-07	C1QB, CFD, C1QA, ITGAM, C1S, ITGB2, FGG, C3, HLA-DMA, KRT19, HLA-DMB, HLA-DPB1, C3AR1, HLA-DRA, FCGR2B, HLA-DOB, CFB, HLA-DPA1, HLA-DQB1	387	96	8164	4.17517	0.000127	9.79e-06	7.37e-06
KEGG_PATHWAY	hsa04612:Antigen processing and presentation	17	2.47453	5.32e-07	CD74, HLA-B, HLA-C, HLA-A, HLA-F, HLA-G, CTSS, HLA-E, HLA-DMA, HLA-DMB, CD8A, HLA-DPB1, HLA-DRA, HLA-DOB, B2M, HLA-DPA1, HLA-DQB1	387	78	8164	4.59776	0.000157	1.12e-05	8.47e-06
KEGG_PATHWAY	hsa05323:Rheumatoid arthritis	18	2.62009	1.31e-06	CXCL6, CXCL8, ITGB2, IL18, CXCL1, HLA-DMA, HLA-DMB, CXCL12, CTSK, CCL5, HLA-DPB1, CCL2, HLA-DRA, LTB, HLA-DOB, HLA-DPA1, HLA-DQB1, TLR2	387	93	8164	4.08302	0.000388	2.59e-05	1.95e-05
KEGG_PATHWAY	hsa05133:Pertussis	16	2.32897	2.03e-06	C1QB, CXCL6, C1QA, ITGAM, CXCL8, C1S, ITGB2, MAPK13, MAPK10, C3, PYCARD, CASP3, IRF1, CASP1, IRF8, CD14	387	76	8164	4.44118	0.0006	3.75e-05	2.83e-05
KEGG_PATHWAY	hsa04061:Viral protein interaction with cytokine and cytokine receptor	18	2.62009	3.73e-06	CCR1, CX3CR1, CXCL6, CSF1R, CXCL8, CCL21, IL10RA, IL18, CXCR4, CXCL1, TNFRSF1B, CCL8, CXCL12, CCL5, TNFSF10, CCL2, CCL19, CCR2	387	100	8164	3.79721	0.00110259	6.49e-05	4.89e-05
KEGG_PATHWAY	hsa05320:Autoimmune thyroid disease	13	1.89229	4.82e-06	HLA-B, HLA-C, HLA-A, HLA-F, HLA-G, HLA-E, HLA-DMA, HLA-DMB, HLA-DPB1, HLA-DRA, HLA-DOB, HLA-DPA1, HLA-DQB1	387	53	8164	5.17439	0.00142579	7.85e-05	5.92e-05
KEGG_PATHWAY	hsa05164:Influenza A	24	3.49345	5.04e-06	IL33, RNASEL, NXT1, CXCL8, PRKCB, TMPRSS4, IL18, ACTB, PYCARD, HLA-DMA, HLA-DMB, CASP8, CASP3, CCL5, CASP1, TNFSF10, HLA-DPB1, CCL2, HLA-DRA, TLR7, HLA-DOB, TLR3, HLA-DPA1, HLA-DQB1	387	171	8164	2.96079	0.00149149	7.85e-05	5.92e-05
KEGG_PATHWAY	hsa04658:Th1 and Th2 cell differentiation	17	2.47453	5.31e-06	JAG1, CD3G, GATA3, CD3D, MAPK13, MAPK10, HLA-DMA, HLA-DMB, LCK, HLA-DPB1, STAT4, HLA-DRA, CD247, NFKBIE, HLA-DOB, HLA-DPA1, HLA-DQB1	387	92	8164	3.8981	0.00156969	7.85e-05	5.92e-05
KEGG_PATHWAY	hsa04670:Leukocyte transendothelial migration	19	2.76565	5.74e-06	ITGAM, VCAM1, PRKCB, NCF2, ACTN1, MMP2, ITGB2, CYBB, CXCR4, MMP9, ACTB, MAPK13, CLDN4, CXCL12, CLDN3, CLDN7, RAC2, RAPGEF3, CD99	387	114	8164	3.51593	0.00169882	8.1e-05	6.1e-05
KEGG_PATHWAY	hsa04659:Th17 cell differentiation	18	2.62009	1.09e-05	CD3G, GATA3, AHR, HIF1A, CD3D, MAPK13, MAPK10, HLA-DMA, HLA-DMB, RXRA, LCK, HLA-DPB1, HLA-DRA, CD247, NFKBIE, HLA-DOB, HLA-DPA1, HLA-DQB1	387	108	8164	3.51593	0.0032213	0.000147	0.00011
KEGG_PATHWAY	hsa05144:Malaria	12	1.74672	1.61e-05	VCAM1, CXCL8, GYPC, KLRB1, ITGB2, IL18, HBB, CCL2, ACKR1, THBS2, SELE, TLR2	387	50	8164	5.06295	0.00476544	0.000208	0.000156
KEGG_PATHWAY	hsa04668:TNF signaling pathway	18	2.62009	1.79e-05	CXCL6, EDN1, VCAM1, JAG1, CXCL1, PTGS2, TNFRSF1B, SELE, MMP9, MAPK13, MAPK10, CASP8, CASP3, IRF1, CCL5, CCL2, MAP3K8, BIRC3	387	112	8164	3.39037	0.00527591	0.00022	0.000166
KEGG_PATHWAY	hsa05146:Amoebiasis	17	2.47453	2.07e-05	ITGAM, CXCL8, LAMB3, PRKCB, ACTN1, ITGB2, FN1, CXCL1, CD1C, COL1A1, COL3A1, GNA15, COL1A2, CASP3, CTSG, CD14, TLR2	387	102	8164	3.51593	0.00610376	0.000245	0.000184
KEGG_PATHWAY	hsa05166:Human T-cell leukemia virus 1 infection	26	3.78457	4.53e-05	ITGB2, PTEN, XIAP, BUB1B, CD3G, CD3D, HLA-DMA, HLA-DMB, MYC, TSPO, E2F3, HLA-DOB, B2M, HLA-DPA1, MMP7, HLA-B, HLA-C, HLA-A, HLA-F, HLA-G, HLA-E, MAPK10, LCK, HLA-DPB1, HLA-DRA, HLA-DQB1	387	222	8164	2.47066	0.0133055	0.000515	0.000388
KEGG_PATHWAY	hsa05134:Legionellosis	12	1.74672	5.91e-05	PYCARD, C3, ITGAM, CXCL8, CASP8, CASP3, ITGB2, CASP1, IL18, CXCL1, CD14, TLR2	387	57	8164	4.44118	0.0173549	0.000648	0.000488
KEGG_PATHWAY	hsa05145:Toxoplasmosis	17	2.47453	6.73e-05	LAMB3, IL10RA, XIAP, MAPK13, MAPK10, HLA-DMA, HLA-DMB, CASP8, CASP3, ALOX5, HLA-DPB1, HLA-DRA, HLA-DOB, HLA-DPA1, BIRC3, HLA-DQB1, TLR2	387	112	8164	3.20201	0.0197156	0.000711	0.000536
KEGG_PATHWAY	hsa05310:Asthma	9	1.31004	7.02e-05	HLA-DMA, HLA-DMB, FCER1G, HLA-DPB1, HLA-DRA, FCER1A, HLA-DOB, HLA-DPA1, HLA-DQB1	387	31	8164	6.12453	0.0205588	0.000716	0.00054
KEGG_PATHWAY	hsa05135:Yersinia infection	19	2.76565	7.4e-05	CXCL8, WIPF1, ARPC1B, IL18, FN1, WASL, BAIAP2, ACTB, MAPK13, MAPK10, PYCARD, LCK, CD8A, CASP1, RAC2, CCL2, LCP2, PIP5K1C, DOCK1	387	137	8164	2.92567	0.0216683	0.00073	0.00055
KEGG_PATHWAY	hsa05171:Coronavirus disease - COVID-19	26	3.78457	9.36e-05	C1QB, CFD, C1QA, RPL3, CXCL8, C1S, F13A1, C3, C7, CASP1, C3AR1, RPS3, CCL2, FGB, SYK, VWF, PRKCB, FGG, RPS6, CYBB, MAPK13, MAPK10, TLR7, CFB, TLR3, TLR2	387	232	8164	2.36416	0.0273361	0.000894	0.000674
KEGG_PATHWAY	hsa05167:Kaposi sarcoma-associated herpesvirus infection	23	3.34789	0.000117	LYN, CCR1, CXCL8, SYK, LEF1, HLA-B, HLA-C, CXCL1, HLA-A, PTGS2, HLA-F, HIF1A, HLA-G, MAPK13, HLA-E, MAPK10, C3, HCK, CASP8, MYC, CASP3, E2F3, TLR3	387	194	8164	2.50103	0.0339235	0.00107845	0.000812
KEGG_PATHWAY	hsa05163:Human cytomegalovirus infection	25	3.63901	0.00015	CXCL8, CXCR4, PTGS2, CASP8, MYC, CASP3, CCL5, RAC2, CCL2, E2F3, B2M, CCR1, PDGFRA, PRKCB, IL10RA, HLA-B, HLA-C, TSC1, HLA-A, HLA-F, HLA-G, MAPK13, HLA-E, CXCL12, RHEB	387	225	8164	2.34396	0.0435021	0.00134768	0.00101531
KEGG_PATHWAY	hsa04510:Focal adhesion	23	3.34789	0.000196	PDGFRA, LAMB3, VWF, PRKCB, EGF, ACTN1, ITGA2, PTEN, TNC, FN1, XIAP, THBS2, ACTB, MAPK10, COL1A1, COL1A2, COL6A2, RAC2, COL6A3, FLNB, PIP5K1C, DOCK1, BIRC3	387	201	8164	2.41393	0.0563461	0.00167666	0.00126316
KEGG_PATHWAY	hsa05417:Lipid and atherosclerosis	24	3.49345	0.000198	LYN, VCAM1, CXCL8, NCF2, IL18, CYBB, CXCL1, SELE, MMP9, MAPK13, MAPK10, PYCARD, CYP2C8, CASP8, RXRA, CASP3, CCL5, DDIT3, CASP1, TNFSF10, CCL2, CD14, ABCG1, TLR2	387	215	8164	2.35486	0.057	0.00167666	0.00126316
KEGG_PATHWAY	hsa04933:AGE-RAGE signaling pathway in diabetic complications	15	2.18341	0.000237	EDN1, VCAM1, CXCL8, PRKCB, MMP2, FN1, CYBB, SELE, MAPK13, MAPK10, COL1A1, COL3A1, COL1A2, CASP3, CCL2	387	100	8164	3.16434	0.0677159	0.00194748	0.00146719
KEGG_PATHWAY	hsa05142:Chagas disease	15	2.18341	0.000292	C1QB, C1QA, CXCL8, CD3G, CD3D, KNG1, MAPK13, MAPK10, C3, GNA15, CASP8, CCL5, CCL2, CD247, TLR2	387	102	8164	3.1023	0.0829369	0.00233963	0.00176263
KEGG_PATHWAY	hsa05130:Pathogenic Escherichia coli infection	22	3.20233	0.000392	CXCL8, WIPF1, ARPC1B, LPAR1, IL18, WASL, BAIAP2, ACTB, MAPK13, MAPK10, PYCARD, CLDN4, TUBA1A, CASP8, CLDN3, CASP3, CLDN7, CASP1, TNFSF10, RPS3, HCLS1, PTPN6	387	197	8164	2.35585	0.109498	0.00305123	0.00229873
KEGG_PATHWAY	hsa04672:Intestinal immune network for IgA production	10	1.4556	0.00041	PIGR, HLA-DMA, CXCL12, HLA-DMB, HLA-DPB1, HLA-DRA, CXCR4, HLA-DOB, HLA-DPA1, HLA-DQB1	387	49	8164	4.30523	0.114398	0.00311443	0.00234635
KEGG_PATHWAY	hsa04666:Fc gamma R-mediated phagocytosis	14	2.03785	0.000604	LYN, MARCKSL1, SYK, PRKCB, ARPC1B, PLA2G4A, HCK, MARCKS, SCIN, PTPRC, RAC2, PIP5K1C, FCGR2B, DOCK1	387	97	8164	3.04473	0.163782	0.00443233	0.00333922
KEGG_PATHWAY	hsa04810:Regulation of actin cytoskeleton	23	3.34789	0.000614	PDGFRA, ITGAM, EGF, ARPC1B, ACTN1, ITGA2, ITGB2, LPAR1, FN1, CXCR4, WASL, IQGAP2, BAIAP2, KNG1, ACTB, ENAH, FGF7, SCIN, CXCL12, RAC2, PIP5K1C, PFN1, DOCK1	387	218	8164	2.22568	0.166216	0.00443233	0.00333922
KEGG_PATHWAY	hsa04060:Cytokine-cytokine receptor interaction	28	4.07569	0.000724	CX3CR1, CSF1R, CXCL6, CXCL8, CXCR4, CXCL1, TNFRSF11B, GHR, CCL8, CCL5, TNFSF10, CCL2, CCL19, CCR2, CCR1, IL32, IL33, TNFRSF12A, CCL21, IL10RA, IL18, INHBA, OSMR, TNFRSF1B, CXCL12, CD27, LTB, IL7R	387	295	8164	2.00229	0.192906	0.0051009	0.00384291
KEGG_PATHWAY	hsa05321:Inflammatory bowel disease	11	1.60116	0.000864	HLA-DMA, HLA-DMB, IL18, STAT4, HLA-DPB1, HLA-DRA, GATA3, HLA-DOB, HLA-DPA1, TLR2, HLA-DQB1	387	65	8164	3.57003	0.225794	0.005949	0.00448184
KEGG_PATHWAY	hsa05235:PD-L1 expression and PD-1 checkpoint pathway in cancer	13	1.89229	0.000921	EGF, CSNK2A2, PTEN, CD3G, RASGRP1, HIF1A, CD3D, MAPK13, LCK, PTPN6, CD247, NFKBIE, TLR2	387	89	8164	3.08138	0.238609	0.0061928	0.00466552
KEGG_PATHWAY	hsa04660:T cell receptor signaling pathway	14	2.03785	0.00117569	CD3G, RASGRP1, CD3D, MALT1, MAPK13, MAPK10, PTPRC, LCK, CD8A, LCP2, MAP3K8, PTPN6, CD247, NFKBIE	387	104	8164	2.83979	0.294048	0.0077334	0.00582618
KEGG_PATHWAY	hsa04664:Fc epsilon RI signaling pathway	11	1.60116	0.00123741	MAPK10, LYN, FCER1G, SYK, ALOX5, ALOX5AP, RAC2, PLA2G4A, FCER1A, LCP2, MAPK13	387	68	8164	3.41252	0.306843	0.00780052	0.00587674
KEGG_PATHWAY	hsa05222:Small cell lung cancer	13	1.89229	0.0012386	LAMB3, GADD45A, ITGA2, PTEN, FN1, XIAP, PTGS2, GADD45G, RXRA, MYC, CASP3, E2F3, BIRC3	387	92	8164	2.9809	0.307088	0.00780052	0.00587674
KEGG_PATHWAY	hsa05132:Salmonella infection	24	3.49345	0.00154073	CXCL8, ARHGEF26, DYNLT3, ARPC1B, LEF1, IL18, WASL, ACTB, MAPK13, MAPK10, PYCARD, TUBA1A, CASP8, PTPRC, MYC, CASP3, CASP1, TNFSF10, RPS3, FLNB, CD14, PFN1, BIRC3, TLR2	387	249	8164	2.03331	0.366445	0.00950117	0.00715798
KEGG_PATHWAY	hsa05205:Proteoglycans in cancer	21	3.05677	0.00162541	FZD4, PRKCB, LUM, MMP2, ITGA2, RPS6, FN1, HIF1A, MMP9, ACTB, MAPK13, COL1A1, COL1A2, PLAU, MYC, CASP3, HCLS1, FLNB, PTPN6, CD44, TLR2	387	205	8164	2.16101	0.382152	0.0098188	0.00739727
KEGG_PATHWAY	hsa04611:Platelet activation	15	2.18341	0.00208311	LYN, FGB, FCER1G, SYK, VWF, ITGA2, FGG, PLA2G4A, RASGRP1, ACTB, MAPK13, COL1A1, COL3A1, COL1A2, LCP2	387	124	8164	2.55189	0.460571	0.0123032	0.00926898
KEGG_PATHWAY	hsa05200:Pathways in cancer	41	5.96798	0.00211981	CSF1R, CXCL8, LEF1, PTEN, LPAR1, XIAP, CXCR4, PTGS2, RASGRP1, HIF1A, KNG1, FGF7, EDNRA, CASP8, RXRA, CDH1, MYC, CASP3, STAT4, RAC2, PMAIP1, E2F3, PDGFRA, EDN1, JAG1, LAMB3, FZD4, PRKCB, EGF, GADD45A, ZBTB16, MMP2, ITGA2, FN1, MMP9, GADD45G, MAPK10, CXCL12, GSTA4, IL7R, BIRC3	387	531	8164	1.62885	0.466412	0.0123032	0.00926898
KEGG_PATHWAY	hsa04151:PI3K-Akt signaling pathway	30	4.36681	0.00261547	YWHAE, CSF1R, PTEN, TNC, LPAR1, THBS2, EFNA4, GHR, FGF7, RXRA, MYC, PDGFRA, SYK, LAMB3, VWF, EGF, ITGA2, RPS6, FN1, TSC1, OSMR, EFNA1, COL1A1, COL1A2, RHEB, COL6A2, DDIT4, COL6A3, IL7R, TLR2	387	354	8164	1.78776	0.539385	0.014888	0.0112163
KEGG_PATHWAY	hsa05219:Bladder cancer	8	1.16448	0.0027897	CXCL8, CDH1, EGF, MYC, MMP2, E2F3, MMP9, TYMP	387	41	8164	4.11622	0.562599	0.0153848	0.0115905
KEGG_PATHWAY	hsa04218:Cellular senescence	17	2.47453	0.00280668	CXCL8, GADD45A, PTEN, HLA-B, HLA-C, TSC1, HLA-A, HLA-F, HLA-G, GADD45G, MAPK13, HIPK2, HLA-E, RHEB, MYC, E2F3, CAPN1	387	156	8164	2.29888	0.564798	0.0153848	0.0115905
KEGG_PATHWAY	hsa05165:Human papillomavirus infection	28	4.07569	0.00385871	PTEN, TNC, THBS2, PTGS2, CASP8, CASP3, JAG1, LAMB3, VWF, FZD4, EGF, ITGA2, FN1, HLA-B, HLA-C, TSC1, HLA-A, HLA-F, HLA-G, HLA-E, COL1A1, PKM, COL1A2, RHEB, IRF1, COL6A2, COL6A3, TLR3	387	331	8164	1.78452	0.681581	0.0207669	0.0156453
KEGG_PATHWAY	hsa04210:Apoptosis	15	2.18341	0.00487663	GADD45A, XIAP, CTSS, ACTB, GADD45G, MAPK10, TUBA1A, CASP8, CASP3, CTSK, DDIT3, TNFSF10, PMAIP1, CAPN1, BIRC3	387	136	8164	2.32672	0.764728	0.0257765	0.0194194
KEGG_PATHWAY	hsa05170:Human immunodeficiency virus 1 infection	20	2.91121	0.00541169	PRKCB, HLA-B, HLA-C, CXCR4, CD3G, HLA-A, TNFRSF1B, HLA-F, CD3D, HLA-G, MAPK13, HLA-E, MAPK10, CASP8, CASP3, RAC2, CD247, B2M, APOBEC3B, TLR2	387	212	8164	1.99015	0.799354	0.0281028	0.0211721
KEGG_PATHWAY	hsa04936:Alcoholic liver disease	15	2.18341	0.0071253	C1QB, C1QA, CXCL8, ADH1C, ADH1B, LEF1, CXCL1, ACACB, MAPK13, MAPK10, C3, CASP8, CASP3, C3AR1, CD14	387	142	8164	2.22841	0.879564	0.0360749	0.027178
KEGG_PATHWAY	hsa05143:African trypanosomiasis	7	1.01892	0.0071906	VCAM1, PRKCB, IL18, HBB, SELE, KNG1, IDO1	387	37	8164	3.99106	0.881886	0.0360749	0.027178
KEGG_PATHWAY	hsa04512:ECM-receptor interaction	11	1.60116	0.00832708	COL1A1, COL1A2, VWF, LAMB3, ITGA2, COL6A2, TNC, FN1, COL6A3, THBS2, CD44	387	88	8164	2.63695	0.915848	0.0408417	0.0307693
KEGG_PATHWAY	hsa04613:Neutrophil extracellular trap formation	18	2.62009	0.00841671	FGB, ITGAM, SYK, VWF, PRKCB, NCF2, ITGB2, FGG, CYBB, ACTB, MAPK13, C3, CLEC7A, CASP1, RAC2, CTSG, TLR7, TLR2	387	190	8164	1.99853	0.91807	0.0408417	0.0307693
KEGG_PATHWAY	hsa04062:Chemokine signaling pathway	18	2.62009	0.00930308	LYN, CCR1, CX3CR1, CXCL6, CXCL8, CCL21, PRKCB, CXCR4, CXCL1, HCK, CCL8, CXCL12, CCL5, RAC2, CCL2, CCL19, DOCK2, CCR2	387	192	8164	1.97771	0.937125	0.0444147	0.0334611
KEGG_PATHWAY	hsa05202:Transcriptional misregulation in cancer	18	2.62009	0.00977342	CSF1R, ITGAM, CXCL8, HPGD, BCL11B, GADD45A, ZBTB16, LMO2, MMP9, GADD45G, HOXA10, RXRA, PLAU, MYC, DDIT3, CD14, PROM1, BIRC3	387	193	8164	1.96747	0.945369	0.0454246	0.0342219
KEGG_PATHWAY	hsa04620:Toll-like receptor signaling pathway	12	1.74672	0.00982154	MAPK10, TLR1, CXCL8, CASP8, CCL5, CTSK, TLR7, MAP3K8, CD14, TLR3, MAPK13, TLR2	387	104	8164	2.43411	0.94615	0.0454246	0.0342219
KEGG_PATHWAY	hsa04015:Rap1 signaling pathway	19	2.76565	0.0104336	PDGFRA, CSF1R, ITGAM, PRKCB, EGF, ITGB2, LPAR1, EFNA4, ACTB, MAPK13, EFNA1, ENAH, FGF7, CDH1, RAC2, LCP2, EVL, PFN1, RAPGEF3	387	210	8164	1.90865	0.955156	0.047513	0.0357953
KEGG_PATHWAY	hsa05322:Systemic lupus erythematosus	14	2.03785	0.0119466	C1QB, C1QA, C1S, ACTN1, C3, HLA-DMA, HLA-DMB, C7, HLA-DPB1, HLA-DRA, CTSG, HLA-DOB, HLA-DPA1, HLA-DQB1	387	136	8164	2.17161	0.971489	0.0535785	0.0403649
KEGG_PATHWAY	hsa04657:IL-17 signaling pathway	11	1.60116	0.0130017	MAPK10, CXCL6, CXCL8, CASP8, CASP3, LCN2, CCL2, CXCL1, PTGS2, MMP9, MAPK13	387	94	8164	2.46863	0.979219	0.0574403	0.0432743
KEGG_PATHWAY	hsa04650:Natural killer cell mediated cytotoxicity	13	1.89229	0.015818	FCER1G, SYK, PRKCB, ITGB2, TYROBP, LCK, CASP3, TNFSF10, RAC2, LCP2, CD48, PTPN6, CD247	387	126	8164	2.17653	0.991081	0.0688548	0.0518737
KEGG_PATHWAY	hsa04215:Apoptosis - multiple species	6	0.873362	0.0161536	MAPK10, CASP8, CASP3, PMAIP1, XIAP, BIRC3	387	32	8164	3.95543	0.991937	0.0692967	0.0522066
KEGG_PATHWAY	hsa05231:Choline metabolism in cancer	11	1.60116	0.0170665	MAPK10, PDGFRA, SLC22A3, RHEB, PRKCB, EGF, RAC2, PLA2G4A, TSC1, PIP5K1C, HIF1A	387	98	8164	2.36787	0.993874	0.0721669	0.054369
KEGG_PATHWAY	hsa04380:Osteoclast differentiation	13	1.89229	0.0177257	CSF1R, SYK, NCF2, FHL2, TNFRSF11B, MAPK13, MAPK10, TYROBP, LCK, CTSK, BLNK, LCP2, FCGR2B	387	128	8164	2.14252	0.994978	0.0738985	0.0556736
KEGG_PATHWAY	hsa04217:Necroptosis	15	2.18341	0.0181476	IL33, CYBB, PLA2G4A, XIAP, PYGL, SPATA2L, MAPK10, PYCARD, CASP8, CASP1, TNFSF10, STAT4, CAPN1, TLR3, BIRC3	387	159	8164	1.99015	0.995577	0.0741246	0.0558438
KEGG_PATHWAY	hsa04520:Adherens junction	9	1.31004	0.0182807	CDH1, ACTN1, CSNK2A2, LEF1, RAC2, PTPN6, WASL, BAIAP2, ACTB	387	71	8164	2.67409	0.995751	0.0741246	0.0558438
KEGG_PATHWAY	hsa04115:p53 signaling pathway	9	1.31004	0.0212996	STEAP3, RRM2, CASP8, GADD45A, CASP3, PTEN, PMAIP1, SFN, GADD45G	387	73	8164	2.60083	0.998293	0.0851984	0.0641866
KEGG_PATHWAY	hsa04010:MAPK signaling pathway	23	3.34789	0.0218211	MAP4K1, PDGFRA, CSF1R, PRKCB, GADD45A, EGF, PLA2G4A, RASGRP1, EFNA4, GADD45G, CDC25B, MAPK13, MAPK10, EFNA1, FGF7, MYC, CASP3, DDIT3, MKNK1, RAC2, FLNB, MAP3K8, CD14	387	294	8164	1.65034	0.998542	0.0861207	0.0648815
KEGG_PATHWAY	hsa05131:Shigellosis	20	2.91121	0.0248195	CXCL8, ARPC1B, ACTN1, IL18, WASL, MALT1, ACTB, MAPK13, MAPK10, C3, PYCARD, HKDC1, CCL5, CASP1, HCLS1, CD14, CAPN1, PFN1, DOCK1, CD44	387	247	8164	1.70815	0.999412	0.0954377	0.0719007
KEGG_PATHWAY	hsa04625:C-type lectin receptor signaling pathway	11	1.60116	0.0248267	MAPK10, PYCARD, CASP8, FCER1G, SYK, CLEC7A, IRF1, CASP1, PTGS2, MALT1, MAPK13	387	104	8164	2.23127	0.999414	0.0954377	0.0719007
KEGG_PATHWAY	hsa00590:Arachidonic acid metabolism	8	1.16448	0.0262274	GGT5, CYP2C8, HPGDS, ALOX5, GPX7, PLA2G4A, LTC4S, PTGS2	387	62	8164	2.72201	0.999617	0.0995296	0.0749834
KEGG_PATHWAY	hsa04621:NOD-like receptor signaling pathway	16	2.32897	0.0275959	YWHAE, RNASEL, CXCL8, IL18, CYBB, XIAP, CXCL1, MAPK13, MAPK10, PYCARD, CASP8, CCL5, CASP1, CCL2, GBP2, BIRC3	387	184	8164	1.8344	0.999747	0.103397	0.0778974
KEGG_PATHWAY	hsa05100:Bacterial invasion of epithelial cells	9	1.31004	0.0283657	ARHGEF26, CDH1, ARPC1B, CLTB, FN1, HCLS1, WASL, DOCK1, ACTB	387	77	8164	2.46572	0.9998	0.104953	0.0790693
KEGG_PATHWAY	hsa05216:Thyroid cancer	6	0.873362	0.0288745	RXRA, CDH1, GADD45A, MYC, LEF1, GADD45G	387	37	8164	3.42091	0.999829	0.105517	0.0794941
KEGG_PATHWAY	hsa05340:Primary immunodeficiency	6	0.873362	0.0320059	PTPRC, LCK, CD8A, BLNK, IL7R, CD3D	387	38	8164	3.33089	0.999934	0.115534	0.0870405
KEGG_PATHWAY	hsa04662:B cell receptor signaling pathway	9	1.31004	0.039286	LYN, SYK, PRKCB, BLNK, RAC2, PTPN6, FCGR2B, NFKBIE, MALT1	387	82	8164	2.31537	0.999993	0.140104	0.105551
KEGG_PATHWAY	hsa05210:Colorectal cancer	9	1.31004	0.0498178	MAPK10, EGF, GADD45A, MYC, CASP3, LEF1, RAC2, PMAIP1, GADD45G	387	86	8164	2.20768	1	0.175549	0.132255
KEGG_PATHWAY	hsa05218:Melanoma	8	1.16448	0.052854	PDGFRA, FGF7, CDH1, EGF, GADD45A, PTEN, E2F3, GADD45G	387	72	8164	2.34396	1	0.184056	0.138664
KEGG_PATHWAY	hsa04974:Protein digestion and absorption	10	1.4556	0.0542339	COL1A1, CPA3, COL3A1, COL15A1, COL16A1, COL1A2, MME, COL6A2, COL5A2, COL6A3	387	103	8164	2.04812	1	0.186665	0.14063
KEGG_PATHWAY	hsa05213:Endometrial cancer	7	1.01892	0.054989	CDH1, EGF, GADD45A, MYC, LEF1, PTEN, GADD45G	387	58	8164	2.54602	1	0.187089	0.140949
KEGG_PATHWAY	hsa05415:Diabetic cardiomyopathy	16	2.32897	0.0572056	PRKCB, NCF2, MMP2, PTEN, CYBB, NDUFC1, COX7A1, MMP9, MAPK13, MAPK10, COL1A1, COL3A1, COL1A2, TBC1D4, NDUFS4, RAC2	387	203	8164	1.66271	1	0.192419	0.144964
KEGG_PATHWAY	hsa05203:Viral carcinogenesis	16	2.32897	0.0592056	LYN, YWHAE, SYK, ACTN1, HLA-B, HLA-C, HLA-A, HLA-F, HLA-G, HLA-E, C3, PKM, SCIN, CASP8, CASP3, PMAIP1	387	204	8164	1.65456	1	0.196909	0.148347
KEGG_PATHWAY	hsa05418:Fluid shear stress and atherosclerosis	12	1.74672	0.0644762	MAPK10, EDN1, VCAM1, GSTA4, NCF2, MMP2, RAC2, CCL2, SELE, MMP9, ACTB, MAPK13	387	139	8164	1.8212	1	0.212055	0.159758
KEGG_PATHWAY	hsa04066:HIF-1 signaling pathway	10	1.4556	0.0723252	EDN1, PFKFB3, PRKCB, EGF, HKDC1, MKNK1, RPS6, CYBB, HIF1A, ENO3	387	109	8164	1.93538	1	0.235255	0.177236
KEGG_PATHWAY	hsa04110:Cell cycle	11	1.60116	0.0744885	YWHAE, GADD45A, MYC, MCM3, BUB1B, SFN, MCM5, E2F3, GADD45G, CDC25B, MCM2	387	126	8164	1.84168	1	0.239659	0.180554
KEGG_PATHWAY	hsa03030:DNA replication	5	0.727802	0.0882928	RFC4, LIG1, MCM3, MCM5, MCM2	387	36	8164	2.92995	1	0.281018	0.211713
KEGG_PATHWAY	hsa04072:Phospholipase D signaling pathway	12	1.74672	0.0912407	PDGFRA, CXCL8, FCER1G, SYK, RHEB, EGF, LPAR1, PLA2G4A, FCER1A, TSC1, PIP5K1C, RAPGEF3	387	148	8164	1.71045	1	0.287311	0.216454
