# Supplementary material for: Identifying Aging-Related Biomarkers and Immune Infiltration Features in Diabetic Nephropathy Using Integrative Bioinformatics Approaches and Machine-Learning Strategies
Source: Biomedicines. 2023 Sep 4;11(9):2454. doi: 10.3390/biomedicines11092454 (PMC10525809; doi:10.3390/biomedicines11092454)
Supplement: Supplementary file 1 [file biomedicines-11-02454-s001.zip › Supplementary Table S12.xlsx]

## Sheet: Sheet1
The results of Human phenotype ontology enrichment analyses
Description	GeneRatio	BgRatio	pvalue	padjust	qvalue	Count	geneID
ABNORMAL_CIRCULATING_CREATININE_CONCENTRATION	4/37	33/4505	0.000132973	0.188024	0.177205	4	C3/CFB/HBB/MUC1
ABNORMAL_CIRCULATING_NITROGEN_COMPOUND_CONCENTRATION	6/37	128/4505	0.000527519	0.25194	0.237442	6	C3/CFB/HBB/MUC1/TNFRSF11B/UMOD
POOR_WOUND_HEALING	3/37	23/4505	0.00080678	0.25194	0.237442	3	COL1A2/F13A1/ITGB2
HYPERURICEMIA	3/37	26/4505	0.00116451	0.25194	0.237442	3	MUC1/TNFRSF11B/UMOD
INCREASED_SUSCEPTIBILITY_TO_FRACTURES	7/37	206/4505	0.00120361	0.25194	0.237442	7	COL1A2/FN1/HBB/SERPINF1/SOX9/TNFRSF11B/TYROBP
FAILURE_TO_THRIVE_SECONDARY_TO_RECURRENT_INFECTIONS	2/37	7/4505	0.00134326	0.25194	0.237442	2	IL7R/PTPRC
SEVERE_INFECTION	3/37	28/4505	0.00145078	0.25194	0.237442	3	IL7R/PTPRC/TLR7
RECURRENT_INTRAPULMONARY_HEMORRHAGE	2/37	8/4505	0.00178176	0.25194	0.237442	2	COL3A1/HLA-DPB1
ARTERIAL_RUPTURE	2/37	8/4505	0.00178176	0.25194	0.237442	2	COL1A2/COL3A1
RENAL_CORTICOMEDULLARY_CYSTS	2/37	8/4505	0.00178176	0.25194	0.237442	2	MUC1/UMOD
ABNORMAL_RENAL_GLOMERULUS_MORPHOLOGY	6/37	167/4505	0.00212008	0.272527	0.256844	6	C3/FN1/HLA-DPB1/MME/MUC1/UMOD
PROTRUSIO_ACETABULI	2/37	10/4505	0.00283403	0.283493	0.267179	2	COL1A2/SERPINF1
RECURRENT_OPPORTUNISTIC_INFECTIONS	2/37	10/4505	0.00283403	0.283493	0.267179	2	IL7R/PTPRC
NEPHROTIC_SYNDROME	5/37	122/4505	0.00292071	0.283493	0.267179	5	C3/FN1/IL7R/MME/SOX9
ABNORMAL_RENAL_PHYSIOLOGY	12/37	625/4505	0.00307314	0.283493	0.267179	12	C3/CEL/CFB/COL3A1/FN1/HBB/HLA-DPB1/IL7R/MME/MUC1/SOX9/UMOD
PERSISTENT_BLEEDING_AFTER_TRAUMA	2/37	11/4505	0.00344594	0.283493	0.267179	2	F13A1/VWF
ABNORMAL_CIRCULATING_NUCLEOBASE_CONCENTRATION	3/37	40/4505	0.0040889	0.283493	0.267179	3	MUC1/TNFRSF11B/UMOD
NEONATAL_SHORT_LIMB_SHORT_STATURE	2/37	12/4505	0.00411379	0.283493	0.267179	2	COL1A2/SOX9
ANURIA	2/37	12/4505	0.00411379	0.283493	0.267179	2	C3/CFB
VENOUS_THROMBOSIS	4/37	82/4505	0.00426526	0.283493	0.267179	4	F13A1/FGB/HBB/HLA-DPB1
MULTIFACTORIAL_INHERITANCE	4/37	84/4505	0.0046506	0.283493	0.267179	4	ADH1B/ADH1C/ALOX5/HLA-DQB1
ABNORMAL_RENAL_CORTEX_MORPHOLOGY	6/37	196/4505	0.00472283	0.283493	0.267179	6	C3/FN1/HLA-DPB1/MME/MUC1/UMOD
MICROANGIOPATHIC_HEMOLYTIC_ANEMIA	2/37	13/4505	0.00483668	0.283493	0.267179	2	C3/CFB
HEMOLYTIC_UREMIC_SYNDROME	2/37	13/4505	0.00483668	0.283493	0.267179	2	C3/CFB
ABNORMAL_URINE_CYTOLOGY	5/37	140/4505	0.00527903	0.283493	0.267179	5	C3/CFB/FN1/HBB/HLA-DPB1
EPISTAXIS	4/37	88/4505	0.00549061	0.283493	0.267179	4	F13A1/FGB/HLA-DPB1/VWF
RENAL_INSUFFICIENCY	8/37	342/4505	0.00557003	0.283493	0.267179	8	C3/CFB/FN1/HBB/HLA-DPB1/MME/MUC1/UMOD
OPPORTUNISTIC_INFECTION	2/37	14/4505	0.00561372	0.283493	0.267179	2	IL7R/PTPRC
INCREASED_BLOOD_UREA_NITROGEN	2/37	15/4505	0.006444	0.303727	0.286249	2	C3/CFB
DERMAL_TRANSLUCENCY	2/37	15/4505	0.006444	0.303727	0.286249	2	COL1A2/COL3A1
CHEST_PAIN	4/37	95/4505	0.00719563	0.312272	0.294302	4	COL3A1/HBB/HLA-DPB1/HLA-DQB1
PROLONGED_BLEEDING_AFTER_SURGERY	2/37	16/4505	0.00732665	0.312272	0.294302	2	F13A1/VWF
PERSONALITY_CHANGES	3/37	50/4505	0.00766762	0.312272	0.294302	3	ADH1C/HLA-DQB1/TYROBP
INCREASED_BLOOD_PRESSURE	8/37	361/4505	0.00769752	0.312272	0.294302	8	C3/CFB/COL3A1/FN1/HBB/HLA-DPB1/MUC1/TNFRSF11B
ABNORMAL_NEPHRON_MORPHOLOGY	6/37	217/4505	0.0077295	0.312272	0.294302	6	C3/FN1/HLA-DPB1/MME/MUC1/UMOD
JOINT_HEMORRHAGE	2/37	17/4505	0.00826081	0.315697	0.29753	2	F13A1/VWF
RENAL_TUBULAR_ATROPHY	2/37	17/4505	0.00826081	0.315697	0.29753	2	MUC1/UMOD
ABNORMAL_CIRCULATING_METABOLITE_CONCENTRATION	16/37	1095/4505	0.00857988	0.319262	0.30089	16	APOC3/C3/CEL/CFB/COL3A1/CSF1R/EGF/FN1/GHR/HBB/HLA-DPB1/HLA-DQB1/MUC1/TNFRSF11B/UCP2/UMOD
SCARRING	5/37	159/4505	0.00898809	0.325876	0.307123	5	COL1A2/COL3A1/PROM1/TGFBI/TNFRSF11B
RECURRENT_GRAM_NEGATIVE_BACTERIAL_INFECTIONS	2/37	18/4505	0.00924561	0.326832	0.308025	2	CFB/ITGB2
ABNORMALITY_OF_RENAL_EXCRETION	3/37	55/4505	0.00997895	0.329455	0.310496	3	C3/CFB/MUC1
GOUT	2/37	19/4505	0.0102802	0.329455	0.310496	2	MUC1/UMOD
BICONCAVE_VERTEBRAL_BODIES	2/37	19/4505	0.0102802	0.329455	0.310496	2	COL1A2/SERPINF1
FRONTAL_LOBE_DEMENTIA	2/37	19/4505	0.0102802	0.329455	0.310496	2	CSF1R/TYROBP
OSTEOARTHRITIS	3/37	56/4505	0.0104848	0.329455	0.310496	3	COL3A1/GHR/TNFRSF11B
COXA_VARA	3/37	57/4505	0.0110053	0.334757	0.315494	3	COL1A2/FN1/SERPINF1
SEVERE_COMBINED_IMMUNODEFICIENCY	2/37	20/4505	0.0113638	0.334757	0.315494	2	IL7R/PTPRC
PROLONGED_BLEEDING_FOLLOWING_PROCEDURE	2/37	20/4505	0.0113638	0.334757	0.315494	2	F13A1/VWF
SHORT_TOE	4/37	110/4505	0.0119556	0.33978	0.320227	4	GHR/IL7R/KCNJ8/SOX9
RETINOPATHY	4/37	111/4505	0.0123305	0.33978	0.320227	4	CEL/HBB/HLA-DPB1/TNFRSF11B
ABNORMALITY_OF_THE_URINARY_SYSTEM_PHYSIOLOGY	14/37	934/4505	0.0124074	0.33978	0.320227	14	C3/CEL/CFB/COL3A1/EGF/FN1/HBB/HLA-DPB1/IL7R/MME/MUC1/SOX9/TNFRSF11B/UMOD
DECREASED_URINE_OUTPUT	2/37	21/4505	0.0124954	0.33978	0.320227	2	C3/CFB
NEPHRITIS	3/37	61/4505	0.0132362	0.353133	0.332812	3	C3/MME/UMOD
BLADDER_DIVERTICULUM	2/37	22/4505	0.0136744	0.355596	0.335133	2	COL1A2/COL3A1
CEREBRAL_HEMORRHAGE	3/37	62/4505	0.0138315	0.355596	0.335133	3	F13A1/FGB/FN1
SKIN_ULCER	4/37	116/4505	0.0143187	0.358261	0.337645	4	COL3A1/HBB/HLA-DPB1/ITGB2
APLASIA_HYPOPLASIA_INVOLVING_THE_VERTEBRAL_COLUMN	3/37	63/4505	0.0144419	0.358261	0.337645	3	CCL2/FN1/SOX9
HYPERINSULINEMIC_HYPOGLYCEMIA	2/37	23/4505	0.0148999	0.36325	0.342347	2	CEL/UCP2
TUBULOINTERSTITIAL_NEPHRITIS	2/37	24/4505	0.0161711	0.374852	0.353281	2	MUC1/UMOD
COMBINED_IMMUNODEFICIENCY	2/37	24/4505	0.0161711	0.374852	0.353281	2	IL7R/PTPRC
ADDICTIVE_BEHAVIOR	2/37	24/4505	0.0161711	0.374852	0.353281	2	ADH1B/ADH1C
ABNORMAL_THROMBOSIS	4/37	122/4505	0.0169616	0.386834	0.364574	4	F13A1/FGB/HBB/HLA-DPB1
RETINAL_PIGMENT_EPITHELIAL_ATROPHY	2/37	25/4505	0.0174872	0.392491	0.369905	2	PROM1/VCAN
GINGIVITIS	2/37	26/4505	0.0188474	0.416411	0.392448	2	COL3A1/ITGB2
ARTHRITIS	5/37	197/4505	0.0212054	0.449888	0.423999	5	COL3A1/GHR/MUC1/TNFRSF11B/UMOD
INTRACRANIAL_HEMORRHAGE	4/37	131/4505	0.0214721	0.449888	0.423999	4	COL3A1/F13A1/FGB/FN1
PULMONARY_HEMORRHAGE	2/37	28/4505	0.0216972	0.449888	0.423999	2	COL3A1/HLA-DPB1
RECURRENT_FRACTURES	4/37	132/4505	0.0220147	0.449888	0.423999	4	COL1A2/FN1/SOX9/TNFRSF11B
ABNORMAL_SYSTEMIC_BLOOD_PRESSURE	8/37	435/4505	0.0222572	0.449888	0.423999	8	C3/CFB/COL3A1/FN1/HBB/HLA-DPB1/MUC1/TNFRSF11B
OVOID_VERTEBRAL_BODIES	2/37	29/4505	0.0231852	0.449888	0.423999	2	FN1/KCNJ8
ABNORMALITY_OF_HAND_JOINT_MOBILITY	2/37	29/4505	0.0231852	0.449888	0.423999	2	COL1A2/COL3A1
ABNORMALITY_OF_BLOOD_AND_BLOOD_FORMING_TISSUES	16/37	1215/4505	0.0234635	0.449888	0.423999	16	C3/CEL/CFB/COL1A2/COL3A1/F13A1/FGB/FN1/HBB/HLA-DPB1/IL7R/ITGB2/MUC1/PTPRC/TYROBP/VWF
ABNORMAL_DELIVERY	3/37	77/4505	0.0245989	0.449888	0.423999	3	COL1A2/F13A1/FGB
ACUTE_KIDNEY_INJURY	2/37	30/4505	0.0247143	0.449888	0.423999	2	C3/CFB
FRAGILE_SKIN	2/37	30/4505	0.0247143	0.449888	0.423999	2	COL1A2/COL3A1
ATROPHIC_SCARS	2/37	30/4505	0.0247143	0.449888	0.423999	2	COL1A2/COL3A1
MENORRHAGIA	2/37	30/4505	0.0247143	0.449888	0.423999	2	F13A1/VWF
BRUISING_SUSCEPTIBILITY	4/37	137/4505	0.0248551	0.449888	0.423999	4	COL1A2/COL3A1/F13A1/VWF
ABNORMALITY_OF_COMPLEMENT_SYSTEM	2/37	31/4505	0.0262838	0.449888	0.423999	2	C3/CFB
ABNORMAL_ORAL_MUCOSA_MORPHOLOGY	6/37	285/4505	0.0268531	0.449888	0.423999	6	COL3A1/F13A1/FGB/IL7R/ITGB2/PTPRC
ABNORMALITY_OF_LONG_BONE_MORPHOLOGY	10/37	633/4505	0.0275704	0.449888	0.423999	10	COL1A2/CSF1R/FN1/GHR/HBB/IL7R/KCNJ8/SOX9/TNFRSF11B/TYROBP
ABNORMALITY_OF_THE_METAPHYSIS	5/37	211/4505	0.0276043	0.449888	0.423999	5	CSF1R/FN1/IL7R/KCNJ8/TNFRSF11B
BLUE_SCLERAE	3/37	81/4505	0.0280581	0.449888	0.423999	3	COL1A2/COL3A1/GHR
SUBCUTANEOUS_HEMORRHAGE	5/37	214/4505	0.0291212	0.449888	0.423999	5	COL1A2/COL3A1/F13A1/HLA-DPB1/VWF
APLASIA_HYPOPLASIA_OF_TOE	4/37	144/4505	0.0291927	0.449888	0.423999	4	GHR/IL7R/KCNJ8/SOX9
TIBIAL_BOWING	2/37	33/4505	0.0295408	0.449888	0.423999	2	COL1A2/SOX9
SPONTANEOUS_ABORTION	2/37	33/4505	0.0295408	0.449888	0.423999	2	F13A1/FGB
PERIODONTITIS	2/37	33/4505	0.0295408	0.449888	0.423999	2	COL3A1/ITGB2
GLOMERULONEPHRITIS	2/37	33/4505	0.0295408	0.449888	0.423999	2	C3/MME
ABNORMAL_FORM_OF_THE_VERTEBRAL_BODIES	6/37	292/4505	0.029825	0.449888	0.423999	6	CCL2/COL1A2/CSF1R/FN1/KCNJ8/SERPINF1
HYPERLIPOPROTEINEMIA	2/37	34/4505	0.031227	0.449888	0.423999	2	APOC3/GHR
ABNORMALITY_OF_THE_UMBILICAL_CORD	2/37	35/4505	0.0329507	0.449888	0.423999	2	F13A1/ITGB2
MITRAL_VALVE_PROLAPSE	3/37	88/4505	0.0347069	0.449888	0.423999	3	COL1A2/COL3A1/VWF
ABNORMAL_CARDIOVASCULAR_SYSTEM_PHYSIOLOGY	15/37	1162/4505	0.0348468	0.449888	0.423999	15	C3/CFB/COL1A2/COL3A1/F13A1/FGB/FN1/HBB/HLA-DPB1/HLA-DQB1/KCNJ8/MUC1/TNFRSF11B/UCP2/VWF
NEURONAL_LOSS_IN_CENTRAL_NERVOUS_SYSTEM	2/37	37/4505	0.0365078	0.449888	0.423999	2	ADH1C/CSF1R
RAPIDLY_PROGRESSIVE	2/37	37/4505	0.0365078	0.449888	0.423999	2	CSF1R/HLA-DQB1
GLIOSIS	3/37	91/4505	0.0377867	0.449888	0.423999	3	ADH1C/CSF1R/TYROBP
STAGE_5_CHRONIC_KIDNEY_DISEASE	3/37	91/4505	0.0377867	0.449888	0.423999	3	FN1/MUC1/UMOD
ABNORMALITY_OF_BLOOD_CIRCULATION	6/37	309/4505	0.0379394	0.449888	0.423999	6	COL3A1/F13A1/FGB/FN1/HLA-DPB1/VWF
SHUFFLING_GAIT	2/37	38/4505	0.0383399	0.449888	0.423999	2	ADH1C/CSF1R
ABNORMAL_LDL_CHOLESTEROL_CONCENTRATION	2/37	38/4505	0.0383399	0.449888	0.423999	2	APOC3/GHR
ORAL_ULCER	2/37	39/4505	0.0402067	0.449888	0.423999	2	IL7R/PTPRC
RECURRENT_THROMBOPHLEBITIS	1/37	5/4505	0.0404141	0.449888	0.423999	1	F13A1
PULMONARY_ARTERY_ANEURYSM	1/37	5/4505	0.0404141	0.449888	0.423999	1	COL3A1
DECREASED_SERUM_COMPLEMENT_FACTOR_B	1/37	5/4505	0.0404141	0.449888	0.423999	1	CFB
IMBALANCED_HEMOGLOBIN_SYNTHESIS	1/37	5/4505	0.0404141	0.449888	0.423999	1	HBB
BASILAR_IMPRESSION	1/37	5/4505	0.0404141	0.449888	0.423999	1	COL1A2
ABSENT_STERNAL_OSSIFICATION	1/37	5/4505	0.0404141	0.449888	0.423999	1	SOX9
TRACTIONAL_RETINAL_DETACHMENT	1/37	5/4505	0.0404141	0.449888	0.423999	1	VCAN
DISTAL_RENAL_TUBULAR_ACIDOSIS	1/37	5/4505	0.0404141	0.449888	0.423999	1	FN1
REDUCED_FACTOR_XIII_ACTIVITY	1/37	5/4505	0.0404141	0.449888	0.423999	1	F13A1
ASYMMETRY_OF_SPINAL_FACET_JOINTS	1/37	5/4505	0.0404141	0.449888	0.423999	1	CCL2
ABNORMAL_UMBILICAL_STUMP_BLEEDING	1/37	5/4505	0.0404141	0.449888	0.423999	1	F13A1
ABNORMAL_CIRCLE_OF_WILLIS_MORPHOLOGY	1/37	5/4505	0.0404141	0.449888	0.423999	1	COL3A1
DECREASED_PREALBUMIN_LEVEL	1/37	5/4505	0.0404141	0.449888	0.423999	1	HLA-DQB1
LOW_LEVELS_OF_VITAMIN_B1	1/37	5/4505	0.0404141	0.449888	0.423999	1	UCP2
HYPERPLASIA_OF_THE_MAXILLA	1/37	5/4505	0.0404141	0.449888	0.423999	1	HBB
HIGH_OUTPUT_CONGESTIVE_HEART_FAILURE	1/37	5/4505	0.0404141	0.449888	0.423999	1	HBB
ARTHRALGIA	4/37	161/4505	0.0415218	0.449888	0.423999	4	HBB/HLA-DPB1/TNFRSF11B/TYROBP
RETINAL_ATROPHY	3/37	95/4505	0.0421057	0.449888	0.423999	3	PROM1/TNFRSF11B/VCAN
SEROSITIS	2/37	40/4505	0.0421077	0.449888	0.423999	2	CFB/HLA-DPB1
ABNORMAL_FEMORAL_NECK_HEAD_MORPHOLOGY	4/37	163/4505	0.0431417	0.449888	0.423999	4	COL1A2/FN1/KCNJ8/SERPINF1
FEMORAL_BOWING	2/37	41/4505	0.044042	0.449888	0.423999	2	COL1A2/SOX9
CNS_DEMYELINATION	2/37	41/4505	0.044042	0.449888	0.423999	2	CSF1R/HLA-DQB1
ABNORMAL_VERTEBRAL_MORPHOLOGY	7/37	406/4505	0.0441256	0.449888	0.423999	7	CCL2/COL1A2/CSF1R/FN1/KCNJ8/SERPINF1/SOX9
ABNORMALITY_OF_FEMUR_MORPHOLOGY	5/37	242/4505	0.0458809	0.449888	0.423999	5	COL1A2/FN1/KCNJ8/SERPINF1/SOX9
NEONATAL_HYPOGLYCEMIA	2/37	42/4505	0.0460093	0.449888	0.423999	2	CEL/UCP2
ABNORMALITY_OF_URINE_HOMEOSTASIS	9/37	597/4505	0.0479576	0.449888	0.423999	9	C3/CEL/CFB/EGF/FN1/HBB/HLA-DPB1/MUC1/TNFRSF11B
LARGE_FOR_GESTATIONAL_AGE	2/37	43/4505	0.0480086	0.449888	0.423999	2	CEL/UCP2
TRACHEOBRONCHOMALACIA	1/37	6/4505	0.048304	0.449888	0.423999	1	SOX9
OTOSCLEROSIS	1/37	6/4505	0.048304	0.449888	0.423999	1	COL1A2
CHRONIC_HEMOLYTIC_ANEMIA	1/37	6/4505	0.048304	0.449888	0.423999	1	HBB
SHORTENING_OF_ALL_PHALANGES_OF_THE_TOES	1/37	6/4505	0.048304	0.449888	0.423999	1	SOX9
CRUMPLED_LONG_BONES	1/37	6/4505	0.048304	0.449888	0.423999	1	COL1A2
CEREBRAL_BERRY_ANEURYSM	1/37	6/4505	0.048304	0.449888	0.423999	1	COL3A1
UNCONJUGATED_HYPERBILIRUBINEMIA	1/37	6/4505	0.048304	0.449888	0.423999	1	HBB
BLEEDING_WITH_MINOR_OR_NO_TRAUMA	1/37	6/4505	0.048304	0.449888	0.423999	1	F13A1
HYPERMAGNESIURIA	1/37	6/4505	0.048304	0.449888	0.423999	1	EGF
HEINZ_BODIES	1/37	6/4505	0.048304	0.449888	0.423999	1	HBB
DECREASED_MEAN_CORPUSCULAR_HEMOGLOBIN_CONCENTRATION	1/37	6/4505	0.048304	0.449888	0.423999	1	HBB
PERIFOVEAL_RING_OF_HYPERAUTOFLUORESCENCE	1/37	6/4505	0.048304	0.449888	0.423999	1	PROM1
PREGNANCY_EXPOSURE	1/37	6/4505	0.048304	0.449888	0.423999	1	MME
ABNORMAL_HEPATIC_IRON_CONCENTRATION	1/37	6/4505	0.048304	0.449888	0.423999	1	HBB
MOLLUSCOID_PSEUDOTUMORS	1/37	6/4505	0.048304	0.449888	0.423999	1	COL3A1
CIGARETTE_PAPER_SCARS	1/37	6/4505	0.048304	0.449888	0.423999	1	COL3A1
UTERINE_PROLAPSE	1/37	6/4505	0.048304	0.449888	0.423999	1	COL3A1
ABNORMAL_JOINT_MORPHOLOGY	13/37	1001/4505	0.0497465	0.449888	0.423999	13	COL1A2/COL3A1/F13A1/FGB/FN1/GHR/HBB/MUC1/SERPINF1/SOX9/TNFRSF11B/UMOD/VWF
AUTOIMMUNITY	4/37	171/4505	0.0499799	0.449888	0.423999	4	C3/HLA-DPB1/HLA-DQB1/IL7R
ECCHYMOSIS	2/37	44/4505	0.0500396	0.449888	0.423999	2	COL3A1/F13A1
CHILDHOOD_ONSET	3/37	102/4505	0.0502404	0.449888	0.423999	3	CFB/COL1A2/F13A1
ABNORMAL_SCLERA_MORPHOLOGY	3/37	102/4505	0.0502404	0.449888	0.423999	3	COL1A2/COL3A1/GHR
RECURRENT_BACTERIAL_INFECTIONS	4/37	172/4505	0.050875	0.449888	0.423999	4	C3/CFB/HBB/ITGB2
SKIN_NODULE	3/37	103/4505	0.0514615	0.449888	0.423999	3	COL3A1/GHR/TNFRSF11B
ABNORMAL_TUBULOINTERSTITIAL_MORPHOLOGY	2/37	45/4505	0.0521014	0.449888	0.423999	2	MUC1/UMOD
T_LYMPHOCYTOPENIA	2/37	45/4505	0.0521014	0.449888	0.423999	2	IL7R/PTPRC
GLOMERULOPATHY	2/37	45/4505	0.0521014	0.449888	0.423999	2	FN1/HLA-DPB1
THIN_RIBS	2/37	45/4505	0.0521014	0.449888	0.423999	2	COL1A2/SOX9
ABNORMALITY_OF_THE_BLADDER	7/37	422/4505	0.0526297	0.449888	0.423999	7	ADH1C/CCL2/COL1A2/COL3A1/HLA-DQB1/TYROBP/UMOD
SKELETAL_DYSPLASIA	4/37	175/4505	0.053614	0.449888	0.423999	4	COL3A1/FN1/KCNJ8/TYROBP
ABNORMALITY_OF_THE_MENSTRUAL_CYCLE	5/37	253/4505	0.0537916	0.449888	0.423999	5	F13A1/FGB/GHR/SOX9/VWF
LOCALIZED_SKIN_LESION	11/37	808/4505	0.0544394	0.449888	0.423999	11	CCL2/COL1A2/COL3A1/GHR/HBB/HLA-DPB1/HLA-DQB1/ITGB2/PROM1/SOX9/TNFRSF11B
DEMENTIA	4/37	176/4505	0.0545448	0.449888	0.423999	4	ADH1C/CSF1R/HLA-DQB1/TYROBP
ABNORMAL_VASCULAR_PHYSIOLOGY	5/37	254/4505	0.0545486	0.449888	0.423999	5	COL1A2/COL3A1/F13A1/HBB/HLA-DPB1
PURPURA	3/37	106/4505	0.0552119	0.449888	0.423999	3	COL3A1/F13A1/HLA-DPB1
SPONTANEOUS_PNEUMOTHORAX	1/37	7/4505	0.0561308	0.449888	0.423999	1	COL3A1
PROSTATITIS	1/37	7/4505	0.0561308	0.449888	0.423999	1	HLA-DPB1
ANISOPOIKILOCYTOSIS	1/37	7/4505	0.0561308	0.449888	0.423999	1	HBB
RECURRENT_NEISSERIAL_INFECTIONS	1/37	7/4505	0.0561308	0.449888	0.423999	1	CFB
MALAR_PROMINENCE	1/37	7/4505	0.0561308	0.449888	0.423999	1	HBB
BULL_S_EYE_MACULOPATHY	1/37	7/4505	0.0561308	0.449888	0.423999	1	PROM1
HYPOTRIGLYCERIDEMIA	1/37	7/4505	0.0561308	0.449888	0.423999	1	APOC3
EXUDATIVE_VITREORETINOPATHY	1/37	7/4505	0.0561308	0.449888	0.423999	1	VCAN
RECURRENT_JOINT_DISLOCATION	1/37	7/4505	0.0561308	0.449888	0.423999	1	COL1A2
MEMBRANOPROLIFERATIVE_GLOMERULONEPHRITIS	1/37	7/4505	0.0561308	0.449888	0.423999	1	C3
MENOMETRORRHAGIA	1/37	7/4505	0.0561308	0.449888	0.423999	1	FGB
BEADED_RIBS	1/37	7/4505	0.0561308	0.449888	0.423999	1	COL1A2
PREMATURE_LOSS_OF_TEETH	2/37	47/4505	0.0563155	0.449888	0.423999	2	COL3A1/TNFRSF11B
APLASIA_HYPOPLASIA_INVOLVING_BONES_OF_THE_LOWER_LIMBS	6/37	341/4505	0.0568489	0.451598	0.42561	6	COL3A1/FN1/GHR/IL7R/KCNJ8/SOX9
ABNORMALITY_OF_LIPOPROTEIN_CHOLESTEROL_CONCENTRATION	2/37	48/4505	0.0584665	0.459013	0.4326	2	APOC3/GHR
JOINT_SWELLING	2/37	48/4505	0.0584665	0.459013	0.4326	2	FGB/TNFRSF11B
RIGIDITY	4/37	181/4505	0.0593329	0.459013	0.4326	4	ADH1C/CSF1R/HLA-DQB1/MME
ABNORMAL_INFLAMMATORY_RESPONSE	12/37	923/4505	0.0598435	0.459013	0.4326	12	C3/CFB/COL3A1/F13A1/HBB/HLA-DPB1/HLA-DQB1/IL7R/ITGB2/MME/PTPRC/UMOD
OSTEOPOROSIS	5/37	261/4505	0.0600245	0.459013	0.4326	5	COL1A2/HBB/KCNJ8/SOX9/TNFRSF11B
ABNORMAL_MITRAL_VALVE_MORPHOLOGY	3/37	112/4505	0.0630982	0.459013	0.4326	3	COL1A2/COL3A1/VWF
ABNORMALITY_OF_COAGULATION	4/37	185/4505	0.063323	0.459013	0.4326	4	F13A1/FGB/HBB/VWF
FOOT_ACROOSTEOLYSIS	1/37	8/4505	0.063895	0.459013	0.4326	1	COL3A1
PERITONITIS	1/37	8/4505	0.063895	0.459013	0.4326	1	CFB
ABNORMALITY_OF_LYSOSOMAL_METABOLISM	1/37	8/4505	0.063895	0.459013	0.4326	1	TNFRSF11B
RECTAL_ABSCESS	1/37	8/4505	0.063895	0.459013	0.4326	1	ITGB2
ARTERIAL_DISSECTION	1/37	8/4505	0.063895	0.459013	0.4326	1	COL3A1
DECREASED_PROPORTION_OF_CD8_POSITIVE_T_CELLS	1/37	8/4505	0.063895	0.459013	0.4326	1	IL7R
ABNORMAL_CIRCULATING_PROLINE_CONCENTRATION	1/37	8/4505	0.063895	0.459013	0.4326	1	TNFRSF11B
RETINAL_FLECKS	1/37	8/4505	0.063895	0.459013	0.4326	1	PROM1
INTRAMUSCULAR_HEMATOMA	1/37	8/4505	0.063895	0.459013	0.4326	1	F13A1
PERIPHERAL_ARTERIOVENOUS_FISTULA	1/37	8/4505	0.063895	0.459013	0.4326	1	COL3A1
PLATYSPONDYLY	3/37	113/4505	0.0644618	0.459013	0.4326	3	COL1A2/CSF1R/KCNJ8
OSTEOMYELITIS	2/37	51/4505	0.0650882	0.459013	0.4326	2	HBB/ITGB2
ABNORMALITY_OF_THE_COMMON_COAGULATION_PATHWAY	2/37	51/4505	0.0650882	0.459013	0.4326	2	F13A1/FGB
ABNORMAL_RENAL_MEDULLA_MORPHOLOGY	2/37	51/4505	0.0650882	0.459013	0.4326	2	MUC1/UMOD
ABNORMAL_BLEEDING	7/37	443/4505	0.0653117	0.459013	0.4326	7	COL1A2/COL3A1/F13A1/FGB/FN1/HLA-DPB1/VWF
MUTISM	2/37	52/4505	0.0673498	0.459013	0.4326	2	COL1A2/CSF1R
ABNORMAL_DIAPHYSIS_MORPHOLOGY	5/37	270/4505	0.067521	0.459013	0.4326	5	COL1A2/FN1/HBB/SOX9/TNFRSF11B
APLASIA_HYPOPLASIA_INVOLVING_BONES_OF_THE_FEET	5/37	271/4505	0.0683856	0.459013	0.4326	5	COL3A1/GHR/IL7R/KCNJ8/SOX9
PACE_OF_PROGRESSION	7/37	449/4505	0.0692588	0.459013	0.4326	7	ADH1C/CSF1R/FN1/HLA-DQB1/MME/TNFRSF11B/UMOD
ABNORMAL_URINE_PROTEIN_LEVEL	4/37	191/4505	0.0695722	0.459013	0.4326	4	C3/CFB/FN1/HLA-DPB1
LEUKOCYTOSIS	3/37	118/4505	0.071485	0.459013	0.4326	3	HBB/IL7R/ITGB2
SPONDYLOMETAPHYSEAL_DYSPLASIA	1/37	9/4505	0.071597	0.459013	0.4326	1	FN1
HYDROXYPROLINURIA	1/37	9/4505	0.071597	0.459013	0.4326	1	TNFRSF11B
THROMBOPHLEBITIS	1/37	9/4505	0.071597	0.459013	0.4326	1	F13A1
HYPOPLASIA_OF_OLFACTORY_TRACT	1/37	9/4505	0.071597	0.459013	0.4326	1	SOX9
ABSENCE_OF_THE_SACRUM	1/37	9/4505	0.071597	0.459013	0.4326	1	CCL2
ABNORMALITY_OF_VON_WILLEBRAND_FACTOR	1/37	9/4505	0.071597	0.459013	0.4326	1	VWF
DELAYED_MENARCHE	1/37	9/4505	0.071597	0.459013	0.4326	1	GHR
ABNORMALITY_OF_THE_UTERINE_CERVIX	1/37	9/4505	0.071597	0.459013	0.4326	1	COL3A1
PROLONGED_BLEEDING_FOLLOWING_CIRCUMCISION	1/37	9/4505	0.071597	0.459013	0.4326	1	F13A1
HYPOLIPIDEMIA	1/37	9/4505	0.071597	0.459013	0.4326	1	APOC3
BOWING_OF_THE_LEGS	4/37	193/4505	0.0717251	0.459013	0.4326	4	COL1A2/FN1/HBB/SOX9
ABNORMAL_HEMOGLOBIN	2/37	54/4505	0.071951	0.459013	0.4326	2	CEL/HBB
ABNORMALITY_OF_THE_COAGULATION_CASCADE	3/37	119/4505	0.0729302	0.459013	0.4326	3	F13A1/FGB/VWF
ABNORMALITY_OF_THE_PHALANGES_OF_THE_TOES	3/37	119/4505	0.0729302	0.459013	0.4326	3	COL3A1/KCNJ8/SOX9
GINGIVAL_BLEEDING	2/37	55/4505	0.0742896	0.459013	0.4326	2	F13A1/FGB
HYPERCHOLESTEROLEMIA	2/37	55/4505	0.0742896	0.459013	0.4326	2	APOC3/GHR
ABNORMALITY_OF_BLADDER_MORPHOLOGY	2/37	55/4505	0.0742896	0.459013	0.4326	2	COL1A2/COL3A1
ABNORMALITY_OF_THE_CEREBRAL_VASCULATURE	5/37	280/4505	0.0764508	0.459013	0.4326	5	COL3A1/F13A1/FGB/FN1/HBB
ABNORMALITY_OF_THE_GINGIVA	4/37	198/4505	0.0772586	0.459013	0.4326	4	COL3A1/F13A1/FGB/ITGB2
ABNORMAL_BLOOD_ION_CONCENTRATION	5/37	282/4505	0.0783122	0.459013	0.4326	5	COL3A1/CSF1R/EGF/HBB/TNFRSF11B
HEMOLYTIC_ANEMIA	3/37	123/4505	0.0788431	0.459013	0.4326	3	C3/CFB/HBB
CHRONIC_KIDNEY_DISEASE	3/37	123/4505	0.0788431	0.459013	0.4326	3	FN1/MUC1/UMOD
ABNORMALITY_OF_MALE_INTERNAL_GENITALIA	2/37	57/4505	0.0790399	0.459013	0.4326	2	HLA-DPB1/SOX9
MELANOCYTIC_NEVUS	2/37	57/4505	0.0790399	0.459013	0.4326	2	COL3A1/TNFRSF11B
NONSPHEROCYTIC_HEMOLYTIC_ANEMIA	1/37	10/4505	0.0792373	0.459013	0.4326	1	HBB
GRANULOMATOSIS	1/37	10/4505	0.0792373	0.459013	0.4326	1	HLA-DPB1
GASTROINTESTINAL_INFARCTIONS	1/37	10/4505	0.0792373	0.459013	0.4326	1	COL3A1
CEREBRAL_VENOUS_THROMBOSIS	1/37	10/4505	0.0792373	0.459013	0.4326	1	F13A1
DECREASED_CALVARIAL_OSSIFICATION	1/37	10/4505	0.0792373	0.459013	0.4326	1	COL1A2
POST_PARTUM_HEMORRHAGE	1/37	10/4505	0.0792373	0.459013	0.4326	1	F13A1
ABNORMALITY_OF_METACARPOPHALANGEAL_JOINT	1/37	10/4505	0.0792373	0.459013	0.4326	1	COL3A1
SEVERE_HEARING_IMPAIRMENT	1/37	10/4505	0.0792373	0.459013	0.4326	1	COL1A2
ERYTHROCYTE_INCLUSION_BODIES	1/37	10/4505	0.0792373	0.459013	0.4326	1	HBB
DECREASED_MEAN_CORPUSCULAR_VOLUME	1/37	10/4505	0.0792373	0.459013	0.4326	1	HBB
ENCEPHALOMALACIA	1/37	10/4505	0.0792373	0.459013	0.4326	1	COL3A1
DECREASED_PROPORTION_OF_CD3_POSITIVE_T_CELLS	1/37	10/4505	0.0792373	0.459013	0.4326	1	IL7R
ANGIOID_STREAKS_OF_THE_FUNDUS	1/37	10/4505	0.0792373	0.459013	0.4326	1	TNFRSF11B
PNEUMONIA	4/37	200/4505	0.079532	0.459013	0.4326	4	CFB/HLA-DQB1/IL7R/PTPRC
ABNORMAL_ADIPOSE_TISSUE_MORPHOLOGY	4/37	200/4505	0.079532	0.459013	0.4326	4	CCL2/COL1A2/COL3A1/TYROBP
GENU_VALGUM	3/37	125/4505	0.0818776	0.47063	0.443547	3	COL1A2/FN1/HBB
PROPORTIONATE_SHORT_STATURE	3/37	126/4505	0.083414	0.473971	0.446696	3	COL1A2/FN1/GHR
HEMOPTYSIS	2/37	59/4505	0.0838843	0.473971	0.446696	2	COL3A1/HLA-DPB1
CAUDATE_ATROPHY	1/37	11/4505	0.0868164	0.473971	0.446696	1	TYROBP
DECREASED_LDL_CHOLESTEROL_CONCENTRATION	1/37	11/4505	0.0868164	0.473971	0.446696	1	APOC3
ARTERIOVENOUS_FISTULA	1/37	11/4505	0.0868164	0.473971	0.446696	1	COL3A1
DECREASED_SERUM_COMPLEMENT_C3	1/37	11/4505	0.0868164	0.473971	0.446696	1	C3
OSTEOLYSIS_INVOLVING_BONES_OF_THE_FEET	1/37	11/4505	0.0868164	0.473971	0.446696	1	COL3A1
ERYTHROID_HYPERPLASIA	1/37	11/4505	0.0868164	0.473971	0.446696	1	HBB
ABNORMAL_URINE_MAGNESIUM_CONCENTRATION	1/37	11/4505	0.0868164	0.473971	0.446696	1	EGF
LACK_OF_INSIGHT	1/37	11/4505	0.0868164	0.473971	0.446696	1	TYROBP
CALCIFICATION_OF_CARTILAGE	1/37	11/4505	0.0868164	0.473971	0.446696	1	TNFRSF11B
RECURRENT_SPONTANEOUS_ABORTION	1/37	11/4505	0.0868164	0.473971	0.446696	1	F13A1
SOFT_DOUGHY_SKIN	1/37	11/4505	0.0868164	0.473971	0.446696	1	COL1A2
MEMORY_IMPAIRMENT	3/37	129/4505	0.0880989	0.478099	0.450586	3	CSF1R/HLA-DQB1/TYROBP
ABNORMAL_STERNUM_MORPHOLOGY	6/37	382/4505	0.0883525	0.478099	0.450586	6	COL1A2/COL3A1/FN1/MME/SOX9/TNFRSF11B
ABNORMAL_ARTERIAL_PHYSIOLOGY	3/37	130/4505	0.0896854	0.478099	0.450586	3	COL1A2/COL3A1/HLA-DPB1
ABNORMAL_T_CELL_MORPHOLOGY	2/37	62/4505	0.0913181	0.478099	0.450586	2	IL7R/PTPRC
HYPEREXTENSIBLE_SKIN	2/37	62/4505	0.0913181	0.478099	0.450586	2	COL1A2/COL3A1
ABNORMAL_ATRIOVENTRICULAR_VALVE_MORPHOLOGY	3/37	132/4505	0.092895	0.478099	0.450586	3	COL1A2/COL3A1/VWF
CATAPLEXY	1/37	12/4505	0.0943349	0.478099	0.450586	1	HLA-DQB1
PANCREATIC_ISLET_CELL_HYPERPLASIA	1/37	12/4505	0.0943349	0.478099	0.450586	1	UCP2
HYPOCHROMIC_MICROCYTIC_ANEMIA	1/37	12/4505	0.0943349	0.478099	0.450586	1	HBB
RECURRENT_CANDIDA_INFECTIONS	1/37	12/4505	0.0943349	0.478099	0.450586	1	IL7R
ABSENT_PHALANGEAL_CREASE	1/37	12/4505	0.0943349	0.478099	0.450586	1	COL1A2
NARROW_NASAL_RIDGE	1/37	12/4505	0.0943349	0.478099	0.450586	1	COL3A1
DEFORMED_TARSAL_BONES	1/37	12/4505	0.0943349	0.478099	0.450586	1	COL1A2
TESTICULAR_DYSGENESIS	1/37	12/4505	0.0943349	0.478099	0.450586	1	SOX9
HYPOPLASIA_OF_THE_MUSCULATURE	1/37	12/4505	0.0943349	0.478099	0.450586	1	HBB
ABNORMAL_STERNAL_OSSIFICATION	1/37	12/4505	0.0943349	0.478099	0.450586	1	SOX9
YELLOW_WHITE_LESIONS_OF_THE_MACULA	1/37	12/4505	0.0943349	0.478099	0.450586	1	PROM1
ABNORMAL_FUNDUS_AUTOFLUORESCENCE_IMAGING	1/37	12/4505	0.0943349	0.478099	0.450586	1	PROM1
CHRONIC_HEPATITIS	1/37	12/4505	0.0943349	0.478099	0.450586	1	HBB
OVARIAN_GONADOBLASTOMA	1/37	12/4505	0.0943349	0.478099	0.450586	1	SOX9
ABNORMALITY_OF_THE_NASAL_DORSUM	4/37	213/4505	0.0951273	0.480393	0.452749	4	COL1A2/COL3A1/GHR/SOX9
ECZEMA	3/37	134/4505	0.0961529	0.483844	0.456002	3	HLA-DQB1/IL7R/PTPRC
CONVEX_NASAL_RIDGE	2/37	65/4505	0.0989406	0.489576	0.461403	2	COL1A2/COL3A1
MACULAR_PURPURA	2/37	65/4505	0.0989406	0.489576	0.461403	2	COL3A1/F13A1
PECTUS_CARINATUM	3/37	136/4505	0.0994583	0.489576	0.461403	3	FN1/MME/TNFRSF11B
HYPERSPLENISM	1/37	13/4505	0.101793	0.489576	0.461403	1	HBB
ABNORMAL_RAPID_EYE_MOVEMENT_SLEEP	1/37	13/4505	0.101793	0.489576	0.461403	1	HLA-DQB1
PROLONGED_BLEEDING_AFTER_DENTAL_EXTRACTION	1/37	13/4505	0.101793	0.489576	0.461403	1	F13A1
DESQUAMATION_OF_SKIN_SOON_AFTER_BIRTH	1/37	13/4505	0.101793	0.489576	0.461403	1	IL7R
PERIPHERAL_OPACIFICATION_OF_THE_CORNEA	1/37	13/4505	0.101793	0.489576	0.461403	1	GHR
ABNORMALITY_OF_THE_STAPES	1/37	13/4505	0.101793	0.489576	0.461403	1	COL1A2
TENDON_XANTHOMATOSIS	1/37	13/4505	0.101793	0.489576	0.461403	1	GHR
DECREASED_SERUM_INSULIN_LIKE_GROWTH_FACTOR_1	1/37	13/4505	0.101793	0.489576	0.461403	1	GHR
GLOMERULAR_DEPOSITS	1/37	13/4505	0.101793	0.489576	0.461403	1	MME
SEVERE_VIRAL_INFECTION	1/37	13/4505	0.101793	0.489576	0.461403	1	TLR7
ABNORMAL_FEMALE_REPRODUCTIVE_SYSTEM_PHYSIOLOGY	5/37	308/4505	0.10476	0.496943	0.468347	5	F13A1/FGB/GHR/SOX9/VWF
ABNORMALITIES_OF_PLACENTA_OR_UMBILICAL_CORD	2/37	68/4505	0.106739	0.496943	0.468347	2	F13A1/ITGB2
MICROSCOPIC_HEMATURIA	1/37	14/4505	0.109191	0.496943	0.468347	1	FN1
DECREASED_NUMBER_OF_LARGE_PERIPHERAL_MYELINATED_NERVE_FIBERS	1/37	14/4505	0.109191	0.496943	0.468347	1	MME
ABSENT_OR_MINIMALLY_OSSIFIED_VERTEBRAL_BODIES	1/37	14/4505	0.109191	0.496943	0.468347	1	SOX9
EXTRAPYRAMIDAL_MUSCULAR_RIGIDITY	1/37	14/4505	0.109191	0.496943	0.468347	1	HLA-DQB1
ATROPHY_DEGENERATION_INVOLVING_THE_CAUDATE_NUCLEUS	1/37	14/4505	0.109191	0.496943	0.468347	1	TYROBP
ABNORMALITY_OF_DENTIN	1/37	14/4505	0.109191	0.496943	0.468347	1	COL1A2
MUSCLE_FLACCIDITY	1/37	14/4505	0.109191	0.496943	0.468347	1	COL1A2
SUBSTANTIA_NIGRA_GLIOSIS	1/37	14/4505	0.109191	0.496943	0.468347	1	ADH1C
SEX_REVERSAL	1/37	14/4505	0.109191	0.496943	0.468347	1	SOX9
RENAL_FIBROSIS	1/37	14/4505	0.109191	0.496943	0.468347	1	MUC1
ABNORMAL_CERVICAL_SPINE_MORPHOLOGY	1/37	14/4505	0.109191	0.496943	0.468347	1	SOX9
XANTHELASMA	1/37	14/4505	0.109191	0.496943	0.468347	1	GHR
POSTURAL_INSTABILITY	2/37	69/4505	0.109375	0.496943	0.468347	2	ADH1C/CSF1R
HYPOPLASIA_OF_THE_BRAINSTEM	2/37	69/4505	0.109375	0.496943	0.468347	2	COL3A1/TUBA1A
GASTROINTESTINAL_HEMORRHAGE	3/37	142/4505	0.109651	0.496943	0.468347	3	FGB/HLA-DPB1/VWF
ABNORMALITY_OF_PANCREAS_PHYSIOLOGY	3/37	142/4505	0.109651	0.496943	0.468347	3	CEL/HLA-DPB1/UCP2
ABNORMAL_GLIAL_CELL_MORPHOLOGY	3/37	144/4505	0.113138	0.497807	0.469161	3	ADH1C/CSF1R/TYROBP
ABNORMALITY_OF_THE_ACETABULUM	2/37	71/4505	0.1147	0.497807	0.469161	2	COL1A2/SERPINF1
HYPOKETOTIC_HYPOGLYCEMIA	1/37	15/4505	0.116531	0.497807	0.469161	1	UCP2
ABNORMAL_ORAL_GLUCOSE_TOLERANCE	1/37	15/4505	0.116531	0.497807	0.469161	1	CEL
ABSENT_EARLOBE	1/37	15/4505	0.116531	0.497807	0.469161	1	COL3A1
ABNORMAL_FINGER_FLEXION_CREASES	1/37	15/4505	0.116531	0.497807	0.469161	1	COL1A2
APLASIA_HYPOPLASIA_OF_THE_STERNUM	1/37	15/4505	0.116531	0.497807	0.469161	1	SOX9
CURLY_EYELASHES	1/37	15/4505	0.116531	0.497807	0.469161	1	KCNJ8
APLASIA_HYPOPLASIA_OF_THE_SACRUM	1/37	15/4505	0.116531	0.497807	0.469161	1	CCL2
RECURRENT_CORNEAL_EROSIONS	1/37	15/4505	0.116531	0.497807	0.469161	1	TGFBI
CORNEAL_SCARRING	1/37	15/4505	0.116531	0.497807	0.469161	1	TGFBI
HYPOMETRIC_SACCADES	1/37	15/4505	0.116531	0.497807	0.469161	1	MME
DIFFUSE_ALVEOLAR_HEMORRHAGE	1/37	15/4505	0.116531	0.497807	0.469161	1	COL3A1
ABNORMAL_PROPORTION_OF_CD8_POSITIVE_T_CELLS	1/37	15/4505	0.116531	0.497807	0.469161	1	IL7R
AGYRIA	1/37	15/4505	0.116531	0.497807	0.469161	1	TUBA1A
MICROGRAPHIA	1/37	15/4505	0.116531	0.497807	0.469161	1	ADH1C
GENERALIZED_OSTEOPOROSIS	1/37	15/4505	0.116531	0.497807	0.469161	1	COL1A2
ELEVATED_HEMOGLOBIN_A1C	1/37	15/4505	0.116531	0.497807	0.469161	1	CEL
MULTIPLE_GLOMERULAR_CYSTS	1/37	15/4505	0.116531	0.497807	0.469161	1	UMOD
ABNORMAL_PULMONARY_THORACIC_IMAGING_FINDING	2/37	72/4505	0.117388	0.498771	0.470069	2	COL3A1/HLA-DPB1
ABNORMAL_INSULIN_LEVEL	3/37	147/4505	0.118449	0.498771	0.470069	3	CEL/PROM1/UCP2
AORTIC_ROOT_ANEURYSM	2/37	73/4505	0.120092	0.498771	0.470069	2	COL1A2/COL3A1
MENINGITIS	2/37	73/4505	0.120092	0.498771	0.470069	2	CFB/HLA-DPB1
AVASCULAR_NECROSIS	2/37	74/4505	0.122812	0.498771	0.470069	2	COL1A2/HBB
THIN_SKIN	2/37	74/4505	0.122812	0.498771	0.470069	2	COL1A2/COL3A1
MENTAL_DETERIORATION	5/37	324/4505	0.123044	0.498771	0.470069	5	ADH1C/CSF1R/HLA-DQB1/TYROBP/UCP2
PLATYBASIA	1/37	16/4505	0.123811	0.498771	0.470069	1	COL1A2
BRONCHOMALACIA	1/37	16/4505	0.123811	0.498771	0.470069	1	SOX9
UPPER_AIRWAY_OBSTRUCTION	1/37	16/4505	0.123811	0.498771	0.470069	1	SOX9
INCREASED_CIRCULATING_IGG_LEVEL	1/37	16/4505	0.123811	0.498771	0.470069	1	IL7R
AXONAL_LOSS	1/37	16/4505	0.123811	0.498771	0.470069	1	TYROBP
SHOULDER_DISLOCATION	1/37	16/4505	0.123811	0.498771	0.470069	1	COL1A2
ASCENDING_TUBULAR_AORTA_ANEURYSM	1/37	16/4505	0.123811	0.498771	0.470069	1	COL3A1
MULTIPLE_PRENATAL_FRACTURES	1/37	16/4505	0.123811	0.498771	0.470069	1	COL1A2
SHORT_STEPPED_SHUFFLING_GAIT	1/37	16/4505	0.123811	0.498771	0.470069	1	ADH1C
RECURRENT_STAPHYLOCOCCAL_INFECTIONS	1/37	16/4505	0.123811	0.498771	0.470069	1	ITGB2
ANISOCYTOSIS	1/37	16/4505	0.123811	0.498771	0.470069	1	HBB
ABNORMAL_GLOMERULAR_FILTRATION_RATE	1/37	16/4505	0.123811	0.498771	0.470069	1	MUC1
ABNORMAL_SERUM_INSULIN_LIKE_GROWTH_FACTOR_1_LEVEL	1/37	16/4505	0.123811	0.498771	0.470069	1	GHR
ABNORMALITY_OF_BONE_MINERAL_DENSITY	7/37	521/4505	0.127976	0.509671	0.480342	7	COL1A2/CSF1R/HBB/KCNJ8/SOX9/TNFRSF11B/TYROBP
HYPERPHOSPHATEMIA	1/37	17/4505	0.131033	0.509671	0.480342	1	TNFRSF11B
TRANSIENT_NEONATAL_DIABETES_MELLITUS	1/37	17/4505	0.131033	0.509671	0.480342	1	CEL
OSTEOPETROSIS	1/37	17/4505	0.131033	0.509671	0.480342	1	CSF1R
HEPATOCELLULAR_ADENOMA	1/37	17/4505	0.131033	0.509671	0.480342	1	CEL
FEMORAL_HERNIA	1/37	17/4505	0.131033	0.509671	0.480342	1	COL1A2
HYPERCOAGULABILITY	1/37	17/4505	0.131033	0.509671	0.480342	1	HBB
RENOVASCULAR_HYPERTENSION	1/37	17/4505	0.131033	0.509671	0.480342	1	COL3A1
HYPEREXTENSIBILITY_OF_THE_FINGER_JOINTS	1/37	17/4505	0.131033	0.509671	0.480342	1	COL1A2
APHASIA	2/37	77/4505	0.131064	0.509671	0.480342	2	COL1A2/HLA-DQB1
ARTERIOSCLEROSIS	2/37	77/4505	0.131064	0.509671	0.480342	2	COL3A1/GHR
WIDE_ANTERIOR_FONTANEL	2/37	77/4505	0.131064	0.509671	0.480342	2	COL1A2/SOX9
URINARY_INCONTINENCE	3/37	154/4505	0.131202	0.509671	0.480342	3	CCL2/HLA-DQB1/TYROBP
ABNORMALITY_OF_THE_CALF	4/37	243/4505	0.136201	0.516161	0.486458	4	COL1A2/FN1/HBB/SOX9
DEEP_PLANTAR_CREASES	1/37	18/4505	0.138197	0.516161	0.486458	1	KCNJ8
ABNORMAL_GLOMERULAR_MESANGIUM_MORPHOLOGY	1/37	18/4505	0.138197	0.516161	0.486458	1	FN1
EXTRAMEDULLARY_HEMATOPOIESIS	1/37	18/4505	0.138197	0.516161	0.486458	1	HBB
PRIMITIVE_REFLEX	1/37	18/4505	0.138197	0.516161	0.486458	1	TYROBP
DEEP_VENOUS_THROMBOSIS	1/37	18/4505	0.138197	0.516161	0.486458	1	F13A1
INSIDIOUS_ONSET	1/37	18/4505	0.138197	0.516161	0.486458	1	ADH1C
ABNORMALITY_OF_THE_MIDDLE_EAR_OSSICLES	1/37	18/4505	0.138197	0.516161	0.486458	1	COL1A2
SECONDARY_GROWTH_HORMONE_DEFICIENCY	1/37	18/4505	0.138197	0.516161	0.486458	1	UCP2
HYPOPLASIA_OF_THE_VAGINA	1/37	18/4505	0.138197	0.516161	0.486458	1	SOX9
DISTAL_UPPER_LIMB_MUSCLE_WEAKNESS	1/37	18/4505	0.138197	0.516161	0.486458	1	MME
MYELOID_LEUKEMIA	1/37	18/4505	0.138197	0.516161	0.486458	1	F13A1
ABNORMAL_HDL_CHOLESTEROL_CONCENTRATION	1/37	18/4505	0.138197	0.516161	0.486458	1	APOC3
LYMPHOCYTOSIS	1/37	18/4505	0.138197	0.516161	0.486458	1	IL7R
ABNORMAL_URINE_METABOLITE_LEVEL	6/37	433/4505	0.13889	0.516161	0.486458	6	C3/CEL/CFB/FN1/HLA-DPB1/TNFRSF11B
DERMAL_ATROPHY	2/37	80/4505	0.139444	0.516161	0.486458	2	COL1A2/COL3A1
SKIN_DIMPLE	2/37	80/4505	0.139444	0.516161	0.486458	2	CCL2/SOX9
MACULAR_DEGENERATION	2/37	80/4505	0.139444	0.516161	0.486458	2	PROM1/TNFRSF11B
ABNORMAL_IMMUNE_SYSTEM_MORPHOLOGY	7/37	535/4505	0.141776	0.521469	0.491461	7	F13A1/HBB/HLA-DPB1/IL7R/ITGB2/PTPRC/TYROBP
INCREASED_BODY_WEIGHT	6/37	437/4505	0.143358	0.521469	0.491461	6	CEL/EGF/GHR/HLA-DQB1/PROM1/UCP2
GONADOBLASTOMA	1/37	19/4505	0.145303	0.521469	0.491461	1	SOX9
ABNORMAL_UPPER_MOTOR_NEURON_MORPHOLOGY	1/37	19/4505	0.145303	0.521469	0.491461	1	TYROBP
MACULAR_DYSTROPHY	1/37	19/4505	0.145303	0.521469	0.491461	1	PROM1
FEMALE_EXTERNAL_GENITALIA_IN_INDIVIDUAL_WITH_46_XY_KARYOTYPE	1/37	19/4505	0.145303	0.521469	0.491461	1	SOX9
BROAD_HALLUX_PHALANX	1/37	19/4505	0.145303	0.521469	0.491461	1	KCNJ8
TRUE_HERMAPHRODITISM	1/37	19/4505	0.145303	0.521469	0.491461	1	SOX9
ABNORMAL_CIRCULATING_GLUTAMINE_FAMILY_AMINO_ACID_CONCENTRATION	1/37	19/4505	0.145303	0.521469	0.491461	1	TNFRSF11B
ABNORMALITY_OF_IRON_HOMEOSTASIS	1/37	19/4505	0.145303	0.521469	0.491461	1	HBB
INCREASED_URINARY_NON_PROTEINOGENIC_AMINO_ACID_LEVEL	1/37	19/4505	0.145303	0.521469	0.491461	1	TNFRSF11B
CHONDROCALCINOSIS	1/37	19/4505	0.145303	0.521469	0.491461	1	TNFRSF11B
PAIN	8/37	642/4505	0.146565	0.524667	0.494475	8	CEL/COL3A1/HBB/HLA-DPB1/HLA-DQB1/MME/TNFRSF11B/TYROBP
ABNORMALITY_OF_TIBIA_MORPHOLOGY	2/37	84/4505	0.150798	0.52484	0.494638	2	COL1A2/SOX9
ABNORMALITY_OF_CORNEAL_STROMA	2/37	84/4505	0.150798	0.52484	0.494638	2	GHR/TGFBI
ABNORMAL_RENAL_TUBULE_MORPHOLOGY	2/37	84/4505	0.150798	0.52484	0.494638	2	MUC1/UMOD
MILD_SHORT_STATURE	1/37	20/4505	0.152353	0.52484	0.494638	1	FN1
VITREORETINOPATHY	1/37	20/4505	0.152353	0.52484	0.494638	1	VCAN
TRANSIENT_GLOBAL_AMNESIA	1/37	20/4505	0.152353	0.52484	0.494638	1	HLA-DQB1
PULMONARY_INTERSTITIAL_HIGH_RESOLUTION_COMPUTED_TOMOGRAPHY_ABNORMALITY	1/37	20/4505	0.152353	0.52484	0.494638	1	COL3A1
ABNORMAL_MEAN_CORPUSCULAR_HEMOGLOBIN_CONCENTRATION	1/37	20/4505	0.152353	0.52484	0.494638	1	HBB
ORAL_CAVITY_BLEEDING	1/37	20/4505	0.152353	0.52484	0.494638	1	F13A1
ANKYLOSIS	1/37	20/4505	0.152353	0.52484	0.494638	1	TNFRSF11B
JOINT_SUBLUXATION	1/37	20/4505	0.152353	0.52484	0.494638	1	COL1A2
HYPOINSULINEMIA	1/37	20/4505	0.152353	0.52484	0.494638	1	CEL
ABNORMAL_SUBSTANTIA_NIGRA_MORPHOLOGY	1/37	20/4505	0.152353	0.52484	0.494638	1	ADH1C
BROAD_RIBS	1/37	20/4505	0.152353	0.52484	0.494638	1	KCNJ8
ABNORMAL_PLEURA_MORPHOLOGY	2/37	85/4505	0.153666	0.52484	0.494638	2	COL3A1/HLA-DPB1
COXA_VALGA	2/37	85/4505	0.153666	0.52484	0.494638	2	COL1A2/KCNJ8
DENTAL_CROWDING	2/37	85/4505	0.153666	0.52484	0.494638	2	COL1A2/COL3A1
ARTERIAL_STENOSIS	2/37	85/4505	0.153666	0.52484	0.494638	2	COL3A1/GHR
SUBCUTANEOUS_NODULE	2/37	85/4505	0.153666	0.52484	0.494638	2	COL3A1/TNFRSF11B
ABNORMALITY_OF_PULMONARY_CIRCULATION	3/37	166/4505	0.154151	0.525229	0.495004	3	COL1A2/F13A1/HBB
ABNORMAL_LOWER_LIMB_BONE_MORPHOLOGY	8/37	651/4505	0.155231	0.526436	0.496142	8	COL1A2/COL3A1/FN1/GHR/IL7R/KCNJ8/SERPINF1/SOX9
RECURRENT_ASPIRATION_PNEUMONIA	1/37	21/4505	0.159345	0.526436	0.496142	1	HLA-DQB1
MATURITY_ONSET_DIABETES_OF_THE_YOUNG	1/37	21/4505	0.159345	0.526436	0.496142	1	CEL
ASCENDING_AORTIC_DISSECTION	1/37	21/4505	0.159345	0.526436	0.496142	1	COL3A1
AVASCULAR_NECROSIS_OF_THE_CAPITAL_FEMORAL_EPIPHYSIS	1/37	21/4505	0.159345	0.526436	0.496142	1	COL1A2
PREMATURE_LOSS_OF_PRIMARY_TEETH	1/37	21/4505	0.159345	0.526436	0.496142	1	COL3A1
SPONTANEOUS_HEMATOMAS	1/37	21/4505	0.159345	0.526436	0.496142	1	F13A1
DECREASED_LYMPHOCYTE_PROLIFERATION_IN_RESPONSE_TO_MITOGEN	1/37	21/4505	0.159345	0.526436	0.496142	1	IL7R
OSTEOLYSIS_INVOLVING_BONES_OF_THE_UPPER_LIMBS	1/37	21/4505	0.159345	0.526436	0.496142	1	COL3A1
UROGENITAL_SINUS_ANOMALY	1/37	21/4505	0.159345	0.526436	0.496142	1	SOX9
ENURESIS	1/37	21/4505	0.159345	0.526436	0.496142	1	UMOD
NEONATAL_INSULIN_DEPENDENT_DIABETES_MELLITUS	1/37	21/4505	0.159345	0.526436	0.496142	1	CEL
BARREL_SHAPED_CHEST	1/37	21/4505	0.159345	0.526436	0.496142	1	TNFRSF11B
IRRITABILITY	3/37	171/4505	0.16408	0.531952	0.501341	3	HBB/HLA-DQB1/TYROBP
FIBULAR_HYPOPLASIA	1/37	22/4505	0.166282	0.531952	0.501341	1	SOX9
BEAKING_OF_VERTEBRAL_BODIES	1/37	22/4505	0.166282	0.531952	0.501341	1	SERPINF1
PRIMARY_GONADAL_INSUFFICIENCY	1/37	22/4505	0.166282	0.531952	0.501341	1	SOX9
PULMONARY_INSUFFICIENCY	1/37	22/4505	0.166282	0.531952	0.501341	1	COL1A2
UNDETECTABLE_ELECTRORETINOGRAM	1/37	22/4505	0.166282	0.531952	0.501341	1	PROM1
TEMPORAL_PATTERN	1/37	22/4505	0.166282	0.531952	0.501341	1	ADH1C
APLASIA_HYPOPLASIA_OF_THE_VAGINA	1/37	22/4505	0.166282	0.531952	0.501341	1	SOX9
LIPOMA	1/37	22/4505	0.166282	0.531952	0.501341	1	CCL2
LEWY_BODIES	1/37	22/4505	0.166282	0.531952	0.501341	1	ADH1C
ABNORMALLY_OSSIFIED_VERTEBRAE	1/37	22/4505	0.166282	0.531952	0.501341	1	SOX9
RENAL_SALT_WASTING	1/37	22/4505	0.166282	0.531952	0.501341	1	MUC1
WEAK_VOICE	1/37	22/4505	0.166282	0.531952	0.501341	1	ADH1C
BREECH_PRESENTATION	1/37	22/4505	0.166282	0.531952	0.501341	1	COL1A2
FLAT_FACE	2/37	90/4505	0.168168	0.536769	0.505881	2	COL3A1/SOX9
PROGRESSIVE	4/37	266/4505	0.171935	0.541498	0.510338	4	ADH1C/CSF1R/TNFRSF11B/UMOD
IRON_DEFICIENCY_ANEMIA	1/37	23/4505	0.173163	0.541498	0.510338	1	HBB
ABNORMAL_METAPHYSEAL_TRABECULATION	1/37	23/4505	0.173163	0.541498	0.510338	1	TNFRSF11B
RETINAL_PIGMENT_EPITHELIAL_MOTTLING	1/37	23/4505	0.173163	0.541498	0.510338	1	PROM1
PERIPHERAL_VISUAL_FIELD_LOSS	1/37	23/4505	0.173163	0.541498	0.510338	1	PROM1
CHORIORETINAL_ATROPHY	1/37	23/4505	0.173163	0.541498	0.510338	1	VCAN
CHRONIC_INFECTION	1/37	23/4505	0.173163	0.541498	0.510338	1	HBB
ABNORMAL_SHARPEY_FIBER_MORPHOLOGY	1/37	23/4505	0.173163	0.541498	0.510338	1	TNFRSF11B
DISPROPORTIONATE_SHORT_LIMB_SHORT_STATURE	2/37	92/4505	0.174036	0.541498	0.510338	2	COL1A2/SOX9
UNUSUAL_INFECTION_BY_ANATOMICAL_SITE	2/37	92/4505	0.174036	0.541498	0.510338	2	CFB/HLA-DPB1
GENERALIZED_ABNORMALITY_OF_SKIN	10/37	887/4505	0.176838	0.541498	0.510338	10	COL1A2/COL3A1/F13A1/GHR/HBB/HLA-DPB1/HLA-DQB1/IL7R/ITGB2/VWF
SEVERE_SHORT_STATURE	2/37	93/4505	0.176984	0.541498	0.510338	2	COL1A2/GHR
HEMIPARESIS	2/37	93/4505	0.176984	0.541498	0.510338	2	COL3A1/HLA-DQB1
DELAYED_PUBERTY	3/37	178/4505	0.178304	0.541498	0.510338	3	GHR/HBB/SOX9
ABNORMAL_CAUDATE_NUCLEUS_MORPHOLOGY	1/37	24/4505	0.179989	0.541498	0.510338	1	TYROBP
MYELOMENINGOCELE	1/37	24/4505	0.179989	0.541498	0.510338	1	CCL2
INCREASED_CIRCULATING_IGA_LEVEL	1/37	24/4505	0.179989	0.541498	0.510338	1	IL7R
PAROXYSMAL_VENTRICULAR_TACHYCARDIA	1/37	24/4505	0.179989	0.541498	0.510338	1	KCNJ8
DYSCHROMATOPSIA	1/37	24/4505	0.179989	0.541498	0.510338	1	PROM1
HYPOLIPOPROTEINEMIA	1/37	24/4505	0.179989	0.541498	0.510338	1	APOC3
MODERATE_GLOBAL_DEVELOPMENTAL_DELAY	1/37	24/4505	0.179989	0.541498	0.510338	1	EGF
SICK_SINUS_SYNDROME	1/37	24/4505	0.179989	0.541498	0.510338	1	KCNJ8
ABNORMAL_SEX_DETERMINATION	1/37	24/4505	0.179989	0.541498	0.510338	1	SOX9
ST_SEGMENT_ELEVATION	1/37	24/4505	0.179989	0.541498	0.510338	1	KCNJ8
ABNORMAL_BLOOD_GAS_LEVEL	1/37	24/4505	0.179989	0.541498	0.510338	1	HBB
ABNORMAL_POSTERIOR_SEGMENT_IMAGING	1/37	24/4505	0.179989	0.541498	0.510338	1	PROM1
ABNORMAL_C_PEPTIDE_LEVEL	1/37	24/4505	0.179989	0.541498	0.510338	1	CEL
SPASTIC_TETRAPLEGIA	2/37	95/4505	0.182904	0.544477	0.513146	2	CSF1R/TUBA1A
INCREASED_BONE_MINERAL_DENSITY	2/37	95/4505	0.182904	0.544477	0.513146	2	CSF1R/TNFRSF11B
ABNORMALITY_OF_THE_SUPRAORBITAL_RIDGES	2/37	95/4505	0.182904	0.544477	0.513146	2	GHR/KCNJ8
SYNCOPE	2/37	95/4505	0.182904	0.544477	0.513146	2	HLA-DQB1/KCNJ8
CARDIOMEGALY	2/37	95/4505	0.182904	0.544477	0.513146	2	HBB/KCNJ8
GLOSSOPTOSIS	1/37	25/4505	0.18676	0.545616	0.514219	1	SOX9
PLEURITIS	1/37	25/4505	0.18676	0.545616	0.514219	1	HLA-DPB1
SPINAL_CORD_COMPRESSION	1/37	25/4505	0.18676	0.545616	0.514219	1	HBB
COGWHEEL_RIGIDITY	1/37	25/4505	0.18676	0.545616	0.514219	1	MME
PANCREATIC_HYPOPLASIA	1/37	25/4505	0.18676	0.545616	0.514219	1	CEL
HYPOPLASTIC_ILIAC_WING	1/37	25/4505	0.18676	0.545616	0.514219	1	SOX9
HYPOPLASIA_OF_THE_ODONTOID_PROCESS	1/37	25/4505	0.18676	0.545616	0.514219	1	FN1
PSORIASIFORM_DERMATITIS	1/37	25/4505	0.18676	0.545616	0.514219	1	HLA-DQB1
OVERWEIGHT	1/37	25/4505	0.18676	0.545616	0.514219	1	CEL
IMPAIRMENT_OF_ACTIVITIES_OF_DAILY_LIVING	3/37	183/4505	0.188677	0.550082	0.518427	3	CCL2/HLA-DQB1/TYROBP
ABNORMAL_VAGINA_MORPHOLOGY	2/37	98/4505	0.191842	0.553902	0.522027	2	COL3A1/SOX9
ABNORMAL_ERYTHROCYTE_MORPHOLOGY	7/37	582/4505	0.193283	0.553902	0.522027	7	C3/CEL/CFB/COL3A1/HBB/IL7R/MUC1
ABNORMAL_THROMBOCYTE_MORPHOLOGY	5/37	377/4505	0.19335	0.553902	0.522027	5	C3/CFB/HBB/IL7R/VWF
ALOPECIA_OF_SCALP	1/37	26/4505	0.193476	0.553902	0.522027	1	COL3A1
THORACOLUMBAR_SCOLIOSIS	1/37	26/4505	0.193476	0.553902	0.522027	1	COL1A2
ABNORMAL_MAGNESIUM_CONCENTRATION	1/37	26/4505	0.193476	0.553902	0.522027	1	EGF
MORPHOLOGICAL_ABNORMALITY_OF_THE_MIDDLE_EAR	1/37	26/4505	0.193476	0.553902	0.522027	1	COL1A2
OCULOMOTOR_NERVE_PALSY	1/37	26/4505	0.193476	0.553902	0.522027	1	COL3A1
ABNORMAL_HEART_VALVE_MORPHOLOGY	4/37	279/4505	0.193513	0.553902	0.522027	4	COL1A2/COL3A1/KCNJ8/VWF
THORACIC_AORTIC_ANEURYSM	2/37	99/4505	0.194836	0.555438	0.523476	2	COL1A2/COL3A1
TISSUE_ISCHEMIA	2/37	99/4505	0.194836	0.555438	0.523476	2	COL3A1/HLA-DPB1
UNUSUAL_INFECTION	9/37	799/4505	0.19704	0.556843	0.5248	9	C3/CFB/HBB/HLA-DPB1/HLA-DQB1/IL7R/ITGB2/PTPRC/TLR7
GRAY_MATTER_HETEROTOPIA	2/37	100/4505	0.197835	0.556843	0.5248	2	CSF1R/TUBA1A
ABNORMAL_CIRCULATING_CHOLESTEROL_CONCENTRATION	2/37	100/4505	0.197835	0.556843	0.5248	2	APOC3/GHR
ABNORMAL_BONE_STRUCTURE	8/37	692/4505	0.197876	0.556843	0.5248	8	COL1A2/COL3A1/CSF1R/HBB/KCNJ8/SOX9/TNFRSF11B/TYROBP
ABNORMALITY_OF_THE_PERITONEUM	1/37	27/4505	0.200139	0.556843	0.5248	1	CFB
APLASIA_HYPOPLASIA_OF_THE_FIBULA	1/37	27/4505	0.200139	0.556843	0.5248	1	SOX9
HYPEREXTENSIBILITY_OF_THE_KNEE	1/37	27/4505	0.200139	0.556843	0.5248	1	COL1A2
ABNORMALITY_OF_THE_INTRINSIC_PATHWAY	1/37	27/4505	0.200139	0.556843	0.5248	1	VWF
ABNORMAL_CELL_PROLIFERATION	1/37	27/4505	0.200139	0.556843	0.5248	1	IL7R
URETERAL_STENOSIS	1/37	27/4505	0.200139	0.556843	0.5248	1	HLA-DPB1
11_PAIRS_OF_RIBS	1/37	27/4505	0.200139	0.556843	0.5248	1	SOX9
XANTHOMATOSIS	1/37	27/4505	0.200139	0.556843	0.5248	1	GHR
BRADYKINESIA	2/37	101/4505	0.200842	0.556843	0.5248	2	ADH1C/CSF1R
ADRENAL_INSUFFICIENCY	2/37	101/4505	0.200842	0.556843	0.5248	2	HBB/SOX9
INCREASED_LDL_CHOLESTEROL_CONCENTRATION	1/37	28/4505	0.206748	0.559304	0.527119	1	GHR
PULMONARY_ARTERY_DILATATION	1/37	28/4505	0.206748	0.559304	0.527119	1	COL3A1
APLASIA_HYPOPLASIA_OF_THE_SCAPULAE	1/37	28/4505	0.206748	0.559304	0.527119	1	SOX9
ABNORMALITY_OF_THE_CALCANEUS	1/37	28/4505	0.206748	0.559304	0.527119	1	COL1A2
VERTEBRAL_HYPOPLASIA	1/37	28/4505	0.206748	0.559304	0.527119	1	SOX9
STREAK_OVARY	1/37	28/4505	0.206748	0.559304	0.527119	1	SOX9
BONE_CYST	1/37	28/4505	0.206748	0.559304	0.527119	1	TYROBP
ABNORMALITY_OF_ENDOCRINE_PANCREAS_PHYSIOLOGY	1/37	28/4505	0.206748	0.559304	0.527119	1	UCP2
RETINAL_THINNING	1/37	28/4505	0.206748	0.559304	0.527119	1	PROM1
ABNORMAL_PLATELET_AGGREGATION	1/37	28/4505	0.206748	0.559304	0.527119	1	VWF
ABNORMAL_PROPORTION_OF_CD4_POSITIVE_T_CELLS	1/37	28/4505	0.206748	0.559304	0.527119	1	IL7R
ABNORMAL_PERIPHERAL_MYELINATION	2/37	103/4505	0.206871	0.559304	0.527119	2	MME/TYROBP
ABNORMAL_URINARY_ELECTROLYTE_CONCENTRATION	2/37	103/4505	0.206871	0.559304	0.527119	2	EGF/MUC1
ABNORMALITY_OF_THE_ANTERIOR_FONTANELLE	2/37	104/4505	0.209894	0.564914	0.532406	2	COL1A2/SOX9
NEPHROPATHY	2/37	104/4505	0.209894	0.564914	0.532406	2	CEL/UMOD
ABNORMALITY_OF_THE_LOWER_URINARY_TRACT	8/37	703/4505	0.210145	0.564914	0.532406	8	ADH1C/CCL2/COL1A2/COL3A1/HLA-DQB1/SOX9/TYROBP/UMOD
THROMBOEMBOLISM	1/37	29/4505	0.213304	0.571233	0.538362	1	F13A1
CONE_CONE_ROD_DYSTROPHY	1/37	29/4505	0.213304	0.571233	0.538362	1	PROM1
VERTIGO	2/37	106/4505	0.215955	0.576152	0.542998	2	COL3A1/EGF
ABNORMAL_SPUTUM	2/37	106/4505	0.215955	0.576152	0.542998	2	COL3A1/HLA-DPB1
MACULE	2/37	107/4505	0.218993	0.576635	0.543453	2	COL3A1/HLA-DQB1
VARICOSE_VEINS	1/37	30/4505	0.219807	0.576635	0.543453	1	COL3A1
THICKENED_CALVARIA	1/37	30/4505	0.219807	0.576635	0.543453	1	TNFRSF11B
VERTEBRAL_COMPRESSION_FRACTURES	1/37	30/4505	0.219807	0.576635	0.543453	1	SERPINF1
ABNORMALITY_OF_THE_ODONTOID_PROCESS	1/37	30/4505	0.219807	0.576635	0.543453	1	FN1
ELEVATED_CIRCULATING_FOLLICLE_STIMULATING_HORMONE_LEVEL	1/37	30/4505	0.219807	0.576635	0.543453	1	SOX9
PERSISTENCE_OF_HEMOGLOBIN_F	1/37	30/4505	0.219807	0.576635	0.543453	1	HBB
SCALING_SKIN	1/37	30/4505	0.219807	0.576635	0.543453	1	IL7R
JUVENILE_ASEPTIC_NECROSIS	1/37	30/4505	0.219807	0.576635	0.543453	1	COL1A2
RENAL_TUBULAR_DYSFUNCTION	2/37	108/4505	0.222034	0.577487	0.544256	2	FN1/HBB
VASCULAR_SKIN_ABNORMALITY	6/37	502/4505	0.224915	0.577487	0.544256	6	COL1A2/COL3A1/F13A1/HLA-DPB1/HLA-DQB1/VWF
MICRODONTIA	2/37	109/4505	0.22508	0.577487	0.544256	2	COL3A1/GHR
HEMIPLEGIA	1/37	31/4505	0.226257	0.577487	0.544256	1	HLA-DPB1
AORTIC_DISSECTION	1/37	31/4505	0.226257	0.577487	0.544256	1	COL3A1
DECREASED_SKULL_OSSIFICATION	1/37	31/4505	0.226257	0.577487	0.544256	1	COL1A2
HYPERACTIVE_DEEP_TENDON_REFLEXES	1/37	31/4505	0.226257	0.577487	0.544256	1	EGF
PERIVENTRICULAR_HETEROTOPIA	1/37	31/4505	0.226257	0.577487	0.544256	1	CSF1R
MACULAR_ATROPHY	1/37	31/4505	0.226257	0.577487	0.544256	1	TNFRSF11B
ABNORMALITY_OF_MACULAR_PIGMENTATION	1/37	31/4505	0.226257	0.577487	0.544256	1	PROM1
LIMB_PAIN	1/37	31/4505	0.226257	0.577487	0.544256	1	MME
AGNOSIA	1/37	31/4505	0.226257	0.577487	0.544256	1	TYROBP
ABNORMAL_TISSUE_METABOLITE_CONCENTRATION	1/37	31/4505	0.226257	0.577487	0.544256	1	HBB
IMPAIRED_GLUCOSE_TOLERANCE	1/37	31/4505	0.226257	0.577487	0.544256	1	CEL
ABNORMAL_TRABECULAR_BONE_MORPHOLOGY	1/37	31/4505	0.226257	0.577487	0.544256	1	TNFRSF11B
SUBARACHNOID_HEMORRHAGE	1/37	32/4505	0.232656	0.589319	0.555407	1	COL3A1
SYSTEMIC_LUPUS_ERYTHEMATOSUS	1/37	32/4505	0.232656	0.589319	0.555407	1	C3
ABNORMAL_BLOOD_TRANSITION_ELEMENT_CATION_CONCENTRATION	1/37	32/4505	0.232656	0.589319	0.555407	1	HBB
CHORIORETINAL_DEGENERATION	1/37	32/4505	0.232656	0.589319	0.555407	1	VCAN
TACHYCARDIA	2/37	112/4505	0.234238	0.589319	0.555407	2	KCNJ8/UCP2
ABNORMALITY_OF_THE_PERIORBITAL_REGION	3/37	205/4505	0.236056	0.589319	0.555407	3	GHR/HLA-DPB1/KCNJ8
ABNORMALITY_OF_THE_SYNOVIA	4/37	304/4505	0.237295	0.589319	0.555407	4	COL1A2/COL3A1/SERPINF1/SOX9
NEOPLASM_OF_THE_LIVER	2/37	113/4505	0.237297	0.589319	0.555407	2	CEL/HBB
CONSTITUTIONAL_SYMPTOM	10/37	949/4505	0.238695	0.589319	0.555407	10	CCL2/CEL/COL1A2/COL3A1/HBB/HLA-DPB1/HLA-DQB1/MME/TNFRSF11B/TYROBP
ABNORMAL_MACROPHAGE_MORPHOLOGY	1/37	33/4505	0.239004	0.589319	0.555407	1	HLA-DPB1
MALNUTRITION	1/37	33/4505	0.239004	0.589319	0.555407	1	HLA-DQB1
URETERAL_OBSTRUCTION	1/37	33/4505	0.239004	0.589319	0.555407	1	HLA-DPB1
CEREBELLAR_VERMIS_ATROPHY	1/37	33/4505	0.239004	0.589319	0.555407	1	MME
EXCESSIVE_WRINKLED_SKIN	1/37	33/4505	0.239004	0.589319	0.555407	1	COL3A1
PEDAL_EDEMA	1/37	33/4505	0.239004	0.589319	0.555407	1	FN1
INCREASED_LACTATE_DEHYDROGENASE_LEVEL	1/37	33/4505	0.239004	0.589319	0.555407	1	HBB
ABNORMAL_CIRCULATING_FERRITIN_CONCENTRATION	1/37	33/4505	0.239004	0.589319	0.555407	1	HBB
GONADAL_DYSGENESIS	1/37	33/4505	0.239004	0.589319	0.555407	1	SOX9
ANGINA_PECTORIS	1/37	33/4505	0.239004	0.589319	0.555407	1	HLA-DPB1
IMMUNODEFICIENCY	3/37	207/4505	0.240479	0.589319	0.555407	3	HBB/IL7R/PTPRC
ADULT_ONSET	3/37	207/4505	0.240479	0.589319	0.555407	3	CSF1R/MME/MUC1
HEMIPLEGIA_HEMIPARESIS	3/37	207/4505	0.240479	0.589319	0.555407	3	COL3A1/HLA-DPB1/HLA-DQB1
VISUAL_FIELD_DEFECT	3/37	207/4505	0.240479	0.589319	0.555407	3	COL3A1/PROM1/VCAN
THICK_EYEBROW	2/37	115/4505	0.243423	0.592913	0.558794	2	COL1A2/KCNJ8
ABNORMALITY_OF_CORNEAL_THICKNESS	2/37	115/4505	0.243423	0.592913	0.558794	2	COL3A1/PROM1
ABNORMALITY_OF_VITAMIN_B_METABOLISM	1/37	34/4505	0.2453	0.592913	0.558794	1	UCP2
CHRONIC_PULMONARY_OBSTRUCTION	1/37	34/4505	0.2453	0.592913	0.558794	1	HLA-DPB1
ABNORMAL_LACRIMAL_DUCT_MORPHOLOGY	1/37	34/4505	0.2453	0.592913	0.558794	1	COL3A1
FIRST_DEGREE_ATRIOVENTRICULAR_BLOCK	1/37	34/4505	0.2453	0.592913	0.558794	1	KCNJ8
ABNORMAL_PANCREAS_SIZE	1/37	34/4505	0.2453	0.592913	0.558794	1	CEL
CORNEAL_DYSTROPHY	1/37	34/4505	0.2453	0.592913	0.558794	1	TGFBI
DECREASED_FACIAL_EXPRESSION	2/37	116/4505	0.24649	0.594772	0.560546	2	ADH1C/HLA-DQB1
DEPRESSED_NASAL_RIDGE	2/37	117/4505	0.249558	0.598797	0.564339	2	GHR/SOX9
HEPATOSPLENOMEGALY	2/37	117/4505	0.249558	0.598797	0.564339	2	HBB/IL7R
ABNORMALITY_OF_THE_VERTEBRAL_ENDPLATES	1/37	35/4505	0.251545	0.598797	0.564339	1	FN1
BIFID_SCROTUM	1/37	35/4505	0.251545	0.598797	0.564339	1	SOX9
APLASIA_HYPOPLASIA_OF_THE_ABDOMINAL_WALL_MUSCULATURE	1/37	35/4505	0.251545	0.598797	0.564339	1	COL3A1
ABNORMAL_ST_SEGMENT	1/37	35/4505	0.251545	0.598797	0.564339	1	KCNJ8
NEOPLASM_OF_THE_MALE_EXTERNAL_GENITALIA	1/37	35/4505	0.251545	0.598797	0.564339	1	SOX9
SOFT_SKIN	1/37	35/4505	0.251545	0.598797	0.564339	1	COL1A2
DISPROPORTIONATE_SHORT_STATURE	2/37	119/4505	0.2557	0.606398	0.571503	2	COL1A2/SOX9
DROWSINESS	1/37	36/4505	0.257741	0.606398	0.571503	1	UCP2
ABNORMAL_CARTILAGE_MORPHOLOGY	1/37	36/4505	0.257741	0.606398	0.571503	1	TNFRSF11B
MULTIPLE_RENAL_CYSTS	1/37	36/4505	0.257741	0.606398	0.571503	1	UMOD
ABNORMAL_LIGHT_AND_DARK_ADAPTED_ELECTRORETINOGRAM	1/37	36/4505	0.257741	0.606398	0.571503	1	PROM1
ECHOLALIA	1/37	36/4505	0.257741	0.606398	0.571503	1	COL1A2
ABNORMALITY_OF_CIRCULATING_FIBRINOGEN	1/37	36/4505	0.257741	0.606398	0.571503	1	FGB
LYMPHOPENIA	2/37	121/4505	0.261847	0.614741	0.579366	2	IL7R/PTPRC
KYPHOSIS	5/37	422/4505	0.262402	0.614741	0.579366	5	COL1A2/CSF1R/FN1/SOX9/TNFRSF11B
ABNORMALITY_OF_SKULL_OSSIFICATION	1/37	37/4505	0.263886	0.614741	0.579366	1	COL1A2
MILD_HEARING_IMPAIRMENT	1/37	37/4505	0.263886	0.614741	0.579366	1	COL1A2
SLURRED_SPEECH	1/37	37/4505	0.263886	0.614741	0.579366	1	HLA-DQB1
DIARRHEA	4/37	319/4505	0.264718	0.614741	0.579366	4	HBB/IL7R/PTPRC/UCP2
SMALL_FACE	2/37	122/4505	0.264923	0.614741	0.579366	2	GHR/SOX9
NEVUS	2/37	123/4505	0.267998	0.614741	0.579366	2	COL3A1/TNFRSF11B
PULMONARY_EMBOLISM	1/37	38/4505	0.269982	0.614741	0.579366	1	F13A1
TRACHEOMALACIA	1/37	38/4505	0.269982	0.614741	0.579366	1	SOX9
DILATATION_OF_THE_CEREBRAL_ARTERY	1/37	38/4505	0.269982	0.614741	0.579366	1	COL3A1
VENOUS_INSUFFICIENCY	1/37	38/4505	0.269982	0.614741	0.579366	1	COL3A1
PAROXYSMAL_INVOLUNTARY_EYE_MOVEMENTS	1/37	38/4505	0.269982	0.614741	0.579366	1	PROM1
ABNORMAL_PROSTATE_MORPHOLOGY	1/37	38/4505	0.269982	0.614741	0.579366	1	HLA-DPB1
ABNORMALITY_OF_THE_PHALANGES_OF_THE_HALLUX	1/37	38/4505	0.269982	0.614741	0.579366	1	KCNJ8
ABNORMAL_NUMBER_OF_ERYTHROID_PRECURSORS	1/37	38/4505	0.269982	0.614741	0.579366	1	HBB
URINARY_URGENCY	1/37	38/4505	0.269982	0.614741	0.579366	1	ADH1C
INSULIN_RESISTANT_DIABETES_MELLITUS	1/37	38/4505	0.269982	0.614741	0.579366	1	CEL
MULTIPLE_LIPOMAS	1/37	38/4505	0.269982	0.614741	0.579366	1	CCL2
HIGH_PITCHED_VOICE	1/37	38/4505	0.269982	0.614741	0.579366	1	GHR
PREMATURELY_AGED_APPEARANCE	2/37	124/4505	0.271074	0.616237	0.580775	2	COL3A1/GHR
MICROCYTIC_ANEMIA	1/37	39/4505	0.276029	0.618549	0.582955	1	HBB
AUTOIMMUNE_THROMBOCYTOPENIA	1/37	39/4505	0.276029	0.618549	0.582955	1	IL7R
PATHOLOGIC_FRACTURE	1/37	39/4505	0.276029	0.618549	0.582955	1	TYROBP
GLYCOSURIA	1/37	39/4505	0.276029	0.618549	0.582955	1	CEL
PROMINENT_SUPRAORBITAL_RIDGES	1/37	39/4505	0.276029	0.618549	0.582955	1	KCNJ8
INCREASED_MEAN_CORPUSCULAR_VOLUME	1/37	39/4505	0.276029	0.618549	0.582955	1	HBB
BROAD_PHALANX_OF_THE_TOES	1/37	39/4505	0.276029	0.618549	0.582955	1	KCNJ8
ABNORMAL_CORPUS_STRIATUM_MORPHOLOGY	1/37	39/4505	0.276029	0.618549	0.582955	1	TYROBP
ABNORMAL_CIRCULATING_IGE_LEVEL	1/37	39/4505	0.276029	0.618549	0.582955	1	IL7R
RETICULOCYTOSIS	1/37	40/4505	0.282027	0.625056	0.589087	1	HBB
PNEUMOTHORAX	1/37	40/4505	0.282027	0.625056	0.589087	1	COL3A1
SLENDER_LONG_BONE	1/37	40/4505	0.282027	0.625056	0.589087	1	COL1A2
ABNORMAL_VITREOUS_HUMOR_MORPHOLOGY	1/37	40/4505	0.282027	0.625056	0.589087	1	VCAN
APLASIA_HYPOPLASIA_INVOLVING_THE_FEMORAL_HEAD_AND_NECK	1/37	40/4505	0.282027	0.625056	0.589087	1	FN1
GERM_CELL_NEOPLASIA	1/37	40/4505	0.282027	0.625056	0.589087	1	SOX9
APLASIA_HYPOPLASIA_INVOLVING_THE_SKELETAL_MUSCULATURE	1/37	40/4505	0.282027	0.625056	0.589087	1	HBB
RETINAL_DEGENERATION	3/37	226/4505	0.283164	0.626341	0.590298	3	PROM1/TNFRSF11B/VCAN
ABNORMAL_CIRCULATING_HORMONE_LEVEL	5/37	435/4505	0.283492	0.626341	0.590298	5	CEL/GHR/PROM1/SOX9/UCP2
ABNORMALITY_OF_THE_UPPER_URINARY_TRACT	12/37	1221/4505	0.28585	0.628392	0.592232	12	C3/CEL/CFB/COL3A1/FN1/HBB/HLA-DPB1/IL7R/MME/MUC1/SOX9/UMOD
PRE_CAPILLARY_PULMONARY_HYPERTENSION	2/37	129/4505	0.286454	0.628392	0.592232	2	COL1A2/HBB
BASAL_GANGLIA_CALCIFICATION	1/37	41/4505	0.287976	0.628392	0.592232	1	TYROBP
MALE_HYPOGONADISM	1/37	41/4505	0.287976	0.628392	0.592232	1	SOX9
RIGHT_BUNDLE_BRANCH_BLOCK	1/37	41/4505	0.287976	0.628392	0.592232	1	KCNJ8
SUPRANUCLEAR_GAZE_PALSY	1/37	41/4505	0.287976	0.628392	0.592232	1	HLA-DQB1
THYROIDITIS	1/37	41/4505	0.287976	0.628392	0.592232	1	IL7R
NONIMMUNE_HYDROPS_FETALIS	1/37	41/4505	0.287976	0.628392	0.592232	1	COL1A2
COUGH	2/37	131/4505	0.292603	0.634417	0.59791	2	HLA-DPB1/HLA-DQB1
HYPOCHROMIC_ANEMIA	1/37	42/4505	0.293878	0.634417	0.59791	1	HBB
MALE_PSEUDOHERMAPHRODITISM	1/37	42/4505	0.293878	0.634417	0.59791	1	SOX9
APLASIA_HYPOPLASIA_OF_THE_RETINA	1/37	42/4505	0.293878	0.634417	0.59791	1	PROM1
APLASIA_HYPOPLASIA_OF_THE_EARLOBES	1/37	42/4505	0.293878	0.634417	0.59791	1	COL3A1
INSOMNIA	1/37	42/4505	0.293878	0.634417	0.59791	1	HLA-DQB1
MISSING_RIBS	1/37	42/4505	0.293878	0.634417	0.59791	1	SOX9
ABNORMAL_CIRCULATING_LIPID_CONCENTRATION	3/37	231/4505	0.294547	0.634893	0.598358	3	APOC3/GHR/UCP2
ABNORMALITY_OF_ADRENAL_PHYSIOLOGY	2/37	132/4505	0.295675	0.636354	0.599735	2	HBB/SOX9
ABNORMAL_AORTIC_VALVE_PHYSIOLOGY	2/37	133/4505	0.298746	0.640213	0.603372	2	COL1A2/VWF
VESTIBULAR_DYSFUNCTION	2/37	133/4505	0.298746	0.640213	0.603372	2	COL3A1/EGF
ABNORMAL_FOVEAL_MORPHOLOGY	1/37	43/4505	0.299732	0.640213	0.603372	1	PROM1
YELLOW_WHITE_LESIONS_OF_THE_RETINA	1/37	43/4505	0.299732	0.640213	0.603372	1	PROM1
CORNEAL_EROSION	1/37	43/4505	0.299732	0.640213	0.603372	1	TGFBI
ABNORMAL_RIB_CAGE_MORPHOLOGY	4/37	338/4505	0.300348	0.640561	0.6037	4	COL1A2/KCNJ8/SOX9/TNFRSF11B
PROPTOSIS	3/37	235/4505	0.303684	0.640996	0.60411	3	COL3A1/HLA-DPB1/SOX9
THORACIC_HYPOPLASIA	2/37	135/4505	0.304884	0.640996	0.60411	2	KCNJ8/SOX9
URINARY_TRACT_NEOPLASM	2/37	135/4505	0.304884	0.640996	0.60411	2	FN1/SOX9
HALLUCINATIONS	2/37	135/4505	0.304884	0.640996	0.60411	2	ADH1C/HLA-DQB1
PROLONGED_BLEEDING_TIME	1/37	44/4505	0.305539	0.640996	0.60411	1	VWF
HYPERGLYCEMIA	1/37	44/4505	0.305539	0.640996	0.60411	1	CEL
SUPRAVENTRICULAR_TACHYCARDIA	1/37	44/4505	0.305539	0.640996	0.60411	1	KCNJ8
ABNORMAL_CIRCULATING_FOLLICLE_STIMULATING_HORMONE_LEVEL	1/37	44/4505	0.305539	0.640996	0.60411	1	SOX9
HYPOPARATHYROIDISM	1/37	44/4505	0.305539	0.640996	0.60411	1	HBB
ABNORMALITY_OF_SUBCUTANEOUS_FAT_TISSUE	1/37	44/4505	0.305539	0.640996	0.60411	1	COL1A2
CORONARY_ARTERY_ATHEROSCLEROSIS	1/37	44/4505	0.305539	0.640996	0.60411	1	GHR
ABNORMAL_BLOOD_INORGANIC_CATION_CONCENTRATION	2/37	136/4505	0.30795	0.644066	0.607004	2	CSF1R/EGF
RENAL_CYST	3/37	237/4505	0.30826	0.644066	0.607004	3	CEL/MUC1/UMOD
METAPHYSEAL_IRREGULARITY	1/37	45/4505	0.311299	0.644066	0.607004	1	FN1
DECREASED_NUMBER_OF_PERIPHERAL_MYELINATED_NERVE_FIBERS	1/37	45/4505	0.311299	0.644066	0.607004	1	MME
CRANIAL_HYPEROSTOSIS	1/37	45/4505	0.311299	0.644066	0.607004	1	TNFRSF11B
CENTRAL_SCOTOMA	1/37	45/4505	0.311299	0.644066	0.607004	1	PROM1
CEREBRAL_INCLUSION_BODIES	1/37	45/4505	0.311299	0.644066	0.607004	1	ADH1C
AORTIC_ANEURYSM	2/37	138/4505	0.314075	0.644066	0.607004	2	COL1A2/COL3A1
PALLOR	2/37	138/4505	0.314075	0.644066	0.607004	2	HBB/UCP2
ABNORMALITY_OF_EXTRAPYRAMIDAL_MOTOR_FUNCTION	3/37	240/4505	0.315132	0.644066	0.607004	3	ADH1C/CSF1R/HLA-DQB1
ABNORMALITY_OF_FLUID_REGULATION	6/37	565/4505	0.31626	0.644066	0.607004	6	COL1A2/FGB/FN1/HLA-DPB1/IL7R/TNFRSF11B
RESTING_TREMOR	1/37	46/4505	0.317012	0.644066	0.607004	1	ADH1C
ABNORMALITY_OF_THE_INTERVERTEBRAL_DISK	1/37	46/4505	0.317012	0.644066	0.607004	1	TNFRSF11B
EMBRYONAL_RENAL_NEOPLASM	1/37	46/4505	0.317012	0.644066	0.607004	1	SOX9
ABNORMALITY_OF_VISUAL_EVOKED_POTENTIALS	1/37	46/4505	0.317012	0.644066	0.607004	1	PROM1
ABNORMAL_CIRCULATING_ESTROGEN_LEVEL	1/37	46/4505	0.317012	0.644066	0.607004	1	SOX9
INAPPROPRIATE_BEHAVIOR	1/37	46/4505	0.317012	0.644066	0.607004	1	TYROBP
DELUSIONS	1/37	46/4505	0.317012	0.644066	0.607004	1	HLA-DQB1
URTICARIA	1/37	46/4505	0.317012	0.644066	0.607004	1	HLA-DQB1
VENTRICULAR_FIBRILLATION	1/37	46/4505	0.317012	0.644066	0.607004	1	KCNJ8
ABNORMALLY_LAX_OR_HYPEREXTENSIBLE_SKIN	2/37	139/4505	0.317135	0.644066	0.607004	2	COL1A2/COL3A1
HEMATOLOGICAL_NEOPLASM	3/37	241/4505	0.317425	0.644066	0.607004	3	F13A1/IL7R/TYROBP
JOINT_DISLOCATION	4/37	347/4505	0.317478	0.644066	0.607004	4	COL1A2/COL3A1/SOX9/TNFRSF11B
ABNORMALITY_OF_THE_HYPOTHALAMUS_PITUITARY_AXIS	4/37	348/4505	0.319389	0.645359	0.608222	4	HBB/HLA-DPB1/SOX9/UCP2
HYDROCEPHALUS	4/37	349/4505	0.321301	0.645359	0.608222	4	CCL2/CSF1R/SOX9/TYROBP
RENAL_TUBULAR_ACIDOSIS	1/37	47/4505	0.322679	0.645359	0.608222	1	FN1
TRUNCAL_OBESITY	1/37	47/4505	0.322679	0.645359	0.608222	1	GHR
ABNORMAL_ORAL_FRENULUM_MORPHOLOGY	1/37	47/4505	0.322679	0.645359	0.608222	1	COL3A1
PROGRESSIVE_NEUROLOGIC_DETERIORATION	1/37	47/4505	0.322679	0.645359	0.608222	1	UCP2
ABSENCE_OF_SECONDARY_SEX_CHARACTERISTICS	1/37	47/4505	0.322679	0.645359	0.608222	1	SOX9
ABNORMAL_T_CELL_SUBSET_DISTRIBUTION	1/37	47/4505	0.322679	0.645359	0.608222	1	IL7R
ABNORMALITY_OF_THE_AXILLARY_HAIR	1/37	47/4505	0.322679	0.645359	0.608222	1	SOX9
NEOPLASM_OF_FATTY_TISSUE	1/37	47/4505	0.322679	0.645359	0.608222	1	CCL2
ABNORMAL_PULMONARY_INTERSTITIAL_MORPHOLOGY	2/37	141/4505	0.323246	0.645579	0.608429	2	COL3A1/HLA-DPB1
ABNORMALITY_OF_FIBULA_MORPHOLOGY	1/37	48/4505	0.328301	0.650164	0.612751	1	SOX9
MASK_LIKE_FACIES	1/37	48/4505	0.328301	0.650164	0.612751	1	ADH1C
NARROW_NASAL_BRIDGE	1/37	48/4505	0.328301	0.650164	0.612751	1	COL3A1
ABNORMAL_PLATELET_FUNCTION	1/37	48/4505	0.328301	0.650164	0.612751	1	VWF
ABNORMALITY_OF_EXOCRINE_PANCREAS_PHYSIOLOGY	1/37	48/4505	0.328301	0.650164	0.612751	1	CEL
ABNORMALITY_OF_THE_PUBIC_HAIR	1/37	48/4505	0.328301	0.650164	0.612751	1	SOX9
OTITIS_MEDIA	3/37	246/4505	0.328897	0.650435	0.613005	3	HLA-DPB1/IL7R/PTPRC
LEUKEMIA	2/37	144/4505	0.332391	0.652075	0.614551	2	F13A1/TYROBP
ABNORMAL_FACIAL_EXPRESSION	2/37	144/4505	0.332391	0.652075	0.614551	2	ADH1C/HLA-DQB1
ABNORMAL_BLOOD_GLUCOSE_CONCENTRATION	3/37	248/4505	0.333489	0.652075	0.614551	3	CEL/GHR/UCP2
WORMIAN_BONES	1/37	49/4505	0.333877	0.652075	0.614551	1	COL1A2
ABNORMAL_ERYTHROCYTE_SEDIMENTATION_RATE	1/37	49/4505	0.333877	0.652075	0.614551	1	HLA-DPB1
ABNORMAL_MEAN_CORPUSCULAR_VOLUME	1/37	49/4505	0.333877	0.652075	0.614551	1	HBB
ABSCESS	1/37	49/4505	0.333877	0.652075	0.614551	1	ITGB2
HYPOPLASTIC_ILIA	1/37	49/4505	0.333877	0.652075	0.614551	1	SOX9
ERYTHRODERMA	1/37	49/4505	0.333877	0.652075	0.614551	1	IL7R
PREMATURE_BIRTH	2/37	145/4505	0.335433	0.65421	0.616563	2	COL1A2/COL3A1
ABNORMAL_LEUKOCYTE_COUNT	4/37	357/4505	0.33664	0.65566	0.61793	4	HBB/IL7R/ITGB2/PTPRC
HEADACHE	3/37	250/4505	0.338082	0.656529	0.61875	3	COL3A1/EGF/HLA-DPB1
THROMBOCYTOSIS	1/37	50/4505	0.339408	0.656529	0.61875	1	HBB
EMPHYSEMA	1/37	50/4505	0.339408	0.656529	0.61875	1	COL3A1
GENU_VARUM	1/37	50/4505	0.339408	0.656529	0.61875	1	FN1
PREMATURE_SKIN_WRINKLING	1/37	50/4505	0.339408	0.656529	0.61875	1	COL3A1
ABNORMALITY_OF_HUMORAL_IMMUNITY	3/37	251/4505	0.340378	0.656992	0.619186	3	C3/CFB/IL7R
BROAD_LONG_BONES	2/37	147/4505	0.341506	0.656992	0.619186	2	COL1A2/KCNJ8
ABNORMAL_SCAPULA_MORPHOLOGY	2/37	147/4505	0.341506	0.656992	0.619186	2	COL3A1/SOX9
STROKE	2/37	147/4505	0.341506	0.656992	0.619186	2	COL3A1/HBB
ABDOMINAL_PAIN	3/37	252/4505	0.342674	0.658139	0.620266	3	CEL/HBB/HLA-DPB1
ABNORMAL_CIRCULATING_FATTY_ACID_CONCENTRATION	1/37	51/4505	0.344894	0.658139	0.620266	1	UCP2
POIKILOCYTOSIS	1/37	51/4505	0.344894	0.658139	0.620266	1	HBB
PERIPHERAL_DEMYELINATION	1/37	51/4505	0.344894	0.658139	0.620266	1	TYROBP
ABNORMAL_LACTATE_DEHYDROGENASE_LEVEL	1/37	51/4505	0.344894	0.658139	0.620266	1	HBB
SPRENGEL_ANOMALY	1/37	51/4505	0.344894	0.658139	0.620266	1	COL3A1
APLASIA_HYPOPLASIA_OF_THE_HALLUX	1/37	52/4505	0.350337	0.664934	0.62667	1	KCNJ8
ABNORMAL_PUPIL_MORPHOLOGY	1/37	52/4505	0.350337	0.664934	0.62667	1	COL3A1
ABNORMAL_C_REACTIVE_PROTEIN_LEVEL	1/37	52/4505	0.350337	0.664934	0.62667	1	HLA-DPB1
GANGRENE	1/37	52/4505	0.350337	0.664934	0.62667	1	HLA-DPB1
PULMONARY_INFILTRATES	1/37	53/4505	0.355735	0.670678	0.632084	1	HLA-DPB1
MENINGOCELE	1/37	53/4505	0.355735	0.670678	0.632084	1	CCL2
ABNORMAL_CORONARY_ARTERY_MORPHOLOGY	1/37	53/4505	0.355735	0.670678	0.632084	1	GHR
ABNORMAL_CSF_PROTEIN_LEVEL	1/37	53/4505	0.355735	0.670678	0.632084	1	HLA-DQB1
DISPROPORTIONATE_TALL_STATURE	1/37	53/4505	0.355735	0.670678	0.632084	1	COL1A2
DYSPHASIA	1/37	54/4505	0.361089	0.674478	0.635665	1	COL1A2
VENTRICULAR_TACHYCARDIA	1/37	54/4505	0.361089	0.674478	0.635665	1	KCNJ8
DISTAL_LOWER_LIMB_MUSCLE_WEAKNESS	1/37	54/4505	0.361089	0.674478	0.635665	1	MME
ASPIRATION_PNEUMONIA	1/37	54/4505	0.361089	0.674478	0.635665	1	HLA-DQB1
ARTERIOVENOUS_MALFORMATION	1/37	54/4505	0.361089	0.674478	0.635665	1	COL3A1
HYPEROSTOSIS	1/37	54/4505	0.361089	0.674478	0.635665	1	TNFRSF11B
PROXIMAL_TUBULOPATHY	1/37	54/4505	0.361089	0.674478	0.635665	1	HBB
ABNORMALITY_OF_LOWER_LIMB_JOINT	6/37	595/4505	0.362236	0.675728	0.636843	6	COL1A2/COL3A1/FN1/HBB/SERPINF1/SOX9
TRANSIENT_ISCHEMIC_ATTACK	1/37	55/4505	0.3664	0.679908	0.640783	1	COL3A1
APLASIA_HYPOPLASIA_OF_THE_FEMUR	1/37	55/4505	0.3664	0.679908	0.640783	1	FN1
BRONCHITIS	1/37	55/4505	0.3664	0.679908	0.640783	1	HLA-DQB1
ABNORMAL_TRICUSPID_VALVE_PHYSIOLOGY	1/37	55/4505	0.3664	0.679908	0.640783	1	COL1A2
ABNORMAL_GLUCOSE_HOMEOSTASIS	6/37	599/4505	0.368431	0.682781	0.643491	6	CEL/GHR/HBB/HLA-DQB1/PROM1/UCP2
ABNORMAL_CIRCULATING_PROTEIN_CONCENTRATION	5/37	486/4505	0.369105	0.683135	0.643824	5	CEL/FN1/HBB/HLA-DPB1/HLA-DQB1
HALLUX_VALGUS	1/37	56/4505	0.371668	0.683406	0.644079	1	COL1A2
ABNORMAL_EOSINOPHIL_MORPHOLOGY	1/37	56/4505	0.371668	0.683406	0.644079	1	IL7R
RECURRENT_VIRAL_INFECTIONS	1/37	56/4505	0.371668	0.683406	0.644079	1	IL7R
WHEEZING	1/37	56/4505	0.371668	0.683406	0.644079	1	HLA-DQB1
AORTIC_VALVE_STENOSIS	1/37	56/4505	0.371668	0.683406	0.644079	1	VWF
ABNORMAL_LYMPHOCYTE_MORPHOLOGY	2/37	158/4505	0.374611	0.687922	0.648336	2	IL7R/PTPRC
UNDERDEVELOPED_SUPRAORBITAL_RIDGES	1/37	57/4505	0.376894	0.687954	0.648366	1	GHR
BUNDLE_BRANCH_BLOCK	1/37	57/4505	0.376894	0.687954	0.648366	1	KCNJ8
ABNORMALITY_OF_THE_WING_OF_THE_ILIUM	1/37	57/4505	0.376894	0.687954	0.648366	1	SOX9
DIABETES_INSIPIDUS	1/37	57/4505	0.376894	0.687954	0.648366	1	HLA-DPB1
LOWER_EXTREMITY_JOINT_DISLOCATION	3/37	267/4505	0.377061	0.687954	0.648366	3	COL1A2/COL3A1/SOX9
ABNORMALITY_OF_THE_CURVATURE_OF_THE_CORNEA	3/37	269/4505	0.38163	0.690865	0.65111	3	COL1A2/COL3A1/PROM1
RECURRENT_FEVER	1/37	58/4505	0.382077	0.690865	0.65111	1	HBB
ABNORMALITY_OF_PRIMARY_TEETH	1/37	58/4505	0.382077	0.690865	0.65111	1	COL3A1
SCROTAL_HYPOPLASIA	1/37	58/4505	0.382077	0.690865	0.65111	1	SOX9
ABNORMAL_NASOLACRIMAL_SYSTEM_MORPHOLOGY	1/37	58/4505	0.382077	0.690865	0.65111	1	COL3A1
ABNORMAL_BLOOD_PHOSPHATE_CONCENTRATION	1/37	58/4505	0.382077	0.690865	0.65111	1	TNFRSF11B
HYPERGONADOTROPIC_HYPOGONADISM	1/37	58/4505	0.382077	0.690865	0.65111	1	SOX9
ABNORMALITY_OF_THE_PANCREAS	3/37	271/4505	0.386194	0.69395	0.654017	3	CEL/HLA-DPB1/UCP2
APLASIA_HYPOPLASIA_OF_THE_EYEBROW	2/37	162/4505	0.386503	0.69395	0.654017	2	COL3A1/IL7R
ABNORMALITY_OF_REPRODUCTIVE_SYSTEM_PHYSIOLOGY	7/37	726/4505	0.386597	0.69395	0.654017	7	F13A1/FGB/GHR/HBB/PROM1/SOX9/VWF
ANENCEPHALY	1/37	59/4505	0.387218	0.69395	0.654017	1	CCL2
ABNORMAL_FULL_FIELD_ELECTRORETINOGRAM	1/37	59/4505	0.387218	0.69395	0.654017	1	PROM1
MALE_REPRODUCTIVE_SYSTEM_NEOPLASM	1/37	59/4505	0.387218	0.69395	0.654017	1	SOX9
ENLARGED_THORAX	1/37	59/4505	0.387218	0.69395	0.654017	1	TNFRSF11B
COGNITIVE_IMPAIRMENT	6/37	612/4505	0.388629	0.695597	0.655569	6	ADH1C/COL3A1/CSF1R/HLA-DQB1/TYROBP/UCP2
NEOPLASM	8/37	845/4505	0.390669	0.697774	0.657621	8	CCL2/CEL/F13A1/FN1/HBB/IL7R/SOX9/TYROBP
GASTROINTESTINAL_OBSTRUCTION	1/37	60/4505	0.392318	0.697774	0.657621	1	HLA-DPB1
ABNORMAL_MORPHOLOGY_OF_THE_ABDOMINAL_MUSCULATURE	1/37	60/4505	0.392318	0.697774	0.657621	1	COL3A1
DECREASED_CIRCULATING_ANDROGEN_LEVEL	1/37	60/4505	0.392318	0.697774	0.657621	1	SOX9
APLASIA_HYPOPLASIA_OF_THE_SKIN	2/37	164/4505	0.392415	0.697774	0.657621	2	COL1A2/COL3A1
ABNORMALITY_OF_THE_RIBS	3/37	274/4505	0.393029	0.697774	0.657621	3	COL1A2/KCNJ8/SOX9
VENTRICULOMEGALY	6/37	615/4505	0.3933	0.697774	0.657621	6	COL3A1/CSF1R/EGF/SOX9/TUBA1A/TYROBP
ABNORMALITY_OF_THE_CEREBROSPINAL_FLUID	5/37	501/4505	0.394713	0.697896	0.657736	5	CCL2/CSF1R/HLA-DQB1/SOX9/TYROBP
ABNORMALITY_OF_TOE	6/37	616/4505	0.394857	0.697896	0.657736	6	COL1A2/COL3A1/GHR/IL7R/KCNJ8/SOX9
HYPOPITUITARISM	2/37	165/4505	0.395363	0.697896	0.657736	2	HBB/UCP2
APLASIA_HYPOPLASIA_INVOLVING_THE_PELVIS	1/37	61/4505	0.397376	0.697896	0.657736	1	FN1
ABNORMAL_CEREBRAL_ARTERY_MORPHOLOGY	1/37	61/4505	0.397376	0.697896	0.657736	1	COL3A1
INCREASED_CIRCULATING_GONADOTROPIN_LEVEL	1/37	61/4505	0.397376	0.697896	0.657736	1	SOX9
HEPATOCELLULAR_CARCINOMA	1/37	61/4505	0.397376	0.697896	0.657736	1	HBB
LARYNGOMALACIA	1/37	61/4505	0.397376	0.697896	0.657736	1	SOX9
ABNORMALITY_OF_THE_HALLUX	2/37	166/4505	0.398304	0.697896	0.657736	2	COL1A2/KCNJ8
SLOW_PROGRESSION	2/37	166/4505	0.398304	0.697896	0.657736	2	FN1/MME
INFLAMMATION_OF_THE_LARGE_INTESTINE	1/37	62/4505	0.402393	0.701584	0.661211	1	F13A1
EMBRYONAL_NEOPLASM	1/37	62/4505	0.402393	0.701584	0.661211	1	SOX9
UNUSUAL_FUNGAL_INFECTION	1/37	62/4505	0.402393	0.701584	0.661211	1	IL7R
ABNORMAL_CIRCULATING_IGA_LEVEL	1/37	62/4505	0.402393	0.701584	0.661211	1	IL7R
ABNORMAL_MYELINATION	5/37	506/4505	0.403253	0.702217	0.661808	5	CSF1R/EGF/HLA-DQB1/MME/TYROBP
ABNORMAL_CHOROID_MORPHOLOGY	2/37	168/4505	0.404169	0.702947	0.662496	2	PROM1/VCAN
ABNORMAL_FEMORAL_HEAD_MORPHOLOGY	1/37	63/4505	0.40737	0.707643	0.666922	1	COL1A2
KYPHOSCOLIOSIS	2/37	170/4505	0.410009	0.710609	0.669718	2	COL1A2/SOX9
ABNORMALITY_OF_THE_MIDDLE_EAR	5/37	510/4505	0.410083	0.710609	0.669718	5	COL1A2/HLA-DPB1/IL7R/PROM1/PTPRC
HYPOKALEMIA	1/37	64/4505	0.412307	0.710977	0.670064	1	COL3A1
ABNORMAL_ELECTROPHYSIOLOGY_OF_SINOATRIAL_NODE_ORIGIN	1/37	64/4505	0.412307	0.710977	0.670064	1	KCNJ8
ABNORMAL_CIRCULATING_ALBUMIN_CONCENTRATION	1/37	64/4505	0.412307	0.710977	0.670064	1	FN1
ABNORMAL_CIRCULATING_IGG_LEVEL	1/37	64/4505	0.412307	0.710977	0.670064	1	IL7R
ABNORMAL_MACULAR_MORPHOLOGY	2/37	172/4505	0.415824	0.71247	0.671471	2	PROM1/TNFRSF11B
VASCULITIS	1/37	65/4505	0.417203	0.71247	0.671471	1	HLA-DPB1
ABNORMAL_CAROTID_ARTERY_MORPHOLOGY	1/37	65/4505	0.417203	0.71247	0.671471	1	COL3A1
ABNORMALITY_OF_LOWER_LIMB_EPIPHYSIS_MORPHOLOGY	1/37	65/4505	0.417203	0.71247	0.671471	1	COL1A2
ACUTE_PHASE_RESPONSE	1/37	65/4505	0.417203	0.71247	0.671471	1	HLA-DPB1
OVARIAN_NEOPLASM	1/37	65/4505	0.417203	0.71247	0.671471	1	SOX9
CHOLELITHIASIS	1/37	65/4505	0.417203	0.71247	0.671471	1	HBB
CONFUSION	1/37	65/4505	0.417203	0.71247	0.671471	1	HLA-DQB1
HYPOCALCEMIA	1/37	66/4505	0.42206	0.717298	0.676021	1	CSF1R
ABNORMALITY_OF_SECONDARY_SEXUAL_HAIR	1/37	66/4505	0.42206	0.717298	0.676021	1	SOX9
EXCESSIVE_DAYTIME_SOMNOLENCE	1/37	66/4505	0.42206	0.717298	0.676021	1	HLA-DQB1
REDUNDANT_SKIN	1/37	66/4505	0.42206	0.717298	0.676021	1	COL3A1
JOINT_HYPERFLEXIBILITY	2/37	175/4505	0.424495	0.719708	0.678292	2	COL1A2/COL3A1
ABNORMALITY_OF_THE_PHARYNX	2/37	175/4505	0.424495	0.719708	0.678292	2	IL7R/SOX9
ACCELERATED_SKELETAL_MATURATION	1/37	67/4505	0.426877	0.721989	0.680442	1	KCNJ8
ABNORMAL_SIZE_OF_THE_CLITORIS	1/37	67/4505	0.426877	0.721989	0.680442	1	SOX9
ABNORMALITY_OF_FONTANELLES	2/37	176/4505	0.427372	0.721989	0.680442	2	COL1A2/SOX9
HYPERLORDOSIS	2/37	177/4505	0.430242	0.72597	0.684194	2	COL1A2/FN1
ABNORMALITY_OF_EPIDERMAL_MORPHOLOGY	1/37	68/4505	0.431655	0.726619	0.684806	1	IL7R
ABNORMAL_PERICARDIUM_MORPHOLOGY	1/37	68/4505	0.431655	0.726619	0.684806	1	HLA-DPB1
ABNORMALITY_OF_THE_PITUITARY_GLAND	3/37	293/4505	0.435891	0.728526	0.686603	3	HBB/SOX9/UCP2
TALIPES_EQUINOVARUS	3/37	293/4505	0.435891	0.728526	0.686603	3	COL1A2/COL3A1/SOX9
CHRONIC_DIARRHEA	1/37	69/4505	0.436394	0.728526	0.686603	1	IL7R
LIMB_ATAXIA	1/37	69/4505	0.436394	0.728526	0.686603	1	MME
FINE_HAIR	1/37	69/4505	0.436394	0.728526	0.686603	1	COL3A1
FACIAL_EDEMA	1/37	69/4505	0.436394	0.728526	0.686603	1	HLA-DPB1
RENAL_CELL_CARCINOMA	1/37	69/4505	0.436394	0.728526	0.686603	1	FN1
APLASIA_HYPOPLASIA_OF_THE_EXTREMITIES	6/37	644/4505	0.438473	0.731133	0.68906	6	COL3A1/FN1/GHR/IL7R/KCNJ8/SOX9
PULMONARY_FIBROSIS	1/37	70/4505	0.441095	0.732053	0.689927	1	HLA-DPB1
ABNORMAL_CIRCULATING_ANDROGEN_LEVEL	1/37	70/4505	0.441095	0.732053	0.689927	1	SOX9
LIPOATROPHY	1/37	70/4505	0.441095	0.732053	0.689927	1	COL3A1
HYPOHIDROSIS	1/37	70/4505	0.441095	0.732053	0.689927	1	GHR
PERIPHERAL_AXONAL_DEGENERATION	2/37	181/4505	0.441651	0.732115	0.689986	2	MME/TYROBP
ABNORMALITY_OF_MIDBRAIN_MORPHOLOGY	1/37	71/4505	0.445758	0.738059	0.695587	1	ADH1C
ABNORMAL_ELASTICITY_OF_SKIN	2/37	183/4505	0.447312	0.739764	0.697195	2	COL1A2/COL3A1
SHORT_LONG_BONE	2/37	184/4505	0.450131	0.741376	0.698713	2	GHR/SOX9
SPINA_BIFIDA_OCCULTA	1/37	72/4505	0.450383	0.741376	0.698713	1	CCL2
TELANGIECTASIA_OF_THE_SKIN	1/37	72/4505	0.450383	0.741376	0.698713	1	COL3A1
OVARIAN_CYST	1/37	72/4505	0.450383	0.741376	0.698713	1	SOX9
VASCULAR_DILATATION	2/37	185/4505	0.452942	0.744721	0.701867	2	COL1A2/COL3A1
ABNORMAL_RETICULOCYTE_MORPHOLOGY	1/37	73/4505	0.45497	0.74632	0.703373	1	HBB
ABNORMAL_NEURON_MORPHOLOGY	1/37	73/4505	0.45497	0.74632	0.703373	1	TYROBP
ABNORMALITY_OF_PELVIC_GIRDLE_BONE_MORPHOLOGY	5/37	537/4505	0.455969	0.747092	0.7041	5	COL1A2/COL3A1/FN1/SERPINF1/SOX9
GLUCOSE_INTOLERANCE	4/37	420/4505	0.457504	0.748739	0.705653	4	CEL/HBB/HLA-DQB1/PROM1
FEVER	3/37	303/4505	0.458069	0.748798	0.705708	3	HBB/HLA-DPB1/IL7R
ABNORMALITY_OF_VITAMIN_METABOLISM	1/37	74/4505	0.459521	0.750303	0.707127	1	UCP2
ABNORMAL_THORAX_MORPHOLOGY	7/37	778/4505	0.461901	0.750863	0.707654	7	COL1A2/COL3A1/FN1/KCNJ8/MME/SOX9/TNFRSF11B
INCREASED_HEAD_CIRCUMFERENCE	4/37	423/4505	0.463159	0.750863	0.707654	4	CSF1R/KCNJ8/SOX9/TNFRSF11B
SANDAL_GAP	1/37	75/4505	0.464034	0.750863	0.707654	1	COL1A2
ABNORMAL_ATRIOVENTRICULAR_CONDUCTION	1/37	75/4505	0.464034	0.750863	0.707654	1	KCNJ8
FOOT_DORSIFLEXOR_WEAKNESS	1/37	75/4505	0.464034	0.750863	0.707654	1	MME
SCOTOMA	1/37	75/4505	0.464034	0.750863	0.707654	1	PROM1
AORTIC_REGURGITATION	1/37	75/4505	0.464034	0.750863	0.707654	1	COL1A2
SENSORY_NEUROPATHY	2/37	189/4505	0.464112	0.750863	0.707654	2	HLA-DPB1/HLA-DQB1
OSTEOLYSIS	1/37	76/4505	0.46851	0.752811	0.70949	1	COL3A1
APLASIA_HYPOPLASIA_OF_THE_OVARY	1/37	76/4505	0.46851	0.752811	0.70949	1	SOX9
ABNORMAL_CIRCULATING_PROTEINOGENIC_AMINO_ACID_CONCENTRATION	1/37	76/4505	0.46851	0.752811	0.70949	1	TNFRSF11B
ABNORMAL_CIRCULATING_BILIRUBIN_CONCENTRATION	1/37	76/4505	0.46851	0.752811	0.70949	1	HBB
INSULIN_RESISTANCE	1/37	76/4505	0.46851	0.752811	0.70949	1	CEL
CONGENITAL_HIP_DISLOCATION	1/37	76/4505	0.46851	0.752811	0.70949	1	COL3A1
ABNORMALITY_OF_THE_CEREBRAL_VENTRICLES	7/37	785/4505	0.471992	0.757363	0.713781	7	CCL2/COL3A1/CSF1R/EGF/SOX9/TUBA1A/TYROBP
DIPLOPIA	1/37	77/4505	0.47295	0.757363	0.713781	1	HLA-DQB1
DIMINISHED_MOTIVATION	1/37	77/4505	0.47295	0.757363	0.713781	1	HLA-DQB1
GAIT_ATAXIA	2/37	193/4505	0.475155	0.760033	0.716297	2	HLA-DQB1/MME
BONE_PAIN	1/37	78/4505	0.477354	0.760529	0.716764	1	TYROBP
PAPULE	1/37	78/4505	0.477354	0.760529	0.716764	1	HLA-DPB1
CONSTRICTION_OF_PERIPHERAL_VISUAL_FIELD	1/37	78/4505	0.477354	0.760529	0.716764	1	PROM1
ALOPECIA	2/37	194/4505	0.477896	0.760529	0.716764	2	COL3A1/IL7R
ABNORMALITY_OF_SKIN_PHYSIOLOGY	4/37	431/4505	0.478154	0.760529	0.716764	4	HLA-DPB1/HLA-DQB1/IL7R/PTPRC
ABNORMALITY_OF_HEPATOBILIARY_SYSTEM_PHYSIOLOGY	2/37	195/4505	0.480628	0.762772	0.718878	2	F13A1/HBB
ABNORMAL_BLISTERING_OF_THE_SKIN	1/37	79/4505	0.481722	0.762772	0.718878	1	HLA-DQB1
ABNORMAL_SACCADIC_EYE_MOVEMENTS	1/37	79/4505	0.481722	0.762772	0.718878	1	MME
MALE_SEXUAL_DYSFUNCTION	1/37	79/4505	0.481722	0.762772	0.718878	1	HBB
ABNORMALITY_OF_CARDIOVASCULAR_SYSTEM_ELECTROPHYSIOLOGY	4/37	434/4505	0.483743	0.765115	0.721086	4	HBB/HLA-DPB1/KCNJ8/UCP2
SENSORIMOTOR_NEUROPATHY	1/37	80/4505	0.486055	0.766222	0.72213	1	MME
ABNORMALITY_OF_THE_LYMPH_NODES	2/37	197/4505	0.486069	0.766222	0.72213	2	IL7R/PTPRC
ABNORMALITY_OF_SKIN_ADNEXA_PHYSIOLOGY	2/37	197/4505	0.486069	0.766222	0.72213	2	GHR/UCP2
ABNORMALITY_OF_THE_ADRENAL_GLANDS	2/37	198/4505	0.488776	0.769543	0.72526	2	HBB/SOX9
ABNORMAL_RENAL_MORPHOLOGY	8/37	918/4505	0.490281	0.769543	0.72526	8	C3/CEL/FN1/HLA-DPB1/MME/MUC1/SOX9/UMOD
NEURODEGENERATION	1/37	81/4505	0.490352	0.769543	0.72526	1	CSF1R
GLOMERULAR_SCLEROSIS	1/37	81/4505	0.490352	0.769543	0.72526	1	MUC1
METAPHYSEAL_WIDENING	1/37	82/4505	0.494615	0.771949	0.727527	1	CSF1R
DEVIATION_OF_THE_HALLUX	1/37	82/4505	0.494615	0.771949	0.727527	1	COL1A2
ABNORMAL_CIRCULATING_GONADOTROPIN_LEVEL	1/37	82/4505	0.494615	0.771949	0.727527	1	SOX9
ABNORMALITY_OF_THE_PARATHYROID_GLAND	1/37	82/4505	0.494615	0.771949	0.727527	1	HBB
PANCREATITIS	1/37	82/4505	0.494615	0.771949	0.727527	1	HLA-DPB1
RESTRICTIVE_VENTILATORY_DEFECT	1/37	83/4505	0.498843	0.776832	0.732129	1	HLA-DPB1
DECREASED_FERTILITY_IN_FEMALES	1/37	83/4505	0.498843	0.776832	0.732129	1	SOX9
RESPIRATORY_TRACT_INFECTION	5/37	564/4505	0.501097	0.777259	0.732532	5	CFB/HLA-DPB1/HLA-DQB1/IL7R/PTPRC
GLAUCOMA	3/37	323/4505	0.50139	0.777259	0.732532	3	COL3A1/PROM1/VCAN
APRAXIA	2/37	203/4505	0.502188	0.777259	0.732532	2	CSF1R/TYROBP
ABNORMALITY_OF_ALKALINE_PHOSPHATASE_LEVEL	1/37	84/4505	0.503036	0.777259	0.732532	1	TNFRSF11B
ABNORMALITY_OF_EARLOBE	1/37	84/4505	0.503036	0.777259	0.732532	1	COL3A1
HEPATITIS	1/37	84/4505	0.503036	0.777259	0.732532	1	HBB
ABNORMAL_LABIA_MORPHOLOGY	1/37	84/4505	0.503036	0.777259	0.732532	1	SOX9
ABNORMALITY_OF_THE_KNEE	3/37	324/4505	0.503515	0.777259	0.732532	3	COL1A2/FN1/HBB
ABNORMAL_RENAL_PELVIS_MORPHOLOGY	2/37	204/4505	0.504845	0.778464	0.733667	2	HLA-DPB1/SOX9
ABNORMALITY_OF_THE_PLANTAR_SKIN_OF_FOOT	1/37	85/4505	0.507195	0.780844	0.735911	1	KCNJ8
CONGESTIVE_HEART_FAILURE	2/37	205/4505	0.507493	0.780844	0.735911	2	COL1A2/HBB
LEUKOENCEPHALOPATHY	2/37	206/4505	0.510133	0.782475	0.737448	2	CSF1R/TYROBP
JOINT_LAXITY	2/37	206/4505	0.510133	0.782475	0.737448	2	COL1A2/SERPINF1
FUNCTIONAL_ABNORMALITY_OF_THE_GASTROINTESTINAL_TRACT	8/37	933/4505	0.510525	0.782475	0.737448	8	ADH1C/COL3A1/F13A1/FGB/HLA-DPB1/HLA-DQB1/TYROBP/VWF
PROGRESSIVE_CEREBELLAR_ATAXIA	1/37	86/4505	0.51132	0.782475	0.737448	1	MME
ABNORMAL_BLOOD_POTASSIUM_CONCENTRATION	1/37	86/4505	0.51132	0.782475	0.737448	1	COL3A1
ABNORMALITY_OF_THE_SENSE_OF_SMELL	1/37	87/4505	0.515412	0.787884	0.742545	1	SOX9
PROGRESSIVE_NIGHT_BLINDNESS	1/37	88/4505	0.51947	0.792374	0.746777	1	PROM1
COMA	1/37	88/4505	0.51947	0.792374	0.746777	1	UCP2
ECTOPIC_CALCIFICATION	2/37	210/4505	0.520603	0.793247	0.7476	2	TNFRSF11B/TYROBP
ABNORMAL_SHOULDER_MORPHOLOGY	1/37	89/4505	0.523496	0.794793	0.749057	1	COL1A2
ABSENT_TOE	1/37	89/4505	0.523496	0.794793	0.749057	1	KCNJ8
OCULOMOTOR_APRAXIA	1/37	89/4505	0.523496	0.794793	0.749057	1	TYROBP
ABNORMALITY_OF_THE_BASAL_GANGLIA	2/37	212/4505	0.525786	0.794793	0.749057	2	ADH1C/TYROBP
ABNORMALITY_OF_THE_PERIVENTRICULAR_WHITE_MATTER	1/37	90/4505	0.527488	0.794793	0.749057	1	CSF1R
ABNORMALITY_OF_THE_GALLBLADDER	1/37	90/4505	0.527488	0.794793	0.749057	1	HBB
RETINAL_DETACHMENT	1/37	90/4505	0.527488	0.794793	0.749057	1	VCAN
ABNORMAL_PANCREAS_MORPHOLOGY	1/37	90/4505	0.527488	0.794793	0.749057	1	CEL
UPPER_EXTREMITY_JOINT_DISLOCATION	1/37	90/4505	0.527488	0.794793	0.749057	1	COL1A2
LEFT_VENTRICULAR_HYPERTROPHY	1/37	90/4505	0.527488	0.794793	0.749057	1	COL1A2
VISUAL_LOSS	2/37	213/4505	0.528363	0.794793	0.749057	2	TGFBI/VCAN
ABNORMALITY_OF_THE_UTERUS	2/37	213/4505	0.528363	0.794793	0.749057	2	COL3A1/SOX9
NEOPLASM_OF_THE_GENITOURINARY_TRACT	2/37	214/4505	0.530932	0.796046	0.750238	2	FN1/SOX9
ABNORMALITY_OF_THE_ILIUM	1/37	91/4505	0.531448	0.796046	0.750238	1	SOX9
HYPERPITUITARISM	1/37	91/4505	0.531448	0.796046	0.750238	1	SOX9
GYNECOMASTIA	1/37	91/4505	0.531448	0.796046	0.750238	1	SOX9
DEPRESSIVITY	3/37	339/4505	0.534868	0.799389	0.753388	3	ADH1C/CSF1R/HLA-DQB1
INCREASED_CIRCULATING_ANTIBODY_LEVEL	1/37	92/4505	0.535376	0.799389	0.753388	1	IL7R
SEPSIS	1/37	92/4505	0.535376	0.799389	0.753388	1	IL7R
LOW_POSTERIOR_HAIRLINE	1/37	93/4505	0.539271	0.802663	0.756473	1	KCNJ8
GENERALIZED_HIRSUTISM	1/37	93/4505	0.539271	0.802663	0.756473	1	KCNJ8
ABNORMALITY_OF_THE_CLITORIS	1/37	93/4505	0.539271	0.802663	0.756473	1	SOX9
ABNORMAL_CIRCULATING_CARBOXYLIC_ACID_CONCENTRATION	2/37	218/4505	0.541117	0.804563	0.758264	2	HBB/TNFRSF11B
GONADAL_NEOPLASM	1/37	94/4505	0.543135	0.806715	0.760293	1	SOX9
LEUKOPENIA	2/37	220/4505	0.546155	0.807615	0.761141	2	IL7R/PTPRC
ABNORMALITY_OF_BRAINSTEM_MORPHOLOGY	2/37	220/4505	0.546155	0.807615	0.761141	2	COL3A1/TUBA1A
LONG_EYELASHES	1/37	95/4505	0.546967	0.807615	0.761141	1	KCNJ8
HYDROPS_FETALIS	1/37	95/4505	0.546967	0.807615	0.761141	1	COL1A2
CEREBELLAR_HYPOPLASIA	2/37	221/4505	0.54866	0.807615	0.761141	2	COL3A1/CSF1R
CEREBELLAR_MALFORMATION	3/37	346/4505	0.549146	0.807615	0.761141	3	COL3A1/MME/TUBA1A
SPLENOMEGALY	3/37	346/4505	0.549146	0.807615	0.761141	3	HBB/IL7R/PTPRC
PARESTHESIA	1/37	96/4505	0.550768	0.807615	0.761141	1	HLA-DQB1
AIRWAY_OBSTRUCTION	1/37	96/4505	0.550768	0.807615	0.761141	1	HLA-DPB1
SHORT_PALPEBRAL_FISSURE	1/37	96/4505	0.550768	0.807615	0.761141	1	SOX9
CUTIS_LAXA	1/37	96/4505	0.550768	0.807615	0.761141	1	COL3A1
ABNORMALITY_OF_DENTAL_MORPHOLOGY	2/37	222/4505	0.551156	0.807615	0.761141	2	COL3A1/GHR
ABNORMALITY_OF_SKELETAL_MATURATION	3/37	347/4505	0.551166	0.807615	0.761141	3	GHR/KCNJ8/SOX9
HYPERPIGMENTATION_OF_THE_SKIN	2/37	223/4505	0.553643	0.810038	0.763424	2	COL3A1/HBB
APLASIA_HYPOPLASIA_INVOLVING_THE_NOSE	1/37	97/4505	0.554538	0.810038	0.763424	1	GHR
ABNORMAL_CIRCULATING_DICARBOXYLIC_ACID_CONCENTRATION	1/37	97/4505	0.554538	0.810038	0.763424	1	HBB
INTELLECTUAL_DISABILITY_MODERATE	2/37	224/4505	0.55612	0.810929	0.764264	2	COL1A2/EGF
ABNORMAL_RECTUM_MORPHOLOGY	1/37	98/4505	0.558277	0.810929	0.764264	1	ITGB2
GINGIVAL_OVERGROWTH	1/37	98/4505	0.558277	0.810929	0.764264	1	COL3A1
SLEEP_APNEA	1/37	98/4505	0.558277	0.810929	0.764264	1	COL3A1
ABNORMAL_EYELASH_MORPHOLOGY	2/37	225/4505	0.558589	0.810929	0.764264	2	COL3A1/KCNJ8
LIMB_UNDERGROWTH	2/37	225/4505	0.558589	0.810929	0.764264	2	FN1/GHR
LYMPHOMA	1/37	99/4505	0.561986	0.814188	0.767336	1	IL7R
RENAL_HYPOPLASIA	1/37	99/4505	0.561986	0.814188	0.767336	1	MUC1
ABNORMALITY_OF_PRENATAL_DEVELOPMENT_OR_BIRTH	7/37	850/4505	0.563546	0.815613	0.768679	7	COL1A2/COL3A1/F13A1/FGB/ITGB2/MME/SOX9
MICROMELIA	1/37	100/4505	0.565664	0.815736	0.768795	1	FN1
GASTROINTESTINAL_INFLAMMATION	1/37	100/4505	0.565664	0.815736	0.768795	1	F13A1
SUPRAVENTRICULAR_ARRHYTHMIA	1/37	100/4505	0.565664	0.815736	0.768795	1	KCNJ8
PHOTOPHOBIA	2/37	228/4505	0.565938	0.815736	0.768795	2	PROM1/TGFBI
PROGRESSIVE_VISUAL_LOSS	1/37	101/4505	0.569312	0.818929	0.771804	1	TGFBI
HEART_BLOCK	1/37	101/4505	0.569312	0.818929	0.771804	1	KCNJ8
CORNEAL_OPACITY	2/37	230/4505	0.570792	0.820223	0.773023	2	GHR/TGFBI
SPORADIC	1/37	102/4505	0.572931	0.822019	0.774716	1	ADH1C
APLASIA_HYPOPLASIA_OF_THE_PHALANGES_OF_THE_HAND	2/37	231/4505	0.573204	0.822019	0.774716	2	KCNJ8/SOX9
ACUTE_LEUKEMIA	1/37	103/4505	0.576519	0.823433	0.776049	1	TYROBP
ABNORMALITY_OF_LIMB_EPIPHYSIS_MORPHOLOGY	1/37	103/4505	0.576519	0.823433	0.776049	1	COL1A2
ABNORMAL_CORNEAL_EPITHELIUM_MORPHOLOGY	1/37	103/4505	0.576519	0.823433	0.776049	1	TGFBI
ABNORMAL_BREATH_SOUND	1/37	103/4505	0.576519	0.823433	0.776049	1	HLA-DQB1
ASTHMA	1/37	104/4505	0.580079	0.825619	0.778109	1	ALOX5
HYPERLIPIDEMIA	1/37	104/4505	0.580079	0.825619	0.778109	1	APOC3
LOW_ANTERIOR_HAIRLINE	1/37	104/4505	0.580079	0.825619	0.778109	1	KCNJ8
POLYMICROGYRIA	2/37	234/4505	0.580386	0.825619	0.778109	2	COL3A1/TUBA1A
ABNORMAL_LARGE_INTESTINE_MORPHOLOGY	2/37	235/4505	0.582761	0.82605	0.778515	2	F13A1/ITGB2
POSITIONAL_FOOT_DEFORMITY	3/37	363/4505	0.582808	0.82605	0.778515	3	COL1A2/COL3A1/SOX9
ABNORMALITY_OF_THE_TARSAL_BONES	1/37	105/4505	0.583609	0.82605	0.778515	1	COL1A2
MALE_INFERTILITY	1/37	105/4505	0.583609	0.82605	0.778515	1	SOX9
SMALL_HAND	1/37	105/4505	0.583609	0.82605	0.778515	1	COL3A1
HYPOTENSION	1/37	106/4505	0.587111	0.828216	0.780557	1	MUC1
