# Supplementary material for: Identifying Aging-Related Biomarkers and Immune Infiltration Features in Diabetic Nephropathy Using Integrative Bioinformatics Approaches and Machine-Learning Strategies
Source: Biomedicines. 2023 Sep 4;11(9):2454. doi: 10.3390/biomedicines11092454 (PMC10525809; doi:10.3390/biomedicines11092454)
Supplement: Supplementary file 1 [file biomedicines-11-02454-s001.zip › Supplementary Table S13.xlsx]

## Sheet: 糖尿病57个基因BP DAVID
The results of GO enrichment analyses
Category	Term	Count	%	PValue	Genes	List Total	Pop Hits	Pop Total	Fold Enrichment	Bonferroni	Benjamini	FDR
GOTERM_BP_DIRECT	GO:0007159~leukocyte cell-cell adhesion	7	12.2807	3.86215e-10	VCAM1, PTPRC, SELL, CCL5, ITGB2, UMOD, SELE	57	32	19308	74.0987	3.71539e-07	3.71539e-07	3.47593e-07
GOTERM_BP_DIRECT	GO:0006954~inflammatory response	13	22.807	1.81758e-09	CX3CR1, SERPINA3, CSF1R, ITGB2, ADM, UMOD, SELE, C3, CCL5, CCL2, TLR7, CD14, CCR2	57	412	19308	10.6883	1.74851e-06	8.74257e-07	8.17912e-07
GOTERM_BP_DIRECT	GO:0007155~cell adhesion	12	21.0526	4.62335e-07	FGB, CX3CR1, VCAN, ITGAM, VCAM1, SELL, VWF, ITGB2, FN1, CCL2, TGFBI, SELE	57	555	19308	7.32404	0.000444668	0.000148256	0.000138701
GOTERM_BP_DIRECT	GO:0006955~immune response	11	19.2982	1.31111e-06	CX3CR1, C3, SLPI, CCL5, TNFSF10, HLA-DPB1, CCL2, TLR7, IL7R, CCR2, HLA-DQB1	57	492	19308	7.57338	0.00126049	0.000315322	0.000295
GOTERM_BP_DIRECT	GO:0097242~beta-amyloid clearance	4	7.01754	6.47468e-06	C3, ITGAM, MME, ITGB2	57	13	19308	104.227	0.00620931	0.00124573	0.00116544
GOTERM_BP_DIRECT	GO:0007160~cell-matrix adhesion	6	10.5263	1.45141e-05	FGB, COL3A1, ITGAM, VCAM1, ITGB2, FN1	57	107	19308	18.9946	0.0138656	0.00232709	0.00217711
GOTERM_BP_DIRECT	GO:0007568~aging	7	12.2807	2.03631e-05	VCAM1, MMP7, MME, SERPINF1, UCP2, ITGB2, ADM	57	194	19308	12.2225	0.0193988	0.00279847	0.00261811
GOTERM_BP_DIRECT	GO:0050901~leukocyte tethering or rolling	4	7.01754	2.54389e-05	CX3CR1, VCAM1, SELL, SELE	57	20	19308	67.7474	0.0241755	0.00305903	0.00286188
GOTERM_BP_DIRECT	GO:0006959~humoral immune response	5	8.77193	2.92836e-05	ALOX5, CCL2, CCR2, LTF, HLA-DQB1	57	61	19308	27.7653	0.0277781	0.00313009	0.00292836
GOTERM_BP_DIRECT	GO:0009611~response to wounding	5	8.77193	5.04645e-05	CX3CR1, VWF, FN1, ADM, CCR2	57	70	19308	24.1955	0.0473885	0.00451813	0.00422694
GOTERM_BP_DIRECT	GO:0045087~innate immune response	10	17.5439	5.16626e-05	FGB, CX3CR1, CSF1R, ITGAM, SLPI, LCN2, TLR7, CD14, CLU, LTF	57	599	19308	5.65504	0.0484859	0.00451813	0.00422694
GOTERM_BP_DIRECT	GO:0032496~response to lipopolysaccharide	6	10.5263	9.11745e-05	VCAM1, KCNJ8, SLPI, ADM, UMOD, SELE	57	157	19308	12.9454	0.0839771	0.00730916	0.00683809
GOTERM_BP_DIRECT	GO:0030198~extracellular matrix organization	6	10.5263	0.00011522	COL3A1, MMP7, COL1A2, TNFRSF11B, TGFBI, SOX9	57	165	19308	12.3177	0.104926	0.00814525	0.0076203
GOTERM_BP_DIRECT	GO:0050870~positive regulation of T cell activation	4	7.01754	0.000118538	HLA-DPB1, CCL2, CCR2, HLA-DQB1	57	33	19308	41.059	0.107778	0.00814525	0.0076203
GOTERM_BP_DIRECT	GO:0071347~cellular response to interleukin-1	5	8.77193	0.000134717	FGB, CCL5, LCN2, CCL2, SOX9	57	90	19308	18.8187	0.121559	0.00863982	0.008083
GOTERM_BP_DIRECT	GO:0072378~blood coagulation, fibrin clot formation	3	5.26316	0.000171896	FGB, FN1, F13A1	57	7	19308	145.173	0.152427	0.0103353	0.00966917
GOTERM_BP_DIRECT	GO:1901216~positive regulation of neuron death	4	7.01754	0.000262671	ITGAM, TYROBP, ITGB2, CLU	57	43	19308	31.5104	0.223317	0.014528	0.0135917
GOTERM_BP_DIRECT	GO:0032760~positive regulation of tumor necrosis factor production	5	8.77193	0.000271834	TYROBP, PTPRC, CD14, CLU, CCR2	57	108	19308	15.6823	0.230135	0.014528	0.0135917
GOTERM_BP_DIRECT	GO:0006968~cellular defense response	4	7.01754	0.000488481	CX3CR1, TYROBP, UMOD, CCR2	57	53	19308	25.565	0.375019	0.0247326	0.0231386
GOTERM_BP_DIRECT	GO:0001501~skeletal system development	5	8.77193	0.000651257	COL3A1, VCAN, COL1A2, TNFRSF11B, SOX9	57	136	19308	12.4536	0.465655	0.0313254	0.0293065
GOTERM_BP_DIRECT	GO:0002523~leukocyte migration involved in inflammatory response	3	5.26316	0.000846765	ALOX5, ITGB2, SELE	57	15	19308	67.7474	0.557331	0.0387899	0.0362899
GOTERM_BP_DIRECT	GO:0042102~positive regulation of T cell proliferation	4	7.01754	0.000888687	VCAM1, PTPRC, CCL5, HLA-DPB1	57	65	19308	20.8453	0.574843	0.0388599	0.0363554
GOTERM_BP_DIRECT	GO:0019221~cytokine-mediated signaling pathway	5	8.77193	0.0010864	GHR, CSF1R, CCL2, IL7R, CCR2	57	156	19308	10.857	0.648548	0.0441863	0.0413385
GOTERM_BP_DIRECT	GO:0070098~chemokine-mediated signaling pathway	4	7.01754	0.00110236	CX3CR1, CCL5, CCL2, CCR2	57	70	19308	19.3564	0.65391	0.0441863	0.0413385
GOTERM_BP_DIRECT	GO:0097190~apoptotic signaling pathway	4	7.01754	0.00139843	ITGAM, TYROBP, CASP1, UMOD	57	76	19308	17.8283	0.739781	0.0538115	0.0503434
GOTERM_BP_DIRECT	GO:0032729~positive regulation of interferon-gamma production	4	7.01754	0.00156344	HLA-DPB1, TLR7, CD14, CCR2	57	79	19308	17.1512	0.778028	0.0578472	0.054119
GOTERM_BP_DIRECT	GO:0032930~positive regulation of superoxide anion generation	3	5.26316	0.00167473	ITGAM, TYROBP, ITGB2	57	21	19308	48.391	0.800599	0.0596699	0.0558242
GOTERM_BP_DIRECT	GO:0014068~positive regulation of phosphatidylinositol 3-kinase signaling	4	7.01754	0.00180174	EGF, CCL5, FN1, SOX9	57	83	19308	16.3247	0.823571	0.0619026	0.0579131
GOTERM_BP_DIRECT	GO:0090026~positive regulation of monocyte chemotaxis	3	5.26316	0.00201016	CX3CR1, CCL5, CCR2	57	23	19308	44.1831	0.855679	0.066108	0.0618474
GOTERM_BP_DIRECT	GO:0071260~cellular response to mechanical stimulus	4	7.01754	0.00206158	MMP7, CASP1, TLR7, SOX9	57	87	19308	15.5741	0.862659	0.066108	0.0618474
GOTERM_BP_DIRECT	GO:0071222~cellular response to lipopolysaccharide	5	8.77193	0.00236922	CX3CR1, CASP1, LCN2, CCL2, CD14	57	193	19308	8.77557	0.89791	0.0713907	0.0667896
GOTERM_BP_DIRECT	GO:0006956~complement activation	3	5.26316	0.00237474	C3, CLU, CFB	57	25	19308	40.6484	0.898452	0.0713907	0.0667896
GOTERM_BP_DIRECT	GO:0050829~defense response to Gram-negative bacterium	4	7.01754	0.0025701	CASP1, ADM, UMOD, LTF	57	94	19308	14.4143	0.915889	0.0749224	0.0700937
GOTERM_BP_DIRECT	GO:0051179~localization	3	5.26316	0.00276814	GHR, MUC1, TGFBI	57	27	19308	37.6374	0.930515	0.0783222	0.0732744
GOTERM_BP_DIRECT	GO:0071346~cellular response to interferon-gamma	4	7.01754	0.00297681	CCL5, CASP1, CCL2, HLA-DQB1	57	99	19308	13.6863	0.943185	0.0818197	0.0765465
GOTERM_BP_DIRECT	GO:0034113~heterotypic cell-cell adhesion	3	5.26316	0.00319003	VCAM1, PTPRC, ITGB2	57	29	19308	35.0417	0.953751	0.0852446	0.0797507
GOTERM_BP_DIRECT	GO:0001774~microglial cell activation	3	5.26316	0.00341155	ITGAM, ITGB2, CLU	57	30	19308	33.8737	0.962654	0.086366	0.0807998
GOTERM_BP_DIRECT	GO:0018149~peptide cross-linking	3	5.26316	0.00341155	COL3A1, FN1, F13A1	57	30	19308	33.8737	0.962654	0.086366	0.0807998
GOTERM_BP_DIRECT	GO:0050727~regulation of inflammatory response	4	7.01754	0.00360946	ALOX5, CASP1, SELE, CCR2	57	106	19308	12.7825	0.969149	0.0875116	0.0818716
GOTERM_BP_DIRECT	GO:0010628~positive regulation of gene expression	7	12.2807	0.00370688	TYROBP, EGF, LCN2, FN1, SOX9, IL7R, CLU	57	516	19308	4.59527	0.971919	0.0875116	0.0818716
GOTERM_BP_DIRECT	GO:0007507~heart development	5	8.77193	0.00372971	COL3A1, KCNJ8, FN1, ADM, SOX9	57	219	19308	7.73372	0.972531	0.0875116	0.0818716
GOTERM_BP_DIRECT	GO:0007229~integrin-mediated signaling pathway	4	7.01754	0.00400511	COL3A1, ITGAM, ITGB2, FN1	57	110	19308	12.3177	0.978946	0.0917361	0.0858238
GOTERM_BP_DIRECT	GO:0050769~positive regulation of neurogenesis	3	5.26316	0.00411792	CX3CR1, MME, SERPINF1	57	33	19308	30.7943	0.981119	0.0921266	0.0861891
GOTERM_BP_DIRECT	GO:0070374~positive regulation of ERK1 and ERK2 cascade	5	8.77193	0.00437025	FGB, CSF1R, PTPRC, CCL5, CCL2	57	229	19308	7.396	0.985204	0.0955495	0.0893914
GOTERM_BP_DIRECT	GO:0046427~positive regulation of JAK-STAT cascade	3	5.26316	0.00515581	GHR, CCL5, IL7R	57	37	19308	27.4651	0.993076	0.109287	0.102243
GOTERM_BP_DIRECT	GO:0009617~response to bacterium	4	7.01754	0.00522576	C3, CCL2, CFB, FKBP5	57	121	19308	11.1979	0.993529	0.109287	0.102243
GOTERM_BP_DIRECT	GO:0006935~chemotaxis	4	7.01754	0.00546912	CX3CR1, CCL5, CCL2, CCR2	57	123	19308	11.0158	0.994886	0.111942	0.104728
GOTERM_BP_DIRECT	GO:0031663~lipopolysaccharide-mediated signaling pathway	3	5.26316	0.0057152	CCL5, CCL2, CD14	57	39	19308	26.0567	0.995969	0.113721	0.106392
GOTERM_BP_DIRECT	GO:2000473~positive regulation of hematopoietic stem cell migration	2	3.50877	0.00579244	PTPRC, CCR2	57	2	19308	338.737	0.996259	0.113721	0.106392
GOTERM_BP_DIRECT	GO:0061077~chaperone-mediated protein folding	3	5.26316	0.00630112	UMOD, CLU, FKBP5	57	41	19308	24.7856	0.997714	0.118856	0.111196
GOTERM_BP_DIRECT	GO:0007259~JAK-STAT cascade	3	5.26316	0.00630112	GHR, CCL2, CCR2	57	41	19308	24.7856	0.997714	0.118856	0.111196
GOTERM_BP_DIRECT	GO:0006953~acute-phase response	3	5.26316	0.00660393	SERPINA3, LCN2, FN1	57	42	19308	24.1955	0.998295	0.122173	0.114299
GOTERM_BP_DIRECT	GO:0070527~platelet aggregation	3	5.26316	0.00755131	FGB, FN1, HBB	57	45	19308	22.5825	0.999319	0.134525	0.125855
GOTERM_BP_DIRECT	GO:0002548~monocyte chemotaxis	3	5.26316	0.00755131	CCL5, CCL2, CCR2	57	45	19308	22.5825	0.999319	0.134525	0.125855
GOTERM_BP_DIRECT	GO:0045071~negative regulation of viral genome replication	3	5.26316	0.00787996	SLPI, CCL5, LTF	57	46	19308	22.0915	0.999505	0.137828	0.128945
GOTERM_BP_DIRECT	GO:2000363~positive regulation of prostaglandin-E synthase activity	2	3.50877	0.00867629	ITGAM, ITGB2	57	3	19308	225.825	0.999771	0.142759	0.133559
GOTERM_BP_DIRECT	GO:1905114~cell surface receptor signaling pathway involved in cell-cell signaling	2	3.50877	0.00867629	C3, ITGAM	57	3	19308	225.825	0.999771	0.142759	0.133559
GOTERM_BP_DIRECT	GO:0071356~cellular response to tumor necrosis factor	4	7.01754	0.00876269	VCAM1, CCL5, LCN2, CCL2	57	146	19308	9.28046	0.99979	0.142759	0.133559
GOTERM_BP_DIRECT	GO:0010951~negative regulation of endopeptidase activity	4	7.01754	0.00876269	C3, SERPINA3, SLPI, SERPINF1	57	146	19308	9.28046	0.99979	0.142759	0.133559
GOTERM_BP_DIRECT	GO:0045429~positive regulation of nitric oxide biosynthetic process	3	5.26316	0.00890391	ITGB2, HBB, CLU	57	49	19308	20.739	0.999817	0.142759	0.133559
GOTERM_BP_DIRECT	GO:0031623~receptor internalization	3	5.26316	0.00925777	GHR, ITGB2, ADM	57	50	19308	20.3242	0.99987	0.146	0.13659
GOTERM_BP_DIRECT	GO:0007157~heterophilic cell-cell adhesion via plasma membrane cell adhesion molecules	3	5.26316	0.00998409	VCAM1, UMOD, SELE	57	52	19308	19.5425	0.999936	0.150953	0.141224
GOTERM_BP_DIRECT	GO:0007165~signal transduction	10	17.5439	0.0101661	C3, CSF1R, TYROBP, CASP1, TNFSF10, CCL2, ADM, TNFRSF11B, SOX9, IL7R	57	1267	19308	2.67353	0.999946	0.150953	0.141224
GOTERM_BP_DIRECT	GO:0008360~regulation of cell shape	4	7.01754	0.0103077	CSF1R, ITGB2, FN1, CCL2	57	155	19308	8.7416	0.999953	0.150953	0.141224
GOTERM_BP_DIRECT	GO:0002062~chondrocyte differentiation	3	5.26316	0.0103565	COL3A1, TGFBI, SOX9	57	53	19308	19.1738	0.999955	0.150953	0.141224
GOTERM_BP_DIRECT	GO:0043491~protein kinase B signaling	3	5.26316	0.0103565	CCL5, CCL2, SOX9	57	53	19308	19.1738	0.999955	0.150953	0.141224
GOTERM_BP_DIRECT	GO:0042572~retinol metabolic process	3	5.26316	0.0107349	ADH1C, ADH1B, CEL	57	54	19308	18.8187	0.999969	0.152232	0.142421
GOTERM_BP_DIRECT	GO:0019233~sensory perception of pain	3	5.26316	0.0111195	MME, CCL2, CCR2	57	55	19308	18.4766	0.999979	0.152232	0.142421
GOTERM_BP_DIRECT	GO:0051092~positive regulation of NF-kappaB transcription factor activity	4	7.01754	0.0112302	CX3CR1, ITGB2, CLU, LTF	57	160	19308	8.46842	0.999981	0.152232	0.142421
GOTERM_BP_DIRECT	GO:0045963~negative regulation of dopamine metabolic process	2	3.50877	0.0115519	ITGAM, ITGB2	57	4	19308	169.368	0.999986	0.152232	0.142421
GOTERM_BP_DIRECT	GO:0043315~positive regulation of neutrophil degranulation	2	3.50877	0.0115519	ITGAM, ITGB2	57	4	19308	169.368	0.999986	0.152232	0.142421
GOTERM_BP_DIRECT	GO:0035809~regulation of urine volume	2	3.50877	0.0115519	ADM, UMOD	57	4	19308	169.368	0.999986	0.152232	0.142421
GOTERM_BP_DIRECT	GO:1904151~positive regulation of microglial cell mediated cytotoxicity	2	3.50877	0.0115519	ITGAM, TYROBP	57	4	19308	169.368	0.999986	0.152232	0.142421
GOTERM_BP_DIRECT	GO:0045766~positive regulation of angiogenesis	4	7.01754	0.0120016	CX3CR1, C3, ITGB2, ADM	57	164	19308	8.26187	0.999991	0.156021	0.145965
GOTERM_BP_DIRECT	GO:0019731~antibacterial humoral response	3	5.26316	0.0127175	SLPI, ADM, LTF	57	59	19308	17.2239	0.999996	0.163123	0.152609
GOTERM_BP_DIRECT	GO:0002282~microglial cell activation involved in immune response	2	3.50877	0.0144194	CX3CR1, TYROBP	57	5	19308	135.495	0.999999	0.182519	0.170756
GOTERM_BP_DIRECT	GO:0030168~platelet activation	3	5.26316	0.0148469	FGB, COL3A1, VWF	57	64	19308	15.8783	0.999999	0.18549	0.173535
GOTERM_BP_DIRECT	GO:0030097~hemopoiesis	3	5.26316	0.0157388	CSF1R, IL7R, CCR2	57	66	19308	15.3971	1	0.192945	0.18051
GOTERM_BP_DIRECT	GO:0001666~response to hypoxia	4	7.01754	0.0158448	VCAM1, UCP2, CASP1, ADM	57	182	19308	7.44477	1	0.192945	0.18051
GOTERM_BP_DIRECT	GO:0042531~positive regulation of tyrosine phosphorylation of STAT protein	3	5.26316	0.0171187	GHR, CSF1R, CCL5	57	69	19308	14.7277	1	0.205211	0.191985
GOTERM_BP_DIRECT	GO:2000427~positive regulation of apoptotic cell clearance	2	3.50877	0.0172786	C3, CCL2	57	6	19308	112.912	1	0.205211	0.191985
GOTERM_BP_DIRECT	GO:0098609~cell-cell adhesion	4	7.01754	0.0177505	ITGAM, VCAM1, ITGB2, SOX9	57	190	19308	7.1313	1	0.206903	0.193568
GOTERM_BP_DIRECT	GO:0060326~cell chemotaxis	3	5.26316	0.0180664	CX3CR1, VCAM1, CCR2	57	71	19308	14.3128	1	0.206903	0.193568
GOTERM_BP_DIRECT	GO:0043627~response to estrogen	3	5.26316	0.0180664	KRT19, MME, TNFRSF11B	57	71	19308	14.3128	1	0.206903	0.193568
GOTERM_BP_DIRECT	GO:1904783~positive regulation of NMDA glutamate receptor activity	2	3.50877	0.0201298	CCL2, CCR2	57	7	19308	96.782	1	0.225172	0.21066
GOTERM_BP_DIRECT	GO:1903573~negative regulation of response to endoplasmic reticulum stress	2	3.50877	0.0201298	ALOX5, CLU	57	7	19308	96.782	1	0.225172	0.21066
GOTERM_BP_DIRECT	GO:0008284~positive regulation of cell proliferation	6	10.5263	0.0213551	CSF1R, EGF, FN1, ADM, SOX9, IL7R	57	550	19308	3.69531	1	0.235613	0.220428
GOTERM_BP_DIRECT	GO:0006898~receptor-mediated endocytosis	3	5.26316	0.021553	ITGAM, ITGB2, CD14	57	78	19308	13.0283	1	0.235613	0.220428
GOTERM_BP_DIRECT	GO:0043406~positive regulation of MAP kinase activity	3	5.26316	0.0225965	GHR, PTPRC, EGF	57	80	19308	12.7026	1	0.240215	0.224734
GOTERM_BP_DIRECT	GO:0008217~regulation of blood pressure	3	5.26316	0.0225965	COL1A2, HBB, UMOD	57	80	19308	12.7026	1	0.240215	0.224734
GOTERM_BP_DIRECT	GO:0061518~microglial cell proliferation	2	3.50877	0.0229728	CSF1R, CLU	57	8	19308	84.6842	1	0.240215	0.224734
GOTERM_BP_DIRECT	GO:0001915~negative regulation of T cell mediated cytotoxicity	2	3.50877	0.0229728	PTPRC, IL7R	57	8	19308	84.6842	1	0.240215	0.224734
GOTERM_BP_DIRECT	GO:0030593~neutrophil chemotaxis	3	5.26316	0.0236607	CCL5, ITGB2, CCL2	57	82	19308	12.3928	1	0.244749	0.228975
GOTERM_BP_DIRECT	GO:1902732~positive regulation of chondrocyte proliferation	2	3.50877	0.0258077	SOX9, LTF	57	9	19308	75.2749	1	0.258614	0.241947
GOTERM_BP_DIRECT	GO:0006069~ethanol oxidation	2	3.50877	0.0258077	ADH1C, ADH1B	57	9	19308	75.2749	1	0.258614	0.241947
GOTERM_BP_DIRECT	GO:0046641~positive regulation of alpha-beta T cell proliferation	2	3.50877	0.0258077	PTPRC, CCR2	57	9	19308	75.2749	1	0.258614	0.241947
GOTERM_BP_DIRECT	GO:0007596~blood coagulation	3	5.26316	0.0269742	FGB, VWF, F13A1	57	88	19308	11.5478	1	0.267517	0.250276
GOTERM_BP_DIRECT	GO:0070233~negative regulation of T cell apoptotic process	2	3.50877	0.0286345	CCL5, IL7R	57	10	19308	67.7474	1	0.281085	0.26297
GOTERM_BP_DIRECT	GO:0007267~cell-cell signaling	4	7.01754	0.029128	CX3CR1, CCL5, ITGB2, TNFSF10	57	230	19308	5.89108	1	0.281686	0.263531
GOTERM_BP_DIRECT	GO:0019722~calcium-mediated signaling	3	5.26316	0.0292813	CX3CR1, SELE, CCR2	57	92	19308	11.0458	1	0.281686	0.263531
GOTERM_BP_DIRECT	GO:0051607~defense response to virus	4	7.01754	0.0301056	PTPRC, KCNJ8, CASP1, TLR7	57	233	19308	5.81522	1	0.285453	0.267056
GOTERM_BP_DIRECT	GO:0006508~proteolysis	5	8.77193	0.0307235	MMP7, MME, CASP1, CFB, LTF	57	409	19308	4.14104	1	0.285453	0.267056
GOTERM_BP_DIRECT	GO:0006915~apoptotic process	6	10.5263	0.0309589	ITGB2, CASP1, TNFSF10, LCN2, TNFRSF11B, CD14	57	607	19308	3.3483	1	0.285453	0.267056
GOTERM_BP_DIRECT	GO:0002827~positive regulation of T-helper 1 type immune response	2	3.50877	0.0314532	CCR2, HLA-DQB1	57	11	19308	61.5885	1	0.285453	0.267056
GOTERM_BP_DIRECT	GO:0032680~regulation of tumor necrosis factor production	2	3.50877	0.0314532	CX3CR1, LTF	57	11	19308	61.5885	1	0.285453	0.267056
GOTERM_BP_DIRECT	GO:1990266~neutrophil migration	2	3.50877	0.0314532	ITGB2, UMOD	57	11	19308	61.5885	1	0.285453	0.267056
GOTERM_BP_DIRECT	GO:0046425~regulation of JAK-STAT cascade	2	3.50877	0.034264	PTPRC, EGF	57	12	19308	56.4561	1	0.305203	0.285533
GOTERM_BP_DIRECT	GO:0085029~extracellular matrix assembly	2	3.50877	0.034264	COL1A2, SOX9	57	12	19308	56.4561	1	0.305203	0.285533
GOTERM_BP_DIRECT	GO:0001525~angiogenesis	4	7.01754	0.0366972	EGF, FN1, CCL2, TGFBI	57	252	19308	5.37678	1	0.315559	0.295221
GOTERM_BP_DIRECT	GO:0034145~positive regulation of toll-like receptor 4 signaling pathway	2	3.50877	0.0370667	CD14, LTF	57	13	19308	52.1134	1	0.315559	0.295221
GOTERM_BP_DIRECT	GO:1903238~positive regulation of leukocyte tethering or rolling	2	3.50877	0.0370667	SELE, CCR2	57	13	19308	52.1134	1	0.315559	0.295221
GOTERM_BP_DIRECT	GO:1900272~negative regulation of long-term synaptic potentiation	2	3.50877	0.0370667	CX3CR1, TYROBP	57	13	19308	52.1134	1	0.315559	0.295221
GOTERM_BP_DIRECT	GO:0032026~response to magnesium ion	2	3.50877	0.0370667	TNFRSF11B, CD14	57	13	19308	52.1134	1	0.315559	0.295221
GOTERM_BP_DIRECT	GO:0030335~positive regulation of cell migration	4	7.01754	0.0389212	CSF1R, MMP7, EGF, CCL5	57	258	19308	5.25173	1	0.32844	0.307272
GOTERM_BP_DIRECT	GO:0048246~macrophage chemotaxis	2	3.50877	0.0398614	CCL5, CCL2	57	14	19308	48.391	1	0.333449	0.311959
GOTERM_BP_DIRECT	GO:0050729~positive regulation of inflammatory response	3	5.26316	0.0405768	CASP1, TLR7, CCR2	57	110	19308	9.23828	1	0.333632	0.312129
GOTERM_BP_DIRECT	GO:0006874~cellular calcium ion homeostasis	3	5.26316	0.0405768	CCL5, UMOD, CCR2	57	110	19308	9.23828	1	0.333632	0.312129
GOTERM_BP_DIRECT	GO:0050852~T cell receptor signaling pathway	3	5.26316	0.0419193	PTPRC, HLA-DPB1, HLA-DQB1	57	112	19308	9.07331	1	0.341749	0.319724
GOTERM_BP_DIRECT	GO:0046685~response to arsenic-containing substance	2	3.50877	0.0426482	SERPINF1, TNFRSF11B	57	15	19308	45.1649	1	0.344769	0.322549
GOTERM_BP_DIRECT	GO:0002503~peptide antigen assembly with MHC class II protein complex	2	3.50877	0.045427	HLA-DPB1, HLA-DQB1	57	16	19308	42.3421	1	0.358203	0.335117
GOTERM_BP_DIRECT	GO:0010820~positive regulation of T cell chemotaxis	2	3.50877	0.045427	CCL5, CCR2	57	16	19308	42.3421	1	0.358203	0.335117
GOTERM_BP_DIRECT	GO:0019725~cellular homeostasis	2	3.50877	0.045427	CCL2, CCR2	57	16	19308	42.3421	1	0.358203	0.335117
GOTERM_BP_DIRECT	GO:0001822~kidney development	3	5.26316	0.0474532	KCNJ8, MME, SERPINF1	57	120	19308	8.46842	1	0.365089	0.34156
GOTERM_BP_DIRECT	GO:0002381~immunoglobulin production involved in immunoglobulin mediated immune response	2	3.50877	0.0481979	HLA-DPB1, HLA-DQB1	57	17	19308	39.8514	1	0.365089	0.34156
GOTERM_BP_DIRECT	GO:0006957~complement activation, alternative pathway	2	3.50877	0.0481979	C3, CFB	57	17	19308	39.8514	1	0.365089	0.34156
GOTERM_BP_DIRECT	GO:0048245~eosinophil chemotaxis	2	3.50877	0.0481979	CCL5, CCL2	57	17	19308	39.8514	1	0.365089	0.34156
GOTERM_BP_DIRECT	GO:0002407~dendritic cell chemotaxis	2	3.50877	0.0481979	CCL5, CCR2	57	17	19308	39.8514	1	0.365089	0.34156
GOTERM_BP_DIRECT	GO:0043691~reverse cholesterol transport	2	3.50877	0.0509609	APOC3, CLU	57	18	19308	37.6374	1	0.383003	0.358319
GOTERM_BP_DIRECT	GO:0016525~negative regulation of angiogenesis	3	5.26316	0.0517694	ALOX5, SERPINF1, CCR2	57	126	19308	8.06516	1	0.386063	0.361182
GOTERM_BP_DIRECT	GO:0000165~MAPK cascade	3	5.26316	0.0532385	PTPRC, CCL5, CCL2	57	128	19308	7.93914	1	0.390432	0.365269
GOTERM_BP_DIRECT	GO:0010759~positive regulation of macrophage chemotaxis	2	3.50877	0.053716	CSF1R, CCL5	57	19	19308	35.6565	1	0.390432	0.365269
GOTERM_BP_DIRECT	GO:2000060~positive regulation of protein ubiquitination involved in ubiquitin-dependent protein catabolic process	2	3.50877	0.053716	EGF, CLU	57	19	19308	35.6565	1	0.390432	0.365269
GOTERM_BP_DIRECT	GO:0050830~defense response to Gram-positive bacterium	3	5.26316	0.0539786	ADM, IL7R, LTF	57	129	19308	7.8776	1	0.390432	0.365269
GOTERM_BP_DIRECT	GO:0002504~antigen processing and presentation of peptide or polysaccharide antigen via MHC class II	2	3.50877	0.0564633	HLA-DPB1, HLA-DQB1	57	20	19308	33.8737	1	0.405356	0.379231
GOTERM_BP_DIRECT	GO:0007166~cell surface receptor signaling pathway	4	7.01754	0.058642	PTPRC, CCL2, CD14, IL7R	57	305	19308	4.44245	1	0.417879	0.390947
GOTERM_BP_DIRECT	GO:0001894~tissue homeostasis	2	3.50877	0.0619343	COL3A1, SOX9	57	22	19308	30.7943	1	0.434896	0.406868
GOTERM_BP_DIRECT	GO:1901214~regulation of neuron death	2	3.50877	0.0619343	CCL5, CLU	57	22	19308	30.7943	1	0.434896	0.406868
GOTERM_BP_DIRECT	GO:0048260~positive regulation of receptor-mediated endocytosis	2	3.50877	0.0646581	C3, CLU	57	23	19308	29.4554	1	0.444686	0.416026
GOTERM_BP_DIRECT	GO:0035584~calcium-mediated signaling using intracellular calcium source	2	3.50877	0.0646581	VCAM1, PTPRC	57	23	19308	29.4554	1	0.444686	0.416026
GOTERM_BP_DIRECT	GO:0018108~peptidyl-tyrosine phosphorylation	3	5.26316	0.0647152	CSF1R, PTPRC, EGF	57	143	19308	7.10637	1	0.444686	0.416026
GOTERM_BP_DIRECT	GO:0070542~response to fatty acid	2	3.50877	0.0673742	UCP2, SOX9	57	24	19308	28.2281	1	0.459673	0.430048
GOTERM_BP_DIRECT	GO:0042573~retinoic acid metabolic process	2	3.50877	0.0700825	ADH1C, ADH1B	57	25	19308	27.0989	1	0.474784	0.444185
GOTERM_BP_DIRECT	GO:0002092~positive regulation of receptor internalization	2	3.50877	0.0727831	EGF, SELE	57	26	19308	26.0567	1	0.489632	0.458075
GOTERM_BP_DIRECT	GO:2001238~positive regulation of extrinsic apoptotic signaling pathway	2	3.50877	0.075476	PTPRC, TNFSF10	57	27	19308	25.0916	1	0.504221	0.471725
GOTERM_BP_DIRECT	GO:0007204~positive regulation of cytosolic calcium ion concentration	3	5.26316	0.0777785	CX3CR1, ADM, CCR2	57	159	19308	6.39126	1	0.51602	0.482763
GOTERM_BP_DIRECT	GO:0019886~antigen processing and presentation of exogenous peptide antigen via MHC class II	2	3.50877	0.0835086	HLA-DPB1, HLA-DQB1	57	30	19308	22.5825	1	0.550242	0.514779
GOTERM_BP_DIRECT	GO:0051968~positive regulation of synaptic transmission, glutamatergic	2	3.50877	0.0861709	CCL2, CCR2	57	31	19308	21.854	1	0.552643	0.517025
GOTERM_BP_DIRECT	GO:0035987~endodermal cell differentiation	2	3.50877	0.0861709	ITGB2, FN1	57	31	19308	21.854	1	0.552643	0.517025
GOTERM_BP_DIRECT	GO:0090314~positive regulation of protein targeting to membrane	2	3.50877	0.0861709	ITGAM, ITGB2	57	31	19308	21.854	1	0.552643	0.517025
GOTERM_BP_DIRECT	GO:0042327~positive regulation of phosphorylation	2	3.50877	0.0861709	EGF, CCL5	57	31	19308	21.854	1	0.552643	0.517025
GOTERM_BP_DIRECT	GO:0071345~cellular response to cytokine stimulus	2	3.50877	0.0888256	CSF1R, MME	57	32	19308	21.1711	1	0.565895	0.529424
GOTERM_BP_DIRECT	GO:0044344~cellular response to fibroblast growth factor stimulus	2	3.50877	0.0914727	CCL5, CCL2	57	33	19308	20.5295	1	0.578926	0.541615
GOTERM_BP_DIRECT	GO:0048247~lymphocyte chemotaxis	2	3.50877	0.0941122	CCL5, CCL2	57	34	19308	19.9257	1	0.591738	0.553601
GOTERM_BP_DIRECT	GO:0034612~response to tumor necrosis factor	2	3.50877	0.0967443	CD14, SELE	57	35	19308	19.3564	1	0.604338	0.565389
GOTERM_BP_DIRECT	GO:0032743~positive regulation of interleukin-2 production	2	3.50877	0.0993688	PTPRC, CCR2	57	36	19308	18.8187	1	0.612774	0.573281
GOTERM_BP_DIRECT	GO:0019933~cAMP-mediated signaling	2	3.50877	0.0993688	ADM, SOX9	57	36	19308	18.8187	1	0.612774	0.573281
