# Supplementary material for: Identifying Aging-Related Biomarkers and Immune Infiltration Features in Diabetic Nephropathy Using Integrative Bioinformatics Approaches and Machine-Learning Strategies
Source: Biomedicines. 2023 Sep 4;11(9):2454. doi: 10.3390/biomedicines11092454 (PMC10525809; doi:10.3390/biomedicines11092454)
Supplement: Supplementary file 1 [file biomedicines-11-02454-s001.zip › Supplementary Table S14.xlsx]

## Sheet: 糖尿病57个基因KEGG DAVID
The results of KEGG enrichment analyses
Category	Term	Count	%	PValue	Genes	List Total	Pop Hits	Pop Total	Fold Enrichment	Bonferroni	Benjamini	FDR
KEGG_PATHWAY	hsa04610:Complement and coagulation cascades	8	14.0351	5.38e-07	FGB, C3, ITGAM, VWF, ITGB2, F13A1, CLU, CFB	49	85	8164	15.6812	7.48e-05	7.48e-05	6.62e-05
KEGG_PATHWAY	hsa04514:Cell adhesion molecules	9	15.7895	3.07e-06	VCAN, ITGAM, VCAM1, PTPRC, SELL, ITGB2, HLA-DPB1, SELE, HLA-DQB1	49	157	8164	9.55102	0.000427	0.000214	0.000189
KEGG_PATHWAY	hsa05150:Staphylococcus aureus infection	7	12.2807	1.86e-05	C3, KRT19, ITGAM, ITGB2, HLA-DPB1, CFB, HLA-DQB1	49	96	8164	12.1488	0.00258355	0.000771	0.000683
KEGG_PATHWAY	hsa04640:Hematopoietic cell lineage	7	12.2807	2.22e-05	CSF1R, ITGAM, MME, HLA-DPB1, CD14, IL7R, HLA-DQB1	49	99	8164	11.7807	0.00308079	0.000771	0.000683
KEGG_PATHWAY	hsa05144:Malaria	5	8.77193	0.000199	VCAM1, ITGB2, HBB, CCL2, SELE	49	50	8164	16.6612	0.0272384	0.00417787	0.00369696
KEGG_PATHWAY	hsa04145:Phagosome	7	12.2807	0.000243	C3, ITGAM, TUBA1A, ITGB2, HLA-DPB1, CD14, HLA-DQB1	49	152	8164	7.67293	0.0331967	0.00417787	0.00369696
KEGG_PATHWAY	hsa04061:Viral protein interaction with cytokine and cytokine receptor	6	10.5263	0.000281	CX3CR1, CSF1R, CCL5, TNFSF10, CCL2, CCR2	49	100	8164	9.99673	0.0383477	0.00417787	0.00369696
KEGG_PATHWAY	hsa04933:AGE-RAGE signaling pathway in diabetic complications	6	10.5263	0.000281	COL3A1, VCAM1, COL1A2, FN1, CCL2, SELE	49	100	8164	9.99673	0.0383477	0.00417787	0.00369696
KEGG_PATHWAY	hsa04060:Cytokine-cytokine receptor interaction	9	15.7895	0.000283	GHR, CX3CR1, CSF1R, CCL5, TNFSF10, CCL2, TNFRSF11B, IL7R, CCR2	49	295	8164	5.08309	0.0385544	0.00417787	0.00369696
KEGG_PATHWAY	hsa05146:Amoebiasis	6	10.5263	0.000308	COL3A1, ITGAM, COL1A2, ITGB2, FN1, CD14	49	102	8164	9.80072	0.0419755	0.00417787	0.00369696
KEGG_PATHWAY	hsa05134:Legionellosis	5	8.77193	0.000331	C3, ITGAM, ITGB2, CASP1, CD14	49	57	8164	14.6151	0.0449238	0.00417787	0.00369696
KEGG_PATHWAY	hsa05171:Coronavirus disease - COVID-19	8	14.0351	0.000373	FGB, C3, VWF, CASP1, F13A1, CCL2, TLR7, CFB	49	232	8164	5.74525	0.0504853	0.00431622	0.00381939
KEGG_PATHWAY	hsa05164:Influenza A	7	12.2807	0.000458	CCL5, CASP1, TNFSF10, HLA-DPB1, CCL2, TLR7, HLA-DQB1	49	171	8164	6.82038	0.0616547	0.00489406	0.00433071
KEGG_PATHWAY	hsa04613:Neutrophil extracellular trap formation	7	12.2807	0.000799	FGB, C3, ITGAM, VWF, ITGB2, CASP1, TLR7	49	190	8164	6.13835	0.105146	0.0079322	0.00701914
KEGG_PATHWAY	hsa05133:Pertussis	5	8.77193	0.00099	C3, ITGAM, ITGB2, CASP1, CD14	49	76	8164	10.9613	0.128573	0.00902939	0.00799004
KEGG_PATHWAY	hsa05140:Leishmaniasis	5	8.77193	0.00103935	C3, ITGAM, ITGB2, HLA-DPB1, HLA-DQB1	49	77	8164	10.819	0.134584	0.00902939	0.00799004
KEGG_PATHWAY	hsa05417:Lipid and atherosclerosis	7	12.2807	0.00151574	VCAM1, CCL5, CASP1, TNFSF10, CCL2, CD14, SELE	49	215	8164	5.42458	0.190103	0.0123934	0.0109669
KEGG_PATHWAY	hsa05323:Rheumatoid arthritis	5	8.77193	0.00209361	CCL5, ITGB2, HLA-DPB1, CCL2, HLA-DQB1	49	93	8164	8.95765	0.252721	0.0161673	0.0143063
KEGG_PATHWAY	hsa05152:Tuberculosis	6	10.5263	0.00391743	C3, ITGAM, ITGB2, HLA-DPB1, CD14, HLA-DQB1	49	180	8164	5.55374	0.420502	0.0286591	0.0253602
KEGG_PATHWAY	hsa04151:PI3K-Akt signaling pathway	7	12.2807	0.0167987	GHR, CSF1R, COL1A2, VWF, EGF, FN1, IL7R	49	354	8164	3.29459	0.905093	0.116751	0.103312
KEGG_PATHWAY	hsa05143:African trypanosomiasis	3	5.26316	0.0197796	VCAM1, HBB, SELE	49	37	8164	13.5091	0.93777	0.130922	0.115852
KEGG_PATHWAY	hsa04668:TNF signaling pathway	4	7.01754	0.0278099	VCAM1, CCL5, CCL2, SELE	49	112	8164	5.95044	0.980166	0.175708	0.155482
KEGG_PATHWAY	hsa04611:Platelet activation	4	7.01754	0.0360455	FGB, COL3A1, COL1A2, VWF	49	124	8164	5.37459	0.993921	0.21784	0.192765
KEGG_PATHWAY	hsa05416:Viral myocarditis	3	5.26316	0.0482831	ITGB2, HLA-DPB1, HLA-DQB1	49	60	8164	8.33061	0.998971	0.27964	0.247451
KEGG_PATHWAY	hsa04936:Alcoholic liver disease	4	7.01754	0.0504964	C3, ADH1C, ADH1B, CD14	49	142	8164	4.6933	0.999255	0.28076	0.248442
KEGG_PATHWAY	hsa05132:Salmonella infection	5	8.77193	0.0577691	TUBA1A, PTPRC, CASP1, TNFSF10, CD14	49	249	8164	3.34563	0.999744	0.302618	0.267784
KEGG_PATHWAY	hsa05221:Acute myeloid leukemia	3	5.26316	0.0587819	CSF1R, ITGAM, CD14	49	67	8164	7.46025	0.99978	0.302618	0.267784
KEGG_PATHWAY	hsa04512:ECM-receptor interaction	3	5.26316	0.0942598	COL1A2, VWF, FN1	49	88	8164	5.67996	0.999999	0.467933	0.41407
