# Supplementary material for: Identifying Aging-Related Biomarkers and Immune Infiltration Features in Diabetic Nephropathy Using Integrative Bioinformatics Approaches and Machine-Learning Strategies
Source: Biomedicines. 2023 Sep 4;11(9):2454. doi: 10.3390/biomedicines11092454 (PMC10525809; doi:10.3390/biomedicines11092454)
Supplement: Supplementary file 1 [file biomedicines-11-02454-s001.zip › Supplementary Table S15.xlsx]

## Sheet: string_interactions_short
#node1	node2	node1_string_id	node2_string_id	neighborhood_on_chromosome	gene_fusion	phylogenetic_cooccurrence	homology	coexpression	experimentally_determined_interaction	database_annotated	automated_textmining	combined_score
ADH1B	ADH1C	9606.ENSP00000306606	9606.ENSP00000426083	0	0	0.449	0.986	0.179	0.66	0.8	0.912	0.94
ADM	CCL2	9606.ENSP00000436607	9606.ENSP00000225831	0	0	0	0	0.087	0	0	0.39	0.419
ADM	MME	9606.ENSP00000436607	9606.ENSP00000418525	0	0	0	0	0	0.213	0	0.468	0.563
ALOX5	CCL2	9606.ENSP00000363512	9606.ENSP00000225831	0	0	0	0	0	0	0	0.466	0.465
ALOX5	TYROBP	9606.ENSP00000363512	9606.ENSP00000262629	0	0	0	0	0.553	0	0	0.107	0.583
ALOX5	VCAM1	9606.ENSP00000363512	9606.ENSP00000294728	0	0	0	0	0.062	0	0	0.392	0.405
ALOX5	CD14	9606.ENSP00000363512	9606.ENSP00000304236	0	0	0	0	0.426	0	0	0.124	0.475
ALOX5	PTPRC	9606.ENSP00000363512	9606.ENSP00000411355	0	0	0	0	0.215	0	0	0.283	0.413
ALOX5	ITGB2	9606.ENSP00000363512	9606.ENSP00000380948	0	0	0	0	0.548	0	0	0.207	0.626
ALOX5	ITGAM	9606.ENSP00000363512	9606.ENSP00000441691	0	0	0	0	0.523	0	0	0.358	0.68
APOC3	GIG25	9606.ENSP00000227667	9606.ENSP00000376793	0	0	0	0	0.065	0	0	0.391	0.406
APOC3	C3	9606.ENSP00000227667	9606.ENSP00000245907	0	0	0	0	0.108	0	0	0.403	0.445
APOC3	FGB	9606.ENSP00000227667	9606.ENSP00000306099	0	0	0	0	0.572	0	0	0.433	0.747
APOC3	CLU	9606.ENSP00000227667	9606.ENSP00000315130	0	0	0	0	0.062	0	0.72	0.562	0.874
C3	CCL2	9606.ENSP00000245907	9606.ENSP00000225831	0	0	0	0	0.088	0	0	0.505	0.529
C3	LTF	9606.ENSP00000245907	9606.ENSP00000231751	0	0	0	0	0.109	0	0	0.392	0.436
C3	CCL5	9606.ENSP00000245907	9606.ENSP00000474412	0	0	0	0	0.063	0	0	0.391	0.404
C3	PTPRC	9606.ENSP00000245907	9606.ENSP00000411355	0	0	0	0	0.063	0	0	0.393	0.407
C3	FGB	9606.ENSP00000245907	9606.ENSP00000306099	0	0	0	0	0.195	0	0	0.296	0.409
C3	LCN2	9606.ENSP00000245907	9606.ENSP00000362108	0	0	0	0	0.09	0	0	0.38	0.411
C3	VCAM1	9606.ENSP00000245907	9606.ENSP00000294728	0	0	0	0	0.088	0	0	0.391	0.42
C3	HBB	9606.ENSP00000245907	9606.ENSP00000333994	0	0	0	0	0.052	0	0	0.439	0.446
C3	GIG25	9606.ENSP00000245907	9606.ENSP00000376793	0	0	0	0	0.099	0	0	0.468	0.5
C3	FN1	9606.ENSP00000245907	9606.ENSP00000346839	0	0	0	0	0.095	0.293	0	0.562	0.695
C3	CLU	9606.ENSP00000245907	9606.ENSP00000315130	0	0	0	0	0.09	0	0	0.72	0.734
C3	VWF	9606.ENSP00000245907	9606.ENSP00000261405	0	0	0	0	0.084	0	0	0.949	0.952
C3	ITGB2	9606.ENSP00000245907	9606.ENSP00000380948	0	0	0	0	0.064	0.27	0.9	0.587	0.968
C3	ITGAM	9606.ENSP00000245907	9606.ENSP00000441691	0	0	0	0	0.062	0.835	0.9	0.772	0.996
C3	CFB	9606.ENSP00000245907	9606.ENSP00000416561	0	0	0	0	0.311	0.977	0.8	0.989	0.999
CASP1	CCL2	9606.ENSP00000433138	9606.ENSP00000225831	0	0	0	0	0.093	0	0	0.635	0.655
CASP1	SELL	9606.ENSP00000433138	9606.ENSP00000236147	0	0	0	0	0.206	0	0	0.284	0.407
CASP1	TNFSF10	9606.ENSP00000433138	9606.ENSP00000241261	0	0	0	0	0.295	0	0	0.472	0.612
CASP1	TYROBP	9606.ENSP00000433138	9606.ENSP00000262629	0	0	0	0	0.351	0	0	0.216	0.469
CASP1	CCR2	9606.ENSP00000433138	9606.ENSP00000292301	0	0	0	0	0.214	0.056	0	0.46	0.565
CASP1	VCAM1	9606.ENSP00000433138	9606.ENSP00000294728	0	0	0	0	0.083	0	0	0.443	0.468
CASP1	FN1	9606.ENSP00000433138	9606.ENSP00000346839	0	0	0	0	0	0	0	0.408	0.408
CASP1	CX3CR1	9606.ENSP00000433138	9606.ENSP00000351059	0	0	0	0	0.098	0	0	0.404	0.439
CASP1	TLR7	9606.ENSP00000433138	9606.ENSP00000370034	0	0	0	0	0.119	0.07	0	0.669	0.705
CASP1	ITGB2	9606.ENSP00000433138	9606.ENSP00000380948	0	0	0	0	0.348	0	0	0.234	0.479
CASP1	PTPRC	9606.ENSP00000433138	9606.ENSP00000411355	0	0	0	0	0.295	0	0	0.469	0.61
CASP1	CCL5	9606.ENSP00000433138	9606.ENSP00000474412	0	0	0	0	0.129	0	0	0.548	0.589
CASP1	ITGAM	9606.ENSP00000433138	9606.ENSP00000441691	0	0	0	0	0.222	0	0	0.624	0.695
CCL2	TYROBP	9606.ENSP00000225831	9606.ENSP00000262629	0	0	0	0	0.081	0	0	0.382	0.408
CCL2	CD14	9606.ENSP00000225831	9606.ENSP00000304236	0	0	0	0	0.117	0	0	0.365	0.416
CCL2	CFB	9606.ENSP00000225831	9606.ENSP00000416561	0	0	0	0	0.144	0	0	0.348	0.418
CCL2	COL1A2	9606.ENSP00000225831	9606.ENSP00000297268	0	0	0	0	0.098	0	0	0.4	0.435
CCL2	COL3A1	9606.ENSP00000225831	9606.ENSP00000304408	0	0	0	0	0.111	0	0	0.417	0.459
CCL2	ITGB2	9606.ENSP00000225831	9606.ENSP00000380948	0	0	0	0	0.062	0	0	0.458	0.469
CCL2	TNFSF10	9606.ENSP00000225831	9606.ENSP00000241261	0	0	0	0	0.062	0	0	0.47	0.481
CCL2	PROM1	9606.ENSP00000225831	9606.ENSP00000426809	0	0	0	0	0	0.192	0	0.386	0.482
CCL2	TNFRSF11B	9606.ENSP00000225831	9606.ENSP00000297350	0	0	0	0	0.076	0	0	0.519	0.536
CCL2	IL7R	9606.ENSP00000225831	9606.ENSP00000306157	0	0	0	0	0.24	0	0	0.421	0.541
CCL2	MMP7	9606.ENSP00000225831	9606.ENSP00000260227	0	0	0	0	0.065	0	0	0.531	0.543
CCL2	SELL	9606.ENSP00000225831	9606.ENSP00000236147	0	0	0	0	0	0	0	0.563	0.563
CCL2	VWF	9606.ENSP00000225831	9606.ENSP00000261405	0	0	0	0	0.069	0	0	0.561	0.574
CCL2	VCAN	9606.ENSP00000225831	9606.ENSP00000265077	0	0	0	0	0.049	0.27	0	0.441	0.578
CCL2	TLR7	9606.ENSP00000225831	9606.ENSP00000370034	0	0	0	0	0.062	0	0	0.623	0.631
CCL2	CSF1R	9606.ENSP00000225831	9606.ENSP00000286301	0	0	0	0	0.059	0	0	0.646	0.653
CCL2	LCN2	9606.ENSP00000225831	9606.ENSP00000362108	0	0	0	0	0.06	0	0	0.653	0.659
CCL2	EGF	9606.ENSP00000225831	9606.ENSP00000265171	0	0	0	0	0	0	0	0.681	0.681
CCL2	FN1	9606.ENSP00000225831	9606.ENSP00000346839	0	0	0	0	0.098	0	0	0.688	0.707
CCL2	PTPRC	9606.ENSP00000225831	9606.ENSP00000411355	0	0	0	0	0.062	0	0	0.717	0.724
CCL2	SELE	9606.ENSP00000225831	9606.ENSP00000331736	0	0	0	0	0.109	0	0	0.767	0.784
CCL2	ITGAM	9606.ENSP00000225831	9606.ENSP00000441691	0	0	0	0	0.053	0	0	0.804	0.806
CCL2	VCAM1	9606.ENSP00000225831	9606.ENSP00000294728	0	0	0	0	0.202	0	0	0.879	0.899
CCL2	CX3CR1	9606.ENSP00000225831	9606.ENSP00000351059	0	0	0	0	0	0	0.6	0.86	0.941
CCL2	CCL5	9606.ENSP00000225831	9606.ENSP00000474412	0	0	0	0.831	0.066	0.45	0.9	0.931	0.952
CCL2	CCR2	9606.ENSP00000225831	9606.ENSP00000292301	0	0	0	0	0.062	0.691	0.8	0.995	0.999
CCL5	SELL	9606.ENSP00000474412	9606.ENSP00000236147	0	0	0	0	0.138	0	0	0.563	0.607
CCL5	TNFSF10	9606.ENSP00000474412	9606.ENSP00000241261	0	0	0	0	0.143	0	0	0.469	0.525
CCL5	VWF	9606.ENSP00000474412	9606.ENSP00000261405	0	0	0	0	0	0	0	0.434	0.434
CCL5	VCAN	9606.ENSP00000474412	9606.ENSP00000265077	0	0	0	0	0	0.27	0	0.248	0.427
CCL5	EGF	9606.ENSP00000474412	9606.ENSP00000265171	0	0	0	0	0	0	0	0.606	0.606
CCL5	CSF1R	9606.ENSP00000474412	9606.ENSP00000286301	0	0	0	0	0.11	0	0	0.471	0.509
CCL5	CCR2	9606.ENSP00000474412	9606.ENSP00000292301	0	0	0	0	0.105	0.056	0.6	0.968	0.988
CCL5	VCAM1	9606.ENSP00000474412	9606.ENSP00000294728	0	0	0	0	0.082	0	0	0.722	0.734
CCL5	IL7R	9606.ENSP00000474412	9606.ENSP00000306157	0	0	0	0	0.262	0	0	0.458	0.583
CCL5	SELE	9606.ENSP00000474412	9606.ENSP00000331736	0	0	0	0	0.054	0	0	0.606	0.611
CCL5	SLPI	9606.ENSP00000474412	9606.ENSP00000342082	0	0	0	0	0.076	0	0	0.5	0.518
CCL5	FN1	9606.ENSP00000474412	9606.ENSP00000346839	0	0	0	0	0	0	0	0.567	0.567
CCL5	CX3CR1	9606.ENSP00000474412	9606.ENSP00000351059	0	0	0	0	0	0	0.6	0.671	0.862
CCL5	LCN2	9606.ENSP00000474412	9606.ENSP00000362108	0	0	0	0	0.062	0	0	0.423	0.435
CCL5	TLR7	9606.ENSP00000474412	9606.ENSP00000370034	0	0	0	0	0.11	0	0	0.62	0.647
CCL5	ITGB2	9606.ENSP00000474412	9606.ENSP00000380948	0	0	0	0	0.177	0	0	0.396	0.481
CCL5	PTPRC	9606.ENSP00000474412	9606.ENSP00000411355	0	0	0	0	0.221	0	0	0.632	0.701
CCL5	ITGAM	9606.ENSP00000474412	9606.ENSP00000441691	0	0	0	0	0.147	0	0	0.695	0.729
CCR2	SELL	9606.ENSP00000292301	9606.ENSP00000236147	0	0	0	0	0.213	0	0	0.63	0.696
CCR2	TYROBP	9606.ENSP00000292301	9606.ENSP00000262629	0	0	0	0	0.289	0	0	0.294	0.477
CCR2	EGF	9606.ENSP00000292301	9606.ENSP00000265171	0	0	0	0	0	0.056	0	0.391	0.4
CCR2	CSF1R	9606.ENSP00000292301	9606.ENSP00000286301	0	0	0	0	0.193	0	0	0.716	0.761
CCR2	HLA-DQB1	9606.ENSP00000292301	9606.ENSP00000364080	0	0	0	0	0.109	0	0	0.359	0.405
CCR2	FN1	9606.ENSP00000292301	9606.ENSP00000346839	0	0	0	0	0	0	0	0.469	0.469
CCR2	IL7R	9606.ENSP00000292301	9606.ENSP00000306157	0	0	0	0	0.138	0	0	0.414	0.473
CCR2	SELE	9606.ENSP00000292301	9606.ENSP00000331736	0	0	0	0	0.063	0	0	0.506	0.517
CCR2	ITGB2	9606.ENSP00000292301	9606.ENSP00000380948	0	0	0	0	0.363	0	0	0.392	0.596
CCR2	TLR7	9606.ENSP00000292301	9606.ENSP00000370034	0	0	0	0	0.243	0	0	0.507	0.611
CCR2	VCAM1	9606.ENSP00000292301	9606.ENSP00000294728	0	0	0	0	0.123	0	0	0.611	0.644
CCR2	PTPRC	9606.ENSP00000292301	9606.ENSP00000411355	0	0	0	0	0.357	0	0	0.708	0.804
CCR2	ITGAM	9606.ENSP00000292301	9606.ENSP00000441691	0	0	0	0	0.252	0	0	0.819	0.859
CD14	LTF	9606.ENSP00000304236	9606.ENSP00000231751	0	0	0	0	0.139	0.27	0	0.246	0.484
CD14	TYROBP	9606.ENSP00000304236	9606.ENSP00000262629	0	0	0	0	0.825	0	0	0.174	0.849
CD14	F13A1	9606.ENSP00000304236	9606.ENSP00000264870	0	0	0	0	0.532	0	0	0.084	0.553
CD14	VCAN	9606.ENSP00000304236	9606.ENSP00000265077	0	0	0	0	0.104	0	0.9	0.085	0.91
CD14	CSF1R	9606.ENSP00000304236	9606.ENSP00000286301	0	0	0	0	0.784	0	0	0.338	0.851
CD14	TLR7	9606.ENSP00000304236	9606.ENSP00000370034	0	0	0	0	0.109	0.056	0	0.358	0.413
CD14	CX3CR1	9606.ENSP00000304236	9606.ENSP00000351059	0	0	0	0	0.14	0	0	0.381	0.444
CD14	PTPRC	9606.ENSP00000304236	9606.ENSP00000411355	0	0	0	0	0.158	0	0	0.679	0.718
CD14	ITGB2	9606.ENSP00000304236	9606.ENSP00000380948	0	0	0	0	0.623	0.213	0.6	0.25	0.899
CD14	ITGAM	9606.ENSP00000304236	9606.ENSP00000441691	0	0	0	0	0.526	0	0.6	0.747	0.948
CEL	LCN2	9606.ENSP00000361151	9606.ENSP00000362108	0	0	0	0	0	0	0	0.475	0.475
CFB	FGB	9606.ENSP00000416561	9606.ENSP00000306099	0	0	0	0	0.224	0.056	0	0.269	0.417
CFB	CLU	9606.ENSP00000416561	9606.ENSP00000315130	0	0	0	0	0.062	0.062	0	0.513	0.534
CFB	FN1	9606.ENSP00000416561	9606.ENSP00000346839	0	0	0	0	0.098	0.27	0	0.338	0.526
CFB	GIG25	9606.ENSP00000416561	9606.ENSP00000376793	0	0	0	0	0.058	0.12	0	0.391	0.451
CLU	LTF	9606.ENSP00000315130	9606.ENSP00000231751	0	0	0	0	0.062	0.27	0.6	0.948	0.984
CLU	EGF	9606.ENSP00000315130	9606.ENSP00000265171	0	0	0	0	0.064	0.056	0	0.518	0.536
CLU	FGB	9606.ENSP00000315130	9606.ENSP00000306099	0	0	0	0	0.062	0.077	0	0.366	0.403
CLU	UMOD	9606.ENSP00000315130	9606.ENSP00000379438	0	0	0	0	0	0	0	0.427	0.427
CLU	FN1	9606.ENSP00000315130	9606.ENSP00000346839	0	0	0	0	0	0	0	0.47	0.47
CLU	GIG25	9606.ENSP00000315130	9606.ENSP00000376793	0	0	0	0	0	0	0	0.577	0.577
CLU	LCN2	9606.ENSP00000315130	9606.ENSP00000362108	0	0	0	0	0.062	0	0	0.64	0.648
COL1A2	SOX9	9606.ENSP00000297268	9606.ENSP00000245479	0	0	0	0	0.07	0.056	0	0.533	0.554
COL1A2	SERPINF1	9606.ENSP00000297268	9606.ENSP00000254722	0	0	0	0	0.222	0.059	0	0.557	0.647
COL1A2	VWF	9606.ENSP00000297268	9606.ENSP00000261405	0	0	0	0	0.097	0.213	0	0.301	0.46
COL1A2	F13A1	9606.ENSP00000297268	9606.ENSP00000264870	0	0	0	0	0	0	0.9	0.143	0.91
COL1A2	VCAN	9606.ENSP00000297268	9606.ENSP00000265077	0	0	0	0	0.177	0	0	0.505	0.575
COL1A2	TNFRSF11B	9606.ENSP00000297268	9606.ENSP00000297350	0	0	0	0	0.118	0	0	0.469	0.511
COL1A2	TGFBI	9606.ENSP00000297268	9606.ENSP00000416330	0	0	0	0	0.256	0.391	0	0.418	0.713
COL1A2	FN1	9606.ENSP00000297268	9606.ENSP00000346839	0	0	0	0	0.518	0.225	0.9	0.689	0.986
COL1A2	COL3A1	9606.ENSP00000297268	9606.ENSP00000304408	0	0	0.44	0.93	0.948	0.213	0.8	0.873	0.991
COL3A1	SOX9	9606.ENSP00000304408	9606.ENSP00000245479	0	0	0	0	0.076	0.056	0	0.443	0.472
COL3A1	SERPINF1	9606.ENSP00000304408	9606.ENSP00000254722	0	0	0	0	0.136	0.182	0	0.264	0.434
COL3A1	VWF	9606.ENSP00000304408	9606.ENSP00000261405	0	0	0	0	0.232	0.27	0	0.324	0.588
COL3A1	VCAN	9606.ENSP00000304408	9606.ENSP00000265077	0	0	0	0	0.121	0	0	0.518	0.558
COL3A1	VCAM1	9606.ENSP00000304408	9606.ENSP00000294728	0	0	0	0	0.222	0	0	0.325	0.452
COL3A1	TGFBI	9606.ENSP00000304408	9606.ENSP00000416330	0	0	0	0	0.191	0.103	0	0.394	0.522
COL3A1	FN1	9606.ENSP00000304408	9606.ENSP00000346839	0	0	0	0	0.343	0.056	0	0.686	0.789
CSF1R	SELL	9606.ENSP00000286301	9606.ENSP00000236147	0	0	0	0	0.141	0.076	0	0.469	0.541
CSF1R	VWF	9606.ENSP00000286301	9606.ENSP00000261405	0	0	0	0	0.464	0	0	0.334	0.627
CSF1R	TYROBP	9606.ENSP00000286301	9606.ENSP00000262629	0	0	0	0	0.925	0	0	0.94	0.995
CSF1R	F13A1	9606.ENSP00000286301	9606.ENSP00000264870	0	0	0	0	0.588	0	0	0.214	0.663
CSF1R	EGF	9606.ENSP00000286301	9606.ENSP00000265171	0	0	0	0	0.062	0.057	0.6	0.47	0.787
CSF1R	FN1	9606.ENSP00000286301	9606.ENSP00000346839	0	0	0	0	0.062	0	0	0.393	0.406
CSF1R	TNFRSF11B	9606.ENSP00000286301	9606.ENSP00000297350	0	0	0	0	0	0	0	0.5	0.499
CSF1R	IL7R	9606.ENSP00000286301	9606.ENSP00000306157	0	0	0	0	0.122	0	0	0.506	0.548
CSF1R	VCAM1	9606.ENSP00000286301	9606.ENSP00000294728	0	0	0	0	0.51	0	0	0.409	0.698
CSF1R	TLR7	9606.ENSP00000286301	9606.ENSP00000370034	0	0	0	0	0.56	0.09	0	0.391	0.734
CSF1R	CX3CR1	9606.ENSP00000286301	9606.ENSP00000351059	0	0	0	0	0.162	0	0	0.77	0.799
CSF1R	ITGB2	9606.ENSP00000286301	9606.ENSP00000380948	0	0	0	0	0.775	0.077	0	0.289	0.839
CSF1R	PTPRC	9606.ENSP00000286301	9606.ENSP00000411355	0	0	0	0	0.556	0.06	0	0.74	0.882
CSF1R	ITGAM	9606.ENSP00000286301	9606.ENSP00000441691	0	0	0	0	0.533	0	0	0.846	0.925
CX3CR1	SELL	9606.ENSP00000351059	9606.ENSP00000236147	0	0	0	0	0.177	0	0	0.596	0.653
CX3CR1	TYROBP	9606.ENSP00000351059	9606.ENSP00000262629	0	0	0	0	0.214	0	0	0.539	0.622
CX3CR1	VCAM1	9606.ENSP00000351059	9606.ENSP00000294728	0	0	0	0	0	0	0	0.508	0.508
CX3CR1	IL7R	9606.ENSP00000351059	9606.ENSP00000306157	0	0	0	0	0	0	0	0.465	0.465
CX3CR1	FN1	9606.ENSP00000351059	9606.ENSP00000346839	0	0	0	0	0	0	0	0.424	0.424
CX3CR1	TLR7	9606.ENSP00000351059	9606.ENSP00000370034	0	0	0	0	0.1	0	0	0.427	0.462
CX3CR1	ITGB2	9606.ENSP00000351059	9606.ENSP00000380948	0	0	0	0	0.213	0	0	0.372	0.484
CX3CR1	PTPRC	9606.ENSP00000351059	9606.ENSP00000411355	0	0	0	0	0.152	0	0	0.695	0.73
CX3CR1	ITGAM	9606.ENSP00000351059	9606.ENSP00000441691	0	0	0	0	0.213	0	0	0.814	0.847
EGF	SOX9	9606.ENSP00000265171	9606.ENSP00000245479	0	0	0	0	0.062	0	0	0.568	0.577
EGF	MMP7	9606.ENSP00000265171	9606.ENSP00000260227	0	0	0	0	0	0	0	0.593	0.593
EGF	VWF	9606.ENSP00000265171	9606.ENSP00000261405	0	0	0	0	0.062	0.056	0	0.951	0.953
EGF	VCAN	9606.ENSP00000265171	9606.ENSP00000265077	0	0	0	0	0	0	0	0.605	0.606
EGF	ITGB2	9606.ENSP00000265171	9606.ENSP00000380948	0	0	0	0	0	0.064	0	0.396	0.411
EGF	KRT7	9606.ENSP00000265171	9606.ENSP00000329243	0	0	0	0	0.052	0	0	0.421	0.427
EGF	HBB	9606.ENSP00000265171	9606.ENSP00000333994	0	0	0	0	0	0	0	0.435	0.435
EGF	SELE	9606.ENSP00000265171	9606.ENSP00000331736	0	0	0	0	0	0	0	0.505	0.505
EGF	ITGAM	9606.ENSP00000265171	9606.ENSP00000441691	0	0	0	0	0	0	0	0.508	0.508
EGF	MUC1	9606.ENSP00000265171	9606.ENSP00000484824	0	0	0	0	0	0	0	0.556	0.556
EGF	VCAM1	9606.ENSP00000265171	9606.ENSP00000294728	0	0	0	0	0	0	0	0.557	0.557
EGF	KRT19	9606.ENSP00000265171	9606.ENSP00000355124	0	0	0	0	0	0	0	0.577	0.577
EGF	PTPRC	9606.ENSP00000265171	9606.ENSP00000411355	0	0	0	0	0	0.06	0	0.612	0.619
EGF	IL7R	9606.ENSP00000265171	9606.ENSP00000306157	0	0	0	0	0	0	0.6	0.181	0.658
EGF	GHR	9606.ENSP00000265171	9606.ENSP00000483403	0	0	0	0	0.054	0	0.6	0.218	0.678
EGF	PROM1	9606.ENSP00000265171	9606.ENSP00000426809	0	0	0	0	0.062	0	0	0.792	0.796
EGF	FN1	9606.ENSP00000265171	9606.ENSP00000346839	0	0	0	0	0	0	0	0.838	0.838
F13A1	VWF	9606.ENSP00000264870	9606.ENSP00000261405	0	0	0	0	0.231	0	0	0.363	0.489
F13A1	TYROBP	9606.ENSP00000264870	9606.ENSP00000262629	0	0	0	0	0.566	0	0	0.072	0.58
F13A1	ITGB2	9606.ENSP00000264870	9606.ENSP00000380948	0	0	0	0	0.35	0	0	0.147	0.422
F13A1	ITGAM	9606.ENSP00000264870	9606.ENSP00000441691	0	0	0	0	0.342	0	0	0.185	0.441
F13A1	FN1	9606.ENSP00000264870	9606.ENSP00000346839	0	0	0	0	0.062	0.27	0.3	0.263	0.599
F13A1	FGB	9606.ENSP00000264870	9606.ENSP00000306099	0	0	0	0	0	0.061	0.5	0.584	0.788
FGB	VWF	9606.ENSP00000306099	9606.ENSP00000261405	0	0	0	0	0	0	0.5	0.346	0.659
FGB	FN1	9606.ENSP00000306099	9606.ENSP00000346839	0	0	0	0	0.083	0.449	0.72	0.31	0.889
FGB	ITGB2	9606.ENSP00000306099	9606.ENSP00000380948	0	0	0	0	0.082	0.056	0.9	0	0.905
FGB	ITGAM	9606.ENSP00000306099	9606.ENSP00000441691	0	0	0	0	0.064	0.056	0.9	0.088	0.908
FN1	SELL	9606.ENSP00000346839	9606.ENSP00000236147	0	0	0	0	0	0	0	0.495	0.495
FN1	SOX9	9606.ENSP00000346839	9606.ENSP00000245479	0	0	0	0	0.088	0.101	0	0.545	0.594
FN1	SERPINF1	9606.ENSP00000346839	9606.ENSP00000254722	0	0	0	0	0.143	0	0	0.332	0.404
FN1	MMP7	9606.ENSP00000346839	9606.ENSP00000260227	0	0	0	0	0	0	0	0.752	0.752
FN1	VWF	9606.ENSP00000346839	9606.ENSP00000261405	0	0	0	0	0.062	0	0.3	0.98	0.985
FN1	VCAN	9606.ENSP00000346839	9606.ENSP00000265077	0	0	0	0	0.097	0	0	0.97	0.972
FN1	VCAM1	9606.ENSP00000346839	9606.ENSP00000294728	0	0	0	0	0.098	0	0	0.951	0.954
FN1	TNFRSF11B	9606.ENSP00000346839	9606.ENSP00000297350	0	0	0	0	0.137	0.213	0	0.393	0.551
FN1	KRT7	9606.ENSP00000346839	9606.ENSP00000329243	0	0	0	0	0.088	0	0	0.37	0.401
FN1	SELE	9606.ENSP00000346839	9606.ENSP00000331736	0	0	0	0	0.049	0	0	0.64	0.643
FN1	SLPI	9606.ENSP00000346839	9606.ENSP00000342082	0	0	0	0	0.053	0	0	0.411	0.419
FN1	GIG25	9606.ENSP00000346839	9606.ENSP00000376793	0	0	0	0	0	0	0	0.42	0.42
FN1	LCN2	9606.ENSP00000346839	9606.ENSP00000362108	0	0	0	0	0	0	0	0.467	0.467
FN1	MUC1	9606.ENSP00000346839	9606.ENSP00000484824	0	0	0	0	0.062	0	0	0.468	0.479
FN1	KRT19	9606.ENSP00000346839	9606.ENSP00000355124	0	0	0	0	0.09	0.074	0	0.591	0.626
FN1	PROM1	9606.ENSP00000346839	9606.ENSP00000426809	0	0	0	0	0	0	0	0.647	0.647
FN1	PTPRC	9606.ENSP00000346839	9606.ENSP00000411355	0	0	0	0	0.062	0	0	0.711	0.718
FN1	ITGB2	9606.ENSP00000346839	9606.ENSP00000380948	0	0	0	0	0.064	0	0.6	0.656	0.86
FN1	TGFBI	9606.ENSP00000346839	9606.ENSP00000416330	0	0	0	0	0.224	0.462	0	0.885	0.948
FN1	ITGAM	9606.ENSP00000346839	9606.ENSP00000441691	0	0	0	0	0.049	0	0.6	0.902	0.959
GHR	VWF	9606.ENSP00000483403	9606.ENSP00000261405	0	0	0	0	0.052	0	0	0.476	0.482
GIG25	SLPI	9606.ENSP00000376793	9606.ENSP00000342082	0	0	0	0	0	0	0	0.402	0.402
HLA-DPB1	TYROBP	9606.ENSP00000408146	9606.ENSP00000262629	0	0	0	0	0.302	0	0	0.259	0.461
HLA-DPB1	HLA-DQB1	9606.ENSP00000408146	9606.ENSP00000364080	0	0	0	0.962	0.273	0	0.72	0.87	0.794
HLA-DPB1	PTPRC	9606.ENSP00000408146	9606.ENSP00000411355	0	0	0	0	0.152	0	0.9	0.133	0.92
HLA-DQB1	SELL	9606.ENSP00000364080	9606.ENSP00000236147	0	0	0	0	0.154	0	0	0.372	0.447
HLA-DQB1	PTPRC	9606.ENSP00000364080	9606.ENSP00000411355	0	0	0	0	0.179	0	0.9	0.553	0.96
IL7R	SELL	9606.ENSP00000306157	9606.ENSP00000236147	0	0	0	0	0.167	0	0	0.833	0.855
IL7R	VCAM1	9606.ENSP00000306157	9606.ENSP00000294728	0	0	0	0	0.215	0	0	0.416	0.521
IL7R	TLR7	9606.ENSP00000306157	9606.ENSP00000370034	0	0	0	0	0.187	0	0	0.343	0.443
IL7R	ITGAM	9606.ENSP00000306157	9606.ENSP00000441691	0	0	0	0	0.106	0	0	0.72	0.739
IL7R	PTPRC	9606.ENSP00000306157	9606.ENSP00000411355	0	0	0	0	0.27	0	0	0.818	0.861
ITGAM	LTF	9606.ENSP00000441691	9606.ENSP00000231751	0	0	0	0	0.139	0	0	0.403	0.464
ITGAM	SELL	9606.ENSP00000441691	9606.ENSP00000236147	0	0	0	0	0.336	0	0	0.861	0.903
ITGAM	TYROBP	9606.ENSP00000441691	9606.ENSP00000262629	0	0	0	0	0.659	0	0	0.656	0.877
ITGAM	VCAM1	9606.ENSP00000441691	9606.ENSP00000294728	0	0	0	0	0.062	0	0.9	0.691	0.968
ITGAM	SELE	9606.ENSP00000441691	9606.ENSP00000331736	0	0	0	0	0	0	0	0.622	0.622
ITGAM	LCN2	9606.ENSP00000441691	9606.ENSP00000362108	0	0	0	0	0.069	0	0	0.413	0.43
ITGAM	TLR7	9606.ENSP00000441691	9606.ENSP00000370034	0	0	0	0	0.159	0.059	0	0.671	0.717
ITGAM	ITGB2	9606.ENSP00000441691	9606.ENSP00000380948	0	0	0	0	0.623	0.573	0.9	0.982	0.999
ITGAM	PTPRC	9606.ENSP00000441691	9606.ENSP00000411355	0	0	0	0	0.346	0.098	0	0.927	0.953
ITGAM	TGFBI	9606.ENSP00000441691	9606.ENSP00000416330	0	0	0	0	0.062	0	0.9	0.161	0.914
ITGAM	MME	9606.ENSP00000441691	9606.ENSP00000418525	0	0	0	0	0	0	0	0.561	0.561
ITGAM	PROM1	9606.ENSP00000441691	9606.ENSP00000426809	0	0	0	0	0.062	0	0	0.554	0.564
ITGB2	SELL	9606.ENSP00000380948	9606.ENSP00000236147	0	0	0	0	0.423	0	0	0.636	0.781
ITGB2	TNFSF10	9606.ENSP00000380948	9606.ENSP00000241261	0	0	0	0	0.139	0	0	0.485	0.537
ITGB2	VWF	9606.ENSP00000380948	9606.ENSP00000261405	0	0	0	0	0.151	0.06	0	0.391	0.471
ITGB2	TYROBP	9606.ENSP00000380948	9606.ENSP00000262629	0	0	0	0	0.851	0	0	0.451	0.915
ITGB2	VCAM1	9606.ENSP00000380948	9606.ENSP00000294728	0	0	0	0	0.45	0	0.9	0.935	0.996
ITGB2	SELE	9606.ENSP00000380948	9606.ENSP00000331736	0	0	0	0	0.075	0	0	0.651	0.663
ITGB2	TLR7	9606.ENSP00000380948	9606.ENSP00000370034	0	0	0	0	0.547	0.07	0	0.236	0.65
ITGB2	PTPRC	9606.ENSP00000380948	9606.ENSP00000411355	0	0	0	0	0.764	0.163	0	0.51	0.894
ITGB2	TGFBI	9606.ENSP00000380948	9606.ENSP00000416330	0	0	0	0	0.063	0.27	0.9	0.183	0.936
KRT19	SOX9	9606.ENSP00000355124	9606.ENSP00000245479	0	0	0	0	0.124	0	0	0.71	0.735
KRT19	KRT7	9606.ENSP00000355124	9606.ENSP00000329243	0	0	0	0.744	0.342	0.056	0	0.883	0.498
KRT19	MME	9606.ENSP00000355124	9606.ENSP00000418525	0	0	0	0	0.062	0	0	0.602	0.61
KRT19	PTPRC	9606.ENSP00000355124	9606.ENSP00000411355	0	0	0	0	0	0	0	0.616	0.616
KRT19	PROM1	9606.ENSP00000355124	9606.ENSP00000426809	0	0	0	0	0.073	0	0	0.707	0.717
KRT19	MUC1	9606.ENSP00000355124	9606.ENSP00000484824	0	0	0	0	0.167	0	0	0.71	0.748
KRT7	SOX9	9606.ENSP00000329243	9606.ENSP00000245479	0	0	0	0	0.076	0	0	0.464	0.484
KRT7	PROM1	9606.ENSP00000329243	9606.ENSP00000426809	0	0	0	0	0	0	0	0.532	0.532
KRT7	PTPRC	9606.ENSP00000329243	9606.ENSP00000411355	0	0	0	0	0.049	0.056	0	0.597	0.606
KRT7	MUC1	9606.ENSP00000329243	9606.ENSP00000484824	0	0	0	0	0.201	0	0	0.71	0.758
KRT7	MME	9606.ENSP00000329243	9606.ENSP00000418525	0	0	0	0	0.062	0	0	0.806	0.81
LCN2	LTF	9606.ENSP00000362108	9606.ENSP00000231751	0	0	0	0	0.187	0.154	0	0.556	0.667
LCN2	MMP7	9606.ENSP00000362108	9606.ENSP00000260227	0	0	0	0	0.117	0	0	0.391	0.439
LCN2	VCAM1	9606.ENSP00000362108	9606.ENSP00000294728	0	0	0	0	0.062	0	0	0.426	0.438
LCN2	SLPI	9606.ENSP00000362108	9606.ENSP00000342082	0	0	0	0	0.343	0	0	0.644	0.756
LCN2	UMOD	9606.ENSP00000362108	9606.ENSP00000379438	0	0	0	0	0	0	0	0.558	0.558
LTF	PTPRC	9606.ENSP00000231751	9606.ENSP00000411355	0	0	0	0	0.105	0	0	0.367	0.409
LTF	TGFBI	9606.ENSP00000231751	9606.ENSP00000416330	0	0	0	0	0	0	0.3	0.249	0.451
LTF	SLPI	9606.ENSP00000231751	9606.ENSP00000342082	0	0	0	0	0.101	0	0	0.418	0.454
MME	SELL	9606.ENSP00000418525	9606.ENSP00000236147	0	0	0	0	0	0	0	0.455	0.455
MME	PTPRC	9606.ENSP00000418525	9606.ENSP00000411355	0	0	0	0	0	0	0	0.752	0.752
MME	MUC1	9606.ENSP00000418525	9606.ENSP00000484824	0	0	0	0	0	0	0	0.47	0.47
MME	PROM1	9606.ENSP00000418525	9606.ENSP00000426809	0	0	0	0	0.062	0	0	0.5	0.511
MMP7	SOX9	9606.ENSP00000260227	9606.ENSP00000245479	0	0	0	0	0	0.06	0	0.401	0.413
MMP7	VCAN	9606.ENSP00000260227	9606.ENSP00000265077	0	0	0	0	0	0	0	0.404	0.404
MMP7	VCAM1	9606.ENSP00000260227	9606.ENSP00000294728	0	0	0	0	0	0	0	0.466	0.466
MMP7	MUC1	9606.ENSP00000260227	9606.ENSP00000484824	0	0	0	0	0.085	0	0	0.503	0.526
MUC1	SELL	9606.ENSP00000484824	9606.ENSP00000236147	0	0	0	0	0	0	0	0.622	0.622
MUC1	SELE	9606.ENSP00000484824	9606.ENSP00000331736	0	0	0	0	0	0	0	0.969	0.969
MUC1	UMOD	9606.ENSP00000484824	9606.ENSP00000379438	0	0	0	0	0	0	0	0.518	0.518
MUC1	PTPRC	9606.ENSP00000484824	9606.ENSP00000411355	0	0	0	0	0	0	0	0.417	0.416
MUC1	PROM1	9606.ENSP00000484824	9606.ENSP00000426809	0	0	0	0	0	0	0	0.456	0.456
PROM1	SOX9	9606.ENSP00000426809	9606.ENSP00000245479	0	0	0	0	0	0	0	0.603	0.603
PROM1	VWF	9606.ENSP00000426809	9606.ENSP00000261405	0	0	0	0	0.062	0	0	0.663	0.671
PROM1	VCAM1	9606.ENSP00000426809	9606.ENSP00000294728	0	0	0	0	0	0	0	0.517	0.517
PROM1	PTPRC	9606.ENSP00000426809	9606.ENSP00000411355	0	0	0	0	0	0	0	0.813	0.813
PTPRC	SELL	9606.ENSP00000411355	9606.ENSP00000236147	0	0	0	0	0.573	0.133	0	0.855	0.941
PTPRC	SOX9	9606.ENSP00000411355	9606.ENSP00000245479	0	0	0	0	0	0.056	0	0.547	0.554
PTPRC	VWF	9606.ENSP00000411355	9606.ENSP00000261405	0	0	0	0	0.107	0	0	0.69	0.712
PTPRC	TYROBP	9606.ENSP00000411355	9606.ENSP00000262629	0	0	0	0	0.427	0	0	0.491	0.696
PTPRC	VCAM1	9606.ENSP00000411355	9606.ENSP00000294728	0	0	0	0	0.534	0	0	0.734	0.87
PTPRC	SELE	9606.ENSP00000411355	9606.ENSP00000331736	0	0	0	0	0.066	0.133	0	0.552	0.606
PTPRC	TLR7	9606.ENSP00000411355	9606.ENSP00000370034	0	0	0	0	0.549	0.148	0	0.598	0.832
SELE	VWF	9606.ENSP00000331736	9606.ENSP00000261405	0	0	0	0	0.19	0	0	0.77	0.806
SELE	VCAM1	9606.ENSP00000331736	9606.ENSP00000294728	0	0	0	0	0.122	0	0	0.916	0.924
SELL	TLR7	9606.ENSP00000236147	9606.ENSP00000370034	0	0	0	0	0.129	0.056	0	0.454	0.512
SELL	TYROBP	9606.ENSP00000236147	9606.ENSP00000262629	0	0	0	0	0.345	0.101	0	0.25	0.52
SELL	VWF	9606.ENSP00000236147	9606.ENSP00000261405	0	0	0	0	0.06	0	0	0.687	0.693
SELL	VCAM1	9606.ENSP00000236147	9606.ENSP00000294728	0	0	0	0	0.062	0	0	0.788	0.793
SELL	VCAN	9606.ENSP00000236147	9606.ENSP00000265077	0	0	0	0	0	0.316	0	0.95	0.965
SOX9	VCAN	9606.ENSP00000245479	9606.ENSP00000265077	0	0	0	0	0	0	0	0.49	0.49
TGFBI	VCAN	9606.ENSP00000416330	9606.ENSP00000265077	0	0	0	0	0.109	0	0	0.369	0.413
TLR7	TNFSF10	9606.ENSP00000370034	9606.ENSP00000241261	0	0	0	0	0.076	0	0	0.401	0.422
TLR7	TYROBP	9606.ENSP00000370034	9606.ENSP00000262629	0	0	0	0	0.214	0	0	0.382	0.493
TLR7	VCAM1	9606.ENSP00000370034	9606.ENSP00000294728	0	0	0	0	0.513	0	0	0.325	0.657
TNFRSF11B	TNFSF10	9606.ENSP00000297350	9606.ENSP00000241261	0	0	0	0	0	0.298	0	0.754	0.82
TNFRSF11B	VWF	9606.ENSP00000297350	9606.ENSP00000261405	0	0	0	0	0	0.213	0	0.682	0.739
VCAM1	VWF	9606.ENSP00000294728	9606.ENSP00000261405	0	0	0	0	0.184	0	0	0.748	0.786
