# Supplementary material for: Identifying Aging-Related Biomarkers and Immune Infiltration Features in Diabetic Nephropathy Using Integrative Bioinformatics Approaches and Machine-Learning Strategies
Source: Biomedicines. 2023 Sep 4;11(9):2454. doi: 10.3390/biomedicines11092454 (PMC10525809; doi:10.3390/biomedicines11092454)
Supplement: Supplementary file 1 [file biomedicines-11-02454-s001.zip › Supplementary Table S16.xlsx]

## Sheet: genemania-network
The results of co-expression networks and potential functions for hub DEARGs based on the GeneMANIA database
# Organism: H. sapiens
# Application version: 3.6.0
# Database version: 13 August 2021 00:00:00
# Network generated on: 8 March 2023
# Author: GeneMANIA (genemania.org)
# Notes: Network weight reflects the data source relevance for predicting the function of interest											Function	FDR	Genes in network	Genes in genome
Entity 1	Entity 2	Weight	Network group	Network							leukocyte migration	3.54194e-16	14	281
ITGB2	VCAM1	0.00770661	Co-expression	Wang-Maris-2006							regulation of leukocyte migration	2.24958e-11	10	165
ITGA4	CSF1R	0.0175721	Co-expression	Wang-Maris-2006							positive regulation of leukocyte migration	1.44747e-09	8	106
CD14	ITGAM	0.00630728	Co-expression	Wang-Maris-2006							granulocyte chemotaxis	1.44747e-09	8	105
CD14	ITGB2	0.00694242	Co-expression	Wang-Maris-2006							cellular extravasation	1.44747e-09	7	56
SPI1	ICAM4	0.008773	Co-expression	Wang-Maris-2006							myeloid leukocyte migration	1.60732e-09	9	183
ICAM1	ITGAM	0.00766165	Co-expression	Wang-Maris-2006							leukocyte chemotaxis	1.93654e-09	9	190
ICAM1	ITGB2	0.00789761	Co-expression	Wang-Maris-2006							granulocyte migration	3.05152e-09	8	123
ICAM1	CD14	0.00859069	Co-expression	Wang-Maris-2006							cell chemotaxis	5.66817e-09	9	220
ITGB2	ITGAM	0.0119043	Co-expression	Mallon-McKay-2013							mononuclear cell migration	1.78219e-08	7	88
CD14	LBP	0.00758795	Co-expression	Mallon-McKay-2013							regulation of leukocyte chemotaxis	5.73446e-08	7	105
ICAM1	CCR2	0.00980455	Co-expression	Mallon-McKay-2013							protein complex involved in cell adhesion	1.18117e-07	5	24
ITGA4	CCR2	0.0127731	Co-expression	Roth-Zlotnik-2006							chemokine receptor binding	1.20566e-07	6	60
ITGAD	CCR2	0.0119303	Co-expression	Roth-Zlotnik-2006							cytokine receptor binding	1.46006e-07	8	214
SPI1	ITGB2	0.0127747	Co-expression	Roth-Zlotnik-2006							CCR chemokine receptor binding	1.46006e-07	5	26
SPI1	ICAM4	0.010129	Co-expression	Roth-Zlotnik-2006							positive regulation of leukocyte activation	5.68256e-07	8	257
ICAM1	ICAM4	0.0131956	Co-expression	Roth-Zlotnik-2006							positive regulation of cell activation	6.42092e-07	8	263
ITGB2	ITGAM	0.00946916	Co-expression	Ramaswamy-Golub-2001							leukocyte cell-cell adhesion	7.94435e-07	8	274
THY1	CD14	0.0150233	Co-expression	Ramaswamy-Golub-2001							positive regulation of cell migration	7.94435e-07	8	274
SPI1	ITGB2	0.00901721	Co-expression	Ramaswamy-Golub-2001							regulation of chemotaxis	1.25647e-06	7	177
ICAM1	ITGAM	0.0132681	Co-expression	Ramaswamy-Golub-2001							positive regulation of leukocyte chemotaxis	2.22623e-05	5	73
ICAM1	ITGB2	0.00894701	Co-expression	Ramaswamy-Golub-2001							regulation of cellular extravasation	2.22623e-05	4	26
ITGAM	CSF1R	0.00686935	Co-expression	Innocenti-Brown-2011							positive regulation of cell adhesion	4.10628e-05	7	299
VCAM1	CSF1R	0.00606989	Co-expression	Innocenti-Brown-2011							positive regulation of leukocyte cell-cell adhesion	6.21035e-05	6	187
ITGA9	CSF1R	0.00909989	Co-expression	Innocenti-Brown-2011							lymphocyte migration	6.21035e-05	5	92
ITGB2	ITGAM	0.0101776	Co-expression	Innocenti-Brown-2011							G protein-coupled receptor binding	8.06499e-05	6	198
ITGB2	VCAM1	0.00880019	Co-expression	Innocenti-Brown-2011							neutrophil migration	8.06499e-05	5	98
ITGAD	CSF1R	0.00802472	Co-expression	Innocenti-Brown-2011							regulation of cell morphogenesis	0.000110074	6	217
CCL7	CCL2	0.0126814	Co-expression	Innocenti-Brown-2011							macrophage migration	0.000110074	4	42
ICAM1	CCL2	0.00548813	Co-expression	Innocenti-Brown-2011							positive regulation of leukocyte proliferation	0.000110074	5	109
VCAM1	CSF1R	0.00918066	Co-expression	Alizadeh-Staudt-2000							positive regulation of chemotaxis	0.000110074	5	106
CCL2	CSF1R	0.011736	Co-expression	Alizadeh-Staudt-2000							regulation of granulocyte chemotaxis	0.000110074	4	42
CCL2	VCAM1	0.0106637	Co-expression	Alizadeh-Staudt-2000							receptor complex	0.000110074	6	217
CCL7	CCL2	0.019793	Co-expression	Alizadeh-Staudt-2000							positive regulation of cell-cell adhesion	0.000110074	6	216
CD14	VCAM1	0.0077125	Co-expression	Alizadeh-Staudt-2000							leukocyte proliferation	0.00011909	6	221
CD14	ITGB2	0.00718751	Co-expression	Alizadeh-Staudt-2000							regulation of mononuclear cell migration	0.000146107	4	46
ICAM1	CCL2	0.0101795	Co-expression	Alizadeh-Staudt-2000							cell surface	0.000238087	6	251
ICAM1	SPI1	0.0110097	Co-expression	Alizadeh-Staudt-2000							regulation of leukocyte cell-cell adhesion	0.00024854	6	254
ITGB2	CCR2	0.00781276	Co-expression	Dobbin-Giordano-2005							response to interferon-gamma	0.000313389	5	139
ITGB2	CSF1R	0.00505322	Co-expression	Dobbin-Giordano-2005							cellular response to chemokine	0.000504555	4	64
THY1	VCAM1	0.0107894	Co-expression	Dobbin-Giordano-2005							plasma membrane signaling receptor complex	0.000616697	5	161
SPI1	CSF1R	0.00953237	Co-expression	Dobbin-Giordano-2005							response to chemokine	0.000730668	4	71
ICAM1	ICAM4	0.0154487	Co-expression	Dobbin-Giordano-2005							positive regulation of macrophage migration	0.000764902	3	20
LBP	CSF1R	0.0104999	Co-expression	Rieger-Chu-2004							eosinophil migration	0.000764902	3	20
LBP	CCL13	0.0136778	Co-expression	Rieger-Chu-2004							regulation of macrophage chemotaxis	0.000764902	3	20
MSN	ITGB2	0.0142513	Co-expression	Rieger-Chu-2004							integrin complex	0.000764902	3	20
THY1	CSF1	0.0273797	Co-expression	Rieger-Chu-2004							regulation of leukocyte proliferation	0.00088185	5	178
ITGB2	CSF1R	0.00764605	Co-expression	Bild-Nevins-2006 B							regulation of lymphocyte chemotaxis	0.000968476	3	22
ITGA4	CCR2	0.0214113	Co-expression	Bild-Nevins-2006 B							glial cell migration	0.000968476	3	22
ITGA4	ITGB2	0.00692441	Co-expression	Bild-Nevins-2006 B							macrophage chemotaxis	0.0010906	3	23
CCL2	ITGB2	0.0066957	Co-expression	Bild-Nevins-2006 B							mononuclear cell differentiation	0.00176029	3	27
CCL7	CCR2	0.0109446	Co-expression	Bild-Nevins-2006 B							regulation of ERK1 and ERK2 cascade	0.00205445	5	216
CCL7	GRAP2	0.0138101	Co-expression	Bild-Nevins-2006 B							positive regulation of lymphocyte activation	0.00225332	5	221
CD14	CSF1R	0.018629	Co-expression	Bild-Nevins-2006 B							regulation of leukocyte degranulation	0.00254668	3	31
CD14	ITGAM	0.0132158	Co-expression	Bild-Nevins-2006 B							regulation of macrophage migration	0.00275683	3	32
CD14	ITGB2	0.00752432	Co-expression	Bild-Nevins-2006 B							ERK1 and ERK2 cascade	0.00305699	5	238
SPI1	CSF1R	0.0189257	Co-expression	Bild-Nevins-2006 B							lymphocyte chemotaxis	0.00344137	3	35
SPI1	ITGB2	0.00567339	Co-expression	Bild-Nevins-2006 B							response to amyloid-beta	0.00344137	3	35
SPI1	CD14	0.012349	Co-expression	Bild-Nevins-2006 B							regulation of myeloid leukocyte mediated immunity	0.00368764	3	36
ITGB2	CSF1R	0.0147311	Co-expression	Burington-Shaughnessy-2008							regulation of T cell activation	0.00376324	5	252
CCL2	VCAM1	0.0156601	Co-expression	Burington-Shaughnessy-2008							toll-like receptor signaling pathway	0.0039541	4	119
ITGAD	VCAM1	0.01029	Co-expression	Burington-Shaughnessy-2008							leukocyte adhesion to vascular endothelial cell	0.00448093	3	39
ITGAD	CCL2	0.017709	Co-expression	Burington-Shaughnessy-2008							cell-substrate adhesion	0.00509061	5	271
CD14	CSF1R	0.00889849	Co-expression	Burington-Shaughnessy-2008							cellular response to lipopolysaccharide	0.0057532	3	43
CD14	VCAM1	0.0111277	Co-expression	Burington-Shaughnessy-2008							regulation of endothelial cell apoptotic process	0.0057532	3	43
CD14	CCL2	0.0168185	Co-expression	Burington-Shaughnessy-2008							endothelial cell apoptotic process	0.00607576	3	44
CD14	ITGAD	0.0104312	Co-expression	Burington-Shaughnessy-2008							cytokine activity	0.00640746	3	45
SPI1	CSF1R	0.0121917	Co-expression	Burington-Shaughnessy-2008							cell killing	0.00644977	4	139
SPI1	ITGB2	0.0146671	Co-expression	Burington-Shaughnessy-2008							gliogenesis	0.00644977	4	139
ICAM1	ICAM4	0.0218346	Co-expression	Burington-Shaughnessy-2008							integral component of plasma membrane	0.00688916	5	295
ITGB2	CCL13	0.00453956	Co-expression	Boldrick-Relman-2002							regulation of lymphocyte migration	0.00782555	3	49
ITGA4	ITGB2	0.00521047	Co-expression	Boldrick-Relman-2002							regulation of leukocyte mediated immunity	0.00855429	4	151
CCL2	CSF1R	0.0206745	Co-expression	Boldrick-Relman-2002							positive regulation of immune effector process	0.0113785	4	163
CCL7	CCL13	0.0160905	Co-expression	Boldrick-Relman-2002							regulation of neuron death	0.011496	4	164
CCL7	CCL2	0.02478	Co-expression	Boldrick-Relman-2002							macrophage activation	0.0157899	3	63
SPI1	CSF1R	0.0142992	Co-expression	Boldrick-Relman-2002							response to macrophage colony-stimulating factor	0.0162766	2	10
SPI1	ITGAM	0.0134693	Co-expression	Boldrick-Relman-2002							regulation of epithelial cell apoptotic process	0.0162766	3	64
ICAM1	LBP	0.0173372	Co-expression	Boldrick-Relman-2002							regulation of protein tyrosine kinase activity	0.0190843	3	68
ICAM1	ITGB2	0.00387327	Co-expression	Boldrick-Relman-2002							pattern recognition receptor signaling pathway	0.0190901	4	190
ITGA4	CSF1R	0.00417133	Co-expression	Arijs-Rutgeerts-2009							epithelial cell apoptotic process	0.0209085	3	71
ITGAD	GRAP2	0.00862037	Co-expression	Arijs-Rutgeerts-2009							positive regulation of tumor necrosis factor superfamily cytokine production	0.0209085	3	71
ICAM1	CCL2	0.0104145	Co-expression	Arijs-Rutgeerts-2009							neuron death	0.0211588	4	197
ITGAD	ITGA9	0.0142562	Co-expression	Jiang-de Kok-2017							localization within membrane	0.0212748	3	72
ICAM1	CSF1	0.00754778	Co-expression	Jiang-de Kok-2017							regulation of glial cell migration	0.0213896	2	12
VCAM1	CSF1R	0.00379316	Co-expression	Perou-Botstein-2000							phagocytosis	0.0213896	4	200
VCAM1	ITGAM	0.00374204	Co-expression	Perou-Botstein-2000							positive regulation of myeloid leukocyte mediated immunity	0.0213896	2	12
CCL13	ITGAM	0.00789388	Co-expression	Perou-Botstein-2000							mononuclear cell proliferation	0.0219731	4	202
LBP	CCL13	0.0119297	Co-expression	Perou-Botstein-2000							membrane microdomain	0.0243238	4	208
ITGB2	ITGAM	0.00553493	Co-expression	Perou-Botstein-2000							complement binding	0.0274664	2	14
ITGB2	CCL13	0.00674111	Co-expression	Perou-Botstein-2000							regulation of macrophage differentiation	0.0274664	2	14
CCL2	ITGAM	0.007165	Co-expression	Perou-Botstein-2000							opsonin binding	0.0274664	2	14
CCL2	CCL13	0.0104059	Co-expression	Perou-Botstein-2000							regulation of monocyte differentiation	0.0274664	2	14
CCL2	ITGB2	0.00680864	Co-expression	Perou-Botstein-2000							superoxide anion generation	0.0309947	2	15
CCL7	CCL13	0.0151938	Co-expression	Perou-Botstein-2000							regulation of superoxide anion generation	0.0309947	2	15
CD14	CSF1R	0.00699838	Co-expression	Perou-Botstein-2000							regulation of GTPase activity	0.0312203	4	227
CD14	VCAM1	0.00507829	Co-expression	Perou-Botstein-2000							peptidyl-tyrosine phosphorylation	0.0312203	4	227
ICAM1	ITGAM	0.00841943	Co-expression	Perou-Botstein-2000							regulation of regulated secretory pathway	0.031968	3	87
ICAM1	CCL13	0.0110543	Co-expression	Perou-Botstein-2000							monocyte differentiation	0.0339514	2	16
ICAM1	ITGB2	0.00812658	Co-expression	Perou-Botstein-2000							macrophage differentiation	0.0376806	2	17
ICAM1	CCL2	0.0119475	Co-expression	Perou-Botstein-2000							positive regulation of leukocyte degranulation	0.0376806	2	17
CSF1	CSF1R	0.0106961	Co-expression	Chen-Brown-2002							peptide binding	0.0403421	4	247
LBP	CSF1R	0.00614832	Co-expression	Chen-Brown-2002							vascular endothelial cell proliferation	0.0403421	2	18
ITGB2	CSF1R	0.00843169	Co-expression	Chen-Brown-2002							regulation of vascular endothelial cell proliferation	0.0403421	2	18
ITGB2	ITGAM	0.0133914	Co-expression	Chen-Brown-2002							positive regulation of lymphocyte chemotaxis	0.0403421	2	18
ITGB2	CSF1	0.00889519	Co-expression	Chen-Brown-2002							dopamine metabolic process	0.0403421	2	18
CCL2	CCL13	0.00811122	Co-expression	Chen-Brown-2002							peptidyl-tyrosine modification	0.0421905	4	252
CCL7	CCL13	0.0154637	Co-expression	Chen-Brown-2002							regulation of superoxide metabolic process	0.0442125	2	19
CCL7	CCL2	0.00977549	Co-expression	Chen-Brown-2002							intrinsic component of external side of plasma membrane	0.0486339	2	20
MSN	CSF1	0.0151692	Co-expression	Chen-Brown-2002							myeloid cell differentiation	0.0489936	4	264
ICAM1	ITGAM	0.0263528	Co-expression	Chen-Brown-2002							positive regulation of cation transmembrane transport	0.0491443	3	105
ICAM1	CCL2	0.00742123	Co-expression	Chen-Brown-2002							regulation of tumor necrosis factor production	0.0543662	3	109
CCL2	VCAM1	0.0130051	Co-expression	Wang-Cheung-2015							positive regulation of epithelial cell apoptotic process	0.0564283	2	22
CCL7	CCL2	0.0100546	Co-expression	Wang-Cheung-2015							anchored component of plasma membrane	0.0564283	2	22
ICAM1	CCL2	0.0171398	Co-expression	Wang-Cheung-2015							regulation of hemopoiesis	0.0610016	4	283
CD14	ITGB2	0.0102965	Co-expression	Wu-Garvey-2007							positive regulation of ion transmembrane transport	0.0646082	3	117
ICAM1	CCR2	0.0173329	Co-expression	Wu-Garvey-2007							positive regulation of signaling receptor activity	0.0651084	2	24
CCL2	CSF1R	0.0137265	Co-expression	Rosenwald-Staudt-2001							tumor necrosis factor production	0.0651084	3	118
CD14	CSF1R	0.0075896	Co-expression	Rosenwald-Staudt-2001							regulation of tumor necrosis factor superfamily cytokine production	0.0661733	3	119
CD14	VCAM1	0.00800082	Co-expression	Rosenwald-Staudt-2001							regulation of synaptic transmission, glutamatergic	0.0688548	2	25
SPI1	CSF1	0.0104933	Co-expression	Rosenwald-Staudt-2001							cell-matrix adhesion	0.0688548	3	121
ICAM1	SPI1	0.00578964	Co-expression	Rosenwald-Staudt-2001							tumor necrosis factor superfamily cytokine production	0.0710931	3	123
VCAM1	ITGAM	0.0164428	Co-expression	Ross-Perou-2001							regulation of exocytosis	0.0739173	3	125
ICAM1	CCL13	0.0181633	Co-expression	Ross-Perou-2001							actin-based cell projection	0.0859657	3	132
CSF1	VCAM1	0.00938757	Co-localization	Schadt-Shoemaker-2004							defense response to bacterium	0.0903196	3	135
CD14	VCAM1	0.0113187	Co-localization	Schadt-Shoemaker-2004							response to lipopolysaccharide	0.0903196	3	135
ITGB2	ITGAM	0.00963658	Co-localization	Johnson-Shoemaker-2003							chemokine binding	0.0939864	2	30
ITGA4	GRAP2	0.0085712	Co-localization	Johnson-Shoemaker-2003							regulation of protein targeting to membrane	0.0939864	2	30
SPI1	ITGAM	0.00794007	Co-localization	Johnson-Shoemaker-2003							receptor signaling pathway via STAT	0.0940351	3	138
ICAM1	CCL2	0.0114426	Co-localization	Johnson-Shoemaker-2003							cellular response to molecule of bacterial origin	0.0945553	3	139
ICAM1	MSN	0.0161071	Co-localization	Johnson-Shoemaker-2003							myeloid leukocyte differentiation	0.0945553	3	139
GRAP2	CSF1R	0.71662	Co-localization	Chen-Huang-2014							positive regulation of lymphocyte migration	0.0973281	2	31
SPI1	CSF1R	0.0749239	Genetic Interactions	IREF-SMALL-SCALE-STUDIES
SPI1	ITGAM	0.171	Genetic Interactions	IREF-SMALL-SCALE-STUDIES
SPI1	ITGB2	0.171	Genetic Interactions	IREF-SMALL-SCALE-STUDIES
ITGA9	ITGAM	0.000732297	Genetic Interactions	Lin-Smith-2010
JAM3	CSF1	0.00151675	Genetic Interactions	Lin-Smith-2010
ITGAD	JAM3	0.00228219	Genetic Interactions	Lin-Smith-2010
CD14	IL34	0.0041518	Genetic Interactions	Lin-Smith-2010
CCL13	CCR2	0.503234	Pathway	Wu-Stein-2010
CSF1	CSF1R	0.373436	Pathway	Wu-Stein-2010
ITGA9	VCAM1	0.0183579	Pathway	Wu-Stein-2010
JAM3	ITGAM	0.0226664	Pathway	Wu-Stein-2010
ITGB2	ITGAM	0.00421833	Pathway	Wu-Stein-2010
ITGB2	ITGA9	0.00530637	Pathway	Wu-Stein-2010
ITGB2	JAM3	0.0195109	Pathway	Wu-Stein-2010
ITGA4	VCAM1	0.0156556	Pathway	Wu-Stein-2010
ITGA4	ITGB2	0.00452526	Pathway	Wu-Stein-2010
CCL2	CCR2	0.125391	Pathway	Wu-Stein-2010
ITGAD	ITGB2	0.00650863	Pathway	Wu-Stein-2010
ICAM4	ITGB2	0.116892	Pathway	Wu-Stein-2010
CCL7	CCR2	0.184441	Pathway	Wu-Stein-2010
CD14	LBP	0.223941	Pathway	Wu-Stein-2010
MSN	VCAM1	0.129655	Pathway	Wu-Stein-2010
THY1	ITGAM	0.0665815	Pathway	Wu-Stein-2010
THY1	ITGB2	0.0573124	Pathway	Wu-Stein-2010
SPI1	ITGAM	0.00471652	Pathway	Wu-Stein-2010
SPI1	ITGB2	0.00405991	Pathway	Wu-Stein-2010
ICAM1	ITGAM	0.0215205	Pathway	Wu-Stein-2010
ICAM1	ITGB2	0.0185246	Pathway	Wu-Stein-2010
ICAM1	MSN	0.191195	Pathway	Wu-Stein-2010
ICAM1	SPI1	0.0207123	Pathway	Wu-Stein-2010
CSF1	CSF1R	0.292376	Pathway	NCI_NATURE
ITGA9	VCAM1	0.0500174	Pathway	NCI_NATURE
JAM3	ITGAM	0.147789	Pathway	NCI_NATURE
ITGB2	ITGAM	0.00803732	Pathway	NCI_NATURE
ITGB2	VCAM1	0.0230593	Pathway	NCI_NATURE
ITGB2	JAM3	0.130037	Pathway	NCI_NATURE
ITGA4	VCAM1	0.0328048	Pathway	NCI_NATURE
ITGAD	VCAM1	0.360684	Pathway	NCI_NATURE
ITGAD	ITGB2	0.110616	Pathway	NCI_NATURE
ICAM4	ITGAM	0.0865536	Pathway	NCI_NATURE
ICAM4	ITGB2	0.076157	Pathway	NCI_NATURE
CD14	ITGA4	0.0381217	Pathway	NCI_NATURE
THY1	ITGAM	0.0662216	Pathway	NCI_NATURE
THY1	ITGB2	0.0582672	Pathway	NCI_NATURE
SPI1	CSF1R	0.0936528	Pathway	NCI_NATURE
ICAM1	ITGAM	0.0344893	Pathway	NCI_NATURE
ICAM1	ITGB2	0.0303465	Pathway	NCI_NATURE
LBP	ITGAM	0.4868	Physical Interactions	IREF-reactome
ITGA9	VCAM1	0.422806	Physical Interactions	IREF-reactome
JAM3	ITGAM	0.262313	Physical Interactions	IREF-reactome
ITGB2	ITGAM	0.121172	Physical Interactions	IREF-reactome
ITGB2	LBP	0.161966	Physical Interactions	IREF-reactome
ITGB2	JAM3	0.0872754	Physical Interactions	IREF-reactome
ITGA4	VCAM1	0.222956	Physical Interactions	IREF-reactome
ITGA4	JAM3	0.135852	Physical Interactions	IREF-reactome
ITGAD	ITGB2	0.154965	Physical Interactions	IREF-reactome
ICAM4	ITGB2	0.206822	Physical Interactions	IREF-reactome
CD14	ITGAM	0.06524	Physical Interactions	IREF-reactome
CD14	LBP	0.0872033	Physical Interactions	IREF-reactome
CD14	ITGB2	0.0217063	Physical Interactions	IREF-reactome
ICAM1	ITGB2	0.175643	Physical Interactions	IREF-reactome
DEFB103A	CCR2	0.035759	Physical Interactions	IREF-reactome
LBP	ITGAM	0.4868	Physical Interactions	Vastrik-Stein-2007
ITGA9	VCAM1	0.422806	Physical Interactions	Vastrik-Stein-2007
JAM3	ITGAM	0.262313	Physical Interactions	Vastrik-Stein-2007
ITGB2	ITGAM	0.121172	Physical Interactions	Vastrik-Stein-2007
ITGB2	LBP	0.161966	Physical Interactions	Vastrik-Stein-2007
ITGB2	JAM3	0.0872754	Physical Interactions	Vastrik-Stein-2007
ITGA4	VCAM1	0.222956	Physical Interactions	Vastrik-Stein-2007
ITGA4	JAM3	0.135852	Physical Interactions	Vastrik-Stein-2007
ITGAD	ITGB2	0.154965	Physical Interactions	Vastrik-Stein-2007
ICAM4	ITGB2	0.206822	Physical Interactions	Vastrik-Stein-2007
CD14	ITGAM	0.06524	Physical Interactions	Vastrik-Stein-2007
CD14	LBP	0.0872033	Physical Interactions	Vastrik-Stein-2007
CD14	ITGB2	0.0217063	Physical Interactions	Vastrik-Stein-2007
ICAM1	ITGB2	0.175643	Physical Interactions	Vastrik-Stein-2007
DEFB103A	CCR2	0.035759	Physical Interactions	Vastrik-Stein-2007
JAM3	ITGAM	0.203025	Physical Interactions	IREF-quickgo
DEFB106A	CCR2	1	Physical Interactions	IREF-quickgo
ITGB2	JAM3	0.153397	Physical Interactions	IREF-quickgo
MSN	VCAM1	0.325084	Physical Interactions	IREF-quickgo
THY1	ITGAM	0.305924	Physical Interactions	IREF-quickgo
ICAM1	ITGAM	0.18925	Physical Interactions	IREF-quickgo
ITGB2	ITGAM	0.5	Physical Interactions	IREF-intcomplex
ITGAD	ITGB2	0.5	Physical Interactions	IREF-intcomplex
CCL13	CCR2	0.217146	Physical Interactions	IREF-dip
CSF1	CSF1R	0.707107	Physical Interactions	IREF-dip
CCL2	CCR2	0.255842	Physical Interactions	IREF-dip
IL34	CSF1R	0.707107	Physical Interactions	IREF-dip
CCL7	CCR2	0.191348	Physical Interactions	IREF-dip
CD14	LBP	0.765367	Physical Interactions	IREF-dip
CSF1	CSF1R	0.189572	Physical Interactions	BIOGRID-SMALL-SCALE-STUDIES
JAM3	ITGAM	0.264778	Physical Interactions	BIOGRID-SMALL-SCALE-STUDIES
GRAP2	CSF1R	0.0540454	Physical Interactions	BIOGRID-SMALL-SCALE-STUDIES
CCL2	CCR2	0.499897	Physical Interactions	BIOGRID-SMALL-SCALE-STUDIES
ITGAD	VCAM1	0.172472	Physical Interactions	BIOGRID-SMALL-SCALE-STUDIES
ITGAD	ITGB2	0.107507	Physical Interactions	BIOGRID-SMALL-SCALE-STUDIES
CD14	LBP	0.419405	Physical Interactions	BIOGRID-SMALL-SCALE-STUDIES
MSN	VCAM1	0.0420832	Physical Interactions	BIOGRID-SMALL-SCALE-STUDIES
ICAM1	ITGAM	0.110261	Physical Interactions	BIOGRID-SMALL-SCALE-STUDIES
ICAM1	ITGB2	0.0476399	Physical Interactions	BIOGRID-SMALL-SCALE-STUDIES
ICAM1	MSN	0.0391227	Physical Interactions	BIOGRID-SMALL-SCALE-STUDIES
DEFB106A	CCR2	0.49231	Physical Interactions	IREF-innatedb
ITGB2	ITGAM	0.0720448	Physical Interactions	IREF-innatedb
ITGB2	JAM3	0.360942	Physical Interactions	IREF-innatedb
CCL2	CCR2	0.0906322	Physical Interactions	IREF-innatedb
CCL2	CCL13	0.294407	Physical Interactions	IREF-innatedb
ICAM4	ITGB2	0.360942	Physical Interactions	IREF-innatedb
CCL7	CCR2	0.126991	Physical Interactions	IREF-innatedb
CD14	ITGAM	0.220581	Physical Interactions	IREF-innatedb
CD14	LBP	0.781426	Physical Interactions	IREF-innatedb
ICAM1	ITGB2	0.231272	Physical Interactions	IREF-innatedb
DEFB103A	CCR2	0.49231	Physical Interactions	IREF-innatedb
ITGA4	VCAM1	0.0344348	Physical Interactions	Humphries-Humphries-2009
MSN	VCAM1	0.0344348	Physical Interactions	Humphries-Humphries-2009
CSF1	CSF1R	0.426933	Physical Interactions	IREF-matrixdb
IL34	CSF1R	0.610854	Physical Interactions	IREF-matrixdb
SPI1	CSF1R	0.0494024	Physical Interactions	IREF-spike
SPI1	ITGAM	0.045337	Physical Interactions	IREF-spike
SPI1	ITGB2	0.0177162	Physical Interactions	IREF-spike
CSF1	CSF1R	0.265733	Physical Interactions	IREF-biogrid
GRAP2	CSF1R	0.0393299	Physical Interactions	IREF-biogrid
ITGA4	VCAM1	0.00136013	Physical Interactions	IREF-biogrid
ITGAD	VCAM1	0.0300667	Physical Interactions	IREF-biogrid
ITGAD	ITGB2	0.211725	Physical Interactions	IREF-biogrid
CD14	LBP	0.081537	Physical Interactions	IREF-biogrid
MSN	VCAM1	0.0033731	Physical Interactions	IREF-biogrid
MSN	ITGA4	0.00321097	Physical Interactions	IREF-biogrid
ICAM1	ITGB2	0.0161116	Physical Interactions	IREF-biogrid
ICAM1	MSN	0.00540141	Physical Interactions	IREF-biogrid
GRAP2	CSF1R	0.108128	Predicted	Wu-Stein-2010
CCL2	ITGAM	0.0629261	Predicted	Wu-Stein-2010
CCL2	CCL13	0.0928114	Predicted	Wu-Stein-2010
CCL2	ITGB2	0.0200399	Predicted	Wu-Stein-2010
ICAM4	ITGAM	0.567845	Predicted	Wu-Stein-2010
CCL7	CCL13	0.159791	Predicted	Wu-Stein-2010
CCL7	CCL2	0.0559372	Predicted	Wu-Stein-2010
CD14	ITGAM	0.122243	Predicted	Wu-Stein-2010
CD14	ITGB2	0.0389305	Predicted	Wu-Stein-2010
MSN	ITGB2	0.0176003	Predicted	Wu-Stein-2010
CSF1	CSF1R	0.0732331	Predicted	I2D-IntAct-Mouse2Human
GRAP2	CSF1R	0.319336	Predicted	I2D-IntAct-Mouse2Human
CCL13	CCR2	0.267294	Predicted	I2D-INNATEDB-Mouse2Human
SPI1	CSF1R	0.0420284	Predicted	I2D-INNATEDB-Mouse2Human
CCL13	CCR2	1	Predicted	I2D-BioGRID-Mouse2Human
CCL13	CCR2	1	Predicted	I2D-BIND-Mouse2Human
CCL13	CCR2	1	Predicted	I2D-MGI-Mouse2Human
ITGA9	ITGAM	0.0409717	Shared protein domains	INTERPRO
ITGB2	ITGAM	0.00958468	Shared protein domains	INTERPRO
ITGB2	ITGA9	0.00905748	Shared protein domains	INTERPRO
ITGA4	ITGAM	0.0409717	Shared protein domains	INTERPRO
ITGA4	ITGA9	0.0616517	Shared protein domains	INTERPRO
ITGA4	ITGB2	0.00905748	Shared protein domains	INTERPRO
CCL2	CCL13	0.0281416	Shared protein domains	INTERPRO
ITGAD	ITGAM	0.0324067	Shared protein domains	INTERPRO
ITGAD	ITGA9	0.0409717	Shared protein domains	INTERPRO
ITGAD	ITGB2	0.00958468	Shared protein domains	INTERPRO
ITGAD	ITGA4	0.0409717	Shared protein domains	INTERPRO
ICAM4	VCAM1	0.0323643	Shared protein domains	INTERPRO
CCL7	CCL13	0.0281416	Shared protein domains	INTERPRO
CCL7	CCL2	0.0281416	Shared protein domains	INTERPRO
THY1	VCAM1	0.0113617	Shared protein domains	INTERPRO
ICAM1	VCAM1	0.0188587	Shared protein domains	INTERPRO
ICAM1	ICAM4	0.0963385	Shared protein domains	INTERPRO
ITGA9	ITGAM	0.0377983	Shared protein domains	PFAM
ITGA4	ITGAM	0.0377983	Shared protein domains	PFAM
ITGA4	ITGA9	0.069037	Shared protein domains	PFAM
CCL2	CCL13	0.0227273	Shared protein domains	PFAM
ITGAD	ITGAM	0.0399862	Shared protein domains	PFAM
ITGAD	ITGA9	0.0377983	Shared protein domains	PFAM
ITGAD	ITGA4	0.0377983	Shared protein domains	PFAM
CCL7	CCL13	0.0227273	Shared protein domains	PFAM
CCL7	CCL2	0.0227273	Shared protein domains	PFAM
ICAM1	ICAM4	0.294498	Shared protein domains	PFAM
