# Supplementary material for: Identifying Aging-Related Biomarkers and Immune Infiltration Features in Diabetic Nephropathy Using Integrative Bioinformatics Approaches and Machine-Learning Strategies
Source: Biomedicines. 2023 Sep 4;11(9):2454. doi: 10.3390/biomedicines11092454 (PMC10525809; doi:10.3390/biomedicines11092454)
Supplement: Supplementary file 1 [file biomedicines-11-02454-s001.zip › Supplementary Table S17.xlsx]

## Sheet: Sheet1
RT-qPCR results for the expression of CCR2, VCAM1, CSF1R, and ITGAM
Group	gene	CT1	CT2	CT3	CT4	CT5	CT6	Ave CT
control	β-actin	17.0097	17.7169	16.791	16.9981	16.7976	16.7294	17.0071
model	β-actin	18.4002	18.022	17.8942	17.9898	18.26	17.7923	18.0598
Group	gene	CT1	CT2	CT3	CT4	CT5	CT6	Ave CT	△CT	△△CT	2-△△CT	△CT1	△CT2	△CT3	△CT4	△CT5	△CT6	△△CT1	△△CT2	△△CT3	△△CT4	△△CT5	△△CT6	2-△△CT1	2-△△CT2	2-△△CT3	2-△△CT4	2-△△CT5	2-△△CT6
control	CCR2	28.6528	28.9236	28.8821	28.6774	28.3806	28.487	28.6673	11.6602	0	1	11.6457	11.9165	11.875	11.6703	11.3735	11.4799	-0.0144272	0.256367	0.214857	0.0101585	-0.286648	-0.180307	1.01005	0.837194	0.861631	0.992983	1.2198	1.13313
model	CCR2	27.9472	28.328	28.342	27.9689	27.844	28.2157	28.1076	10.0479	-1.61227	3.05732	9.88749	10.2682	10.2823	9.90916	9.78425	10.156	-1.77267	-1.39197	-1.37791	-1.751	-1.8759	-1.50417	3.41686	2.62436	2.59891	3.36591	3.67032	2.83662
Group	gene	CT1	CT2	CT3	CT4	CT5	CT6	Ave CT	△CT	△△CT	2-△△CT	△CT1	△CT2	△CT3	△CT4	△CT5	△CT6	△△CT1	△△CT2	△△CT3	△△CT4	△△CT5	△△CT6	2-△△CT1	2-△△CT2	2-△△CT3	2-△△CT4	2-△△CT5	2-△△CT6
control	VCAM1	28.5804	28.697	28.6352	28.9207	28.9365	29.0407	28.8018	11.7946	0	1	11.5733	11.6899	11.6281	11.9136	11.9294	12.0336	-0.221375	-0.104727	-0.166516	0.118923	0.13479	0.238905	1.16584	1.07529	1.12234	0.920875	0.910802	0.847388
model	VCAM1	28.3418	27.9002	27.9553	28.2724	28.3482	27.996	28.1356	10.0759	-1.71876	3.29154	10.282	9.84042	9.89554	10.2126	10.2884	9.93623	-1.51262	-1.95423	-1.89911	-1.582	-1.50622	-1.85841	2.85327	3.87509	3.72983	2.99384	2.84064	3.62609
Group	gene	CT1	CT2	CT3	CT4	CT5	CT6	Ave CT	△CT	△△CT	2-△△CT	△CT1	△CT2	△CT3	△CT4	△CT5	△CT6	△△CT1	△△CT2	△△CT3	△△CT4	△△CT5	△△CT6	2-△△CT1	2-△△CT2	2-△△CT3	2-△△CT4	2-△△CT5	2-△△CT6
control	CSF1R	25.9676	25.7358	25.9344	25.8494	25.934	25.9334	25.8924	8.88533	0	1	8.96051	8.72867	8.92731	8.84229	8.92693	8.92625	0.0751867	-0.156657	0.0419817	-0.0430384	0.0416059	0.0409212	0.949219	1.1147	0.97132	1.03028	0.971573	0.972034
model	CSF1R	25.6609	25.728	25.6207	25.6183	25.7382	25.5431	25.6515	7.59179	-1.29354	2.45129	7.60119	7.66828	7.56094	7.55857	7.67841	7.48333	-1.28414	-1.21705	-1.32438	-1.32676	-1.20692	-1.402	2.43537	2.32471	2.50426	2.50839	2.30845	2.64267
Group	gene	CT1	CT2	CT3	CT4	CT5	CT6	Ave CT	△CT	△△CT	2-△△CT	△CT1	△CT2	△CT3	△CT4	△CT5	△CT6	△△CT1	△△CT2	△△CT3	△△CT4	△△CT5	△△CT6	2-△△CT1	2-△△CT2	2-△△CT3	2-△△CT4	2-△△CT5	2-△△CT6
control	ITGAM	28.9258	28.9072	28.9761	28.813	28.9824	28.8359	28.9068	11.8996	0	1	11.9187	11.9001	11.969	11.8059	11.9753	11.8288	0.0190862	0.000487645	0.0693639	-0.0937182	0.0756601	-0.0708796	0.986858	0.999662	0.953058	1.06712	0.948908	1.05036
model	ITGAM	28.7971	28.7414	28.5472	28.7633	28.7318	28.6187	28.6999	10.6402	-1.2595	2.39412	10.7373	10.6817	10.4874	10.7036	10.6721	10.5589	-1.16236	-1.21799	-1.41224	-1.19606	-1.22757	-1.34075	2.23823	2.32623	2.6615	2.29113	2.34172	2.53284
