# Supplementary material for: Identifying Aging-Related Biomarkers and Immune Infiltration Features in Diabetic Nephropathy Using Integrative Bioinformatics Approaches and Machine-Learning Strategies
Source: Biomedicines. 2023 Sep 4;11(9):2454. doi: 10.3390/biomedicines11092454 (PMC10525809; doi:10.3390/biomedicines11092454)
Supplement: Supplementary file 1 [file biomedicines-11-02454-s001.zip › Supplementary Table S18.xlsx]

## Sheet: Sheet 1
Hub DEARGs expression data of GSE104948 and GSE30529
		GSE104948						GSE30529
Group	CCR2	VCAM1	CSF1R	ITGAM		Group	CCR2	VCAM1	CSF1R	ITGAM
DN	6.10974	12.0583	8.95499	7.86869		DN	0.115996	0.365053	-0.720202	-0.0220284
DN	7.01027	12.8752	9.17362	8.11748		DN	1.04663	0.720256	0.473245	0.912171
DN	5.47317	12.3239	7.81216	6.32226		DN	1.24567	1.35136	1.0079	1.49454
DN	5.82851	12.1164	8.97412	7.68554		DN	2.59197	0.993033	1.86424	2.28743
DN	7.48434	12.9582	9.34486	8.06743		DN	2.01442	-0.0803213	2.30773	2.71122
DN	5.63117	12.5937	8.36002	5.67486		DN	0.762532	1.0919	0.174935	0.789057
DN	7.21377	12.3405	9.6242	8.02436		DN	0.876143	0.0255613	0.128095	0.518253
Control	5.27733	11.9533	7.50692	6.61815		DN	1.24813	-0.0255613	0.479026	0.948716
Control	5.36999	12.6128	7.38478	5.69478		DN	0.0822546	1.44259	-0.670704	0.496642
Control	5.48277	11.5182	7.20915	6.08749		DN	1.57173	1.61035	0.0680475	2.35676
Control	5.48945	11.5317	7.53653	6.29509		Control	-0.000813246	-0.467105	-0.577212	-0.52986
Control	5.49544	11.4849	7.38687	5.85095		Control	-0.197107	0.250487	0.0316319	-0.317123
Control	5.25195	12.0105	7.67812	6.58158		Control	-0.0822015	-0.820045	-0.623251	-0.201072
Control	5.54819	10.6548	6.88102	5.73333		Control	0.221041	-1.80546	0.111479	-0.485859
Control	5.29911	12.1438	7.2091	6.38544		Control	0.0571055	0.129147	-0.664472	0.0220284
Control	5.58633	11.2259	7.48936	7.11775		Control	-0.163374	0.156848	-0.543355	0.0711517
Control	5.45173	11.9536	7.23206	6.36307		Control	-0.114728	-0.507919	-0.286076	-0.71266
Control	5.33294	11.0134	7.3738	6.18463		Control	-0.335697	-0.512644	-0.591732	-0.196357
Control	5.50777	11.1231	7.37201	5.85296		Control	-0.38723	-0.123026	-0.765361	-0.207677
Control	5.46182	10.3927	7.38829	6.03332		Control	-0.170784	-2.35968	-0.0316315	-0.353723
Control	5.57887	12.4259	7.8651	6.96264		Control	-0.0113266	-0.874981	0.178949	-0.104128
Control	5.56173	10.3324	6.85876	5.78002		Control	-0.166299	-1.24888	-0.908642	-0.572793
Control	5.43599	11.3681	7.22699	5.45639
Control	5.40231	11.3727	6.8814	5.78334
Control	5.21178	11.3058	7.16215	6.37214
