# Supplementary material for: Identifying Aging-Related Biomarkers and Immune Infiltration Features in Diabetic Nephropathy Using Integrative Bioinformatics Approaches and Machine-Learning Strategies
Source: Biomedicines. 2023 Sep 4;11(9):2454. doi: 10.3390/biomedicines11092454 (PMC10525809; doi:10.3390/biomedicines11092454)
Supplement: Supplementary file 1 [file biomedicines-11-02454-s001.zip › Supplementary Table S19.xlsx]

## Sheet: Sheet 1
Hub DEARGs expression data for ROC analysis
		merged dataset						GSE104948						GSE30529
Group	CCR2	VCAM1	CSF1R	ITGAM		Group	CCR2	VCAM1	CSF1R	ITGAM		Group	CCR2	VCAM1	CSF1R	ITGAM
DN	2.56166	6.37142	3.50101	2.52615		DN	6.10974	12.0583	8.95499	7.86869		DN	0.115996	0.365053	-0.720202	-0.0220284
DN	2.56365	5.79161	3.73592	3.04462		DN	7.01027	12.8752	9.17362	8.11748		DN	1.04663	0.720256	0.473245	0.912171
DN	3.59023	6.77136	4.69838	4.48186		DN	5.47317	12.3239	7.81216	6.32226		DN	1.24567	1.35136	1.0079	1.49454
DN	2.7619	5.50053	3.44157	2.68062		DN	5.82851	12.1164	8.97412	7.68554		DN	2.59197	0.993033	1.86424	2.28743
DN	2.1521	5.76571	2.74332	2.50911		DN	7.48434	12.9582	9.34486	8.06743		DN	2.01442	-0.0803213	2.30773	2.71122
DN	2.92273	6.43104	3.86387	3.31604		DN	5.63117	12.5937	8.36002	5.67486		DN	0.762532	1.0919	0.174935	0.789057
DN	4.5913	6.39604	4.96204	3.81722		DN	7.21377	12.3405	9.6242	8.02436		DN	0.876143	0.0255613	0.128095	0.518253
Control	2.75862	4.15591	3.51551	1.9659		Control	5.27733	11.9533	7.50692	6.61815		DN	1.24813	-0.0255613	0.479026	0.948716
Control	2.09421	5.93487	3.47073	2.14379		Control	5.36999	12.6128	7.38478	5.69478		DN	0.0822546	1.44259	-0.670704	0.496642
Control	2.01444	5.18174	3.55848	2.23199		Control	5.48277	11.5182	7.20915	6.08749		DN	1.57173	1.61035	0.0680475	2.35676
Control	2.06267	5.55668	3.25336	2.32285		Control	5.48945	11.5317	7.53653	6.29509		Control	-0.000813246	-0.467105	-0.577212	-0.52986
Control	2.10576	4.64234	3.4371	2.11309		Control	5.49544	11.4849	7.38687	5.85095		Control	-0.197107	0.250487	0.0316319	-0.317123
Control	2.05142	3.95641	3.0794	2.31594		Control	5.25195	12.0105	7.67812	6.58158		Control	-0.0822015	-0.820045	-0.623251	-0.201072
Control	2.11605	5.40745	3.56032	2.2549		Control	5.54819	10.6548	6.88102	5.73333		Control	0.221041	-1.80546	0.111479	-0.485859
Control	2.09258	5.59575	3.5667	2.61533		Control	5.29911	12.1438	7.2091	6.38544		Control	0.0571055	0.129147	-0.664472	0.0220284
Control	2.13828	5.37102	2.78378	2.07804		Control	5.58633	11.2259	7.48936	7.11775		Control	-0.163374	0.156848	-0.543355	0.0711517
Control	1.92041	5.3276	3.16638	2.23744		Control	5.45173	11.9536	7.23206	6.36307		Control	-0.114728	-0.507919	-0.286076	-0.71266
Control	2.13035	4.84874	3.84148	2.65119		Control	5.33294	11.0134	7.3738	6.18463		Control	-0.335697	-0.512644	-0.591732	-0.196357
Control	2.2062	5.10419	2.89771	2.39065		Control	5.50777	11.1231	7.37201	5.85296		Control	-0.38723	-0.123026	-0.765361	-0.207677
Control	2.11014	4.44607	3.15357	1.74905		Control	5.46182	10.3927	7.38829	6.03332		Control	-0.170784	-2.35968	-0.0316315	-0.353723
Control	2.15401	5.30745	3.26336	2.38031		Control	5.57887	12.4259	7.8651	6.96264		Control	-0.0113266	-0.874981	0.178949	-0.104128
Control	2.36299	5.26229	3.50624	2.63359		Control	5.56173	10.3324	6.85876	5.78002		Control	-0.166299	-1.24888	-0.908642	-0.572793
Control	2.06695	4.82164	2.89955	2.07012		Control	5.43599	11.3681	7.22699	5.45639
Control	2.27008	5.38716	3.58347	2.43908		Control	5.40231	11.3727	6.8814	5.78334
Control	2.20625	4.66919	3.29217	2.10463		Control	5.21178	11.3058	7.16215	6.37214
DN	2.68303	5.86783	4.91852	2.94152
DN	2.20866	5.41074	3.48448	2.32977
DN	3.94676	6.27157	4.10196	3.32483
DN	2.73776	5.79456	3.89001	4.08542
DN	2.96424	5.47093	3.52736	2.45248
DN	1.96225	4.96782	3.38811	1.98046
DN	3.15795	6.17611	4.0791	3.17444
DN	3.1955	5.50347	4.32747	3.35562
DN	2.49571	5.41904	3.81334	2.59894
Control	1.93564	4.88654	3.01962	1.97079
Control	2.07792	5.68419	3.28297	2.57997
Control	1.92333	5.44171	3.12918	1.78297
Control	2.04363	4.25929	3.15267	2.1259
Control	2.27373	5.02006	2.93208	2.15034
Control	1.96722	5.18095	3.10059	2.34953
Control	2.20448	5.00338	3.25335	2.14737
Control	2.33443	5.13019	2.9705	2.52354
Control	2.56495	5.61788	3.73706	2.82833
Control	2.67937	5.43673	3.55802	2.7212
Control	1.89641	4.69321	2.97862	1.91683
Control	2.12838	5.17203	2.99622	2.44981
Control	1.84076	5.73007	2.97659	2.12693
