# Supplementary material for: Identifying Aging-Related Biomarkers and Immune Infiltration Features in Diabetic Nephropathy Using Integrative Bioinformatics Approaches and Machine-Learning Strategies
Source: Biomedicines. 2023 Sep 4;11(9):2454. doi: 10.3390/biomedicines11092454 (PMC10525809; doi:10.3390/biomedicines11092454)
Supplement: Supplementary file 1 [file biomedicines-11-02454-s001.zip › Supplementary Table S2.xlsx]

## Sheet: before_merge
The merged datasets of GSE104954 and GSE30528 before batch removal
Tag	GSM2811029	GSM2811030	GSM2811031	GSM2811032	GSM2811033	GSM2811034	GSM2811035	GSM2811043	GSM2811044	GSM2811045	GSM2811046	GSM2811047	GSM2811048	GSM2811049	GSM2811050	GSM2811051	GSM2811052	GSM2811053	GSM2811054	GSM2811055	GSM2811056	GSM2811057	GSM2811058	GSM2811059	GSM2811060	GSM756992	GSM756993	GSM756994	GSM756995	GSM756996	GSM756997	GSM756998	GSM756999	GSM757000	GSM757001	GSM757002	GSM757003	GSM757004	GSM757005	GSM757006	GSM757007	GSM757008	GSM757009	GSM757010	GSM757011	GSM757012	GSM757013
A1CF	8.7372	9.61853	6.53121	9.16687	8.63458	7.96634	8.03516	8.42418	8.53369	8.85151	8.87379	8.46415	8.85613	8.90891	8.54474	8.79196	8.8496	8.60702	8.5975	8.93689	8.19768	8.59475	8.72077	8.81627	8.69038	0.758476	-0.97909	-2.92345	-0.435628	1.55548	1.77939	0.862587	1.00323	-0.352456	0.150455	-0.150455	-0.628585	-0.295355	-1.05179	-0.230667	-1.31023	0.637917	0.527294	-0.406346	0.530377	1.02234	0.795359
A2M	10.1867	10.257	11.0504	9.99474	9.24375	10.1404	10.8292	8.64785	10.4053	9.47103	9.61847	9.25325	9.51561	10.1145	10.0807	8.75457	8.81944	10.6547	9.33192	8.9719	9.91892	10.1178	8.57049	9.83299	9.60783	0.49161	-0.763254	-0.323194	-0.0088377	0.0416908	-0.624372	0.288435	-0.0347805	0.168221	-0.278288	0.0088377	0.457269	0.367951	0.624579	0.860277	0.578648	-1.47249	-0.605934	1.12347	-1.50957	-1.43171	-1.68505
A4GALT	5.24368	5.41255	5.37144	5.24847	5.32137	5.23473	5.01925	5.89495	5.27995	5.31154	5.38851	5.46896	5.53181	5.76599	5.41255	5.4368	5.38303	5.90741	5.2997	5.57403	5.33056	5.42387	5.68258	5.34059	5.43447	0.015161	0.273706	0.440658	-0.022583	0.440166	0.49897	-0.17624	-0.459896	0.242341	0.0987172	-0.0322118	-0.27124	0.0327482	-0.166938	-0.015161	0.310087	-0.376889	-0.02844	-0.486227	0.0754933	-0.0451751	0.140723
A4GNT	4.53697	4.49979	5.02033	4.64629	5.05776	4.69698	4.72337	5.11118	4.49923	4.76252	4.62229	4.58499	4.64446	4.52721	4.68272	4.62316	4.56877	5.27709	4.78606	4.61127	4.87538	4.6138	4.72664	4.79821	4.5065	0.063941	0.346657	0.077559	0.368177	-0.0756025	-0.0689402	-0.116524	-0.18163	-0.0164814	-0.190701	0.122406	-0.0580087	0.252322	0.257974	0.0776219	0.00285292	-0.00285292	-0.0776057	-0.033473	-0.00830936	0.00285292	0.0164824
AAAS	6.82141	6.72072	6.76722	6.89776	7.11877	7.2498	7.09299	7.40728	6.8703	7.00918	6.94152	7.11804	7.05686	6.8231	6.9706	7.47884	7.0482	7.16809	7.24045	7.0016	7.09687	7.06776	7.10527	7.04209	7.06901	0.123275	0.629123	0.590888	0.530038	0.294596	-0.230918	-0.166949	-0.144723	-0.23024	0.0984287	-0.0778146	-0.00770855	0.198434	-0.0034256	-0.175804	0.191376	0.0034256	0.0309401	-0.186199	0.258547	-0.165969	-0.0763555
AACS	7.33633	7.38061	7.21181	7.01585	6.9318	7.21589	6.92442	6.98911	6.99873	7.04228	6.99475	7.1067	7.16416	7.14481	6.93463	7.33175	6.89044	6.95604	7.01129	7.10989	6.91939	7.05827	7.19523	7.07827	7.10104	0.428378	-0.313478	-1.64513	-1.26094	0.114702	0.120794	0.393697	0.404905	-0.394419	-0.313802	0.0198202	0.121243	-0.221451	-0.0198202	0.0467014	0.222601	-1.17016	0.10427	0.434654	-0.0224552	-0.347331	-0.331392
AADAC	4.87514	4.81103	5.50585	4.73592	5.14148	4.83514	4.52767	5.4028	4.66219	4.81103	4.76712	4.67689	4.91998	4.59567	4.6835	4.83565	4.65048	5.00267	5.21979	4.69384	5.3883	4.7287	4.77045	4.80952	4.891	0.0892425	0.148305	0.124193	0.490927	0.365932	0.104174	-0.338804	-0.231089	-0.226404	-0.253409	-0.0699553	0.114266	0.163969	0.0157361	-0.0610089	-0.0848928	0.0216765	0.0879149	-0.115822	-0.0157361	-0.0285926	-0.232905
AAGAB	6.64281	6.37589	6.66295	6.66812	6.78027	6.85969	6.79626	6.52571	6.67678	6.62444	6.61932	6.6993	6.47532	6.56227	6.55962	6.53604	6.74882	6.29371	6.62407	6.59516	6.58324	6.45481	6.79914	6.7784	6.79939	0.231009	0.448107	-0.164343	-0.573577	0.0747516	0.57187	0.547591	0.181996	0.0785122	-0.318525	-0.0233223	0.344172	-0.165937	0.0994592	-0.380407	0.0493219	0.647661	-0.126465	-0.157179	0.514056	-0.12271	0.0638568
AAK1	4.62061	4.71484	4.70776	4.51784	4.69538	4.78481	4.66861	4.83516	4.68844	4.77251	4.66428	4.64451	4.65706	4.71371	4.76419	4.85922	4.5957	4.74378	4.86712	4.77508	4.80867	4.84744	4.69375	4.79566	4.63692	0.105436	0.686952	0.196923	0.125984	0.234112	-0.0886166	-0.319626	-0.218748	0.145422	-0.0719028	0.0405555	-0.073779	0.109951	0.0235764	-0.0188394	0.0585957	-0.0313252	0.111308	-0.12761	-0.00828657	0.108073	0.0355117
AAMDC	7.03435	7.31466	6.67523	6.94649	6.81446	7.00089	6.49363	6.97156	6.96201	7.0691	6.92401	7.07015	6.68906	7.13803	6.80825	7.15876	6.83692	6.67998	7.09004	6.95943	7.14521	6.83313	7.08783	7.04983	6.95073	0.0466532	0.0143895	-0.0509326	-0.389907	0.0872057	-0.0569702	-0.621454	-0.49601	-0.147254	0.138384	0.40256	0.203146	-0.0596933	0.028463	0.016385	-0.0633971	-0.271355	0.140586	0.155013	0.502044	-0.0657336	0.217281
AAMP	8.24525	7.88887	8.53701	8.26607	8.40047	8.28418	8.42117	8.40799	8.52044	8.39319	8.45343	8.31851	8.38754	8.21986	8.28939	8.33868	8.36527	8.43162	8.31857	8.28827	8.29054	8.29845	8.48291	8.58331	8.35661	-0.000974	-0.550465	0.336153	0.209559	0.65508	0.592916	0.631017	0.0613289	0.671308	-0.297582	-0.315047	-0.541522	-0.544095	-0.783383	-0.634895	-0.800192	-1.23904	0.000974	-0.0429239	0.573826	0.211792	0.0152359
AANAT	4.44909	4.28489	4.59081	4.50858	4.9899	4.93691	4.47705	5.4285	4.61451	4.98689	4.58439	4.42323	4.65252	4.59819	4.39721	4.79209	4.96257	5.01266	4.43012	4.45072	4.64507	4.57634	4.61222	4.74339	4.61491	-0.0914452	0.380874	0.263114	0.0692635	-0.00276566	0.0826993	0.0141282	-0.0241046	0.0894809	-0.119368	-0.024467	0.0383172	0.176562	-0.313042	-0.0140309	-0.0250635	-0.188166	0.00276566	-0.102712	0.134987	0.122866	-0.0306344
AAR2	7.40848	7.06662	7.35148	7.32589	7.20354	7.43689	7.44031	7.29348	7.32368	7.35766	7.21972	7.35121	7.3343	7.24841	7.0981	7.24541	7.35373	7.46472	7.37205	7.18497	7.14131	7.22855	7.29275	7.32347	7.37187	0.0846777	-0.912586	-0.693219	-0.248075	-0.287218	-0.361261	-0.184669	-0.00146294	0.010663	-0.0554819	-0.0854063	0.207884	0.00480557	0.00146294	0.123815	0.252601	-0.227872	0.395916	0.422657	0.153515	0.141823	-0.130472
AARS	9.33027	8.95072	8.8513	9.28466	9.257	9.11642	9.06666	9.52174	9.14968	9.16553	9.13277	9.2626	9.20673	9.11465	9.13956	9.21971	9.16895	9.51073	9.02457	9.05011	8.86938	9.20702	9.22304	9.23946	9.21629	-0.00125313	-1.02832	-0.421449	0.00275993	0.171221	0.782907	0.606895	0.37479	0.0718746	0.00125313	-0.105568	-0.17136	-0.141491	-0.0628681	0.212614	-0.605892	-1.28381	0.0561619	0.220543	-0.147229	0.191835	-0.0126619
AASDHPPT	8.62498	8.85482	8.25757	8.29603	8.2397	8.03725	8.32339	7.54932	8.40584	8.21923	8.57809	8.67123	8.37984	8.21513	8.31959	8.27238	8.45482	8.33568	8.22456	8.37894	8.0996	8.46588	8.48219	8.13659	8.31376	0.67867	-0.547104	-0.0769532	-0.5389	0.288867	0.0344179	0.470827	0.21554	-0.501369	0.250561	-0.126549	0.0882063	0.1411	0.0873575	-0.154696	0.0181396	0.800679	-0.19252	0.322081	-0.46974	0.126252	0.102597
AASS	6.00735	6.27743	5.35202	6.01087	5.88246	5.60425	5.38682	6.11563	6.09798	6.17101	6.54822	6.32581	6.53214	6.4831	6.73001	6.55092	6.19745	6.80692	6.51814	6.86656	5.73582	6.711	6.61604	6.54502	6.80892	-0.0454037	0.0762567	-0.691794	-0.865467	-0.837244	-0.443336	-0.0249557	-0.051614	-0.787987	0.783988	-0.11314	0.124383	0.945108	0.673006	0.365793	0.675092	0.158763	-0.147161	0.0339961	-0.575572	0.0631478	0.136912
AATF	8.84725	8.97939	8.60775	8.72058	8.63029	8.71906	8.51085	8.17962	8.80221	8.74003	8.57306	8.44495	8.78694	8.51675	8.4889	8.73624	8.79364	8.61208	8.54985	8.74076	8.41478	8.74244	8.59403	8.59163	8.71142	-0.119176	-0.449462	-0.738789	0.0342131	0.499184	0.467781	0.663195	0.606757	-0.0342131	-0.0596924	0.0468903	-0.139437	-0.0974131	-0.234808	-0.269799	-0.854527	-0.712093	0.790486	0.551682	0.571286	0.436348	0.239216
AATK	6.77251	6.86064	7.09951	6.89594	7.22554	7.28178	7.19399	7.6917	6.78356	7.0849	6.98664	6.85148	7.08963	6.91617	6.89493	7.04264	7.1046	7.62353	7.08752	7.09406	7.15362	7.00038	7.14039	7.07549	7.06732	-0.178874	0.696636	0.147445	0.265	0.0762196	-0.202762	-0.905403	-0.824298	0.0375385	-0.0325737	-0.141821	0.0665436	0.0966539	-0.290171	0.0325737	0.119264	-0.0557127	-0.287671	-0.312664	0.0639648	0.246095	-0.321017
ABAT	10.3748	10.2721	8.37832	10.4304	10.032	9.50438	9.13889	9.67241	9.83349	10.0915	10.5375	10.3778	10.2247	10.1316	9.94237	9.95522	10.0394	9.95823	10.2105	10.3004	9.31994	10.0123	10.3989	10.0535	10.2836	0.0361109	-1.16276	-2.82447	-0.891319	0.363691	0.197055	0.0371068	0.0864865	-0.507902	-0.0636206	0.0482262	-0.223718	0.289931	-0.318799	0.0854006	-0.142199	0.369454	0.112733	-0.677269	0.080681	0.501521	0.12524
ABCA1	8.82575	8.56667	8.23734	8.92203	8.68794	8.2258	8.39558	7.74092	8.11898	8.20656	8.71962	8.56662	8.86724	8.09329	7.9389	7.63634	8.39487	8.67324	7.9977	8.90574	7.70396	8.60229	8.50723	8.27712	8.3467	0.415079	0.14778	0.422325	0.158633	0.569769	-0.0452544	0.906002	0.304774	-0.417427	0.245751	-0.360572	-0.184281	0.355723	-0.146102	-0.0736148	0.0946835	0.296698	-0.0746431	-0.608809	-0.632723	0.00148725	-0.0850401
ABCA11P	4.04975	4.08028	3.89112	3.95544	4.11854	4.29392	3.90982	4.08438	4.21022	4.29103	4.28999	4.32389	4.06269	4.33956	4.03375	3.86321	4.23948	3.66463	4.15129	4.18495	4.67777	3.95431	3.79588	3.87654	4.02153	-1.00592	0.120684	-0.226382	-0.454054	-0.657632	-0.201254	-0.232839	-0.505783	-0.640529	-0.116852	-0.475437	0.583482	0.109656	0.310116	-0.0139556	0.347387	0.0396948	0.0710697	0.333427	0.447837	0.0139556	0.774403
ABCA12	3.51214	3.39159	3.55876	3.4719	3.55154	3.47375	3.42178	3.50038	3.33033	3.45214	3.39377	3.37625	3.23877	3.29504	3.37437	3.34904	3.49023	3.47375	3.62725	3.35627	3.44329	3.53773	3.42144	3.48978	3.50476	0.114576	0.548705	0.118541	-0.0918262	0.0323904	-0.0200048	0.220101	-0.111809	-0.094058	-0.191793	0.00499964	-0.0049994	-0.230656	-0.00968528	0.066663	-0.158396	0.013999	0.139448	-0.0142474	0.312377	-0.0738931	0.00854492
ABCA2	5.21617	5.35466	5.51075	5.32537	5.25091	5.18873	5.32917	5.59031	5.13657	5.29028	5.31156	5.18873	5.30677	5.33856	5.37067	5.38293	5.38792	5.46224	5.25977	5.60736	5.51562	5.24259	5.15995	5.3695	5.3574	-0.12348	0.162269	0.34464	0.0800769	0.230193	0.226219	-0.197002	-0.0434899	0.121657	-0.105698	0.00637086	-0.00840092	0.118232	-0.122529	0.138592	0.0559468	-0.204746	-0.0669247	-0.0913835	-0.0038166	-0.0471176	0.0842299
ABCA3	5.83018	5.74248	6.37548	5.83199	5.84709	6.26566	5.71054	5.12378	5.83236	5.85276	5.60348	5.49235	5.54578	5.71523	5.35805	5.47755	5.68094	5.73588	5.62689	5.8496	5.50656	5.53094	5.47117	5.58803	5.72182	-0.20416	0.109874	-0.0276861	0.505414	-0.331347	-0.152306	-0.364486	-0.29024	0.454605	-0.128932	0.298389	0.361156	0.21462	0.22824	-0.24236	-0.136378	-0.245111	0.162662	0.924496	-0.366204	0.304927	0.0276861
ABCA4	5.47952	5.58231	5.31388	5.58456	5.7395	5.74368	5.56393	5.75025	5.65895	5.80387	5.58816	5.56124	5.63868	5.57767	5.49281	5.57858	5.66694	5.63939	5.66693	5.95136	5.67636	5.47282	5.70449	5.53675	5.79564	-0.530946	0.560628	0.30613	0.792186	-0.110469	0.0131078	0.0994534	-0.355567	0.136107	-0.344532	-0.133804	-0.108022	0.189795	-0.198761	0.0723748	0.153384	-0.000547	0.149734	-0.283509	-0.124998	-0.0977631	0.000547
ABCA5	6.15941	6.17862	6.25432	6.22946	6.39098	6.04807	6.23909	5.87969	6.30593	6.27583	6.34556	6.5823	6.53302	6.56159	6.88399	6.82082	6.63475	6.79166	6.36051	6.43243	6.69181	6.06744	6.32689	6.5635	6.50025	-0.222486	0.55527	-0.00255251	-0.40635	-0.437298	-0.26751	0.354202	0.750047	-0.953987	0.0576797	-0.216969	0.147828	0.0994406	0.00255251	0.041492	0.33947	0.863132	0.227552	-0.158912	-0.208489	-0.140248	-0.0614705
ABCA6	4.41452	4.24599	4.33384	4.01428	3.82592	4.34336	4.26603	4.12604	4.32525	4.57465	4.28167	4.0679	4.30331	4.42052	4.52442	4.36938	4.19192	5.17535	4.06939	4.26086	4.17923	4.61525	4.25924	4.2883	4.34264	0.539066	0.134301	0.0676861	-0.184631	0.303868	0.00841999	-0.0505075	-0.0791392	-0.132915	0.0569196	-0.230848	-0.0354342	0.0756178	0.0278091	0.353447	-0.047657	-0.0428591	0.0155859	-0.346707	-0.0224233	-0.00841999	0.0231161
ABCA7	5.26719	5.35258	5.27972	5.10406	5.13348	5.24159	5.33463	5.66985	4.68778	5.08027	5.13353	4.86009	5.32283	5.31617	4.93642	5.25745	4.99094	5.0997	5.17745	4.90624	4.98941	5.10302	5.19227	4.80397	4.98245	0.0381608	-0.0006	0.277545	0.00663423	0.343347	0.0006	-0.023901	0.249544	0.887028	-0.24898	-0.00904179	0.137739	-0.173582	-0.234581	-0.0865741	-0.534864	-0.339334	0.161371	0.0613046	-0.00213051	0.00543022	-0.0257058
ABCA8	6.51916	7.15129	8.21479	6.75388	6.30185	7.21098	7.84357	7.0231	7.72404	7.74637	7.51732	6.90596	7.04564	7.84857	8.33845	6.90424	6.85817	7.89604	7.09821	6.13984	7.90012	8.01501	5.86637	7.32161	7.11303	1.94186	-0.794568	2.40903	-1.07847	1.44383	0.694149	1.10115	2.38577	0.995688	0.250695	-0.0302963	-0.510858	-1.72541	0.654829	-0.118443	0.437834	-1.03546	0.0302968	-0.722195	-1.72946	-1.84029	-1.92621
ABCB1	9.20657	9.01732	7.99124	8.98276	8.80429	8.52747	8.84296	7.58749	9.08092	8.74457	8.91724	8.43659	8.74849	8.78958	8.76716	8.68252	8.89666	8.83344	8.28208	8.93628	8.51322	9.24939	8.98779	9.04902	8.88656	-0.00748444	-0.95609	-0.403156	-1.21851	0.888149	1.74703	2.37701	2.40713	0.83275	-0.452847	-0.577441	-0.144948	0.00748444	-0.350159	0.178511	-0.131526	0.765872	0.569839	0.162154	-0.333529	0.710731	-0.032547
ABCB11	3.68368	3.65168	3.74464	3.788	3.81675	3.77768	3.64245	4.26633	3.75229	3.73065	3.67215	3.65086	3.69046	3.61959	3.75169	3.75532	3.67995	3.81501	3.89263	3.75912	3.70595	3.64404	3.72147	3.60132	3.70252	0.0302804	0.640986	0.263638	0.163638	0.0756536	-0.0402991	-0.273288	-0.248659	0.00552964	-0.0938356	0.0114622	0.0141225	0.00601411	-0.128183	0.000429393	-0.159399	-0.0381393	0.0497854	-0.185028	0.0800519	-0.0599923	0.0262802
ABCB4	4.84455	3.93589	5.38999	4.43698	5.21681	4.29624	4.72089	4.83623	5.01164	4.071	4.92558	4.73728	5.30704	4.21426	4.73277	4.6637	4.67692	4.14587	4.62274	4.51325	4.51595	4.49127	4.8524	4.4989	4.54808	0.287847	0.357571	0.00189591	0.0234485	0.548388	-0.0434484	0.343883	0.576102	-0.201599	-0.0307188	-0.290891	-0.00635576	0.0922141	-0.096076	-0.371281	-0.00189591	0.0468841	0.57043	-0.0300665	-0.13166	0.370502	-0.10594
ABCB6	6.73904	6.85013	6.27454	6.62133	6.63142	6.6815	6.2367	6.68675	6.54992	6.61975	6.70637	6.86406	6.82313	6.72256	6.63428	6.72784	6.27111	6.55738	6.68624	6.99802	6.46594	6.77693	6.88492	6.65195	6.6619	-0.044723	0.0041914	-0.103711	-0.135675	0.344049	1.037	0.269867	0.0288858	0.308473	-0.330527	0.0572865	-0.220194	-0.0578034	-0.189113	-0.194455	-0.0745118	-0.315559	-0.0221894	-0.325664	-0.0564926	0.0798829	0.0752237
ABCB7	7.57852	7.82997	7.00925	7.72072	7.3648	7.04462	7.4741	7.9772	7.6618	7.75425	7.94646	7.94615	7.89691	7.85195	7.65119	7.87173	7.95864	7.82342	7.62917	7.71989	7.74365	7.69741	7.94068	7.73566	7.74067	0.543338	-0.908745	-0.542859	-0.481369	-0.0127654	0.672329	1.20775	1.0869	-0.485273	0.395447	0.0203762	-0.163842	0.0127649	0.0902281	-0.332014	0.141219	0.383106	0.197978	-0.0309644	-0.465828	-0.0711045	-0.305579
ABCB8	5.31579	5.00295	5.18351	5.41144	5.50962	5.48914	5.18796	5.93528	5.32363	5.57236	5.4911	5.49622	5.43755	5.35402	5.37239	5.54655	5.55353	5.73437	5.48293	5.54726	5.28912	5.41225	5.40825	5.25374	5.42368	0.243546	0.152924	0.761372	0.00213718	0.286367	0.489912	0.0927911	-0.0129862	-0.116973	0.00628805	0.232553	-0.0702524	-0.12072	-0.129297	-0.250269	-0.00507832	-0.0779538	0.0212526	-0.127719	-0.00213718	-0.0842447	0.135983
ABCB9	4.97061	5.02928	4.92611	5.07206	5.15253	4.8055	4.67511	5.52097	4.83025	4.88748	4.94019	4.86255	4.98584	4.99879	5.02661	5.143	4.95258	5.63776	5.1757	5.16218	5.21749	4.87595	5.09929	5.0025	4.94331	-0.0191436	1.15628	0.212525	-0.0665944	0.0978541	0.107683	-0.659521	-0.672648	-0.123761	0.00756327	0.174242	-0.0413854	-0.0346537	-0.0749276	0.0610393	0.280477	-0.185272	0.10205	-0.270081	-0.0394545	0.0551684	0.0448837
ABCC1	5.91365	5.9804	6.26039	5.52957	6.11848	6.05798	6.24093	5.39425	5.76179	5.59575	5.58482	5.63758	5.51314	5.51917	5.76046	5.58207	5.75145	5.61213	5.63079	5.44478	5.81855	5.74918	5.53803	5.72334	5.26197	-0.435608	0.451279	0.520974	0.416996	-0.705609	-0.462007	-0.470656	-0.429167	0.0174589	0.49529	-0.180665	0.137694	0.351926	0.751918	0.133177	0.631021	0.253894	-0.0992489	0.416822	-0.352821	-0.123822	-0.20685
ABCC10	6.533	6.56015	6.68976	6.55275	6.47582	6.77384	6.66026	6.19641	6.54946	6.37064	6.39516	6.28316	6.27345	6.3591	6.46125	6.21337	6.44797	6.58108	6.17083	6.51301	6.21553	6.64407	6.43282	6.34865	6.43897	0.0492663	0.44567	0.307742	0.0768967	-0.331853	-0.5529	-0.91714	-0.33104	0.433505	-0.187985	-0.0160604	0.0464401	0.042882	0.10811	0.0683796	-0.0780761	-0.333896	0.0218441	-0.0780354	-0.398818	-0.304694	-0.499813
ABCC2	7.483	6.9008	5.10184	7.46357	7.31162	6.67535	5.96303	6.65557	7.15963	7.22665	7.53281	7.49062	7.70666	6.92164	6.95166	7.17564	7.50303	7.0723	7.18382	6.98425	6.4566	7.58493	7.50059	7.25239	7.16387	0.027185	0.122377	-1.09919	-0.339476	0.983746	1.3224	0.968012	0.678189	-0.406247	-0.0120401	-0.840521	-0.374985	0.343936	-0.363761	0.0120397	-0.500715	-0.249992	0.329922	-0.219189	0.148887	-0.164485	0.0382404
ABCC3	6.24619	7.32158	7.04408	6.31706	6.24911	7.48464	6.8976	6.45134	6.60362	5.96951	6.13366	6.64531	6.22207	6.35234	6.0188	5.97458	6.41489	5.97432	6.00884	6.8255	6.23149	6.23117	6.67167	6.06277	6.48163	-0.158717	0.0273476	1.36338	0.233537	0.383933	0.928137	0.0945942	-0.00064611	0.467851	-0.975268	0.676889	-0.130016	-0.714285	-0.285961	0.19482	-0.170388	-0.123238	0.136821	-0.238969	0.113806	0.40716	-0.248829
ABCC4	8.15122	7.79745	7.20938	7.579	7.62091	7.97681	7.70364	6.56846	7.74724	7.26222	7.50458	7.5392	7.34794	7.15246	7.3508	7.192	7.86381	7.23619	6.89634	7.18516	7.29743	7.50519	7.76542	7.71612	7.72814	0.430805	-0.33601	0.653966	0.0102348	1.41373	0.0558357	1.64056	0.936856	-0.112267	-0.18769	-0.631914	-0.0743237	0.110454	0.147971	-0.0102348	0.181098	0.0475349	-0.0528231	-0.432179	-0.199709	-0.295548	-0.0624676
ABCC5	6.70316	6.75466	7.49629	6.9605	7.0403	7.3371	7.30304	6.74905	7.1628	6.89928	6.81141	6.76631	7.06021	6.93836	7.33698	6.9595	6.95123	7.09177	6.86753	6.8266	7.5461	7.00535	6.49928	7.09904	7.03564	0.154676	0.134665	0.795608	0.0142169	-0.376327	-0.00450516	0.528185	-0.349621	0.303	-0.20984	0.00450516	-0.0127296	0.101382	0.187749	0.294449	0.251401	-0.330122	-0.0825367	-0.605509	-0.143648	-0.366778	-0.233739
ABCC8	5.01116	4.82563	4.9808	4.96725	4.98316	4.62451	5.05018	5.346	4.99748	5.3386	5.08274	5.08613	5.22467	4.9259	5.05165	5.12148	5.47437	5.72314	4.81493	5.41323	5.3201	4.94691	5.21454	5.19085	5.19173	-0.00046611	0.258021	0.144018	0.122359	0.316081	0.250617	-0.107179	-0.207554	0.029001	-0.371366	-0.104429	0.165098	0.101519	-0.23007	0.110371	-0.152686	-0.0220644	-0.0960762	-0.102236	-0.0134642	-0.00148177	0.0807474
ABCC9	3.78854	3.90797	4.18911	3.94045	3.83431	4.04622	4.07642	3.93454	3.86934	3.85446	3.80912	3.77374	3.73254	3.81452	3.88937	3.83336	3.80263	3.9881	3.90825	3.69403	3.96086	3.90238	3.72367	3.86112	3.73101	0.0172405	0.170611	0.418891	0.235129	0.144876	0.0150616	-0.068143	-0.0339959	-0.133929	-0.0814724	-0.198003	0.0392047	0.000117938	-0.0944648	-0.0337747	-0.063671	0.093053	0.248404	-0.0799662	0.038433	-0.17667	-0.0669371
ABCD1	6.59834	6.77472	6.75046	7.12061	7.06472	7.32559	7.16672	7.86724	6.95486	6.89518	6.95557	6.94499	6.99402	7.03227	6.8773	7.25683	7.10201	7.47155	6.80721	6.97099	7.40391	6.76004	7.01579	6.83686	7.06544	-0.184002	0.272579	0.485064	0.436597	0.408785	0.82455	-0.24989	-0.12859	-0.0139937	-0.172184	0.105148	-0.0247273	-0.0806804	-0.000211	0.105625	0.000211	-0.225012	0.017755	-0.246451	0.0798573	-0.00830316	0.00682688
ABCD2	3.50189	3.28721	3.51415	3.567	3.46537	3.42553	3.385	3.6098	3.39569	3.58253	3.4416	3.46891	3.62321	3.43798	3.29184	3.58048	3.64618	3.90558	3.47828	3.48454	3.45165	3.41662	3.54848	3.33555	3.43942	-0.00303411	-0.0299232	0.156015	0.03601	-0.0268114	-0.00592518	-0.0847108	-0.0235159	-0.0386453	0.158473	-0.0358784	0.209607	0.268721	0.0435646	0.107238	0.0199881	0.0746677	0.0338135	-0.0228348	-0.0747464	-0.0631816	0.00303435
ABCD3	9.79628	9.95804	9.24826	9.79961	9.60471	9.44858	9.4655	8.282	9.91707	9.37161	9.91654	9.98256	9.65029	9.5945	9.55125	9.58242	9.63588	9.16257	9.51757	9.85348	9.49947	9.77659	9.93748	9.53215	9.87307	0.403117	-0.437401	-0.795875	-1.29793	0.766631	0.578917	1.0933	1.04461	-1.28426	0.275506	-0.0865183	0.0616999	0.0500784	0.0574427	-0.0500784	0.0912294	0.433217	-0.132638	-0.234579	-0.393718	-0.116059	-0.231104
ABCD4	6.06433	6.06482	5.85555	6.31553	6.34289	6.1541	5.93411	6.30325	6.16335	6.2654	6.43511	5.93284	6.27618	5.83738	6.05933	6.24922	6.13638	6.22081	6.17203	6.21501	5.98509	6.43436	6.22555	6.15944	6.22577	0.278864	0.250829	-0.617036	0.0523829	0.754119	-0.00245452	0.43959	0.486104	-0.2875	-0.180863	-0.206276	0.00130177	0.0678953	-0.27602	-0.0471594	0.0881274	-0.0214019	0.149892	0.0246274	-0.0374505	-0.0221453	-0.0963902
ABCE1	6.88886	6.74121	6.53717	6.68349	6.45963	6.01047	6.67488	5.32581	6.61283	6.5192	6.72705	6.74253	6.64207	6.66391	6.46611	6.6828	6.56656	6.34937	6.59785	6.70729	6.44126	6.50625	6.80448	6.62613	6.68574	0.362055	-5.55e-05	0.409119	-0.23836	-0.156545	0.0208051	0.370962	0.0770643	-0.415086	-0.127986	0.0638747	0.0273302	-0.0480711	-0.072628	0.0285418	0.199202	0.242701	-0.19709	-0.0668447	-0.382885	-0.0336702	0.371039
ABCF1	8.37882	8.18641	7.79864	8.35537	8.31955	8.22369	8.15188	7.86719	8.271	8.25234	8.27419	8.33945	8.15883	8.27333	8.29592	8.23358	8.28799	8.32117	8.32423	8.30155	7.96696	8.30583	8.31199	8.36704	8.21771	-0.0705528	-1.2677	-1.42804	-0.0445414	0.221007	0.646731	0.364832	0.462386	0.201556	-0.299457	-0.0406179	0.0145521	-0.108718	-0.0808134	0.0973825	-0.559689	-0.526621	0.147626	0.169511	0.0580187	0.144761	-0.0145521
ABCF2	5.44305	5.3804	5.45057	5.5472	5.62826	5.42365	5.54054	5.62343	5.50708	5.50275	5.42875	5.41135	5.55294	5.45304	5.41796	5.6209	5.5305	5.40608	5.4702	5.38788	5.48734	5.3945	5.5821	5.4315	5.50363	0.252441	-0.105506	0.0859223	0.119763	0.00684452	0.104637	0.310928	0.196047	0.0898232	-0.142333	-0.00791245	-0.162672	-0.126165	-0.110639	-0.0360665	-0.167321	-0.501091	0.106768	0.198101	-0.121965	-0.0592675	0.104128
ABCF3	7.16858	6.98044	6.70911	7.28805	7.20241	7.23324	6.94234	7.36122	7.11878	7.20897	7.31884	7.2263	7.20412	7.18796	7.28961	7.24305	7.25419	7.29681	7.08975	7.10767	7.00169	7.20604	7.44617	7.38226	7.26038	-0.21543	0.0634098	0.0322175	-0.46028	0.204216	0.965806	1.03135	1.04265	-0.0322175	-0.349336	0.239998	-0.555422	-0.409369	-0.512627	-0.463248	-0.277798	0.33102	-0.272005	-0.773109	0.125059	0.261453	0.113913
ABCG1	6.55608	5.58006	6.03917	6.32927	6.72177	5.82112	6.23748	5.03055	5.6792	5.32428	5.63969	5.67348	6.13544	5.47473	5.36518	5.19726	5.66321	5.87168	5.34706	5.50467	5.32454	5.60711	5.64186	5.73273	5.58872	-0.18124	-0.278577	0.747097	0.759257	0.0673211	-0.532565	1.79878	-0.143612	-0.425835	-0.344513	0.674872	-0.342503	-0.39805	0.0166829	0.525493	0.0180302	0.716877	0.534595	0.103675	-0.160969	-0.235069	0.480019
ABCG2	6.0986	6.59801	5.68066	6.62876	6.61897	5.78914	5.43176	6.67541	6.2314	6.16367	6.72932	6.73285	6.9169	6.26161	5.94634	5.48417	6.77647	6.55291	5.65181	5.94421	5.79981	6.21673	6.89595	6.38749	6.35889	-0.313861	0.460885	0.227169	-0.228975	-0.180234	-0.512411	0.609483	0.110134	-0.14883	0.114618	-0.0516119	-0.511828	0.362942	0.42763	0.333051	0.339983	-0.249045	0.0516119	-0.512411	0.37659	-0.146218	-0.406486
ABCG4	5.2253	5.32146	5.38277	5.46918	5.4138	5.29705	5.10088	6.23282	5.14469	5.24453	5.54973	5.37894	5.35572	5.4428	5.1256	5.39755	5.31497	5.90066	5.51374	5.54027	5.61877	5.49405	5.32696	5.35979	5.48802	-0.269573	0.424243	0.327893	0.426477	0.176354	0.0953207	-0.208331	-0.245173	-0.00697231	-0.0640488	-0.138669	-0.0714331	0.00697231	0.122616	0.123593	0.0975847	-0.0346241	-0.239554	-0.123745	-0.14056	0.060566	0.039176
ABCG5	4.03095	4.31101	4.04136	4.19932	4.01417	4.18426	3.86067	4.26127	4.10779	4.15055	3.9484	3.92344	4.0195	4.03148	3.78175	3.86544	4.17363	4.06341	4.28642	4.23184	4.3661	4.01089	4.26675	4.05134	4.10583	-0.145342	0.236569	0.236569	-0.0191655	0.189085	0.0130029	-0.287529	-0.0179329	0.328165	-0.18398	0.0904851	-0.25192	0.0592217	-0.0968327	-0.00216246	0.21921	0.178494	-0.284367	-0.113765	0.0419488	0.00216246	-0.100325
ABHD10	9.09997	9.05194	8.20869	9.34411	8.88877	8.30988	8.56927	9.12245	9.18921	9.18431	9.25447	9.55708	9.23742	9.17721	8.75653	8.81267	9.38249	9.08431	9.12114	9.22628	8.81126	9.1298	9.40714	9.22057	9.5321	-0.0819988	-0.0234346	-0.944466	-0.455306	0.0727558	0.406575	-0.0141716	0.0122309	-1.0067	-0.0122309	-0.102129	-0.176328	0.183237	0.0308466	-0.0901518	0.022893	0.895746	0.249256	-0.318838	0.37736	0.255733	0.481462
ABHD11	7.15749	6.83604	6.95109	6.75812	6.77402	7.75994	7.01342	6.6904	6.97336	6.91516	6.8362	6.86526	6.95346	6.77025	6.77825	7.27754	7.00387	7.10196	6.90317	6.8481	7.20709	6.62319	7.00459	6.81498	6.92171	0.197187	0.436612	0.547106	0.447767	0.388895	0.0868359	0.348597	-0.0868354	1.1274	-0.581125	0.184747	-0.475823	-0.730564	-0.702363	-0.386778	-0.790184	-0.306217	0.245315	-0.744253	0.39677	-0.501381	-0.379896
ABHD17B	6.93654	6.40498	6.39357	6.84125	6.8679	6.48259	6.45288	6.63555	6.97396	7.15612	7.18132	7.13393	7.09399	6.78289	6.75245	6.53428	7.06163	6.48926	6.89491	6.88148	6.39738	7.05655	7.37278	6.7952	7.05068	-0.191969	0.304751	0.248047	0.0685153	0.084331	0.317337	-0.0114274	-0.178151	-0.162032	-0.120355	-0.418896	-0.289504	-0.169649	-0.132074	0.384757	-0.186074	0.0589566	0.167309	-0.0710607	0.0114274	0.135594	0.262528
ABHD2	5.47701	5.81627	5.53551	5.57542	5.72251	5.87242	5.93936	5.30319	5.6238	5.7296	5.81299	6.12872	5.72419	5.69901	6.08708	5.77903	5.69178	5.8828	5.5435	5.92391	5.53197	5.92443	5.80108	6.02263	5.79393	0.506905	-0.432046	0.504832	0.103382	0.222672	-0.100209	1.04307	0.618552	0.0082404	0.151376	-0.149907	-0.104936	0.0453511	0.299069	-0.182566	0.236566	-0.362894	-0.332267	0.0273606	-0.163301	-0.142356	-0.291101
ABHD3	6.76359	6.78739	6.86681	6.98353	6.81279	6.6092	6.73257	6.14071	6.9273	6.63216	6.83369	6.86909	6.78535	6.94506	6.80561	7.03964	6.76243	6.83875	6.77731	7.01839	6.7057	6.79906	6.84933	6.77766	6.95132	-0.203747	-0.118581	-0.507255	-0.0636978	-0.0992451	-0.487536	-0.0777197	-0.0120144	-0.38346	0.0120144	-0.424671	0.507908	0.592084	0.0893488	0.413307	0.426789	0.150027	-0.347305	0.142803	0.171946	0.0760951	0.034337
ABHD4	8.01589	7.84379	8.34172	7.8905	8.16129	8.44406	8.19114	8.27959	8.11737	8.08159	7.9239	8.02465	8.00632	7.61577	8.07691	7.89896	8.26315	8.31973	8.07983	8.05298	8.16877	8.11362	8.10548	8.22212	8.00919	-0.0862684	0.162691	-0.490064	0.172117	0.0261521	0.365693	-0.059639	-0.066175	0.241173	-0.207209	0.447748	-0.0392065	-0.174664	-0.108661	-0.107217	0.220407	-1.05951	0.503611	-0.0261526	0.538328	0.0828328	0.211327
ABHD5	5.55397	5.48473	5.1994	5.39163	5.38359	5.40659	5.31569	5.0825	5.51156	5.4065	5.27846	5.16578	5.26217	5.46273	5.33314	5.30229	5.47338	5.22783	5.21736	5.39959	5.31569	5.3886	5.52432	5.27947	5.41558	0.346855	-0.0326079	0.138689	0.065537	0.277892	-0.0372241	0.622429	-0.114416	-0.444975	-0.508925	-0.0401158	0.250593	-0.0797429	0.108758	0.136227	0.042642	0.887468	-0.208709	-0.0549107	-0.0994673	0.0949283	0.176775
ABHD6	8.2425	8.72805	6.85771	8.57419	8.12921	7.4261	7.57847	7.93975	7.97351	8.59525	8.41187	8.57768	8.68506	8.04954	7.72216	8.053	8.49545	8.05487	8.22282	8.33769	7.93775	8.53711	8.49178	7.97597	8.27421	0.24637	0.13927	-0.670271	-0.448262	0.988662	0.70273	0.604814	0.778239	0.108053	-0.0589138	-0.0922383	-0.289917	-0.220336	-0.288178	-0.0554063	-0.0883502	0.35767	0.141099	-0.215977	-0.0698906	0.598956	-0.00833988
ABHD8	4.99769	4.95158	5.09397	4.92765	5.29425	4.72002	4.85547	5.48875	5.38955	5.20873	5.13788	5.32772	5.2609	5.14695	5.33537	5.2959	5.24628	5.48746	5.31545	5.16364	5.23289	5.11287	5.20702	5.10993	5.10973	-0.232038	-0.071054	0.717651	0.0039072	2.72e-05	0.325203	-0.328547	-0.225836	0.00652647	-2.72e-05	0.237354	0.140922	-0.0240598	-0.379366	-0.0127096	-0.336405	-0.473299	0.110384	-0.270987	0.442427	0.0987692	0.0412798
ABI1	7.58537	7.58658	7.53321	7.35949	7.29818	7.64531	7.37476	6.06945	7.58044	7.24589	7.54961	7.52428	7.41822	7.12919	7.32984	7.24106	7.38073	6.80557	7.26279	7.39774	7.26178	7.53233	7.39339	7.3372	7.53955	-0.546638	-0.406096	-0.777759	-0.627319	-0.600942	-0.667559	0.644088	0.527717	-0.765495	-0.147871	0.026397	0.00167132	0.080915	0.247739	0.0910251	0.148436	0.733751	-0.0788336	0.890693	0.0491755	0.0889189	0.439034
ABI2	7.45068	7.44844	7.21607	7.48172	7.34604	7.35706	7.25185	7.64491	7.53648	7.4236	7.458	7.47179	7.61858	7.5961	7.55771	7.63927	7.44435	7.61047	7.50131	7.49988	7.46816	7.57853	7.47723	7.63525	7.58191	0.00662494	0.504462	0.281584	-0.0232847	0.229325	0.158765	0.0576592	-0.153849	-0.228061	0.0119126	-0.214119	0.00179041	-0.0397592	0.115487	0.099093	-0.103348	0.298513	-0.0720243	-0.315631	-0.0944999	0.0343812	-0.173793
ABL1	7.95596	8.06527	7.65369	7.68501	7.86819	8.20389	8.06454	7.53448	8.06151	7.78106	7.62528	7.3667	7.68803	7.61505	7.77069	7.51841	7.89022	7.44468	7.44912	7.56215	7.30457	7.74985	7.55874	7.61973	7.46771	0.347185	-1.07399	-0.67375	-0.237897	-0.210076	0.377609	0.00859356	0.437268	-0.834609	0.419385	0.106157	0.0672913	0.115245	-0.312497	0.226151	-0.00859356	-1.87561	0.0240221	0.141623	-0.563372	-0.207962	-0.663762
ABL2	5.56304	5.62734	5.65327	5.49638	5.37738	5.58357	5.6461	5.73917	5.56189	5.56304	5.4526	5.46511	5.3099	5.49525	5.69076	5.34903	5.55084	5.74904	5.41533	5.50294	5.50274	5.58187	5.41286	5.59561	5.40564	-0.298289	0.638834	0.970712	0.450617	0.15349	0.0340576	-0.152718	-0.0260835	0.212207	-0.0620008	-0.189826	-0.293889	-0.264535	-0.155358	0.243496	0.247797	0.0780945	-0.340777	-0.0501647	0.0492806	0.0260835	-0.267203
ABLIM1	8.70693	9.03548	8.82097	8.57238	8.51688	9.3452	8.91939	8.99621	8.83376	9.02241	8.85908	8.96479	8.69925	9.14829	9.0632	8.88438	8.65261	9.14981	8.99306	9.00321	8.45032	8.81159	8.91569	9.05224	8.79967	0.787838	-0.520737	-0.255781	0.749773	0.0876765	0.856568	2.514	1.97157	-0.504737	0.292571	0.201249	-0.271768	-0.118973	-0.639053	0.0172038	-0.381379	0.46327	-0.00935769	-0.876293	-0.283362	0.299734	-0.204694
ABLIM3	6.74332	6.14842	5.93969	6.76165	6.5956	6.89004	5.93544	7.02298	6.47101	6.72361	6.61121	6.63768	6.48952	7.06331	6.53154	7.24034	6.23688	6.56868	6.7397	7.00122	6.03741	6.33575	6.92779	6.61645	6.75339	1.05675	-0.0313034	0.0247221	-0.600504	0.38036	0.326884	0.230303	0.617528	0.0347896	0.0686693	-0.181017	0.136963	0.188298	-0.26844	-0.395335	-0.123702	0.845434	-0.374239	-0.298306	-0.263166	-0.0247216	-0.146386
ABO	5.35978	5.15994	5.35381	5.32732	5.33079	5.35754	5.40424	5.72738	5.21647	5.39253	5.23664	5.11939	5.32901	5.14346	5.14646	5.22316	5.35369	5.25224	5.39801	5.19855	5.22192	5.2102	5.32577	5.38443	5.50251	-0.20829	0.514323	0.92606	0.281118	0.408338	0.129247	-0.102376	-0.0571296	-0.00546861	-0.0916786	0.286657	0.0168035	-0.0236018	-0.251562	-0.11896	-0.0434892	-0.364413	-0.0946209	-0.21613	0.255752	0.128254	0.28122
ABR	6.66908	6.43167	5.82104	6.16955	5.91038	5.74032	6.14225	6.92829	5.77211	6.9234	5.92917	6.70609	5.37554	6.76283	7.22434	5.68843	6.10561	6.69746	6.90641	6.90874	5.59579	6.6134	5.89667	7.33918	6.55306	-0.360538	0.112946	-0.350887	0.235927	-0.516271	-0.264672	-0.0760584	0.0464125	-0.311075	-0.0732131	0.0743189	0.0422552	0.314435	0.325407	0.200624	0.292246	-0.347786	-0.0875881	0.414046	0.10171	0.179028	0.434674
ABT1	7.14265	6.83757	7.28688	7.11906	7.08307	7.27194	7.34218	7.42068	7.20909	7.3127	7.09395	7.2777	7.16885	7.12373	7.06203	7.02513	7.19637	7.18315	6.92701	7.03908	7.01673	7.08557	7.22594	7.01903	7.19669	-0.289669	0.0799871	0.0369329	0.144145	-0.181518	0.14982	-0.0630751	0.264504	0.507065	-0.281222	-0.398619	-0.241366	-0.204899	-0.063622	0.00188208	0.11283	-0.844439	-0.0692801	0.319028	0.410948	0.159453	-0.0018816
ABTB2	6.33784	6.11037	6.51141	6.6105	6.61185	6.79528	6.42191	6.83241	6.48353	6.67925	6.45402	6.81751	6.5448	6.63041	6.80346	6.78917	6.31356	6.91399	6.80959	6.45301	6.6	6.39807	6.7761	6.81492	6.66612	-0.119391	0.320907	0.122358	0.0170484	-0.0170484	0.0506268	0.506486	-0.421889	-0.783233	-0.189669	0.181605	-0.531871	0.417613	-0.152651	0.0976787	0.45396	-0.290156	-0.408484	-0.405033	-0.181589	0.0268078	0.101382
ACAA1	10.1384	10.4387	8.46202	10.1847	10.0156	9.31398	9.42406	10.6323	10.3741	10.597	10.6044	10.6009	10.6104	10.5153	10.5125	10.7077	10.4995	10.4445	10.6027	10.2639	10.4265	10.4569	10.6677	10.539	10.4807	-0.0294914	-0.294961	-1.7464	-0.91246	1.33901	0.623361	0.363181	1.22917	-0.362263	0.0770564	-0.0940032	-0.437575	0.0785098	-0.268993	-0.129888	-0.871084	-0.0683174	0.69501	0.0225682	0.463235	0.441175	0.112475
ACAA2	7.43476	7.34496	6.45358	7.38226	7.25244	7.01944	6.94495	7.35278	7.30899	7.28294	7.26548	7.08234	7.38121	7.19069	6.96521	7.04416	7.41527	7.37183	7.17228	7.36761	7.08444	7.07803	7.46762	7.22728	7.31064	0.134005	-0.0306797	-0.501004	-0.282222	1.1624	0.349347	0.209199	0.494003	0.0761414	0.0991809	-0.0761414	-0.230468	-0.271255	-0.283199	-0.318534	-0.298327	0.669222	0.134648	-0.579328	-0.0187466	0.296708	0.149399
ACACA	6.57908	6.41752	6.62999	6.62005	6.64294	6.84608	6.5536	6.1249	6.41205	6.59221	6.4299	6.27984	6.35826	6.52755	6.33757	6.49137	6.27367	6.6623	6.26147	6.44607	6.15309	6.30969	6.58263	6.52755	6.23329	-0.151936	0.553208	0.0950565	0.187865	0.0892236	0.425155	0.219685	-0.138327	0.066592	-0.0698807	0.0231228	-0.00639129	0.0723293	-0.0462508	0.0384924	0.0299191	0.169669	-0.206021	-0.141474	-0.304107	-0.0776296	-0.07241
ACACB	6.62452	6.49402	6.58625	6.80107	6.86089	6.5538	6.67759	7.31726	6.70096	7.17184	6.95837	7.13113	7.04582	7.23708	7.40225	7.28731	6.88246	7.49994	7.25262	7.10157	7.14033	7.09865	7.04956	7.20828	7.20797	-0.273141	0.402016	-0.871825	-0.514359	-0.203734	0.358411	-1.0011	-0.731102	-0.146484	0.249071	0.24092	0.0961782	-0.000510932	0.21198	0.0408623	0.216098	0.37201	-0.140335	-0.12712	0.180872	0.0822327	-0.121664
ACAD10	6.6736	5.8884	5.89153	6.44748	6.34257	6.46322	6.29603	6.35194	6.20838	6.3968	6.4179	6.61278	6.30042	6.06811	6.18395	6.34704	6.27444	6.41636	6.27122	6.20516	6.09141	6.39322	6.51692	6.06513	6.22118	0.376652	0.255124	0.0447063	-0.32987	0.686329	0.721562	0.0687351	0.317067	0.272889	-0.191236	0.172687	-0.246088	-0.24859	-0.662276	-0.48025	-0.596639	-0.263792	0.252206	-0.554781	0.0700154	-0.125834	-0.0447063
ACAD8	8.07392	7.71026	6.59552	8.32452	7.78613	7.28867	7.27686	8.18476	8.08292	8.12357	8.47549	8.41061	8.23238	8.17022	7.80283	7.95768	8.2685	8.27372	7.95768	8.27807	7.72024	8.113	8.55027	8.01805	8.45272	0.306361	0.0323548	-0.768177	-0.614442	-0.0323548	1.45782	3.07174	2.02066	0.234525	0.567991	0.117505	-0.130133	-0.132831	-0.178583	-0.390078	-0.0654936	1.64158	-0.398434	-0.510343	-0.416032	0.201588	0.514304
ACADL	7.57757	7.43552	6.04154	7.3445	7.3378	6.82196	6.60043	7.09488	7.40864	7.31724	7.5568	7.79048	7.49629	7.11028	7.41855	7.27802	7.64489	7.16664	7.17074	7.33361	7.07872	7.37773	7.77252	7.20128	7.65251	0.584816	-0.581692	-1.65217	-1.91421	0.766658	0.576884	0.836478	0.757488	-0.325161	0.0425801	-0.0404072	-0.627134	0.0183451	-0.299047	-0.220636	-0.164384	0.81317	0.0729163	-0.715033	-0.104128	0.519221	0.0780141
ACADM	10.687	10.6495	9.35972	10.8593	10.278	9.64923	9.7279	10.2249	10.5936	10.6094	10.9697	10.7192	10.7058	10.517	10.4519	10.6642	10.4323	10.0343	10.7125	10.8033	10.5075	10.7148	10.754	10.4803	10.7334	-0.113894	-0.125721	-2.60684	-1.42975	1.06833	0.915023	0.602182	1.22525	-0.794225	0.14286	0.38958	-0.408976	-0.0194836	-0.277918	0.0151777	0.0212984	0.696875	0.0898571	-0.334805	-0.256523	0.137974	-0.0151777
ACADS	7.03941	6.90378	6.53589	7.07413	7.41664	6.92234	6.44812	7.44471	7.11922	7.25658	7.24868	7.14608	7.3514	7.11319	7.14384	7.38715	7.28441	6.93676	7.38704	6.9422	7.36847	7.11703	7.2352	7.14091	7.23832	0.881196	0.388903	-0.0226789	-0.139772	0.809182	0.424629	0.370262	0.444696	0.0303712	0.28857	0.11971	-0.140147	-0.0192237	-0.395409	-0.120208	-0.410238	-0.204376	-0.278475	-0.626538	0.0192237	-0.028163	0.0316057
ACADSB	8.66084	8.20276	6.6226	8.76122	8.60526	7.88291	7.65866	8.28509	8.29043	8.36285	8.7677	8.52854	8.7774	8.75343	8.37637	8.53944	8.64017	8.32202	8.55131	8.81702	8.1491	8.40143	8.9399	8.80278	8.71065	0.145702	-0.687943	-2.44713	-0.742881	0.741807	0.360279	0.907618	1.30375	-0.198413	-0.010417	-0.441593	0.164037	0.457789	0.010417	-0.027441	-0.166185	0.497851	-0.104413	-0.840788	-0.0147781	0.390831	0.241666
ACADVL	10.6403	10.4949	9.73431	10.4117	10.3116	10.6271	10.2134	10.8441	10.6809	10.6366	10.6577	10.6089	10.6463	10.7847	10.7947	10.9635	10.6918	10.4516	10.8484	10.8434	10.7482	10.7221	10.792	10.905	10.6685	0.584113	-0.583504	-1.08113	-0.589506	1.88192	0.951649	0.366623	0.511225	0.975125	0.0479555	-0.0479555	-0.671252	-0.72566	-0.895325	-0.74399	-1.36172	-0.331703	0.869404	-0.186297	0.329821	0.72703	0.338088
ACAN	5.15661	5.48329	5.27538	5.28439	5.28722	5.36015	5.25644	5.87213	5.21049	5.65935	5.28439	5.18178	5.35592	5.20669	5.35333	5.54214	5.26582	5.51707	5.59437	5.28391	5.64645	5.29267	5.38573	5.47175	5.34082	-0.12007	0.559658	0.0906692	-0.0351087	0.185686	0.200359	-0.175555	-0.225862	-0.0925172	-0.282246	-0.101236	-0.0580421	-0.0132755	-0.00408252	0.229442	0.102799	-0.0463373	0.197674	-0.21513	-0.0867968	0.138951	0.056976
ACAP1	5.69784	5.64811	5.65169	5.96012	5.85777	5.50065	5.89147	6.59802	5.54871	5.85101	5.58704	5.69003	5.87905	5.89357	5.48677	5.75152	5.85629	6.33129	6.01811	6.02209	5.81226	5.57128	5.77832	5.56923	5.91025	0.129254	0.801628	0.831291	1.36658	0.400399	-0.368463	-0.160205	-0.105429	-0.172901	-0.132542	0.131886	-0.320196	-0.038002	-0.178285	-0.226103	-0.0370653	-0.355829	0.230524	-0.238152	0.276433	0.0645769	0.090163
ACAP2	5.65855	5.6279	5.72893	5.48211	5.44398	5.34224	5.70812	4.30897	5.50973	5.36585	5.63304	5.58869	5.30906	5.76494	5.85176	5.40116	5.48721	5.42679	5.53143	5.60111	5.35616	5.62547	5.5536	5.67323	5.60317	0.0539453	0.202576	0.0929148	0.0184743	-0.164648	-0.124253	0.415747	0.469405	-0.389299	-0.0310214	0.337973	0.0702515	0.198626	0.225164	-0.0276237	0.114785	0.119041	-0.25773	0.37106	-0.379699	-0.19165	-0.160708
ACAT1	11.3143	11.3381	10.1792	11.5446	11.2292	10.9328	10.8397	11.3324	11.4023	11.4634	11.4778	11.4115	11.4189	11.3825	11.3461	11.557	11.4637	11.4015	11.3361	11.5004	11.152	11.3543	11.541	11.3383	11.3797	-0.0820894	-0.761191	-2.66358	-1.25504	0.696112	0.557668	1.0001	0.914722	-0.128247	0.295059	0.0676107	-0.136885	0.0129786	-0.19109	0.0431786	-0.219251	0.544368	-0.0129786	-0.630253	-0.0265436	0.30256	0.248271
ACAT2	7.33903	7.07262	7.2442	7.28664	7.03464	6.9123	6.9395	7.24611	7.3674	7.49063	7.60876	7.55084	7.50634	6.95271	7.3674	7.70823	7.22134	7.33317	7.29379	7.29128	7.16414	7.38655	7.5786	7.70127	7.34119	0.783155	-0.248129	-1.04803	-0.313068	0.868956	0.824308	1.19585	1.32909	-0.150733	-0.102729	0.140155	-0.26337	-0.0709939	-0.0296388	0.342687	-0.114206	0.724349	0.0750537	0.403263	-0.0821328	0.0296388	-0.199436
ACBD3	7.17518	7.77884	7.27732	7.08683	7.03128	7.32569	7.12299	7.04807	7.15771	7.18675	7.33933	7.38994	7.18137	7.40965	7.46878	7.4874	7.13915	7.27331	7.45263	7.23629	7.43513	7.34183	7.23629	7.22785	7.15762	-0.0755954	-0.523801	-0.111645	-0.0741668	-0.63663	-0.585761	-0.00186205	0.184378	-0.134831	0.174114	0.126824	0.409008	-0.317457	-0.631572	-0.303045	-0.425243	1.25603	0.0224116	-0.18913	0.0429275	0.045531	-0.241296
ACBD4	6.53591	6.74531	6.31494	6.67098	6.7051	6.43482	6.43746	7.28847	6.78104	6.90205	6.82481	6.83004	6.90242	7.0058	6.71593	7.20415	6.92776	6.9892	6.97721	6.91231	6.86228	6.97426	6.97497	6.8331	6.91013	-0.295254	0.612547	0.469368	-0.196455	0.118672	-0.084908	-0.0451283	0.439888	0.350455	0.0702577	0.0943556	-0.275475	-0.0943484	-0.0664406	-0.130577	-0.478971	-0.437937	0.212423	-0.770658	0.0738516	0.0451283	0.093646
ACD	6.5469	6.39414	6.78713	6.35091	6.50634	6.64464	6.68781	6.31005	6.49174	6.42349	6.30283	6.51054	6.43437	6.47972	6.50353	6.52844	6.17442	6.63092	6.52104	6.35837	6.31424	6.35882	6.30798	6.43206	6.22477	0.0712471	-0.405464	0.199938	-0.144527	0.222434	-0.27715	-0.455273	-0.689565	-0.106977	-0.048449	0.0162959	0.0206766	-0.0938883	0.105614	0.151242	0.036531	-0.67179	0.276905	0.283558	0.41111	-0.384769	-0.0162959
ACE	5.00482	5.35081	4.35955	4.99649	5.46387	4.61521	4.82406	5.14335	5.27456	5.20036	4.82449	5.45564	5.30884	5.14701	5.359	5.39079	5.01467	5.2785	4.6538	5.34811	5.00911	4.7343	5.91511	5.31923	5.24073	-0.151069	0.0402088	0.150137	0.0296731	0.223693	-0.11153	-0.274856	-0.161462	-0.155062	0.137013	-0.013257	-0.113406	0.0479341	0.27235	-0.0376654	0.013257	-0.0507622	0.266665	-0.130021	-0.0378528	0.155994	0.0502405
ACE2	9.77587	9.83155	7.63098	9.52883	9.40892	8.71184	9.22605	8.8285	9.67129	9.64412	9.84232	9.46022	9.868	9.24173	9.70413	9.67894	9.79243	9.27737	9.28488	9.67753	9.16935	9.85887	9.6565	9.5715	9.57861	0.561801	-0.829892	-3.08842	-2.18266	0.542829	1.21808	0.99986	1.47779	0.10582	-0.178152	-0.107746	-0.342291	0.114213	-0.403209	0.572145	0.253257	1.43243	-0.126202	-0.619929	-0.488403	0.457656	-0.378244
ACHE	4.1306	4.17257	4.04886	4.02522	4.37588	4.13399	4.13739	4.62275	4.09357	4.08663	4.09346	4.07432	4.08342	4.07551	4.029	4.01981	4.11062	4.38266	4.15789	4.0584	4.3911	4.08714	4.17567	4.27676	4.18244	-0.0457236	0.625843	0.360807	0.263602	0.306595	0.291965	-0.144848	-0.133589	0.0509435	-0.125538	-0.0334264	-0.111482	-0.0291022	-0.0688319	-0.0570609	0.0572066	-0.175533	0.0625815	-0.155569	0.127565	-0.00228723	0.0691017
ACIN1	6.11014	5.87257	5.88772	6.10898	5.80829	6.07822	6.06838	6.09233	5.86383	6.19716	6.12504	6.01859	6.1845	5.97817	6.03398	6.11636	6.37922	6.07318	6.30963	6.22335	6.29261	6.1857	6.16185	6.10451	6.08504	0.331956	0.850801	0.297068	-0.509912	0.146188	0.540323	-0.275422	-0.0936284	0.640767	0.0986371	0.0108123	-0.0933814	-0.303707	-0.260389	-0.166862	0.0759006	-0.615892	-0.0108128	-0.311032	-0.135495	0.151927	0.232521
ACKR1	5.6342	5.83628	7.01086	6.23539	6.08104	6.55682	7.55676	5.36618	5.27344	4.82763	5.10143	4.96042	4.93497	5.3402	5.05304	5.35283	4.95352	5.49997	4.9364	5.1648	5.16057	5.59473	5.01084	5.09415	5.3046	1.76008	0.370317	1.35281	0.38512	1.32336	0.001513	2.48819	0.485465	-0.133773	-0.321767	0.331167	-0.393973	-0.001513	-0.00964785	-0.193296	-0.337785	0.0422487	0.175593	-0.595682	-0.328171	-0.155316	-0.402168
ACKR2	5.28895	5.36088	5.52364	5.61963	5.04587	5.31959	5.30766	5.89023	5.35272	5.26373	5.39385	5.16588	5.4554	5.23208	5.29886	5.59356	5.39048	5.8561	5.51496	5.25872	5.55667	5.63978	5.28566	5.32863	5.44264	-0.443193	0.393451	0.094141	0.399592	-0.108153	0.172139	-0.308153	0.00676251	0.121189	-0.308926	-0.190633	0.190506	-0.194988	0.139239	0.119092	0.144554	-0.0302715	-0.109868	-0.37621	-0.0940609	0.11552	-0.00676251
ACKR3	6.41339	6.46819	5.93637	6.43202	6.57873	6.08088	6.6305	5.76745	7.19652	6.09872	6.1912	6.21786	6.75043	6.3856	7.43621	7.54775	6.2591	5.48986	6.30788	6.72656	6.02684	6.82242	5.57007	6.32794	6.64531	-0.759479	0.0401554	0.440652	-1.15017	-0.59578	-1.0098	0.673042	-0.355566	0.32547	0.493488	-0.291322	0.108626	-0.0401554	0.62187	0.924512	-0.213468	1.20432	0.810385	0.0778618	-2.42003	-0.366735	-0.936274
ACLY	8.40087	8.06505	7.66444	7.99768	7.8886	7.96902	7.70012	7.81674	8.37585	7.96315	7.97937	8.21368	7.97523	8.17232	8.29509	8.4738	8.2764	8.19668	8.23514	8.34152	7.73801	7.98009	8.38783	8.18302	8.34803	0.0191388	-0.328972	0.000838598	-0.309479	0.460059	0.751536	1.16668	0.883191	0.0445093	-0.0491103	-0.230825	-0.268487	0.037752	-0.322083	-0.0313295	-0.431766	0.504389	0.0417547	-0.00951433	-0.135587	-0.0286374	0.116048
ACO1	10.5598	9.85198	8.86824	10.3572	10.0398	9.4573	10.0631	10.284	10.2132	10.3712	10.5179	10.2335	10.2855	10.3969	10.4452	10.7688	10.3683	10.5703	10.3017	10.6247	10.1472	10.5162	10.5819	10.6598	10.4259	0.851066	0.0445318	-1.25191	-0.766552	0.246605	1.22988	1.45997	0.79611	-0.217133	0.404304	-0.130422	-0.216509	0.373084	-0.452316	-0.0445318	-0.185613	-0.119658	0.175753	-0.620782	-0.311084	0.271201	0.251732
ACO2	10.357	9.85642	8.89691	10.2278	9.97623	9.7078	9.62095	10.2102	10.3881	10.3964	10.5446	10.4807	10.2074	10.1573	10.0986	10.6991	10.3611	10.0831	10.1885	10.1535	9.93036	10.3505	10.4566	10.4555	10.3326	-0.00806594	-0.746195	-0.990028	-0.279987	0.618938	0.895821	0.447542	0.717961	-0.108189	-0.0019784	-0.158102	-0.272588	-0.105292	-0.231211	-0.159195	-0.268095	-0.539433	0.626503	0.22021	0.211176	0.361041	-0.0138264
ACOT11	7.55809	7.6358	6.59905	7.66421	7.29802	7.08943	6.90138	7.06586	7.62523	7.62735	7.77523	7.62523	7.63811	7.28965	7.2853	7.66321	7.60894	7.60528	7.6239	7.56168	7.30326	7.32273	7.73029	7.67625	7.37947	0.51734	0.412418	-0.211621	-0.212412	-0.0183337	0.554226	-0.118824	0.344215	0.0319855	-0.021539	0.0950357	0.0539744	0.0654874	-0.148231	0.0974996	-0.148055	0.197961	-0.124701	-0.602993	0.148113	-0.133274	-0.0617609
ACOT13	10.1007	10.1164	8.377	10.3185	10.0903	9.37367	9.49089	10.329	9.98142	10.3324	10.3886	10.4824	10.4217	10.206	9.83399	10.3407	10.3199	9.82084	10.1377	9.99319	10.3979	10.278	10.3707	10.2346	10.2681	0.812279	-0.628531	-1.13275	-0.866971	1.34431	0.407278	-0.440904	0.015873	-0.246475	0.229317	0.0915003	-0.701266	-0.015873	-0.565064	-0.611048	-0.348187	-0.0191174	0.903119	0.041213	1.04756	0.646319	0.596625
ACOT7	9.62998	8.35158	7.26566	9.386	8.75126	7.76627	8.39837	9.17806	9.45889	9.33976	9.24569	9.86686	9.80557	9.1025	9.06542	9.48202	9.63292	8.8296	9.285	8.93816	8.93055	9.31452	9.5867	9.06603	9.30303	0.168853	-0.576163	-1.15393	-0.244781	0.807234	0.381249	-0.508854	0.016701	0.49394	0.325236	-0.140325	-0.141936	0.0050528	-0.153303	-0.0542669	-0.316905	-0.62557	1.03297	0.134098	0.80536	0.323794	0.0323365
ACOT8	7.38927	7.31539	7.05933	7.45391	7.41428	7.28195	6.95055	7.55234	7.44219	7.68279	7.67872	7.63678	7.64448	7.54386	7.16171	7.6964	7.6666	7.32763	7.66146	7.36225	7.32067	7.59798	7.70549	7.38766	7.46494	0.322198	-0.274303	-1.14764	0.114548	0.132939	0.559339	-0.581772	-0.222391	0.367762	-0.00621033	0.430987	-0.0108623	-0.087101	-0.268635	-0.293855	-0.304413	-1.35037	0.36116	0.401364	0.989436	0.010644	0.00621033
ACOT9	7.06236	7.16525	7.25416	6.69107	6.71172	7.41623	7.14301	6.74019	7.42283	7.12325	6.87754	7.26469	7.12197	6.98167	7.14301	7.13915	6.94128	7.28461	6.66174	6.86193	7.2085	7.14089	6.95354	7.05126	7.37563	0.0597734	-1.18715	-0.185555	-0.0255747	-0.378215	-0.423532	-0.0676727	0.0255747	-0.226894	-0.355604	-0.151517	0.26861	-0.173351	0.225265	0.455412	0.0390606	0.113333	0.468827	0.833211	0.290757	0.201686	-0.0523806
ACOX1	8.19396	8.09867	6.85851	8.3563	8.0443	7.94065	7.68223	8.19466	8.16478	8.15966	8.3331	8.32059	8.37432	8.22447	8.22233	8.18365	8.36676	7.99451	8.2743	8.24805	7.77584	8.4041	8.38207	8.18582	8.32722	0.18688	-0.731276	-0.29007	-0.558788	0.308912	0.339522	0.535969	0.416936	-0.474177	0.341842	-0.19479	-0.191809	0.183177	0.0273242	-0.0695082	-0.103168	0.169858	0.204056	-0.179444	-0.525632	-0.0085234	-0.0865409
ACOX2	9.49208	9.55225	7.85556	9.77834	9.66882	8.80311	8.31848	9.89672	9.35439	9.63759	9.70693	9.86124	10.0781	9.2251	8.83604	9.38355	9.92819	9.49886	9.69062	9.19607	8.99524	9.80279	9.7845	9.16168	9.49666	0.294215	-1.32688	-3.21444	-1.37065	0.780565	0.607753	0.375863	0.527855	-0.158357	0.285768	-0.358027	-0.649575	0.0327492	-0.217978	-0.0327492	-0.675458	-0.154887	0.979795	0.334106	0.619471	0.448457	-0.0826359
ACOX3	6.03421	6.33512	5.56693	6.17183	6.24082	6.05612	5.64039	6.0106	5.85682	5.92639	5.99218	5.99715	6.03869	5.9318	6.15148	6.16908	5.88431	6.20957	5.89108	5.90914	5.77545	6.13594	5.98753	6.3307	6.19527	-0.07161	-0.352241	0.319265	-0.0895722	0.176693	0.622751	0.376651	0.131923	-0.0712609	-0.119724	-0.155658	0.11857	-0.0716674	-0.396076	-0.114853	-0.285138	0.389105	-0.115246	-0.19005	-0.379306	0.281281	-0.073024
ACP1	8.33217	7.853	7.81843	8.22375	7.94401	7.72237	7.82809	7.84906	8.08473	8.06454	8.1538	8.28165	8.09146	7.9645	7.82663	8.10431	8.08037	7.86532	7.97072	7.86046	8.00307	8.01088	8.1273	7.96737	8.22497	0.125398	0.148771	-0.398718	-0.00603581	0.341606	0.308929	0.141287	0.481483	-0.496222	-0.0620362	-0.218754	-0.256632	0.0680869	-0.276432	-0.21436	-0.143541	-0.216104	0.203324	-0.0840141	0.148974	0.265709	0.39269
ACP2	8.81488	7.76257	7.99609	8.84598	8.80637	8.38546	8.24016	8.80796	8.55556	8.66456	8.77108	8.69928	8.73277	8.68314	8.41419	8.5007	8.68452	8.45915	8.59197	8.58555	8.19851	8.55765	8.83759	8.47483	8.81244	1.41524	0.00446034	-0.318948	-0.675883	1.0251	1.75782	1.58469	0.975865	0.94585	0.574218	-0.00446034	-0.406673	-0.221847	-0.0310826	-0.431017	0.0432425	-0.555324	-0.228707	-0.0545058	0.359232	0.0819082	-0.137141
ACP5	10.1438	8.42095	8.48333	10.0918	10.052	8.88499	8.87414	9.58923	9.69685	9.82373	9.58687	10.2245	10.001	9.64107	9.40441	9.63378	9.85066	9.91475	10.0445	9.42972	9.27325	9.93976	9.84835	9.95061	10.0458	1.53827	-0.165272	-2.03052	0.279007	1.55098	1.22209	0.18055	0.0203533	0.44351	0.197721	-0.679725	-0.411478	-0.0203533	-0.430043	-0.208086	-0.599209	-1.14343	0.366879	-0.471232	0.354109	0.214069	-0.0566206
ACP6	8.87188	7.6401	8.01777	8.45667	9.00116	8.6841	8.59371	8.88071	7.91292	8.7202	8.70766	9.08717	8.56892	8.45202	8.32389	8.10651	7.79387	8.24986	8.28984	8.26805	8.60401	8.85418	8.53706	8.49197	8.88354	0.608897	-0.547829	-0.473556	-0.157987	-0.134729	-0.0192871	0.528351	0.81311	0.246271	0.0608911	0.0192871	-0.104697	-0.563415	-0.287613	-0.326529	-0.773644	0.367146	0.661404	-0.207909	0.141123	0.136298	0.158401
ACPP	6.28075	7.16431	6.18619	6.65782	6.62872	6.22787	7.31454	5.95128	5.74125	5.59225	5.90266	5.82953	6.39773	6.36125	5.98916	5.65816	5.90548	6.6879	6.68299	6.68634	6.22201	4.85362	5.64006	6.04714	6.80876	1.12394	-0.365257	0.027564	-0.921162	-0.73626	0.471241	1.05392	-0.38193	-0.189011	-0.660199	1.52704	-0.027564	-1.24088	0.191488	0.74939	1.66538	0.217089	0.465477	-1.97636	1.20438	-0.498026	-2.08521
ACRV1	4.34383	4.34321	4.61632	4.48	4.84305	4.65812	4.46314	5.13434	4.43284	4.4943	4.54374	4.41553	4.56722	4.4203	4.49584	4.46612	4.51271	4.93022	4.60422	4.55228	4.75616	4.52415	4.61954	4.54727	4.50608	-0.235652	0.38384	0.706021	0.475646	0.0101055	0.0765846	-0.289222	-0.228984	-0.060792	-0.0564787	-0.0716097	-0.0229395	0.107149	0.054195	0.168926	0.0883274	0.0584618	0.122815	-0.178609	-0.0295981	0.0407366	-0.113901
ACSBG1	4.36114	4.34446	4.20787	4.30143	4.47276	4.46274	4.1478	4.84249	4.41139	4.43486	4.23972	4.17128	4.26402	4.24856	4.44155	4.22941	4.38638	4.57702	4.41618	4.41336	4.22784	4.49861	4.46692	4.51168	4.25561	-0.0686669	0.379766	0.337114	0.240864	0.361392	0.0344214	-0.211386	-0.0657301	0.222944	-0.08884	-0.138937	-0.039247	0.00478268	-0.0470707	0.124587	0.0162735	-0.00529599	-0.0190592	-0.178038	0.101363	0.147424	0.0974061
ACSBG2	5.49401	6.19945	4.83054	5.59714	5.80566	5.00475	4.81858	5.81205	5.45482	5.41757	5.76224	5.91242	5.6201	5.33138	5.27297	5.67354	5.70503	5.48579	5.35547	5.76189	5.68297	5.75477	5.9863	5.38493	5.6417	-0.134311	0.239924	0.218472	0.15248	0.124965	0.00124836	-0.987071	-0.311254	-0.14948	-0.347197	0.126089	-0.0921884	-0.0199656	-0.00124836	0.173147	-0.0631838	0.187813	0.281894	-0.362813	-0.0967855	0.236675	0.294401
ACSF2	9.93802	9.5877	7.78609	9.79868	9.72477	9.07321	8.99379	10.1127	9.57006	9.92935	10.0196	10.0776	10.2374	9.92272	9.60069	10.1124	9.83319	9.86419	10.1291	9.69726	9.38019	9.9246	10.2968	9.70396	9.99999	0.34046	0.0526094	-3.83025	-1.19782	0.89218	1.37103	0.803884	0.774757	-0.704448	0.518815	-0.12383	-0.315653	-0.0526094	-0.212381	-0.514315	-0.135431	-0.197333	0.494451	-0.519124	0.143724	0.501076	0.446123
ACSL1	10.5121	9.67962	8.95177	10.3143	10.0086	9.31004	9.36484	9.88389	10.0469	10.4018	10.4158	10.1469	10.1212	10.1641	10.0813	10.5081	10.2398	10.0587	10.0027	10.3185	9.88193	10.0756	10.6313	10.4088	10.2885	0.440624	-1.01147	-1.74875	-0.819454	2.36373	1.90549	2.2436	1.81742	0.0882616	-0.0373395	-0.27294	-0.249477	0.119544	-0.379314	-0.187005	-0.122636	0.389678	-0.00897503	-0.154698	-0.152637	0.563788	0.391787
ACSL3	7.61769	7.78977	7.32527	7.49945	7.27294	7.25716	7.25183	6.71536	7.46447	7.36772	7.75459	7.42013	7.52849	7.57117	7.95705	7.74902	7.52667	7.53942	7.43332	7.67117	7.50581	7.48188	7.62254	7.71393	7.73363	-0.163302	-0.762514	-0.997427	-1.1097	-0.0035356	-0.103592	0.332152	-0.156958	-0.853695	0.0413679	0.114755	0.413761	-0.063859	0.0262992	0.241302	0.147749	0.990181	-0.203907	0.781814	-0.497083	0.423517	0.128306
ACSL5	5.55438	5.52344	6.29386	5.58452	5.2449	5.70045	6.3657	5.40269	5.61402	5.27948	5.3827	5.45205	5.40685	5.35978	5.60578	5.21148	5.3907	5.64917	5.37252	5.01836	5.74547	5.43235	5.30896	5.43816	5.38578	-0.0608611	-0.172174	0.549679	0.528785	-1.08983	-0.91623	-0.0875359	0.109784	-0.268749	0.833024	-0.437823	0.074295	0.250993	0.912235	0.513407	1.26644	-0.123784	-0.339985	0.685526	-0.352869	0.00860882	-0.00860929
ACSL6	3.63778	3.94715	3.65922	3.6571	3.689	3.81076	3.85865	3.72369	3.71859	3.8141	3.8394	3.62706	3.76496	3.92521	3.92253	3.88177	3.8327	3.97619	3.83283	4.19712	3.67082	3.65369	3.63595	4.04334	3.9276	-0.134533	0.14946	0.0552397	0.279509	-0.00905863	0.0226452	0.0173305	-0.0584257	0.161018	-0.0557236	-0.168041	-0.176164	0.0515496	0.114005	0.0389377	0.08312	-0.175608	-0.000914098	-0.177277	0.00780741	0.0209529	-0.121245
ACSM1	3.88137	4.10865	4.20226	4.11938	4.038	3.92938	3.83541	4.1595	4.10193	3.74513	3.81505	3.85315	3.99596	3.86324	3.93315	3.94232	3.82604	3.85767	4.01976	3.99968	4.17055	3.79062	3.84247	3.91063	3.8379	-0.37411	0.236373	0.673353	0.0313444	0.202089	-0.14011	-0.458048	0.0615377	0.0162339	0.233996	-0.125921	-0.422153	0.186192	-0.144242	0.00245857	-0.0437622	-0.145059	-0.0334496	0.0916777	0.197108	-0.00245857	-0.170203
ACSM3	8.88077	8.92284	7.20819	9.19992	8.68847	7.69372	8.33777	7.90373	8.69757	8.42468	9.0113	8.68101	8.93046	8.876	8.64347	8.60735	8.77198	8.63973	8.53365	8.6139	8.45087	8.88579	8.95048	8.97058	8.99723	-0.209594	-1.17391	-0.976651	-0.99276	1.34591	1.49356	1.94624	1.46255	-0.114129	0.573051	0.163654	-0.755567	-0.163247	-0.0131056	0.175899	-0.256245	0.756304	-0.0232768	-0.402308	-0.710264	0.662697	0.225565
ACSM5	7.56839	7.74777	6.22421	8.05036	8.02146	7.35875	6.88971	7.85577	7.02173	8.01407	8.23281	8.10591	7.39388	8.09887	7.63498	8.13924	7.47285	7.54455	8.07772	7.41655	7.55717	8.07243	7.39516	7.86683	7.12911	0.357131	0.405726	-1.42793	-0.817927	0.455143	0.406006	-0.575675	0.466612	-0.305776	-0.357289	0.0685415	-0.474244	0.0229144	-0.0531969	0.0990758	-0.237459	0.354332	0.280773	-0.829442	0.0477004	0.252985	-0.132558
ACSS3	8.35619	7.70124	7.11501	8.3524	7.66445	7.18703	7.04752	7.7999	7.86874	7.76952	8.18948	8.00289	7.91669	7.53668	7.67459	7.9498	8.02928	7.48497	7.90803	7.81231	7.5047	7.91269	8.01094	7.75969	8.23775	0.306098	-0.229741	-0.295725	-1.43001	0.54412	1.28562	1.54947	0.444338	-0.283717	0.508541	-0.365808	-0.774997	0.167308	-0.389307	0.00386715	-0.00386715	0.445282	-0.193486	-0.393012	-0.163867	0.233899	0.140179
ACTA1	4.21654	4.11356	4.13609	4.2274	4.29052	4.1024	4.03883	4.36254	4.17794	4.17769	4.13415	4.30837	4.26386	4.23449	4.21224	4.26104	4.11809	4.33566	4.49288	4.27434	4.29801	4.13805	4.23352	4.30352	4.17534	0.115385	0.166929	0.354151	-0.16249	0.0570598	-0.126989	-0.364238	-0.331388	-0.0906076	-0.311094	0.0213256	-0.129307	0.0556869	-0.375752	-0.0930557	0.138397	-0.0213256	0.0678196	-0.322169	0.177582	0.128048	0.17623
ACTA2	9.59644	10.1615	9.29391	8.94931	8.47859	7.80686	9.86478	7.07083	9.60144	8.67827	9.51085	8.87502	7.75981	9.81513	9.73821	7.58158	8.13266	9.49822	8.04828	8.57895	8.20656	9.04936	8.10741	8.73784	9.09778	0.464295	-0.353717	0.193403	0.232029	0.150601	0.326818	0.145102	0.0132029	0.774187	0.179826	0.211369	-0.0385013	-0.751781	-0.0881124	0.208083	-0.441649	-0.536036	-0.321549	-0.243621	-0.332996	-0.20175	-0.503275
ACTB	11.4296	10.3681	11.6732	10.9022	10.7117	11.2924	12.153	10.9591	11.6768	11.085	11.3794	11.5913	11.2014	10.928	11.2605	10.9604	11.5921	11.3692	11.0697	11.1517	11.383	11.2747	11.5837	11.4684	11.4505	-0.105554	-0.578836	-0.281545	0.464774	0.00619974	0.541549	1.1534	0.939085	0.4099	-0.0867103	-0.105906	-0.232132	-0.428303	-0.330064	-0.146982	-0.382489	-0.491041	-0.107683	0.180565	0.0587227	0.414953	0.213492
ACTC1	4.85879	5.58119	5.16914	4.92809	4.94063	4.75119	4.96053	5.01655	4.79536	5.00708	5.11883	4.91644	4.83601	5.069	5.11541	4.94303	5.0483	5.55263	5.11254	4.83391	5.05704	4.98276	4.95903	5.29615	5.15134	-0.144678	0.64005	0.0168815	0.151714	0.0605264	0.455844	-0.0015254	0.0015254	0.0573578	0.135161	0.0309138	-0.060308	-0.0128617	-0.31995	0.288216	0.107328	-0.144785	-0.0927587	-0.273944	-0.225924	-0.0549269	-0.0498166
ACTG2	4.85763	5.19095	4.9989	4.74561	4.73971	4.88727	4.89723	5.17646	4.65385	4.72916	4.7361	4.72983	4.686	4.61916	4.75316	4.7301	4.67896	4.95879	4.84628	4.63905	4.74848	4.69085	4.75441	4.78905	4.69242	0.229016	0.114066	0.479858	0.0335245	0.0813503	0.293156	-0.0725403	-0.0904021	0.0920358	-0.319502	-0.0768509	-0.0383735	-0.0696115	-0.164076	0.0182767	-0.144111	0.0566306	-0.0410366	-0.256525	0.0626278	-0.00282669	0.00282669
ACTL6A	6.0422	5.98189	6.06498	5.84699	5.77477	5.80424	5.75257	4.91482	5.8122	5.63288	5.74168	5.92139	5.60838	5.74137	5.84858	5.72905	5.88877	5.16926	5.8826	5.68901	5.74286	5.76946	6.03369	5.65392	5.78694	0.209772	0.0218463	-0.52508	-0.917814	-0.219367	-0.312204	0.88039	0.81995	0.0802312	-0.0901718	0.199119	0.0739579	-0.0693254	-0.0218463	-0.0928779	0.297228	0.673478	-0.441122	0.0522604	-0.11977	-0.12204	0.219373
ACTL6B	4.23516	4.29112	4.34726	4.39674	4.44501	4.17746	4.25804	4.94631	4.22497	4.36707	4.29941	4.31444	4.53715	4.26278	4.30049	4.5311	4.19383	4.40022	4.44031	4.32328	4.32046	4.19839	4.43009	4.2645	4.37666	-0.140179	0.357968	0.330635	0.37205	0.111821	0.0368671	-0.245997	-0.158348	-0.0630028	-0.112312	-0.081145	0.0154817	0.031949	-0.059968	0.0353122	0.0352454	-0.209985	-0.0275373	-0.132633	0.0758402	0.161985	0.109768
ACTL7A	5.17693	5.2532	5.42038	5.4155	5.67019	5.50897	5.44342	5.9974	5.23601	5.54616	5.30768	5.21454	5.31484	4.98424	5.27261	5.14173	5.48401	5.52756	5.66471	5.36007	5.24375	5.28892	5.41537	5.41863	5.41692	-0.154008	0.190008	0.147219	0.424792	0.247653	0.181706	-0.121542	-0.120781	0.339527	-0.126228	0.0198884	-0.205114	-0.00233841	-0.114653	0.00233841	0.0482054	-0.00487804	-0.100316	-0.330502	0.0482054	-0.0484166	0.0231557
ACTL7B	4.34881	4.34918	4.41761	4.61114	4.79329	4.59611	4.24382	4.99681	4.3772	4.59816	4.5948	4.40501	4.42806	4.55594	4.31118	4.48272	4.61829	4.61464	4.48641	4.27259	4.62393	4.42873	4.52315	4.49595	4.58151	-0.0407662	0.291283	0.0871635	0.157131	0.150403	0.135935	0.0398688	-0.0761204	-0.0372996	-0.0644999	-0.0880632	0.215734	0.102226	-0.0733228	0.013133	-0.013133	-0.0392513	-0.12	-0.181136	0.225367	-0.147581	0.126975
ACTL8	6.57911	6.70009	6.63004	6.95681	7.05965	6.74262	6.325	7.49899	6.55599	6.82858	6.77955	6.8889	6.9578	6.90391	6.53912	6.92287	6.90639	7.22738	7.15989	7.07352	7.17495	6.84342	6.99105	6.90782	6.94323	-0.0941515	1.12224	0.164763	0.392669	0.0401106	0.120568	-0.315026	-0.428669	-0.278462	-0.356696	-0.167741	0.0300398	-0.166872	-0.173214	0.0205789	0.0701442	-0.145314	0.0867481	-0.606141	0.203426	0.0755658	-0.0205793
ACTN1	7.35911	7.63058	8.05167	6.71856	6.66015	7.90076	8.17551	5.88314	7.17349	6.55469	6.35525	6.51158	5.64332	6.97554	7.06425	6.56469	6.13741	7.38169	6.77287	6.55606	6.59192	6.86009	5.98544	6.79045	6.26584	0.990766	0.00443283	0.5169	0.248858	0.77754	0.259328	1.04166	0.865009	0.526048	-0.178596	0.434674	-0.366478	-1.04601	-0.471002	-0.31061	-0.619986	-0.440252	0.202678	0.386153	-0.510765	-0.137931	-0.157173
ACTN2	4.40447	4.24533	4.40109	4.52535	4.51	4.58529	4.48728	4.79273	4.25079	4.39984	4.29295	4.31409	4.47782	4.34613	4.31434	4.46482	4.3919	4.54587	4.62416	4.36805	4.55365	4.32967	4.45105	4.35801	4.5009	-0.225135	0.407127	0.237844	0.306052	-0.067452	-0.0220377	-0.311833	-0.387885	-0.183226	-0.0609603	-0.189564	0.0928702	0.0495988	0.0480098	0.114873	0.065999	0.00963974	0.164394	-0.168469	0.0606548	-0.0220133	0.0372639
ACTN3	4.62744	4.46815	4.58608	4.50415	4.94313	4.61946	4.41596	5.40346	4.50104	4.55412	4.63848	4.49991	4.58683	4.51658	4.49253	4.67804	4.38623	4.93325	4.67979	4.57536	4.63781	4.43816	4.64498	4.61852	4.62625	-0.0668821	0.312354	0.2806	0.261095	0.0863729	0.131411	-0.0399122	-0.171863	-0.116303	-0.116775	-0.129715	-0.390828	0.142349	0.00816393	-0.126883	0.0128489	-0.0989122	0.150018	0.108859	-0.00816393	0.149189	-0.196817
ACTN4	6.59476	6.57131	6.0577	6.1798	5.90803	6.55763	6.36921	6.7951	6.57586	6.42898	6.29389	6.49452	6.03944	6.64061	6.43139	7.06345	6.41375	6.51676	6.27428	6.18424	6.33572	6.37353	6.12678	6.62585	6.0634	-0.260317	-1.5104	-1.38222	-1.0132	-0.278341	0.0671988	-1.28519	-0.80435	-0.543675	0.188789	0.293497	-0.0410557	-0.0278072	0.402517	0.0278072	0.131666	-0.646162	0.745831	1.18786	0.957146	0.645185	0.418994
ACTR10	9.80438	9.65801	9.68452	9.38691	9.53336	9.70735	9.68594	9.41512	9.7673	9.49192	9.63522	9.6988	9.55002	9.67566	9.5496	9.69842	9.59162	9.62052	9.58448	9.55743	9.64827	9.66291	9.58324	9.26096	9.81106	-0.309422	-1.07591	-1.00202	-1.15755	-0.323549	0.162168	-0.0434265	0.110255	-1.16997	-0.314803	-0.20641	0.0861769	0.0528011	-0.0254822	-0.104655	0.309633	0.13501	0.0749416	0.308688	0.0922661	0.0254822	0.220711
ACTR1A	7.60249	7.20414	7.16484	7.34766	7.24814	7.74517	7.5978	7.23448	7.5762	7.49345	7.44286	7.54509	7.37582	7.50136	7.42648	7.56422	7.37121	7.48999	7.45603	7.34941	7.04584	7.3854	7.57982	7.59201	7.51446	0.435746	-0.582247	-0.111907	-0.163305	-0.16589	0.293006	0.435399	0.442069	0.677901	-0.0111606	0.113426	0.0287201	-0.311382	-0.0881839	-0.242831	-0.118685	-0.312293	0.103748	0.649525	0.243727	-0.141655	-0.267939
ACTR1B	7.75846	7.67254	7.45331	7.66516	7.90766	8.10301	7.80469	7.94799	7.92173	7.89697	7.93436	7.9399	8.01036	7.89397	7.86801	7.97817	7.84516	8.08381	7.9739	7.7869	7.98475	7.85313	8.0325	8.03045	7.95924	0.0264616	-0.0130959	-0.0802412	-0.0619755	-0.0195322	1.0254	0.515633	0.320861	0.289417	0.0387745	-0.03263	-0.0164728	-0.33765	0.0715551	-0.0449829	-0.113423	-0.519888	0.20613	0.129737	0.54453	-0.151261	0.0130959
ACTR2	8.83423	8.25248	9.00264	8.65975	8.15203	8.69269	8.95053	7.85809	8.75129	8.34282	8.57355	8.7017	8.41124	8.23347	8.55952	8.17058	8.64376	8.32959	8.44924	8.47486	8.34086	8.57047	8.76574	8.30362	8.73752	0.376557	-1.52876	0.473281	0.687539	-0.780198	-0.884246	1.33912	1.15822	-0.648936	-0.059624	-0.190412	0.531007	-0.0214335	0.0421743	0.112054	0.0939031	-0.193672	-0.262251	0.300056	-1.40032	-0.338485	-0.16783
ACTR3	8.60375	8.36319	9.06059	8.32336	8.02123	8.73718	8.73851	7.75106	8.65027	8.14188	8.38213	8.37817	8.1229	8.3164	8.4228	8.25003	8.12164	8.22405	8.26102	8.29049	8.08219	8.41285	8.28532	8.36396	8.36742	0.25831	-0.575808	0.394886	0.505278	-0.261195	-0.0507313	0.625923	0.436823	-0.131894	-0.272793	0.00612386	-0.0228729	-0.0716912	0.0505902	0.141814	0.193613	0.76269	-0.178615	-0.0477047	-0.212882	-0.159364	0.0402053
ACTR3B	5.63103	5.4109	5.09065	5.52321	5.42886	5.47989	5.47297	5.10461	5.56307	5.4419	5.57063	5.55287	5.39175	5.7775	5.54335	5.62306	5.56322	5.55097	5.37886	5.63457	5.45764	5.46871	5.53962	5.55171	5.64367	-0.133968	-0.405695	0.00578499	-0.295957	0.127467	-0.210085	0.0134263	-0.112535	-0.00578499	0.0271339	-0.0890527	-0.146688	-0.127278	0.240998	0.0332489	0.134569	-0.0482025	0.468515	0.0450883	0.154282	-0.0283074	0.18313
ACTR5	5.68056	5.54772	5.63155	5.56114	5.71006	5.81887	5.73022	5.51866	5.85016	5.60331	5.69843	5.6614	5.61965	5.48545	5.57055	5.52369	5.73263	5.90857	5.65798	5.69572	5.62227	5.69472	5.74156	5.63609	5.70758	0.0369589	-0.0274498	0.131456	-0.144424	0.183785	-0.171545	0.13638	0.10439	0.0930371	-0.116641	-0.416326	-0.215904	-0.0349808	0.092272	-0.19738	-0.0519271	-0.037499	0.0461194	0.437427	0.146173	-0.0388474	0.0645211
ACTR6	7.23102	7.0673	7.15457	7.1376	6.79404	6.95016	6.97012	5.12307	7.07231	6.70344	6.97756	6.73135	6.66145	6.91535	6.8857	7.14812	6.78531	6.60233	6.78217	6.94587	6.79085	6.91763	6.78882	6.79668	6.92859	0.123833	-0.235577	-0.847856	-0.681753	-0.399076	-0.398111	0.535452	0.381197	-0.502648	-0.112503	0.286059	0.401553	-0.00795269	0.424873	0.205482	0.293878	-0.34337	-0.456886	-0.137636	0.112626	0.00795269	0.346039
ACTR8	6.92317	6.75884	6.78548	7.037	7.16495	7.12023	6.78259	7.20219	6.95786	7.07795	7.14229	6.64273	6.87172	7.0261	6.80914	6.81681	6.99511	7.07164	6.65108	6.8407	6.78539	6.84123	7.15778	6.9099	6.93259	0.227202	0.3153	6.68e-06	-0.556084	0.149225	-0.170043	-0.0656433	-0.405809	0.253077	-0.0626483	-0.314451	0.201775	0.107021	-0.143019	-0.375615	0.0966663	0.980974	0.193351	0.153454	-6.68e-06	-0.108391	-0.0557122
ACVR1	8.59105	8.82761	8.07777	8.5921	8.34851	8.1361	7.95542	6.77549	8.36203	8.22763	8.1807	8.28919	8.18839	8.11669	8.16116	7.61674	8.37477	7.87301	8.36587	8.46567	7.79482	8.38497	8.35902	8.06278	8.27086	0.36324	-0.513529	-0.669491	-0.858617	0.780164	0.109058	1.18397	0.610026	-0.708807	-0.15271	-0.551331	0.10587	0.0104198	-0.0907297	-0.34148	0.192054	0.615304	-0.288954	0.152123	-0.43555	-0.0104198	0.0442648
ACVR1B	6.09994	5.81962	5.77996	6.06079	5.99017	6.15049	5.98719	5.75423	6.14695	6.35003	6.09102	6.17641	6.23607	6.07163	6.02029	5.99316	6.54006	6.21514	6.00929	6.09725	6.04206	6.13188	6.25483	6.13648	6.12549	0.146723	-0.0292209	0.0112607	0.102683	0.284078	0.00597151	-0.317139	-0.357927	-0.0514387	-0.0281359	0.0336163	0.00443331	0.164473	-0.0918495	0.00757869	0.123274	-0.105606	0.112784	-0.137781	-0.0781124	0.125899	-0.0932007
ACVR2A	7.7537	7.93298	7.5067	7.978	7.84772	7.75109	7.69203	7.27041	7.58441	7.6893	7.70446	7.80215	7.58141	7.79963	7.72843	7.4845	7.74534	7.82881	7.55755	7.8571	7.28889	7.62754	7.74244	7.75087	7.81051	0.00733376	0.348728	0.281937	-0.774569	0.177897	0.224688	0.945768	0.39916	0.107924	-0.195566	-0.258853	-0.0289078	-0.158538	-0.137469	-0.0330448	0.204851	0.119305	-0.360639	-0.29807	-0.373997	0.122944	-0.00733376
ACVR2B	5.54225	5.74914	6.02491	5.66871	6.02551	6.00672	5.74457	6.22092	5.71945	5.86985	5.90359	5.73917	5.89756	5.5931	5.89284	5.84432	5.789	6.07869	5.63818	5.90278	5.6756	5.8341	5.89909	5.87349	5.72152	0.00137472	0.25749	0.388601	0.572983	-0.593164	-0.0584555	0.231111	-0.0874319	-0.00137472	0.413629	-0.253306	0.122795	0.102598	-0.110703	0.428653	-0.345355	-0.0751052	0.131809	0.443398	-0.2665	-0.0746036	-0.677866
ACVR2B-AS1	4.10855	4.22706	4.18916	3.99582	4.42174	4.2521	3.89139	4.51681	4.34268	4.52673	4.50131	4.35703	4.84456	4.49467	4.23532	4.47754	4.58992	3.87581	4.39769	4.67805	4.44042	4.35239	4.76408	4.70463	4.41557	-0.157399	0.267537	0.896242	0.390657	-0.00294209	0.00294209	-0.133837	-0.221506	-0.220778	0.452639	-0.0391626	0.0485768	0.215619	-0.0163708	0.231719	0.176533	-0.110706	0.00294209	-0.422123	0.112451	-0.19117	-0.0741897
ACVRL1	6.29641	6.41764	6.20701	6.24243	6.32207	6.07426	6.36372	6.38368	6.16081	5.9929	6.23183	6.37114	6.3876	6.188	6.12693	5.99941	5.99136	6.97063	5.96842	6.24171	6.44843	6.06587	6.11077	6.17696	6.22233	0.101105	0.709279	-0.051825	0.070754	0.347586	0.0110736	-0.603244	-0.576796	-0.323186	-0.253879	0.0206146	-0.125494	-0.0110736	0.152592	0.334411	-0.425426	-0.525506	-0.17306	0.131727	0.144287	-0.0314751	0.0693903
ACYP1	5.15526	5.27141	5.59907	5.08442	4.90757	5.04707	5.16452	4.52896	5.40612	5.30131	5.10757	5.06346	4.81738	5.39164	5.23367	5.21358	5.24619	5.06602	5.22429	5.30908	5.48765	4.97068	5.08446	4.97308	5.30168	-0.0749125	-0.424536	-0.750577	-0.797579	-0.283397	-0.817105	-0.430561	-0.444202	-0.718434	-0.255992	0.148479	0.231033	0.00436354	0.173438	-0.00436401	0.23769	0.157663	0.463799	0.498163	1.31566	0.0343456	0.54778
ADA	5.08662	5.05632	5.61544	5.13144	5.10158	4.98519	5.45531	5.08496	5.0439	5.05415	4.81814	5.04692	5.01003	4.95832	4.91756	4.89875	4.91351	5.32173	5.02204	4.92656	4.831	5.03138	4.80797	4.88624	4.98737	0.271027	0.0947261	1.84073	1.81899	0.316917	-0.180807	-0.188232	-0.103286	-0.0308669	-0.396472	0.251642	-0.0478497	-0.0632157	-0.0289049	0.477265	-0.193073	-0.428447	0.0503433	0.33236	-0.133213	0.117832	-0.338502
ADAM10	7.56316	7.18901	7.75463	7.14526	7.05044	7.53537	7.70586	6.07874	7.4352	6.9324	7.17613	7.08106	7.05531	6.84774	7.19537	6.56102	7.25716	6.68537	6.64371	6.95145	6.83737	7.2379	6.99836	7.07259	7.01834	-0.0298916	0.228776	0.86193	0.166009	0.12047	-0.322726	0.540672	0.187411	-0.113501	-0.429462	-0.173063	-0.0413116	-0.332349	0.208191	-0.0042038	0.0782514	0.240012	-0.175374	0.250522	-0.472638	-0.154245	0.0669543
ADAM11	5.32677	5.46458	5.37478	5.79821	5.78252	5.8533	5.21892	6.19498	5.54974	5.62353	5.54974	5.58294	5.68605	5.63269	5.54974	5.69499	5.54974	6.09959	5.62737	5.66848	5.82582	5.55734	5.5462	5.59533	5.59554	-0.394936	0.655017	0.175704	-0.0282421	0.323582	-0.131834	-0.983217	-0.737853	-0.194692	-0.321157	-0.243695	0.141542	0.0165787	0.12366	0.0279198	0.496567	0.00982285	-0.022563	-0.174233	0.138647	0.0472412	-0.00982285
ADAM12	4.05533	3.97914	4.58943	4.07282	4.08575	4.19956	4.66585	4.13241	4.0427	3.98174	3.98187	3.9968	3.95407	3.94451	3.93522	4.08057	3.97881	4.06806	4.05336	4.07289	4.23524	3.97759	4.03648	3.98341	3.9888	0.124364	0.354129	0.943949	0.725822	0.0934553	-0.133644	-0.0536187	-0.0879983	0.134237	-0.235437	-0.214643	0.0360965	0.00372052	-0.0674971	0.120526	0.0394185	-0.0206919	-0.0684706	-0.0732074	-0.133723	-0.0101589	-0.0960571
ADAM15	6.02036	5.77315	6.13126	6.20193	6.26544	6.17553	6.41049	6.85834	6.12451	6.11362	6.13839	6.13475	6.25337	5.89674	6.13403	6.06109	6.27441	6.69122	6.30286	6.19887	6.23668	6.0063	6.30679	6.18166	6.14232	-0.238724	0.890112	1.09654	0.320249	0.602783	0.299604	-0.0758033	-0.0885177	0.255535	0.0310616	0.260373	-0.114626	0.331445	-0.188058	-0.0999961	-0.183467	0.392302	0.131881	-0.0310616	-0.0852299	-0.04143	-0.0710282
ADAM17	4.82091	5.23604	5.23296	4.8748	4.68292	4.96483	5.10393	4.83565	5.07846	4.79544	4.97789	4.82185	4.90984	4.81014	4.90745	4.71834	4.75018	5.26416	4.79604	4.91928	4.79075	4.88827	4.90905	4.73697	4.7699	-0.134847	0.0280518	0.0957945	-0.272178	-0.275989	-0.532894	-0.354117	-0.289381	-0.338155	0.19945	-0.216411	0.230016	0.132639	0.407813	0.296408	0.21978	0.517966	-0.368126	0.207162	-0.146488	-0.238593	0.0976852
ADAM18	3.89458	3.84226	4.32636	4.16131	4.24543	4.6038	4.08114	4.38236	3.88612	3.99181	3.92455	3.95264	4.0793	3.94189	4.06405	4.22626	3.86197	4.13422	4.19033	3.99912	4.30912	4.01963	4.06033	4.05954	3.98823	0.0506372	0.583731	0.128793	0.221436	0.123526	-0.254561	-0.306826	-0.338962	0.00036	0.112126	-0.231331	-0.0246687	0.0512829	0.175091	-0.170039	-0.00036	-0.00835228	0.140209	-0.0635281	-0.028686	-0.0954633	0.0119486
ADAM19	4.34223	4.47562	4.75988	4.5246	4.7625	4.83935	5.04027	4.82862	4.49176	4.60384	4.56658	4.37349	4.43702	4.53252	4.40753	4.53832	4.28484	4.77718	4.54769	4.36694	4.67146	4.4632	4.59753	4.39455	4.51188	-0.127205	0.892757	0.539767	0.917597	-0.0401726	-0.0204802	-0.196677	-0.258592	0.0919774	0.247386	-0.332841	-0.151074	0.0799255	0.0279994	0.139486	0.254858	-0.104537	0.0825582	-0.154769	-0.171692	-0.0814979	-0.0637183
ADAM2	3.55186	3.37677	3.69649	3.51761	3.55716	3.92756	3.69407	4.07796	3.4037	3.37806	3.3621	3.39513	3.44897	3.60825	3.45876	3.85667	3.43208	3.58074	3.74456	3.58377	3.83461	3.54388	3.56452	3.4889	3.53819	-0.0164754	0.108364	0.313548	-0.0949709	0.240937	0.110886	-0.112069	-0.178233	-0.141681	-0.164412	0.0164752	0.1755	0.264063	-0.11971	0.128885	0.195219	-0.141993	0.205465	-0.189124	0.11483	-0.062541	-0.191902
ADAM20	4.70844	4.58385	4.6148	4.61387	4.87686	5.12503	4.81185	5.31941	4.78993	4.86958	4.79935	4.7084	4.72589	4.59246	4.78921	4.80976	4.65576	5.12319	4.89338	4.84402	4.66657	4.72269	4.85398	4.94344	4.7275	-0.145238	0.477072	0.278886	0.0379965	-0.0914977	0.0657909	-0.152777	-0.297943	-0.0543969	-0.088371	-0.00198913	0.113959	0.218306	0.156634	-0.000501635	-0.0692017	0.00923634	0.0684369	-0.224615	0.104513	-0.0213377	0.0295362
ADAM21	5.25099	5.21101	5.4581	4.99404	5.43869	5.41117	4.83063	5.72524	5.41072	5.20663	4.84895	5.25449	5.25598	5.23554	5.131	5.39747	4.99769	6.01099	5.31803	5.19898	5.97533	5.23337	5.40643	5.49771	5.08775	-0.0764022	0.367493	0.133561	0.091198	-0.0511336	0.0724111	-0.00347424	-0.0297837	0.0409622	-0.00347757	0.0527477	0.00582266	-0.0381193	0.0885754	0.00347424	0.0257311	0.0672879	-0.0104718	-0.167454	-0.00471592	-0.110707	-0.0455713
ADAM22	4.20964	4.16375	4.52288	4.30636	4.59256	4.43716	4.53584	4.56313	4.32377	4.33961	4.23263	4.16771	4.3069	4.27155	4.31794	4.34813	4.39337	4.32592	4.26492	4.22094	4.5199	4.31606	4.35107	4.48697	4.25522	0.0883638	0.421376	0.384712	0.519399	-0.0380501	0.0872629	0.0872135	-0.0782331	0.0172091	-0.1248	-0.104225	-0.0240497	0.055205	-0.0601515	-0.0260254	0.0240415	0.0175291	-0.0856423	-0.311317	-0.087525	-0.18883	-0.0916431
ADAM23	3.90244	3.92046	4.1401	3.92518	4.12766	4.17398	4.20021	4.09175	3.90317	3.94804	3.83812	3.80867	3.75227	3.85419	3.7616	3.90659	3.88366	4.08574	3.9438	3.93136	3.97899	3.85512	3.83729	3.95318	3.79102	0.00176573	0.122638	0.41088	0.318059	0.0100372	0.0643105	-0.02261	0.0539558	0.066294	-0.0913234	-0.0776219	-0.102074	0.0317254	-0.155076	-0.060158	0.0232813	-0.0785553	-0.0341101	-0.141835	0.182928	-5.17e-05	0.00678277
ADAM28	4.73346	4.74889	5.41272	4.81323	4.7755	4.62963	5.12488	4.71453	4.56115	4.86979	4.78044	4.67371	4.76147	4.544	4.82263	4.88568	4.58888	4.70795	4.77898	4.58823	4.71326	4.69137	4.76089	4.50237	4.53857	-0.325749	0.0218325	-0.00570997	0.782597	0.0964605	-0.102497	-0.0682998	0.831419	0.159041	-0.0832822	-0.314746	-0.0531491	0.132003	0.0500361	-0.0777726	-0.0839563	0.59699	-0.109329	-0.247865	0.137407	0.310923	0.218279
ADAM30	4.72255	4.59322	4.94225	4.65695	4.86977	4.80159	4.68152	5.57778	4.70947	4.62922	4.54305	4.5651	4.85274	4.659	4.60232	4.90631	4.57961	4.95161	4.76993	4.70473	4.82273	4.55009	4.72598	4.71839	4.6938	-0.242921	0.443193	0.305837	0.504437	-0.217308	-0.356315	-0.856519	-0.849819	-0.497633	0.00552225	0.098947	-0.0516448	0.0533767	0.23658	0.105025	0.147657	0.039021	0.140953	-0.343799	-0.00552177	-0.125879	-0.138008
ADAM3A	3.23634	3.30241	3.82746	3.48855	3.45657	3.34285	3.37174	3.34915	3.32798	3.23296	3.2078	3.28623	3.37529	3.33461	3.36905	3.37405	3.33845	3.60169	3.45499	3.38807	3.3888	3.4628	3.24728	3.31627	3.30072	-0.189528	0.217606	0.00348282	0.251856	-0.0108893	0.0360336	-0.137381	-0.0567386	0.0936499	-0.24368	-0.0967445	-0.00348282	0.0941997	0.0897684	-0.0967915	0.118759	0.115048	-0.0232775	-0.185845	-0.0823529	0.0593925	0.359705
ADAM5	4.5023	4.4547	4.91535	4.40944	4.86173	4.9975	4.3822	5.40273	4.56646	4.74537	4.57625	4.52629	4.67051	4.44393	4.7647	4.77307	4.56098	5.23546	4.57538	4.658	4.90174	4.70828	4.668	4.61828	4.48344	-0.169025	0.424712	0.34371	0.376987	0.00624824	0.0942175	-0.313577	-0.248354	-0.0429902	0.0370977	-0.162087	-0.0957916	0.270745	0.0152287	-0.047087	-0.0252898	0.0141704	0.0513623	-0.101087	0.0517144	0.0136216	-0.0447612
ADAM7	3.76697	3.54062	3.70461	3.73606	4.14149	3.86549	3.58521	4.01949	3.72583	4.02731	3.72533	3.69723	3.73172	3.65311	3.64076	3.78355	3.7799	3.81619	3.75334	3.75266	3.84422	3.91585	3.78209	3.67144	3.69452	0.176754	0.225705	0.0239438	0.070932	0.269434	-0.0796497	-0.0949868	-0.0248451	0.0214998	-0.128431	-0.160076	-0.0369064	0.12068	-0.00184751	0.0217739	0.0136164	-0.178648	0.00421524	-0.0206143	0.0225724	-0.0830146	-0.106114
ADAM8	4.72838	4.91536	5.17999	4.72492	4.72448	4.82659	4.75074	5.67071	4.7585	4.8118	4.74992	4.73666	4.75155	4.84834	4.70552	5.11363	4.85758	4.84391	4.99135	4.90732	4.79183	4.83819	4.75761	4.7448	4.82845	0.363411	0.560233	0.473891	0.694477	0.170448	0.093595	0.296714	0.353602	-0.0554354	0.0726306	-0.103501	-0.202048	0.104554	-0.217929	-0.321927	-0.0707846	-0.18442	0.289503	-0.031769	0.0898092	0.174741	-0.0262477
ADAM9	9.25558	8.92256	8.9793	8.78834	8.34947	8.81274	8.95556	7.3179	8.78125	8.31862	8.60997	8.54504	8.44928	8.42166	8.37732	8.15377	8.1249	7.88103	8.04471	8.50928	8.08736	8.59666	8.60539	8.48202	8.58141	-0.0320778	-0.957352	-0.72534	-0.790014	-0.0509624	0.232229	0.739407	0.333805	-0.580006	-0.353462	-0.000126	0.392776	0.267143	-0.0547962	0.000126	0.0454407	1.0502	-0.752703	0.0616589	-0.441401	0.106543	0.0949097
ADAMDEC1	3.53806	3.59176	5.79979	3.75841	3.90683	4.0435	4.86102	3.72547	3.47525	3.51189	3.558	3.6337	3.65426	3.63242	3.57284	3.8834	3.48213	3.46525	3.78538	3.53961	4.17573	3.60525	3.45904	3.65004	3.55445	1.02977	0.119412	2.192	4.70252	-0.148667	0.0328937	0.223023	0.316642	0.184251	-0.00173902	-0.025619	-0.132338	-0.249687	0.00173902	-0.165067	-0.118636	0.217797	0.284804	-0.162025	-0.0671155	-0.140572	-0.208897
ADAMTS1	6.83373	6.63601	7.40001	6.13081	5.61173	8.70634	7.76064	5.32996	7.33366	5.72304	6.0453	5.89298	4.85806	6.66533	6.54278	6.14315	5.30929	5.99522	6.61244	5.30033	5.68911	6.60535	5.43717	5.46653	5.86662	-0.142496	-0.125425	0.624328	0.369903	0.0301981	-1.87803	0.121114	-0.181021	-0.219221	-0.486677	0.017313	0.951641	-0.558006	0.7117	2.12831	0.332511	-0.017313	0.273121	0.276257	-2.64699	-0.524729	-0.657872
ADAMTS12	4.68409	4.8131	5.02261	4.83927	4.66216	4.76144	5.00384	5.28189	4.72809	4.83895	4.84398	4.8969	4.9519	4.6732	4.71089	5.04244	4.65284	5.11633	4.6392	4.70252	5.11644	4.71699	5.13744	4.96193	4.77979	-0.365513	0.512058	0.538941	0.409841	-0.0846205	0.130736	-0.333849	-0.141492	0.112369	-0.0940437	-0.166999	0.0551696	0.172927	0.0199738	0.145865	0.110759	-0.226286	-0.0388546	0.101171	-0.269503	-0.0199738	-0.0554447
ADAMTS13	5.64209	5.71953	5.9173	5.63607	5.86281	5.87742	5.69239	6.16051	5.89776	5.77625	5.56774	5.66831	5.79868	5.74069	5.66119	5.62775	5.49003	5.95047	5.89611	5.7442	5.81389	5.89767	5.71578	5.78004	5.78946	-0.0793605	0.435942	0.0364189	0.0241642	0.139616	0.0878944	-0.201036	0.00680733	0.0603337	-0.0775123	-0.194471	-0.0196185	-0.0068078	-0.05618	-0.182753	0.074306	0.09337	0.0273247	-0.143731	-0.124023	-0.0934129	0.113547
ADAMTS2	4.62503	4.53314	5.1369	4.53734	4.71774	4.87237	4.81214	5.15342	4.64156	4.64654	4.53155	4.48432	4.64111	4.55002	4.59386	4.57049	4.46843	4.88206	4.64111	4.60213	4.71026	4.53145	4.62939	4.61543	4.56232	-0.130738	0.563454	0.46152	0.384218	0.122427	0.0725036	-0.254968	-0.172453	0.140616	-0.0478072	0.105968	-0.332862	-0.16171	-0.112628	0.0427301	-0.0865893	0.0506621	-0.0351858	-0.222426	0.0411019	0.132495	-0.02039
ADAMTS3	4.0481	3.93748	4.16121	3.88567	3.86245	3.84116	4.0127	3.82601	4.01944	3.73494	3.94774	3.75104	3.83371	4.04014	4.14927	3.78209	4.32287	4.6873	3.69488	3.88141	4.03481	4.63824	3.61807	3.94456	3.8259	0.441895	0.0911221	0.197151	-0.331034	0.310715	-0.269241	0.262325	0.920656	-0.044044	-0.187307	0.42711	-0.133286	-0.165812	-0.392233	-0.29696	-0.0970206	0.866308	0.044044	0.259668	-0.185483	0.181454	-0.124094
ADAMTS5	6.31549	6.82643	6.61329	6.09313	5.96135	5.79208	6.89855	5.50893	6.21279	5.53395	5.6836	5.14552	5.60503	5.43837	5.66297	5.50087	5.71241	5.65167	5.373	5.55873	5.69639	5.44815	5.17284	5.48909	5.10695	0.939981	0.471551	0.417063	-0.00164938	-0.89289	-0.250108	-0.187546	-0.229687	0.25882	-0.444071	0.070034	0.848937	1.31874	-0.144846	0.242197	1.01747	-0.60701	0.00164986	2.32075	-1.10691	-0.901652	-1.0036
ADAMTS6	4.42236	4.32026	4.52123	4.34168	5.04755	4.67966	4.58947	4.72576	4.49452	4.72442	4.5505	4.46992	4.4185	4.75204	4.92905	4.42634	4.53942	4.83806	4.52351	4.5514	4.93206	4.58507	4.58974	4.50085	4.62822	-0.0456433	0.562745	-0.0901308	0.542328	0.155656	0.24247	-0.16558	-0.282752	-0.0730267	-0.0165119	-0.321663	0.184984	0.00434971	0.142992	0.30003	-0.0344086	-0.0650497	0.00640583	-0.22496	0.0440617	-0.00434971	0.0164747
ADAMTS8	4.15883	4.22485	4.3228	4.309	4.405	4.09726	4.28528	4.78065	4.10596	4.42995	4.3364	4.23132	4.44864	4.40809	4.23431	4.36713	4.1295	4.56589	4.35353	4.8268	4.35389	4.16351	4.36961	4.3014	4.46605	-0.118467	0.361547	-0.0444615	-0.0247958	0.194874	0.125448	-0.190099	-0.0228131	-0.173855	0.0305591	-0.0866265	0.183966	0.063791	-0.125181	-0.167719	-0.00337815	-0.117136	-0.226617	-0.161993	-0.0244634	0.164395	0.345234
ADAMTSL2	4.64609	4.92371	4.73535	4.59174	4.78279	4.58687	4.52822	4.7902	4.69075	4.93881	4.57524	4.79421	4.55156	4.67198	4.81434	4.57776	4.8033	5.04366	4.86376	4.57755	4.89788	4.79655	4.52565	4.59334	4.75061	0.106372	0.663995	0.726578	0.0951548	0.22353	0.0872421	0.0281639	0.120388	-0.14353	0.0601201	0.235452	-0.44315	-0.200949	-0.0281639	-0.193137	-0.089922	-0.298538	-0.224306	0.042347	-0.125529	-0.0539866	-0.14389
ADAMTSL3	5.20373	5.14707	5.76124	5.08825	5.09144	5.62947	5.77499	4.96643	5.17994	5.14509	5.0179	4.80093	4.57011	4.96306	5.17966	5.00042	4.79678	5.26012	4.86914	4.88569	5.13063	5.10977	4.61304	5.33338	4.72223	1.01227	-0.348231	0.87191	0.788907	0.60757	0.418665	1.83636	1.98798	0.20551	-0.278395	0.0827532	-0.190411	-0.721523	-0.689595	-0.0827532	-0.290937	1.43172	-0.526418	-0.119005	-0.237803	0.271415	-0.550828
ADAP1	7.35436	7.49073	7.20568	7.44967	7.58066	7.51008	7.42361	7.90559	7.22696	7.59411	7.30343	7.40373	7.42925	7.42713	7.29788	7.50421	7.65959	7.56277	7.42507	7.33958	7.63653	7.23146	7.44108	7.44723	7.38794	0.328517	0.552872	0.469189	0.264089	0.638958	-0.150873	-0.235141	-0.0982623	0.506011	0.0182946	0.621793	-0.241334	-0.158899	-0.208279	-0.170927	-0.13139	-0.410882	0.318531	-0.294432	0.360111	-0.054008	-0.173934
ADAP2	6.3154	6.27935	6.30438	6.31939	6.21196	6.47663	6.588	6.55329	6.13741	6.23679	5.71877	5.65458	5.90811	6.23018	6.12551	6.12565	6.15204	6.73993	6.07177	6.23277	5.6671	5.98412	6.20416	6.09923	6.14493	1.4111	0.114131	1.63184	0.348917	0.913508	0.170986	-0.0483551	0.0483546	0.132507	0.433891	-0.178917	-0.293949	0.137795	-0.159974	-0.253234	-0.265151	-0.193131	0.194019	-0.295455	-0.286048	-0.146775	-0.418654
ADAR	9.79212	9.68708	10.0436	9.65212	9.40398	9.79916	9.92613	9.44028	9.6372	9.77489	9.72295	9.61526	9.61538	9.82072	9.79009	9.51896	9.68313	9.81776	9.54479	9.38228	9.45045	9.72414	9.60937	9.79676	9.61775	-0.00451565	-0.565083	0.0487642	0.00451565	-0.0851717	0.0792685	0.111501	0.408498	-0.204591	0.112148	0.106996	-0.101867	-0.10094	0.17254	-0.0344505	0.113162	-0.234783	-0.0936899	0.550013	-0.277199	0.234313	-0.172506
ADARB1	5.39365	5.36524	5.56824	5.25285	5.62396	5.35295	5.39412	5.55979	5.31059	5.26046	5.27649	5.21051	5.37159	5.38123	5.51575	5.36154	5.25665	5.79677	5.26935	5.33665	5.28191	5.4017	5.30397	5.34273	5.35901	-0.0532128	0.394303	0.570494	0.566311	-0.0950577	0.00423765	-0.143083	-0.186613	0.0330518	-0.151879	-0.12123	0.201553	-0.0192304	0.25431	0.287781	0.289457	-0.495166	-0.0422581	0.100129	-0.198673	-0.0933528	-0.048995
ADARB2	4.2263	4.14862	4.24865	4.32326	4.56297	4.36001	4.19054	5.03985	4.21944	4.53863	4.39787	4.57705	4.37161	4.32225	4.3402	4.49729	4.25052	4.66346	4.59091	4.54276	4.29507	4.38488	4.65958	4.39045	4.39501	-0.222329	0.463876	0.94717	0.208611	0.0657983	-0.202903	-0.488554	-0.317029	-0.363633	0.301938	-0.322337	-0.0966458	0.532031	0.10123	0.165361	-0.11405	-0.0181947	0.243445	-0.209018	0.0181947	0.0982246	-0.0710955
ADAT1	5.77392	6.62012	5.83742	5.74045	5.68179	6.08618	6.21725	5.40915	6.01216	5.81188	6.00697	5.99372	5.6619	6.1408	6.05536	5.99187	5.77034	5.83158	5.92141	5.83521	5.84903	6.14107	6.02602	6.02633	5.96215	0.238589	0.0218005	-0.397858	-0.581527	-0.0293427	-0.227121	0.608615	-0.185562	0.0921955	0.136789	0.16945	-0.0993915	-0.366415	0.0684185	-0.208402	-0.0218	0.646631	0.058157	0.848706	-0.85826	0.461969	-0.2256
ADCK2	6.64125	6.52006	6.74375	6.52003	6.7169	6.92229	6.78055	6.83777	6.84465	6.73209	6.61309	6.65613	6.64422	6.75561	6.7169	6.80114	6.71272	6.59987	6.6694	6.69841	6.76125	6.59065	6.70382	6.7306	6.66944	-0.277455	0.0593938	-0.0727038	-0.0693721	-0.480419	0.0423173	0.1409	0.0344548	0.302662	-0.0652818	0.120396	0.0578087	-0.051369	-0.0689834	-0.306574	0.0199942	-0.417463	0.167549	0.228737	0.341661	0.137626	0.276349
ADCK3	7.78091	7.67482	7.24449	7.92155	7.8504	7.31198	7.60917	8.0374	7.98122	7.98733	7.95713	7.98793	8.04276	7.471	7.53224	7.78809	8.15537	7.81839	7.92247	7.78731	7.47945	7.89985	8.06143	7.90412	7.75309	0.440431	0.0244617	-0.275659	-0.141073	0.971625	0.936676	0.138299	0.702302	-0.149022	-0.0179787	-0.190442	-0.266534	0.179568	-0.144003	0.0277777	-0.0528297	-0.947692	0.263966	-0.40711	0.364736	-0.0454588	0.0179787
ADCY1	4.81659	4.85284	4.88419	5.00237	4.95923	4.92818	4.74757	5.55695	4.80921	5.14544	4.81768	4.83313	5.00204	4.89209	4.91179	5.07517	4.97306	5.23797	4.9919	4.94016	5.30751	5.02148	4.9386	5.20101	4.94882	-0.193741	0.545626	0.466956	0.0698498	0.0971278	0.251694	-0.11039	-0.353646	-0.00835594	0.167932	-0.102944	0.390256	0.790151	0.435883	0.769029	0.948368	0.00680208	-0.0762285	0.160628	-0.100211	0.0154781	-0.0582314
ADCY10	3.82455	3.74182	3.91473	3.88413	4.0609	4.05869	3.85395	4.02538	3.81681	3.75606	3.74387	3.85901	3.88487	3.75522	3.70613	3.9316	3.84279	4.05447	4.09506	3.81959	3.99617	3.77334	3.94876	3.90916	3.95269	-0.10074	0.388498	0.182914	0.134371	0.00925684	-0.0562773	-0.106943	-0.0890312	0.0526619	0.0418129	-0.133611	0.131612	0.0821164	0.0305197	0.0343642	0.0106523	0.0775487	-0.033666	-0.0379167	0.0755267	-0.00140608	-0.044426
ADCY2	4.46594	4.57713	4.67834	4.54728	4.79462	4.95779	4.63883	4.95738	4.47327	4.56997	4.56394	4.48615	4.53722	4.29777	4.53219	4.6272	4.4649	4.93068	4.47434	4.50887	4.66678	4.51475	4.48214	4.67842	4.6028	-0.12817	0.413484	0.585431	0.0752589	-0.0138	-0.0321433	-0.252286	-0.212858	-0.0352425	0.0351067	-0.0802271	0.0569677	0.0945191	0.184299	0.32751	0.0762273	0.225233	-0.0617921	0.0805319	-0.139785	-0.112379	-0.050336
ADCY3	5.02917	5.05524	5.86046	4.92951	5.02695	5.45848	5.58612	5.42952	5.25152	5.08849	4.92724	5.05749	5.00517	5.26768	5.17226	4.9413	4.9418	5.90284	4.85886	4.99573	5.05124	5.26265	5.07225	5.15287	5.0354	0.106662	0.542704	0.312088	0.626675	0.0100653	-0.396238	-0.294209	-0.313351	-0.083416	-0.0933063	-0.139482	-0.0190489	0.125926	0.0366592	0.406961	0.194725	-0.132444	0.0263925	-0.0203383	-0.34037	-0.0936739	-0.0534377
ADCY6	6.55837	6.37046	6.59345	6.70156	6.61893	6.87936	6.80151	7.00786	6.8323	6.96683	6.77972	6.67665	6.7774	6.6723	6.88776	6.81766	6.95938	7.22799	6.9298	6.86098	6.86717	6.88663	6.82241	7.0051	6.73712	0.0445518	-0.0156794	-0.0356312	-0.225548	-0.21417	0.71298	0.57761	0.556063	0.354183	-0.0621634	-0.188159	0.0821938	0.0107965	-0.0515928	-0.0837536	-0.0543532	0.0559988	-0.0377083	0.0774856	0.195592	0.0323362	-0.0107965
ADCY7	4.19302	4.30939	4.70729	4.20405	4.23215	4.89415	4.62602	4.21117	4.10382	4.04269	4.26047	4.06067	4.06878	4.03938	4.1533	4.17177	4.03757	4.03524	3.92739	4.09565	4.16726	4.25494	4.0669	4.06529	4.12223	-0.159869	0.039844	0.937219	0.163414	-1.15461	-0.810894	-0.00120401	0.628221	-0.3664	-0.594989	0.317814	0.504531	0.485929	-0.0583472	-0.0103936	-0.210351	1.34706	-0.0444794	0.829089	-0.831076	0.473148	0.00120401
ADCY8	4.09319	4.1311	4.31751	4.23673	4.4779	3.93992	3.84666	4.80358	3.98347	3.92876	4.22505	4.2269	4.36339	4.29945	4.03533	4.10139	4.22091	4.20648	4.22297	4.29349	3.93541	4.19202	4.24597	4.08837	4.2739	-0.103477	0.558648	-0.184947	0.121876	0.332169	-0.0102057	-0.91696	-0.638853	-0.357613	0.0574536	0.214332	-0.123334	0.110759	0.0970464	-0.109809	0.0102057	-0.263102	0.250844	-0.276844	-0.138909	0.112565	0.255686
ADCY9	7.24768	7.05087	6.31417	7.29439	7.39232	6.84353	6.66063	6.92161	7.23849	7.21493	7.31741	7.17077	7.16452	6.97483	7.1041	7.15362	7.42078	7.19677	7.16243	7.29245	6.83317	7.38345	7.14953	7.13164	7.2371	-0.00925319	0.168562	-0.548484	-0.383915	0.187825	0.248014	-0.202854	0.102662	-0.53924	0.0815629	-0.276196	0.0253584	-0.00412353	-0.13934	0.0460714	0.103732	-0.187551	0.0821335	0.0171536	-0.435973	0.0200111	-0.209756
ADCYAP1	4.20201	4.20754	4.42447	4.43388	4.36598	4.33541	4.45528	4.75362	4.34155	4.43902	4.2557	4.27549	4.75845	4.441	4.30364	4.29141	4.274	4.65693	4.46936	4.4016	4.61285	4.25215	4.20754	4.556	4.32271	-0.507915	0.656425	0.165821	0.143564	-0.366009	-0.0318565	-0.167018	-0.11994	0.233937	0.010335	-0.488607	0.383296	0.527817	0.382813	-0.0375161	0.082005	0.0475564	0.0111318	-0.109731	-0.010335	-0.010335	-0.0223722
ADCYAP1R1	4.39897	4.22627	4.36348	4.46813	4.54577	4.79754	4.49416	5.25104	4.4236	4.30054	4.43675	4.4863	4.34984	4.41639	4.46095	4.40992	4.46358	5.03085	4.47808	4.54794	4.7788	4.48518	4.48704	4.65272	4.54665	-0.0422044	0.359815	0.336535	0.285361	-0.0190811	-0.018486	-0.227596	-0.332435	-0.105426	-0.213152	-0.0545139	0.23104	0.258441	-0.00888252	0.0143323	-0.0556574	-0.0987597	0.0700936	0.00888252	0.271552	0.0207028	0.128636
ADD1	8.02062	7.8426	8.02609	8.19501	8.12027	8.1671	7.92276	8.06543	8.11637	8.22367	8.0398	8.56101	8.2598	8.06054	8.14019	8.11922	7.96848	8.46675	8.44271	8.21404	7.92385	8.30747	8.39218	8.40545	8.35074	-0.371939	-1.16859	-0.839207	0.00462024	-0.0668567	0.0223354	-0.0888564	0.0624844	-0.397446	-0.00406599	-0.374443	0.118642	0.141022	0.144873	0.126386	-0.0490343	-0.113458	0.208841	0.305328	0.37488	0.014372	-0.241319
ADD2	5.47709	5.25503	5.62359	5.5271	5.63866	5.64151	5.48543	6.14522	5.51338	5.58223	5.43933	5.42446	5.72222	5.57739	5.47008	5.7638	5.437	5.98453	5.79493	5.65716	5.76077	5.52445	5.72592	5.5094	5.75614	-0.246543	0.573948	0.546322	0.668549	0.198376	0.126611	-0.191169	-0.246183	-0.063494	-0.216621	0.0400143	-0.0164617	0.0616298	-0.202416	0.0260159	0.0152524	-0.105181	0.0514615	-0.240514	-0.0911139	0.0301024	0.0922743
ADD3	10.5113	10.6896	9.60285	10.5022	10.2596	9.693	9.88027	10.0948	10.1184	10.3138	10.5095	10.5729	10.3825	10.2753	10.2421	10.3804	10.3607	10.0518	10.4088	10.2231	10.1764	10.2396	10.4639	10.2787	10.2746	-0.0905063	-1.27906	-1.95639	-0.527716	-0.0807163	0.0334923	0.737267	0.798144	-0.662909	0.484519	-0.123808	0.331523	0.151686	-0.250238	-0.0159461	-0.519274	0.921057	0.166873	-0.0949066	-0.192558	0.31408	-0.0688491
ADD3-AS1	4.33471	4.08546	4.22508	4.37712	4.31566	4.20279	4.19243	4.67334	4.24314	4.36249	4.33152	4.26366	4.51775	4.26362	4.23516	4.33356	4.38488	4.43136	4.49114	4.36174	4.40097	4.20168	4.31261	4.34077	4.40559	0.00256157	0.296351	-0.0118368	0.124284	0.0769097	-0.0194254	-0.556581	-0.411532	-0.0274119	0.0609729	-0.22109	-0.0520058	0.0599253	0.0875115	0.00724077	-0.0217822	0.095696	0.169304	-0.16999	0.0587056	-0.204482	0.0992657
ADGB	3.3436	3.34986	3.49294	3.38109	3.57674	3.67559	3.35019	4.09267	3.45452	3.45693	3.45093	3.25437	3.37057	3.31424	3.45452	3.47337	3.51733	3.67444	3.33438	3.52866	3.60355	3.47442	3.76103	3.39016	3.47343	-0.0507185	0.213251	-0.0309899	0.0130506	-0.00439811	-0.151292	-0.041621	-0.151292	-0.0689087	-0.0944219	0.0204015	-0.0664656	0.155623	0.10349	0.0105996	0.0322542	-0.139096	-0.0472517	0.0202818	0.0124481	0.0200126	0.00439811
ADH1A	4.09526	4.13152	4.14822	4.28321	4.30994	4.12465	4.40207	4.27305	4.4243	4.28051	4.34735	4.09234	4.2571	4.20757	4.32833	4.20385	4.26241	4.53592	4.27553	4.08776	4.2319	4.25165	4.0907	4.01036	4.15146	0.402751	0.890951	-0.261764	-0.0170441	0.406023	0.162558	-0.10885	-0.154151	0.237586	-0.155588	-0.246109	-0.018465	-0.208095	0.256012	0.0170441	0.0249906	-0.124343	0.0483575	0.0320611	0.128655	-0.112767	-0.154593
ADH1B	8.88509	9.32886	9.44512	8.13644	7.63174	7.47348	8.77386	6.88498	8.96666	7.58965	8.68254	8.04385	8.10408	7.36152	9.0153	6.59242	7.50624	8.30316	6.98271	6.24731	8.71075	8.82402	6.8546	7.58377	8.06526	2.84975	-0.409842	1.71249	-0.0928677	1.26418	0.835125	2.40798	2.46848	1.14946	-0.187706	0.342089	-0.334652	-1.21125	-0.326069	0.222505	-0.252436	-0.513684	0.163653	-0.365051	-0.628657	-0.835498	-0.580626
ADH1C	5.29845	6.02455	5.28354	5.85325	6.01206	6.30046	6.7915	3.68616	6.76475	5.29186	4.95866	5.63051	5.15406	5.55994	5.641	4.41927	5.34668	5.01802	4.87388	5.57144	5.24354	4.52594	4.79965	5.62018	5.3808	0.142285	-0.153295	0.881182	0.0576921	-0.375055	1.4136	0.74742	1.05679	1.59081	0.203195	0.605448	-0.228862	-0.385643	-0.277928	-0.1192	0.0454121	0.437252	-0.424716	-0.404755	-0.363187	-0.0454121	-0.368689
ADH5	10.5564	10.2106	9.79314	10.5357	10.0173	10.0317	10.0265	10.2195	10.4059	10.4763	10.5552	10.3562	10.452	10.4556	10.1965	10.4247	10.3981	10.1847	10.3382	10.2799	10.4034	10.3812	10.4369	10.4308	10.4836	0.0643473	-0.388702	-1.16406	-0.759541	-0.154503	0.355982	0.356472	0.328316	-0.611497	0.346572	-0.139688	-0.0839353	0.336012	0.211209	-0.269446	0.230058	0.412203	0.0308456	-0.223713	-0.114876	-0.0064702	0.078536
ADH6	8.68387	8.99204	7.21987	9.14585	8.68674	8.46887	8.08241	9.2018	8.66059	9.00593	9.05327	8.9545	8.99876	8.54872	8.62877	8.6856	8.99442	8.44587	8.77429	8.70223	8.48778	8.78675	9.12299	8.72221	8.77523	0.385709	0.369652	-2.01525	-0.797862	0.641147	0.895275	0.972387	0.897934	-0.0268166	0.338949	-0.429964	-0.367393	-0.134563	-0.128882	-0.101727	-0.38175	0.245425	0.00754285	-0.452678	-0.37364	0.128256	-0.176094
ADH7	3.79489	4.01855	4.25911	3.96255	4.29608	4.02079	4.05571	4.05351	3.93526	4.09361	3.94123	3.97475	3.99744	3.96864	3.94955	4.20232	3.96856	4.33577	4.08196	3.98895	4.22492	4.04162	4.05298	4.14467	4.004	0.0421138	0.420653	0.454427	0.219049	0.0800595	-0.0524497	-0.294943	-0.331905	-0.0272241	-0.107944	-0.276535	0.218714	0.0563774	0.160381	-0.118249	0.141611	-0.0824027	0.0272241	-0.216085	0.442199	-0.0980501	-0.0703759
ADI1	11.773	11.1865	10.1338	11.8983	11.8089	11.0506	10.8054	11.5161	11.6928	11.7512	11.8063	11.8776	11.5794	11.6342	11.4318	11.6138	11.8083	11.6045	11.599	10.9979	11.413	11.4203	11.9293	11.7863	11.8903	0.466559	0.388449	-1.75321	-3.79586	0.32234	0.504455	1.32526	0.792254	-0.583649	0.352931	-0.616693	-1.24123	0.683011	-0.219563	-0.865969	0.169126	-0.102595	-0.140284	-2.22873	0.102594	-0.317061	0.351436
ADIPOQ	3.8931	4.03013	3.81137	4.49725	3.95692	3.71202	3.65746	4.21019	3.59492	4.00459	3.86438	3.71621	3.96684	4.11154	4.17966	4.14122	4.49518	4.10235	4.29768	4.07204	4.17911	3.78152	3.92959	4.14178	4.09067	-0.0478032	0.502297	0.209826	0.137394	-0.00707507	-0.0351946	-0.234725	-0.316012	-0.0590217	0.0564845	0.013133	0.0384603	0.196429	0.116674	-0.0281472	0.00404501	-0.00404525	0.0864873	-0.0214939	-0.0183256	-0.0882671	0.076411
ADIPOR1	8.16145	8.20368	7.54367	8.24089	8.16347	7.68409	7.90123	8.30677	8.49727	8.4343	8.52308	8.57064	8.61989	8.60689	8.53171	8.64505	8.50918	8.61175	8.4646	8.60575	8.4929	8.39991	8.74531	8.55314	8.74197	-0.550731	-0.0813255	-1.06393	-0.966191	-0.334782	0.8007	0.617676	0.796764	0.0545912	0.109174	0.0408154	-0.118002	-0.120662	-0.17118	0.0609245	0.282578	-0.32294	-0.0408154	0.130329	-0.0418043	0.186363	0.113153
ADIPOR2	8.05109	7.88771	7.79068	7.78401	7.80883	7.95075	7.97229	7.97404	8.15399	8.10282	8.13402	8.19986	8.05681	8.32655	8.52404	8.25861	8.12644	8.46398	8.16046	8.02735	8.27274	7.97055	7.98466	8.30526	8.23835	-0.286039	-0.273939	-0.56418	-0.513896	-0.247093	-0.359203	-0.253143	-0.493244	0.530529	-0.0801773	0.0322838	0.365842	0.461808	0.778087	0.66964	0.900301	-0.160915	0.112837	0.254781	-0.0322838	0.136688	0.0968313
ADIRF	9.16249	10.3672	9.55604	10.681	9.83663	10.3121	9.41806	10.7475	10.5474	10.757	10.6321	10.7031	10.9848	10.1974	10.3648	10.067	10.2609	9.91182	10.4018	11.0405	10.1107	10.3007	10.6355	10.7732	10.585	-0.241979	0.811388	-1.38866	-0.778001	0.431013	0.0380983	-1.65371	-1.19085	1.91938	0.57105	0.845436	-0.451249	-0.0380983	-0.618386	-0.180752	-0.351966	-1.78598	0.0448618	0.376929	0.604772	0.0751581	0.427764
ADK	8.09995	8.20555	7.66675	8.07701	7.84884	7.75605	7.80614	7.94812	8.29813	7.88299	8.07162	8.03345	7.9146	8.19296	7.9898	8.17301	8.14393	7.81454	7.93216	8.07596	8.02776	8.07282	8.1929	8.04567	8.28396	-0.105607	-0.267751	-0.674683	-0.487839	-0.16074	0.000779442	0.71143	0.498191	0.107966	-0.190774	0.127367	-0.0826759	0.0436449	-0.122932	0.00934601	-0.00624037	0.311629	-0.154135	0.0412157	0.173748	0.0668032	0.216528
ADM	9.30193	7.15033	7.89138	8.62172	8.20031	8.38061	7.94762	8.42329	10.0541	9.48623	9.33438	8.93337	8.81964	10.4888	10.6073	10.628	9.2539	9.4859	10.0828	9.58797	9.51061	9.08686	9.73573	9.23745	9.56839	-0.032197	0.225739	-1.38285	-0.76073	-1.18543	-1.05667	-0.722956	-0.867239	0.237631	-0.198721	0.090519	0.923359	0.0530405	0.08389	0.779866	0.133307	-0.0903177	-0.184521	0.272862	0.032196	-0.211897	0.514452
ADM2	6.63327	6.61004	6.65523	6.77571	7.06652	6.50139	6.51712	7.22556	6.62533	6.80087	6.66692	6.76871	6.83877	6.72052	6.50557	6.6841	6.77396	7.10967	6.99041	6.88641	6.71221	6.4663	6.62012	6.70469	6.96984	0.024251	0.890006	0.975613	0.658684	0.624783	0.522121	-0.0200639	-0.290387	0.0283265	-0.147072	-0.0477848	-0.0503535	-0.105617	-0.201883	0.146014	-0.0926952	-0.18653	0.0200639	-0.429854	0.0790501	-0.185104	0.0474544
ADNP	7.98973	8.20986	8.24289	7.96128	7.9955	8.21318	8.06893	6.86005	7.6688	7.63147	7.61718	7.86954	7.70338	7.8819	7.66252	7.54486	7.77948	7.52891	7.51482	7.76723	7.55134	7.66632	7.56561	7.73167	7.78487	-0.435073	-0.402822	0.322358	0.489227	-0.740368	-0.566561	-0.125189	0.0803156	-0.580874	0.0827751	-0.335125	0.429164	0.425377	0.568151	0.420164	0.646946	1.13002	-0.438424	-0.15232	-0.485993	0.00695705	-0.00695705
ADNP2	6.41339	6.77973	6.88406	6.42252	6.5818	6.53367	6.59495	6.55506	6.55792	6.7008	6.54743	6.59243	6.48777	6.53473	6.59078	6.7028	6.53015	6.86208	6.78678	6.55628	6.75521	6.44535	6.53958	6.56906	6.59722	-0.0531464	-0.600209	0.138062	0.23516	-0.283958	0.135045	0.376351	0.812497	0.202123	0.0151508	-0.116366	0.0283229	-0.0818267	-0.0701542	0.211622	0.0257649	0.743524	-0.242849	-0.109752	-0.756543	-0.226391	-0.495014
ADO	7.40421	7.1455	7.10652	7.19329	6.96482	7.02438	7.24235	6.44054	7.18212	7.0966	7.08699	7.20248	6.89111	7.2435	7.09131	6.9031	7.14624	7.10189	7.17151	7.11053	6.80871	7.01845	7.22436	7.1083	7.19517	-0.246339	0.581856	0.180006	0.0530496	-0.853821	-0.714155	-0.0654688	-0.162827	-0.359185	0.035275	-0.0357914	0.242099	0.2346	0.460949	0.153649	0.364686	0.476165	-0.495745	-0.21791	-0.334938	-0.142266	0.196185
ADORA1	5.62474	5.21639	5.47756	5.4836	5.46894	5.23803	5.30694	5.82733	5.32606	5.49604	5.77977	5.48751	5.70089	5.60083	5.58828	5.40894	5.66692	5.35657	5.69369	5.52998	5.68202	5.4326	5.48929	5.53398	5.47377	-0.315387	0.190368	-0.0992849	0.168318	-0.761603	0.495253	-0.396974	0.131165	0.301078	-0.314373	0.529797	0.154454	0.127215	0.144657	0.011749	-0.0641174	0.347815	-0.123092	0.426126	0.294465	0.256007	0.0328157
ADORA2B	4.26338	4.29111	4.47706	4.20967	4.65445	4.56689	4.64916	5.17496	4.64957	4.58384	4.34659	4.33089	4.54672	4.26388	4.35272	4.39486	4.76084	5.2711	4.43776	4.6355	4.73572	4.57549	4.43121	4.46097	4.70701	-0.245481	0.117463	0.462238	0.366046	0.193894	-0.00300503	-0.00668573	-0.0784502	-0.257427	0.155937	-0.0223026	0.137424	0.301956	-0.145151	0.113176	0.0224528	-0.0657649	-0.116405	-0.316861	0.0860944	-0.116035	0.00300503
ADORA3	5.20758	5.53543	5.97761	5.5074	5.56884	5.48612	5.72271	5.82538	5.33762	5.61506	5.35825	5.33109	5.73991	5.63596	5.35784	5.33887	5.44309	5.84768	5.67779	5.39103	5.4027	5.37453	5.55864	5.5679	5.35901	0.039187	0.388014	0.18991	-0.0303965	0.370254	-0.0502381	0.0759501	-0.293909	0.0753489	-0.235334	-0.0845122	-0.230311	-0.0450978	0.067965	0.061944	-0.0196099	-0.0064044	0.0368924	0.0064044	-0.136953	0.00773764	-0.136943
ADPGK	7.44599	6.94344	7.52881	7.39373	7.30227	7.5159	7.55781	7.68517	7.13338	7.37447	7.43129	7.59298	7.43853	7.42315	7.51422	7.10374	7.59748	7.29761	7.35942	7.46544	7.30887	7.57748	7.55814	7.62391	7.47361	-0.368835	-0.10883	0.58442	0.250716	-0.389491	0.0732346	0.245213	0.17588	-0.20549	0.261675	-0.298459	0.062891	-0.0298195	0.0298195	-0.0441494	0.165555	0.0580292	-0.0381784	0.221502	-0.464537	-0.283508	-0.662851
ADPRH	5.04412	4.72652	5.09055	5.06194	4.97836	5.21045	5.30948	5.16749	4.97694	4.90796	4.81256	4.9788	4.95125	4.91029	4.91499	4.87201	4.87706	5.37438	4.86243	4.86404	4.76119	4.79968	4.93575	4.99259	4.93655	-0.0465798	0.468103	0.0506072	0.135471	-0.132709	-0.0379968	-0.168412	-0.268445	-0.193074	0.00680828	-0.173337	0.0355582	-0.00229883	-0.0619426	0.0160413	0.0216994	-0.0114546	0.00229883	-0.0123382	0.129701	0.0362167	0.183825
ADPRM	5.60253	5.5049	5.7501	5.52385	5.49185	5.32969	5.40303	5.58495	5.48246	5.4722	5.52831	5.66696	5.56069	5.90955	5.40196	5.63107	5.51294	5.75143	5.43788	5.31195	5.62188	5.64673	5.55522	5.61496	5.60588	0.067296	0.249057	-0.00884438	0.133321	0.0888858	0.225566	-0.055676	0.0385523	0.30489	-0.1083	-0.0700402	-0.111329	-0.0964851	0.148874	-0.0542817	-0.245996	-0.0246606	-0.0613661	0.420826	0.00884438	-0.057992	0.00983334
ADRA1A	3.6938	3.84788	3.83884	3.75678	3.90532	3.91568	3.6912	4.13581	3.71202	3.76307	3.77521	3.76024	3.80648	3.78677	3.80613	3.76764	3.75668	4.0127	3.81461	3.82958	3.80613	3.79751	3.75151	3.77042	3.83985	-0.0345839	0.222756	0.337437	0.184913	0.155652	0.0337192	-0.110306	-0.115042	-0.0117934	-0.0511525	-0.01801	-0.00833947	0.051811	-0.0434304	-0.022572	0.0350719	-0.0012455	0.0865696	-0.144013	0.121144	0.0193054	0.118605
ADRA1B	3.6629	3.82071	3.5637	3.66395	3.84876	3.70328	3.69031	4.18632	3.82821	4.23439	4.01781	3.75778	4.15676	3.94203	3.97462	3.99643	4.00979	3.92621	3.90537	3.90966	3.89842	3.84608	3.82341	3.92462	3.95816	0.113979	0.535721	0.223042	-0.0769744	0.433633	0.206566	-0.0665767	-0.0797579	0.149122	0.109099	-0.130923	-0.231122	0.124189	-0.079782	0.0159514	0.0635493	-0.266375	0.28789	-0.319118	-0.0786326	-0.0159514	-0.0351825
ADRA1D	3.93849	4.05079	3.92467	3.92544	4.1317	3.95195	3.8989	4.4632	3.97475	4.1268	3.90988	4.02052	4.12879	3.95771	3.97358	3.82943	4.15816	4.12432	4.10978	4.1506	4.13245	3.94989	4.16195	3.97763	4.12066	-0.166389	0.46737	0.342147	0.0591311	0.187711	0.260261	-0.184243	-0.149334	0.129471	-0.0713304	-0.0411925	0.0561006	0.0827577	-0.0866663	-0.0249941	0.113528	-0.176449	-0.0326133	-0.22548	0.152625	0.0129455	0.165833
ADRA2A	4.13199	4.89426	5.33657	4.25693	4.02336	4.41052	5.27759	4.46173	4.31844	4.14114	4.11021	3.98605	4.15906	3.95957	4.04402	4.01676	4.04546	4.35992	3.86866	3.87521	3.85959	4.30449	4.09888	4.07256	4.05986	1.18377	0.209229	0.491296	1.28188	0.372751	0.198957	1.46772	1.14725	0.779399	0.00522995	-0.255882	-0.440121	-0.310845	-0.570381	0.0293145	-0.00522995	-0.367166	-0.047111	-0.221606	-0.120077	-0.227642	-0.25199
ADRA2B	5.24431	5.36858	5.07166	5.34352	5.46765	5.62335	5.33941	6.20851	5.3515	5.60868	5.18974	5.44982	5.70665	5.3837	5.0781	5.4966	5.6189	5.7189	5.61533	5.47827	5.60009	5.45999	5.7603	5.47353	5.5225	-0.21772	0.585463	0.875397	-0.23364	0.139055	0.0893679	-0.271787	-0.262156	0.0609231	-0.198997	-0.00645447	0.0368128	-0.0384054	-0.0600872	0.136487	-0.00311708	-0.381775	0.0554757	-0.452525	0.00311708	0.227083	0.0598226
ADRA2C	6.09577	5.97194	6.46284	5.75341	6.14898	6.04658	6.51837	6.42488	5.75537	6.24473	5.71339	5.73177	5.96013	6.13417	6.00001	5.79247	6.02644	5.86071	6.35552	5.70815	6.08447	5.90978	5.94513	5.62703	5.93914	-0.138574	0.393384	0.507419	-0.118575	0.479092	0.422356	-0.49156	-0.872992	0.415414	0.0712466	0.0576601	-0.187206	-0.172592	-0.183864	0.0331621	-0.222728	0.0750189	-0.0116506	-0.760026	0.0621247	-0.0434289	0.0116506
ADRB1	3.99667	3.89746	4.13585	3.97277	4.0213	3.79365	3.72314	3.87538	3.98073	3.90525	4.05689	4.07191	4.01598	3.88434	4.38016	4.35981	4.21822	4.00464	3.963	4.01688	4.33871	3.89955	3.82057	4.10595	4.24265	-0.0840526	0.219488	0.0406413	0.133165	0.0203757	0.0765333	-0.222305	-0.239888	-0.156883	0.187477	-0.0442009	-0.233311	0.00520039	0.280188	0.0601692	-0.182743	-0.189429	0.268827	-0.0241976	-0.0351138	0.0130782	-0.00520039
ADRB2	4.79546	4.68338	5.04529	4.41632	4.41745	4.6981	5.06596	4.54191	4.49878	4.50145	4.26187	4.07785	4.25327	4.2793	4.44297	4.41954	4.30414	4.47261	4.33358	4.36873	4.38811	4.58808	4.49552	4.63768	4.31344	1.63752	0.859544	1.78915	1.08775	0.111388	-0.433488	0.640611	0.22958	0.0286999	-0.340034	-0.225604	0.308223	-0.441309	-0.0286999	-0.0808644	-0.137052	-0.226823	0.367623	0.0571866	-0.424182	-0.33377	-0.12834
ADRB3	4.97248	4.88068	5.06799	5.06584	5.13463	5.23047	5.10209	5.8304	4.96724	4.99921	5.12312	4.9041	5.07492	5.02013	4.92435	5.18399	5.07369	5.37344	5.3092	5.03786	5.38683	5.04354	5.14483	5.08454	5.12415	0.0651238	0.550266	0.487589	0.0894003	0.010076	-0.0125928	-0.351837	-0.370085	0.0264173	-0.0116165	-0.0503161	0.12995	0.133583	-0.0596228	-0.0225205	0.0371382	-0.16699	0.278402	-0.266085	0.0850136	0.0591865	0.000179052
ADRM1	7.57347	7.64229	7.59108	7.55702	7.63862	7.99522	7.66562	7.65948	7.83232	7.59645	7.77028	7.84668	7.75735	7.78121	7.68741	7.87019	7.68019	7.89218	7.93365	7.60648	7.67308	7.854	7.73728	7.76572	7.61288	0.155421	-0.487059	-0.785998	-1.11439	0.4737	0.374147	0.0791583	0.0450087	0.0466285	-0.00453043	0.333045	-0.354183	-0.0742292	-0.392864	0.00452995	-0.325142	-1.31221	0.738639	1.09999	0.74825	-0.384717	-0.345567
ADSL	9.0975	8.98772	8.82596	8.84711	8.78453	8.78565	8.73777	8.9879	8.85017	8.82302	8.6516	8.90895	8.77979	8.68612	8.48258	8.76979	8.66711	8.62041	8.75785	8.61814	8.69712	8.6954	8.9167	8.74552	8.95527	0.360011	-0.526443	-0.384552	0.180308	0.78125	0.216093	0.38029	0.270594	0.0886745	-0.140602	-0.106823	-0.140531	-0.015976	-0.0298467	-0.0499873	-0.132878	-0.574484	0.293672	0.373331	0.395478	0.210488	0.0285201
ADSS	7.80677	8.18709	7.68329	7.58912	7.62803	7.82537	7.88817	6.80739	7.92712	7.54288	7.75375	7.76151	7.60589	7.82068	7.91996	7.59952	7.81601	7.9977	7.71648	8.03781	7.53101	7.82383	7.90171	7.66718	7.84407	0.601749	-0.715762	-0.680493	-0.411368	0.617872	-0.0291438	1.54129	1.46284	0.228877	0.0166965	-0.165672	-0.0954828	-0.281639	-0.203166	-0.296527	-0.0166969	1.29461	0.196461	1.02238	-0.0353403	0.398734	0.512384
ADTRP	6.86606	5.7492	6.80939	6.44655	7.00822	6.42734	6.20053	6.99775	6.9793	7.02645	7.2894	6.96525	6.7914	6.47966	7.57343	6.92133	7.49852	6.38391	6.05173	6.26192	8.25964	6.53448	6.35094	6.04253	6.79036	-0.385238	0.550887	0.816336	0.331436	0.268344	0.301291	-0.0116653	0.15827	-0.0172052	-0.124454	-0.232297	0.027894	0.0601702	-0.158699	0.260115	0.00241041	-0.210995	-0.209153	-0.288415	-0.00241041	-0.0130329	0.0457573
AEBP1	7.13402	6.99729	8.12117	6.23586	6.22956	6.87344	8.10793	6.04912	7.15539	6.33627	6.5199	6.2526	6.36926	6.77426	7.3157	5.95543	5.9799	7.56306	6.22244	6.01271	6.69979	7.24962	5.82041	6.67189	6.24314	1.45844	-0.454338	0.3652	-0.216796	0.788043	0.175971	0.557491	0.375324	0.685697	-0.511499	0.442335	-0.318174	-0.640566	-0.294379	-0.00357723	-0.563386	-0.442626	0.117051	0.953887	-0.392947	-0.101393	0.00357771
AEN	6.31286	6.34273	6.48868	6.03866	5.84979	6.46569	6.13633	6.50093	5.83383	5.9743	5.82197	6.05599	5.99533	6.16846	5.98505	5.92555	5.96185	6.839	6.20227	6.20227	6.09033	6.02237	6.0357	5.99903	6.1504	0.645808	0.528358	0.692326	0.669264	0.418852	-0.0131993	-0.220657	-0.310667	0.0131993	-0.0391364	0.153019	-0.0153399	-0.336205	-0.253287	0.398623	-0.12975	-0.251236	0.0293217	0.134937	-0.0627847	-0.0998845	0.0588412
AES	6.96285	7.3882	7.68758	6.82888	7.28797	7.36588	7.56961	6.97571	7.22101	7.30013	7.27339	7.41169	7.3053	7.31569	7.55028	7.63187	7.40998	7.40083	7.54141	6.92302	7.91316	7.24157	7.09005	7.46534	7.02837	0.520937	0.063386	0.188695	0.0337124	0.398986	0.358223	-0.00664329	0.140089	0.87278	-0.111962	0.00664282	-0.176215	-0.30574	-0.62835	-0.509432	-0.510309	-1.07347	-0.107353	0.176049	0.232776	-0.0822558	-0.182145
AFAP1	3.56701	3.71041	3.42149	3.46556	3.36761	3.60054	3.54334	3.2925	3.45153	3.38856	3.4236	3.36944	3.29019	3.37027	3.47866	3.41954	3.38394	3.42688	3.36911	3.50169	3.42703	3.45371	3.24758	3.37306	3.39904	-0.0114279	-0.0402813	-0.253304	-0.267418	-0.0974295	-0.221104	-0.0211933	-0.0838764	0.163303	0.348276	-0.0785685	0.0114276	0.138847	0.0374923	0.209842	0.309911	0.236064	-0.0559535	0.116797	-0.0589108	0.0669355	0.0867405
AFF1	5.21538	5.28635	5.45629	5.43939	5.49582	5.39816	5.32677	6.3173	5.45744	5.68105	5.45439	5.39961	5.5319	5.51388	5.63498	5.53118	5.38725	6.09947	5.54267	5.53776	5.37914	5.41947	5.44658	5.63644	5.57581	0.0769679	-0.0857856	0.264354	-0.0403991	0.0368144	0.183616	0.0238342	-0.174969	-0.0946059	0.38726	0.00998815	-0.0294493	0.35184	0.16529	0.102218	0.121163	0.0978239	-0.241978	-0.0266498	-0.312692	-0.180605	-0.166054
AFF2	4.49403	4.61299	4.88969	4.64198	4.79214	4.79406	4.76881	5.3166	4.66516	4.67824	4.58181	4.63238	4.7552	4.58319	4.66907	4.87476	4.62034	5.04569	4.74573	4.78025	4.89565	4.71402	4.77099	4.79395	4.62799	-0.132373	0.531517	0.532597	0.439177	0.0778511	0.18783	-0.118087	-0.15963	-0.123504	-0.0286326	-0.090786	-0.114019	0.0515261	-0.173484	-0.0273595	-0.0519592	-0.154385	-0.0158839	-0.175098	-0.131223	0.0309965	0.0583421
AFF3	4.00779	3.97741	4.10395	4.01516	4.11164	3.95606	4.05959	4.57886	3.99579	4.03082	4.03291	3.92935	3.90922	4.00844	4.07386	4.04659	3.9868	4.26373	4.01226	4.05058	3.86949	3.99948	4.03089	4.02018	3.9986	0.0929475	-0.0247548	0.319074	0.314027	0.185223	0.0214465	-0.160022	-0.176059	0.142571	-0.249822	-0.0367241	-0.109982	-0.0557523	0.00615335	0.102506	-0.10271	-0.132958	-0.0846002	0.0149758	0.0729719	-0.0171878	0.155875
AFF4	4.99556	4.50887	4.5962	4.78041	4.61899	4.66943	4.45078	4.44978	4.7815	4.61102	4.97656	4.89715	4.71889	4.73354	4.85926	4.66361	4.75235	4.70525	4.77596	4.80049	4.39792	4.85111	4.946	4.71562	4.98966	-0.125114	0.015739	0.261748	0.550474	0.0926862	-0.0724101	-0.2475	-0.290473	-0.0681658	0.114173	0.00130701	-0.26525	0.062355	-0.341137	0.47611	0.24668	0.071311	-0.100006	-0.0630717	-0.1616	-0.00130701	0.220962
AFG3L2	8.7991	8.99812	8.32545	8.83603	8.92048	8.74435	8.54179	8.32345	8.77313	8.55092	8.68018	8.74048	8.69067	8.78655	8.75763	8.59164	8.68661	8.80492	8.90201	8.84168	8.55725	8.53027	8.71363	8.9057	8.71894	0.467195	-0.239369	-0.600139	-0.130099	0.622317	0.917382	1.24981	0.812657	0.314569	-0.0402441	-0.248471	-0.168536	-0.179564	-0.390849	-0.102039	-0.555449	0.658225	0.478387	0.0402441	0.293854	0.21761	-0.27144
AFM	8.29713	7.53792	4.70861	9.12706	8.86313	7.48442	6.47641	8.5109	8.40562	8.9416	9.13235	9.04221	9.47091	8.68023	8.60493	8.68178	9.03073	8.53844	8.63702	8.67213	8.46304	8.23371	9.54583	8.66797	9.07331	-1.86389	-2.84231	-2.49336	-2.19607	0.0987973	0.349257	0.222603	1.06305	-1.25993	0.47193	-1.42974	-1.10336	-0.0348091	0.171112	-0.375362	0.101136	1.17002	0.973434	-0.548018	0.0348091	0.755848	-0.270292
AFP	5.06202	5.18119	4.83747	5.70044	5.66508	4.88846	4.77413	6.00779	5.38487	5.59505	5.51517	5.37272	5.56088	5.57964	5.4294	5.61554	5.43087	5.29435	5.45507	5.48092	5.32926	5.64	5.85895	5.66941	5.4664	-0.0236883	0.575386	-0.0388203	0.00324392	0.0268998	-0.0313878	-0.0229273	0.0438366	0.19089	-0.0712495	-0.357145	-0.0816288	0.302966	0.0381522	0.120245	-0.0032444	0.478184	0.0188327	-0.436982	0.202986	-0.251674	-0.053669
AFTPH	10.0387	10.4642	9.30287	10.195	9.9854	9.64579	9.69226	10.1879	9.96542	10.0578	10.1267	10.021	10.0694	10.0004	9.9542	9.87941	10.1567	9.91232	10.0255	9.97156	9.66824	10.0924	10.0408	9.92917	9.85539	0.002882	-0.773903	-0.971335	-0.002882	0.422261	0.74428	0.270591	0.464979	-1.00597	-0.265594	-0.327133	-0.327209	-0.224187	-0.052928	0.00867367	-0.200804	0.021266	0.406214	-0.0280256	0.212124	0.424052	0.214374
AGA	7.61776	6.87771	6.81601	7.42706	7.17164	7.05143	7.24225	6.13451	6.85631	6.93271	7.08116	7.09617	6.95646	6.7132	6.91027	7.03876	7.19957	6.39136	6.69655	6.98882	6.79204	6.93621	7.16734	6.85981	6.9292	-0.0961604	-0.745111	0.0467351	-0.177149	0.510241	0.00382376	0.739846	0.249197	0.23653	-0.0346042	-0.160351	-0.422331	-0.160355	-0.310954	-0.134878	-0.182437	0.82098	-0.0192388	0.119978	-0.187289	0.0147584	0.22633
AGAP1	6.77537	6.87579	5.85365	6.57145	6.56475	6.43056	6.10927	6.86883	6.74515	6.82774	6.92809	6.88014	6.97727	6.50913	6.73613	6.69591	6.70859	6.5835	6.62624	6.67051	6.01146	6.6625	6.8907	6.84975	6.26167	1.03459	-0.883978	-1.01605	-0.266878	0.927903	0.978847	1.94645	2.08541	-0.420217	1.2113	-0.16708	0.0366597	0.0598869	-0.100324	0.275029	-0.0366592	0.683661	0.169979	-0.232091	-0.220235	-0.145501	-0.434778
AGAP2	4.47953	4.48554	4.50788	4.53619	4.58129	4.35148	4.4122	5.07667	4.3675	4.46269	4.49043	4.57789	4.61785	4.54329	4.48394	4.49832	4.53092	4.62102	4.57893	4.65731	4.55921	4.41763	4.52	4.48205	4.63037	-0.139195	0.596762	0.575772	0.284678	0.0722988	0.255547	-0.18779	-0.0584085	-0.0182104	-0.153465	-0.00656366	-0.070792	0.00567746	-0.00285674	-0.107629	0.0947013	-0.165797	-0.0787184	-0.217705	0.0539107	0.105169	0.0167384
AGBL2	4.13528	4.07332	4.632	4.11993	4.11686	4.02666	4.31416	4.10314	3.65349	3.95447	4.06091	3.80814	3.95862	4.13625	4.09561	3.96285	3.83059	4.06599	4.05575	3.99878	4.29169	3.94989	3.86428	3.96628	3.81238	-0.134336	0.601278	0.620789	0.0252366	-0.209283	-0.437008	-0.0252366	-0.413712	-0.238976	-0.267383	0.110086	-0.217897	-0.195241	-0.339227	-0.370282	0.416751	0.990378	0.497606	0.247996	0.228934	0.254672	0.130788
AGBL5	7.13814	7.47815	6.7158	7.43227	7.28211	7.0613	6.7861	7.25874	7.34031	7.2074	7.31814	7.28216	7.17786	7.43676	7.00503	7.27552	7.13962	7.26954	7.22703	7.23959	7.19301	7.05352	7.48867	7.14808	7.41813	0.133451	-1.60072	-1.78516	-0.991857	0.326759	0.917917	0.126367	0.0718427	0.0820765	-0.227069	0.404125	-0.697792	-0.507327	-0.488355	-0.373279	-0.427049	-2.08117	0.258473	0.210063	0.299694	0.213543	-0.0718431
AGER	4.33684	4.30454	4.57879	4.51702	4.52993	4.293	4.31393	4.89142	4.35188	4.30735	4.36458	4.26925	4.33934	4.18599	4.37857	4.30471	4.36289	4.41268	4.45649	4.57084	4.479	4.30264	4.35321	4.28986	4.35188	-0.127372	0.264646	0.108651	0.111425	0.00796819	0.298169	0.0176249	0.0114594	0.356818	-0.133159	-0.0698745	-0.0916204	-0.0290591	-0.0757771	-0.211823	0.0462928	-0.0889194	0.0910361	-0.217599	0.0412846	-0.0893536	-0.115657
AGFG1	6.82771	6.5288	6.59608	6.41023	6.49312	6.84448	6.6297	5.82376	6.60058	6.45478	6.53141	6.45889	6.27449	6.65336	6.53777	6.39786	6.46257	6.50687	6.45919	6.59513	6.30001	6.56225	6.50572	6.53588	6.58535	0.307946	0.165347	0.569681	0.390482	-0.215777	-0.256405	0.163839	0.136343	-0.222106	0.192948	0.209398	0.307466	0.0909338	0.114232	0.100086	0.0760148	-0.00270569	0.00296498	0.127642	-0.229992	-0.274353	-0.0827438
AGFG2	5.10285	4.99427	5.14427	5.2459	5.35716	5.18364	5.26035	5.71952	5.38091	5.40564	5.28281	5.24489	5.38857	5.3775	5.25786	5.38184	5.25334	5.4757	5.24516	5.48375	5.2985	5.27204	5.46726	5.37012	5.35201	-0.0150222	0.488153	0.31977	0.258076	0.0180255	0.0915498	-0.16308	-0.426425	0.0513836	-0.177234	0.0490381	-0.0242324	-0.0175062	-0.0616329	0.0822905	0.0156572	-0.0362002	0.0568872	-0.0960898	0.0176027	-0.114917	-0.140175
AGGF1	7.58816	7.2632	7.26463	7.47067	7.08009	7.25681	7.21341	6.44769	7.29712	7.03952	7.11796	7.05152	7.05712	7.04885	6.93469	6.95251	7.16584	6.81825	6.93775	7.14201	6.57978	7.02285	6.9858	6.92929	7.09223	0.0240423	-0.162959	-0.332498	-0.220343	-0.108713	-0.386205	0.247264	0.339643	-0.330598	0.0234402	0.0825319	0.251315	0.175141	0.125436	-0.0235569	0.108922	0.539803	0.0528569	0.389513	0.377744	0.0432396	0.0442966
AGK	7.35139	7.41179	6.71105	7.22243	7.02955	6.81087	6.97493	7.24762	7.1072	7.17341	7.15271	7.27779	7.16164	7.20086	7.13733	7.09043	7.33309	7.34111	7.03934	7.39809	7.0553	7.10563	7.22384	7.10109	7.27313	0.0112371	0.242949	-0.596826	-0.365953	-0.362798	0.286014	0.452529	-0.267208	-0.0219324	0.0945373	0.186599	-0.206327	0.266132	0.110152	0.0609622	0.550248	0.360251	-0.306999	-0.459034	-0.549877	-0.11219	-0.0882962
AGL	7.87816	7.9141	7.45747	7.87859	7.68865	7.3146	7.43404	5.66001	7.59162	7.44985	7.78819	7.81101	7.61779	8.00797	7.84354	7.90142	7.671	7.14287	7.61908	7.89991	7.44897	7.68827	7.80215	7.86796	7.88995	-0.0501776	-0.565762	-0.348063	-0.735959	0.170451	0.750369	1.47422	1.35276	-1.42008	-0.0446463	0.163475	0.0653038	0.000796	-0.000796	-0.0783033	0.330114	0.425009	-0.290725	-0.206085	-0.117483	0.141038	0.419176
AGMAT	11.6342	11.6416	9.6717	11.7344	11.7069	10.6599	10.6485	11.9105	11.5108	11.882	11.9295	11.8677	11.8596	11.6986	11.6072	11.693	11.85	11.8387	11.9322	11.7072	11.4506	11.499	11.736	11.6351	11.7414	-0.106293	0.393076	-2.27131	-0.399986	0.379826	0.107072	-0.344896	0.0411351	-0.279359	0.348519	-0.123981	-0.12402	0.0514286	-0.00435686	0.0499146	-0.0175197	0.261747	0.197325	-0.446867	-0.199304	0.149705	0.039242
AGO1	6.49121	6.84622	6.38157	6.84797	6.95623	6.74434	6.51625	7.03889	6.88631	6.89481	6.94514	6.73347	6.87484	6.76187	6.88705	6.70435	6.87783	6.76351	6.92244	6.78711	6.61147	6.87079	6.95151	6.96109	6.56267	-0.116774	-0.97655	-0.929215	-0.113707	0.00141525	-0.466446	0.0345402	0.161415	-0.425703	0.225262	-0.436428	0.328203	0.349812	0.336016	0.206862	0.529386	0.57394	-0.301954	-0.00141525	-0.328712	0.108932	-0.0744419
AGO3	5.08242	5.30132	4.83775	5.17833	4.90021	5.28727	4.7095	4.64711	4.85766	5.24856	5.20031	5.07122	5.14479	5.16729	5.14755	5.06476	5.10185	4.91413	5.30155	4.93552	4.57425	5.13143	5.25554	5.15168	5.01269	0.65056	-0.148909	0.451093	0.155614	0.232528	-0.461617	0.24546	0.0691194	0.234486	-0.0691194	-0.226594	-0.218904	-0.216271	-0.200559	0.126966	-0.318354	0.768285	-0.0947509	0.0951619	-0.460036	-0.174217	0.107409
AGO4	4.74812	4.75189	5.10322	4.7327	4.82531	4.99409	5.1051	4.58285	4.7751	4.62246	4.57012	4.47229	4.45204	4.76985	4.71676	4.55439	4.63462	4.61655	4.46306	4.81051	4.60632	4.77206	4.64012	4.73528	4.60152	0.182568	0.116165	0.678755	-0.090034	-0.18388	-0.316272	0.16605	-0.106373	0.202299	0.131038	-0.229743	-0.0949225	0.0157385	-0.226682	-0.00189161	0.232007	0.50628	0.0951271	-0.0968018	-0.0523081	0.00189161	-0.122612
AGPAT1	7.86463	7.95081	7.45205	8.01438	8.18085	7.84432	7.74765	8.37394	8.06472	8.22048	8.27711	8.27056	8.3155	8.21085	8.0706	8.49986	8.19843	8.34058	8.29407	8.1103	8.00981	8.25423	8.20695	8.26046	8.08404	0.351195	-0.652575	-0.79834	-0.432589	0.403944	1.69979	0.543541	0.300853	0.11568	0.333988	-0.068476	-0.0305021	-0.339035	0.0138145	-0.190731	0.099175	-1.09208	0.0313182	0.378708	0.030436	0.00415731	-0.151663
AGPAT2	6.73512	7.29518	6.92293	6.84076	6.60231	7.28389	6.77554	6.99732	6.85872	7.00861	6.73474	6.50651	6.79281	6.64063	6.57819	6.7985	6.69857	6.938	6.71264	6.8453	6.85921	6.76765	6.92219	6.68461	6.75743	-0.0181768	0.0267229	0.197245	0.0944138	0.533243	0.796737	0.170403	0.235894	0.700327	-0.0929914	0.228135	-0.288418	-0.238427	-0.219792	-0.421364	-0.24829	-0.961406	0.113892	-0.407349	0.560703	0.23543	-0.0752656
AGPAT3	7.53659	7.46089	6.44583	7.58277	7.4766	6.9386	6.78589	7.4846	7.21173	7.48287	7.3121	7.54406	7.41155	7.25868	7.1564	7.31554	7.4929	7.39671	7.49913	7.3463	6.86604	7.32572	7.56793	7.36001	7.3654	0.198356	-0.0346646	-0.27377	-0.0427499	0.167593	-0.058846	0.0798807	0.0383277	-0.25393	0.222223	-0.143862	0.285138	0.321344	-0.0231891	0.302619	-0.0232911	-0.268586	0.442162	0.117083	-0.0667782	-0.00231171	0.00231171
AGPAT4	4.87134	5.03376	5.3893	4.77586	5.00977	5.26532	5.40427	5.16301	4.73437	4.92439	4.69873	4.70605	4.66221	4.8369	4.71252	4.85232	4.71585	4.61598	4.74405	5.03454	4.75013	4.68246	4.75749	4.78757	4.76754	-0.0802774	0.270123	0.511109	0.232018	0.218327	-0.330479	-0.443862	-0.384105	0.00820398	0.035409	-0.0361128	0.0476508	0.0229616	0.210939	-0.113255	0.135012	0.155741	-0.0762429	-0.0887675	-0.00820398	-0.354943	-0.00972414
AGPAT5	8.22645	8.41195	7.85998	8.3444	8.22804	7.60851	7.81854	7.84473	8.05784	8.26137	8.22603	8.68758	8.31271	8.3915	8.17831	7.71633	7.75876	8.42289	8.20812	8.64081	7.46386	8.097	8.56873	8.44902	8.49116	0.568507	-0.669021	-0.38485	-0.375499	0.0716057	0.386868	1.05387	-0.0118484	-0.602927	0.0221267	-0.405516	-0.218835	0.808325	-0.0199056	0.187571	0.306843	0.37453	-0.283418	-0.468286	-0.459009	0.011848	0.311516
AGPS	7.37568	7.51027	6.84801	7.17607	7.00712	7.44556	6.94737	5.7953	6.9132	6.66045	6.89515	6.77354	6.68224	6.55067	6.74005	6.30649	6.79176	6.43729	6.66006	6.8317	6.21396	6.87094	6.91724	6.57678	7.10653	1.19588	-0.141846	0.615316	0.303878	0.0274014	-0.236545	0.867535	0.476463	0.368909	-0.63249	0.0591574	-0.0274014	0.293603	0.110256	-0.181582	-0.149917	1.2244	-0.150023	-0.12741	-0.716688	-0.22425	-0.421827
AGR2	5.61078	5.72564	6.54255	5.54489	5.95075	7.57725	7.00928	5.68757	5.06193	4.93021	4.78727	5.22892	4.70493	4.91957	5.34837	4.69938	4.76478	5.24781	5.03779	5.04612	5.1313	5.10895	4.94229	5.50498	5.1116	1.0892	-0.0434456	2.97004	3.00769	0.961956	0.0434456	0.633138	0.408128	1.14359	-0.795948	1.51634	-0.146485	-0.487183	-0.625803	-0.461451	0.694343	-0.376019	0.992706	-0.612157	-0.431331	-0.599264	-0.475245
AGRN	6.77144	6.68395	7.3045	6.48508	6.67973	7.33084	7.11275	6.86223	6.88757	6.54767	6.56276	6.57171	6.73637	6.87266	6.89373	6.75816	6.70892	6.80896	6.60416	6.61803	6.65092	7.15542	6.60351	6.79799	6.60322	-0.106026	0.446977	0.537622	0.00743699	-0.41327	0.335942	-0.49693	-0.259527	0.0281792	0.336145	0.330508	-0.0660563	0.421216	0.156342	0.241303	0.351688	-0.404042	-0.134995	0.153184	-0.141777	-0.389221	-0.120209
AGRP	5.65354	5.90392	5.75955	6.0625	6.16083	5.80238	6.02184	6.41665	5.70743	6.0863	5.9638	5.9479	6.10428	5.78844	5.90358	6.19965	5.96547	6.12988	5.92546	5.81024	5.93122	5.83345	6.02882	6.1457	5.98763	-0.23727	0.454498	0.582042	0.0946183	0.197731	-0.0468125	-0.288669	-0.14746	-0.226307	-0.0411301	0.178791	-0.0715351	-0.102556	0.0411301	0.121074	0.167649	-0.130523	0.0693035	-0.100356	0.122892	-0.0828876	0.330871
AGT	9.73649	9.74246	7.49073	10.0958	9.04099	10.2383	9.28552	10.1357	9.74992	9.4054	9.93936	9.98137	9.17432	10.6551	10.2118	10.5192	10.1383	9.08889	9.73203	9.47118	8.9286	9.65218	10.2271	9.48946	9.61419	1.39543	-0.33367	-2.40008	-0.623759	0.308578	2.58559	1.2811	1.74088	0.18568	-0.961581	0.354478	-0.285662	-1.0028	-0.0584517	1.01616	0.0584517	-0.298446	0.587229	-0.0856571	-0.287428	1.1288	-0.766657
AGTPBP1	6.15429	5.97131	5.72319	5.99115	5.80788	5.8184	5.82945	5.39983	5.75235	5.62715	5.8926	5.96178	5.83772	5.97282	5.89453	5.85774	5.86952	5.66026	5.72061	5.92613	5.58772	5.9917	5.96298	5.93759	5.90535	-0.244033	0.272686	-0.256938	-0.414199	-0.104409	-0.22572	0.405818	-0.0246115	-0.0323083	-0.154067	-0.143223	0.22631	0.271742	-0.065629	-0.0332944	0.192447	0.277517	-0.0819809	0.29335	0.111113	0.283031	0.488309
AGTR1	5.84073	5.31717	5.40981	5.42673	5.15896	5.44907	5.33098	4.95322	5.56636	5.6914	5.82279	5.96015	5.51851	6.18246	6.01899	4.91454	5.23696	6.57019	5.12757	5.53637	5.9055	5.83814	5.73592	6.10653	6.44247	0.014833	0.303353	-0.310378	0.57437	-0.651382	-0.794835	-0.0710206	-0.724247	0.477912	-0.367916	-0.160017	0.564217	0.471328	0.567224	0.677814	0.886657	-0.153666	-0.0511222	0.524632	-0.155826	-0.576015	0.0109563
AGTR2	3.80445	3.75325	4.026	3.87309	3.8582	4.24184	3.85986	4.01349	3.90367	3.83349	3.84335	3.83233	3.92094	3.82469	3.88679	3.94408	3.84928	4.16297	3.91506	3.91676	4.04707	3.80979	3.92117	3.80618	3.7357	-0.0282989	0.718046	0.428868	0.209204	-0.000172218	-0.0721374	-0.177217	-0.217726	-0.137803	0.0252181	-0.118696	0.180931	0.0310004	-0.00865619	-0.0118863	-0.0348472	-0.0248644	0.0600258	-0.095506	-0.139103	0.00477465	-0.00876996
AGXT	6.64744	7.02384	5.44326	7.42239	7.95727	7.17262	6.61536	8.2427	7.92583	6.53217	8.78955	7.69422	8.08424	7.81608	8.05728	8.00059	8.41391	7.29796	7.61258	8.75066	7.35947	7.64007	8.51343	8.1757	8.51768	-0.626097	0.381781	-0.404954	-0.380862	0.290669	1.53784	-0.212063	0.746918	-0.14342	-0.061405	0.664841	-0.161111	-0.173908	-0.329986	0.151677	-0.366578	0.0297538	0.170244	-0.524799	0.22954	0.525784	-0.206166
AHCTF1	5.42922	5.883	5.15946	5.64148	5.50507	5.02107	5.36705	5.31729	5.50606	5.71987	5.68463	5.53828	5.48074	5.81319	5.54805	5.64484	5.53607	5.5343	5.60611	5.66828	5.09003	5.61129	5.37059	5.69427	5.45803	-0.333513	-0.691255	-0.191458	-0.481737	-0.130263	-0.277751	0.150282	-0.477846	-0.108224	0.0841308	-0.102724	0.165571	0.557258	0.361429	0.406307	0.549952	0.654565	0.397118	0.430047	-0.382805	-0.0841312	0.089325
AHCY	9.90242	10.0664	8.65983	10.1115	10.158	9.65229	9.45398	10.4855	10.4661	10.5462	10.5282	10.5853	10.6156	10.4864	10.2428	10.5803	10.4791	10.3334	10.5082	10.3576	10.2938	10.3896	10.6821	10.623	10.3681	0.531832	-0.811674	-2.33504	-1.67498	0.187543	0.93679	0.593079	1.19741	-0.31411	0.268431	0.224075	-0.430311	0.121153	-0.518337	0.0663166	-0.862638	-1.84208	0.537838	-0.471428	0.31909	-0.0663166	-0.361139
AHCYL1	9.41134	9.75189	8.98976	9.4667	9.45314	9.58367	9.35121	9.2745	9.69168	9.78555	9.71465	9.60225	9.60798	9.99434	9.78184	9.90975	9.53527	9.66233	9.68526	9.7412	9.5112	9.50457	9.72645	9.78478	9.82579	0.656221	-0.542963	-0.656304	-0.34322	-0.0761298	0.763104	0.744686	0.651495	-0.05907	0.410448	-0.0174389	0.010523	-0.0189269	-0.164796	-0.239554	-0.16241	0.261895	0.227062	0.196805	-0.124783	0.0534556	-0.0855608
AHCYL2	7.14277	6.42233	6.27432	7.10806	6.75257	6.6685	6.62174	6.81057	6.7615	6.98035	7.27978	7.0014	7.03568	6.93388	6.90446	7.16989	6.96491	6.73	6.89294	6.99957	6.87134	6.86188	7.24057	6.96478	6.99515	0.44529	-0.719882	-0.673884	-0.045867	0.671958	0.915273	0.369098	0.359153	-0.263459	-0.166004	0.047169	-0.118285	-0.177749	-0.208259	-0.238853	0.10685	0.237671	-0.203104	-0.0456603	-0.0927775	0.327463	0.139083
AHDC1	4.45078	4.60766	4.40912	4.25807	4.48904	4.49046	4.2972	4.60865	4.45502	4.35715	4.50559	4.40019	4.45208	4.54564	4.64503	4.36952	4.38911	4.94119	4.40938	4.46621	4.31279	4.57908	4.45651	4.21152	4.4229	0.0599136	-0.0167847	0.734615	0.272877	0.24942	-0.187624	-0.186032	-0.22925	0.150054	0.0167847	0.421812	-0.0582256	0.278184	-0.0860195	-0.0445976	0.278459	-0.38602	-0.210916	0.244865	0.0389938	-0.0561595	-0.173518
AHI1	4.79903	4.67137	4.96249	4.7993	4.96625	4.93815	5.04665	4.92587	4.82936	4.92218	4.72695	4.801	4.84426	4.95021	4.99849	4.94362	4.70994	5.05971	4.94646	4.84075	5.07008	4.89381	4.70999	4.91272	4.82854	-0.456871	0.610966	0.199739	-0.112277	-0.39026	-0.444461	-0.473338	-0.101076	-0.545909	-0.220349	-0.0289585	0.185891	0.20044	0.173309	-0.0446186	0.14204	0.110312	-0.195679	0.135161	-0.124499	-0.0978775	0.118328
AHNAK	6.99163	6.99687	7.63853	6.96004	7.05949	7.28678	7.6024	7.0735	7.51507	7.1451	7.04102	7.02797	7.26902	7.3879	7.59518	6.92643	7.14074	7.66093	7.08192	7.02591	7.41942	7.32857	6.86495	7.24187	7.12506	-0.32293	0.099062	0.0717385	-0.194	-0.936129	-0.563609	-0.670841	-0.712692	0.140239	0.405313	-0.148349	0.227375	-0.0560908	0.159405	0.0373728	0.0748003	0.620824	0.564758	0.532233	0.610293	0.331182	0.253631
AHNAK2	4.0468	4.24427	4.29704	4.07329	4.1367	4.39804	4.07041	4.74893	4.0614	4.10964	4.19641	4.28649	4.02655	4.01666	4.18781	4.09517	4.06247	4.40737	4.03809	4.1017	4.27781	4.12311	4.17824	4.14223	4.12438	0.141242	-0.107926	1.69302	1.68909	0.0250897	-0.0907206	0.581658	0.220604	0.326127	-0.0173817	0.19099	-0.112801	-0.201685	-0.18805	0.0387201	-0.361494	-0.0369	-0.305384	0.0290666	0.0173817	-0.193003	-0.167836
AHR	6.59725	6.83021	7.46404	6.53478	6.57265	6.73602	7.03617	6.17162	6.03088	6.46815	6.07458	6.49123	6.31778	6.6809	6.30524	5.79201	5.89372	6.37821	6.45874	6.40063	5.77264	6.47544	6.37985	6.42869	6.3383	0.292405	-0.353406	0.748763	0.044395	-0.065002	-0.30884	0.188891	0.649273	0.0105538	-0.138069	0.24999	-0.317643	-0.127337	0.102501	0.187964	0.0978732	-0.0105538	-0.246155	0.150937	-0.181945	-0.28876	-0.0992298
AHSA1	8.77112	8.61529	8.80965	9.14994	8.90024	8.71992	8.76579	8.89498	8.70915	8.81432	8.65362	8.82927	8.75511	8.52512	8.59499	9.12547	8.7669	8.79285	8.94553	8.4693	8.8398	8.72977	8.76306	8.69103	8.57799	0.0902367	-0.543557	-0.717603	0.0457764	0.382372	0.613996	0.447145	0.326892	-0.330279	-0.159964	-0.0767622	-0.0457764	-0.152852	-0.0528193	-0.0628557	-0.741953	-0.241317	0.62728	0.390962	0.743529	0.146285	0.393557
AHSA2	4.72795	4.8202	5.07475	5.00133	5.15715	5.28495	4.96779	4.96669	4.77681	4.91813	5.00553	4.81728	5.19517	5.22378	5.16951	4.97644	4.95446	5.24946	5.04799	5.00817	5.36352	5.47492	4.97139	4.93516	5.15179	-0.458659	1.12119	-0.044982	-0.023654	-0.742882	-0.130867	0.0226846	1.2203	0.0203371	0.373735	0.0295382	0.117694	1.09224	-0.0853777	-0.446963	0.513594	1.10321	-0.0203371	-0.395069	-0.08811	0.857347	-0.519403
AHSG	4.46199	4.69359	4.59348	4.65753	4.65882	4.5661	4.75644	5.13579	4.57386	4.68438	4.59496	4.70484	4.87265	4.65637	4.71638	4.75929	4.70619	4.82603	4.6842	4.73488	4.86466	4.66501	4.69285	4.7122	4.65309	-0.0902235	0.821037	0.808047	0.377444	0.135669	-0.000124933	-0.180924	0.0285215	0.301918	-0.132009	-0.047858	-0.119014	0.105203	-0.135005	-0.165488	-0.0230494	-0.0732701	0.042295	-0.122456	0.106045	0.122997	0.0115728
AHSP	4.57558	4.457	4.8114	4.75689	4.89577	4.76809	5.02151	5.38883	4.78159	4.71377	4.70611	4.73342	4.81937	4.68286	4.70129	4.60087	4.51526	4.70527	4.72863	4.76502	4.8886	4.64505	4.77092	4.55515	4.82563	0.0223665	0.730855	0.723764	0.699114	0.0307922	-0.0131984	-0.0815792	-0.277791	0.41359	-0.201143	-0.160435	-0.0654721	0.238235	-0.0276294	-0.0669532	-0.0888991	-0.0505786	0.0422812	-0.318321	0.268868	0.0131984	0.0671048
AICDA	3.80662	3.82776	4.49851	3.94579	3.95856	4.02889	4.12659	4.30567	3.81315	3.92902	3.88612	3.82377	3.7079	3.68709	3.85094	4.00366	3.91674	4.20507	3.91504	3.87543	4.26744	3.85945	4.0072	3.8788	3.93111	-0.162233	-0.093694	0.106307	0.178027	0.0580912	-0.0879753	-0.196068	-0.211066	-0.0450373	0.169504	-0.148664	0.189765	-0.180294	0.0354905	0.0637627	0.187684	0.0151312	-0.015131	-0.0622559	0.168406	0.141408	-0.128467
AIF1	7.36416	7.35754	8.23428	7.47639	7.49831	7.61971	8.21596	8.42559	8.03741	7.87715	8.00874	7.9895	8.2207	7.88427	7.97037	7.95604	7.83087	8.22749	7.62864	7.65423	8.19653	7.63154	7.70588	7.91791	7.63956	-1.6721	0.124917	-0.829247	-0.502894	-2.19391	-0.694406	-1.68933	-0.936953	-0.870904	-0.139895	0.0357935	0.396136	0.463457	0.41095	0.116414	0.122167	-0.00886023	0.114938	-0.10034	0.454768	0.187609	0.524191
AIFM1	10.6177	9.86037	8.78053	10.0676	9.97322	9.70651	9.49963	10.0383	10.125	10.0173	10.1326	10.201	9.9577	9.6509	9.72534	9.91625	10.2259	9.8153	9.64245	9.76618	9.51267	10.045	10.2148	9.93095	10.027	-0.0335512	-3.2342	-2.41946	-0.703491	1.41828	1.75991	2.31793	2.30169	0.668249	0.20417	-0.469769	-0.628761	-0.177647	-0.302416	-0.131965	-1.1692	1.79059	0.395891	0.0282002	-0.0282002	0.906272	0.202842
AIM1	8.32196	8.92159	8.00687	8.47397	8.30568	8.20896	8.482	7.88984	8.43533	8.30654	8.41919	8.34847	8.37709	8.57215	8.2116	7.98929	8.54713	8.08202	8.45426	8.51997	8.16912	8.4445	8.39569	8.58551	8.202	0.154568	0.119433	0.486482	1.01618	0.290089	0.691939	0.54259	0.0860481	0.0704651	-0.149946	0.171869	-0.361321	-0.239626	-0.167643	-0.0564528	-0.965836	-0.282208	-0.278615	-0.648195	-0.873079	0.0564528	-0.226712
AIM1L	4.36084	4.51815	4.57033	4.42996	4.58026	4.46744	4.63604	5.20499	4.4152	4.64549	4.48744	4.40788	4.50851	4.56396	4.48422	4.43536	4.56698	4.73793	4.59075	4.60501	4.60297	4.38848	4.47384	4.52946	4.59656	0.105975	0.175808	0.588349	0.465372	0.318574	0.337502	0.0809438	-0.0395334	0.150241	-0.0988028	0.00617242	-0.183426	-0.0212808	-0.271343	-0.26634	-0.158582	-0.215163	-0.129389	-0.242578	0.09442	0.0461576	-0.143967
AIM2	4.77444	4.67576	6.08008	4.77741	4.96373	5.07595	5.57748	5.36844	4.80095	4.92583	4.57842	4.68206	4.8588	4.65137	4.79947	4.97827	4.892	5.34318	4.88692	4.69303	4.92156	4.892	4.88643	4.91312	4.88842	0.113229	0.401998	2.08231	4.03108	-0.309255	-0.106786	-0.123482	0.375935	-0.471984	-0.0726666	-0.168884	0.00631762	0.116342	0.020545	0.295752	-0.00631762	0.324352	0.43164	-0.0551777	-0.169681	-0.123636	-0.116442
AIMP1	8.19299	8.11782	7.80587	7.71235	7.71561	7.83097	7.7772	7.25117	8.01271	7.94266	7.9811	8.16284	7.97353	8.05228	7.83604	7.92676	7.97314	7.64094	7.75488	8.04528	7.83723	7.81608	8.0911	7.8891	8.05602	0.160825	-0.626233	-0.26283	-0.395146	0.0250564	0.00111341	0.675485	0.854494	-0.320988	-0.203002	-0.125356	-0.0698752	0.0247664	0.166422	-0.111251	0.206834	0.834289	0.229023	0.212844	0.029304	-0.121473	0.077817
AIMP2	9.43471	9.22939	8.88035	9.32089	9.24544	9.24367	9.14437	9.39547	9.24899	9.23082	9.12303	9.36774	9.18131	9.38982	9.02065	9.37563	9.27829	9.56607	9.21966	9.36854	9.11281	9.12876	9.47919	9.37172	9.38648	0.201414	-0.506009	-0.154948	-0.482177	0.0957273	-0.019046	-0.0141829	-0.0675561	-0.222395	-0.00703542	0.0415026	0.0919474	0.25884	0.0998397	0.0381958	0.199901	0.0114535	0.0723031	0.00309149	-0.0806607	-0.155879	-0.0301975
AIP	8.13283	7.83954	7.99929	8.08596	8.1386	7.96397	8.2999	8.00366	8.28652	8.21881	8.19893	8.32588	8.09697	8.13636	8.08189	8.29172	8.05283	7.9379	8.07748	7.95779	8.04886	8.09223	8.33622	8.15483	8.23188	-0.0852418	-0.0800118	-0.210913	0.521734	0.492918	-0.00579977	-0.656265	-0.313955	0.433231	0.000788689	0.230906	-0.383811	-0.269595	-0.350656	-0.403404	-0.639426	-1.07375	0.329557	0.565095	0.569735	0.324669	0.347962
AIPL1	4.62908	4.50721	4.89339	4.72576	5.05995	4.92461	4.97428	5.41947	4.59892	4.99194	4.81113	4.75567	4.83345	4.80642	4.67152	5.08982	4.83245	4.93422	4.83403	4.84786	4.92231	4.80609	4.85779	4.81347	4.83904	0.0058527	0.945866	0.576682	0.162986	0.178401	0.107737	-0.285649	-0.0104923	0.09272	-0.242715	-0.0902476	0.00749731	0.143826	-0.0821419	-0.0058527	-0.163413	-0.0617275	-0.190553	-0.058527	0.119539	0.0313864	-0.177232
AIRE	5.07888	5.23404	5.11922	5.09144	5.22059	4.83182	5.0554	5.79881	5.10428	5.12205	5.05785	5.1331	5.30304	5.23199	5.18269	5.1917	5.1822	5.72851	5.27667	5.31441	5.19315	4.98001	5.10101	5.0463	5.15823	-0.481816	0.637385	0.143698	0.0291076	0.452448	0.240506	-0.0427508	-0.194711	0.210804	-0.112887	0.00205088	-0.0272861	0.107729	-0.0315161	-0.0623355	-0.108758	0.147093	-0.0126882	-0.403335	0.222858	-0.00205088	0.127362
AJAP1	5.55811	6.3189	4.82413	5.18	5.15593	5.16637	5.07969	5.43608	5.73687	5.28921	5.16742	5.11613	5.21172	4.87955	5.43479	5.08241	5.36719	5.36798	5.10057	5.16075	5.18942	5.70879	5.49699	5.55331	5.31664	0.196893	-0.0433768	0.543549	-0.332842	-0.133627	-0.247894	-0.444865	0.398101	-0.346591	-0.151402	-0.0723599	0.196974	0.409125	0.699445	0.623808	0.0419897	-0.588788	0.711351	0.710912	-0.466542	-0.355988	-0.425387
AK1	6.73277	6.65036	6.99208	6.69029	6.82323	7.14796	6.92465	6.21563	6.79253	6.8205	6.74953	6.69405	6.58735	6.89111	6.58101	6.56666	6.68032	6.74118	6.75	6.64666	6.91209	6.5649	6.72347	6.64787	6.60318	0.311303	-0.318995	-0.294174	-0.480506	0.0389788	-0.250713	-0.0124578	-0.188583	0.368619	0.0249174	0.273648	0.0540535	-0.101562	-0.170053	-0.0583987	-0.0112999	-0.777138	0.32276	0.888007	0.852544	-0.0372519	0.0717504
AK2	7.29753	6.85323	6.17435	7.19759	6.90085	6.52564	6.80914	6.7746	7.22477	7.24255	7.4248	7.25201	7.23709	7.19233	7.08823	6.98521	7.21149	6.84518	7.20686	7.19648	6.84802	7.24461	7.50362	7.28167	7.10691	0.0323248	-0.500608	-0.61147	-0.513456	0.1034	0.524115	0.585146	0.631414	-0.0490374	0.0150809	0.00752989	-0.29713	-0.273491	-0.131389	-0.052854	-0.0944026	0.0577006	0.196718	-0.0899664	-0.0815641	0.327223	-0.0159041
AK5	4.67363	4.89351	5.28276	4.77631	5.07875	4.86345	5.06164	5.00167	4.6928	4.57308	4.51006	4.49468	4.57302	4.5718	4.63788	4.99606	4.54769	4.58577	4.80348	4.86604	4.88834	4.76859	4.69389	4.68745	4.61042	-0.338539	0.57431	-0.236902	0.0471034	-0.306497	-0.222295	0.318867	-0.441213	-0.127509	0.211089	0.13095	0.304556	0.0120702	-0.470735	0.591028	-0.0120702	0.372811	-0.311984	0.0809264	0.181394	-0.120728	-0.172455
AK6	9.52414	9.20293	8.69523	9.42746	9.2485	8.94627	8.89657	9.01558	8.92093	9.08821	9.00901	9.02994	9.12075	9.19433	8.84799	8.75221	9.06424	8.99261	9.00704	9.10484	8.78894	9.04249	9.08445	8.82984	9.12867	-0.539033	-1.57076	-1.22237	-1.34186	0.448624	-0.118565	0.249293	0.217346	-0.953916	-0.601919	-0.37714	0.0395222	-0.0867014	-0.0472498	0.13656	0.0444632	0.269567	-0.0380249	0.0380249	0.440968	0.309853	0.491835
AKAP1	6.73109	7.16898	6.74962	7.10723	6.97531	6.92977	6.93713	7.26517	7.0202	7.2299	7.06963	6.98713	7.17449	7.14122	7.11184	7.04494	7.22234	7.15284	6.99381	7.25833	6.98746	7.02253	7.12163	7.1311	7.1343	0.10971	0.166828	-0.293804	-0.0164829	0.253077	0.439419	0.679403	0.535942	0.143192	0.0544326	-0.105037	-0.280354	-0.085632	-0.178968	-0.167317	-0.0234262	0.406242	0.0695745	-0.00358057	-0.111074	0.166841	0.016304
AKAP10	5.59508	5.49832	5.54222	5.47075	5.39282	5.42766	5.58728	5.43676	5.74017	5.738	5.7535	5.63991	5.43941	5.56932	5.54087	5.56767	5.71165	5.78905	5.35509	5.71851	5.42259	5.73607	5.6938	5.62402	5.70291	-0.0572326	0.361505	0.639169	-0.070471	-0.121633	-0.0181656	0.0386779	0.136239	-0.324647	0.202474	0.0671594	-0.247676	0.183975	0.0909264	0.123381	0.206935	0.305004	-0.275025	-0.199318	-0.18057	-0.210082	-0.150001
AKAP11	8.03167	8.11782	7.83199	8.14432	8.17451	8.24869	7.91878	7.46941	8.24764	8.12407	8.59554	8.53593	8.27462	8.40676	8.47677	8.13205	8.12536	7.8629	7.91474	7.99899	7.76356	8.41924	8.328	8.1456	8.23628	-0.0890241	0.217977	-0.164156	-0.299786	-0.608908	-0.0820913	0.0879526	0.319067	-1.0476	0.0493221	-0.25525	0.289681	0.223806	0.292621	0.104831	0.370864	0.318424	-0.273574	0.0836232	-0.528897	-0.112587	-0.200754
AKAP12	8.7485	7.97564	8.29248	7.59851	7.62548	9.57956	8.25499	7.15121	8.35582	7.69343	7.49213	7.47524	6.49468	8.50132	8.5194	8.16675	6.96828	8.21682	7.60821	8.15499	7.05997	8.22379	7.17862	8.01776	8.09846	-0.0469246	0.407489	0.442363	-0.936683	-1.11295	-0.236555	0.43707	0.408231	0.0266228	-0.469695	0.120807	-0.0549974	-0.0266228	0.584835	0.873603	0.321873	-0.586174	0.0600882	0.102658	-0.870558	-0.386192	-0.281737
AKAP13	6.12621	6.65003	6.48826	6.22138	6.18611	6.43164	6.34857	6.7936	6.3625	6.78962	6.61453	6.67027	6.6669	6.79853	6.87652	6.70363	6.05839	7.11278	7.08398	6.64732	6.35789	6.5843	6.63122	6.7247	6.66731	-0.0663625	-0.803436	-0.263379	0.323671	-0.0516435	-0.304827	0.117338	0.075246	-0.0974	0.178865	0.311052	0.382822	0.332124	0.0264161	0.405973	-0.47425	-0.0135518	0.00378365	0.127837	-0.270731	0.0500588	0.108775
AKAP17A	5.56752	5.51116	5.97408	5.67592	5.67701	5.91654	5.79653	5.30669	5.36635	5.60245	5.47141	5.45037	5.37078	5.67651	5.67198	5.70743	5.37323	5.67823	5.73038	5.75973	5.71021	5.66394	5.49426	5.52007	5.43919	-0.0893314	0.123889	-0.23121	0.0347369	0.0283556	0.273906	0.191014	0.495031	-0.427358	-0.323706	-0.0712843	0.107155	-0.0325515	0.0325263	0.0122626	-0.029022	-0.171277	0.170262	0.0859253	-0.0661714	-0.0982757	0.10551
AKAP3	5.29214	5.38769	5.08476	5.34953	5.43991	5.39338	5.19332	5.57685	5.44687	5.22678	5.33739	5.42519	5.41332	5.55032	5.23991	5.26132	5.40894	5.87516	5.3731	5.22855	5.18147	5.51777	5.05607	4.98123	5.25645	-0.265635	0.674476	0.0153933	-0.375175	-0.150895	0.251009	-0.473287	-0.461759	0.0168343	0.0293684	0.00516987	-0.00516987	0.188508	-0.265635	-0.0177159	0.0848584	-0.143607	-0.0652385	-0.263368	0.357599	0.348482	0.241004
AKAP4	4.2401	4.31282	4.4727	4.46991	4.36947	4.36968	4.52505	5.07982	4.28509	4.41935	4.32695	4.36947	4.59958	4.34112	4.31843	4.48805	4.4591	4.86805	4.32142	4.41636	4.40346	4.29741	4.39908	4.36947	4.52844	0.353079	0.689457	0.172556	0.41686	0.0753303	0.0455627	-0.224491	-0.165644	0.0243521	-0.105713	0.0507498	-0.144353	-0.167208	-0.0747185	-0.0118728	-0.0491056	-0.116543	0.0309486	-0.230917	-0.00621414	0.00621414	0.165637
AKAP5	4.28485	4.18087	4.26203	4.07834	4.18128	4.26664	4.2504	4.35251	4.27263	4.04334	3.99791	3.99202	4.02525	4.03417	4.14975	4.0961	4.12466	3.9905	4.12444	4.02627	4.25	4.22941	4.06434	3.95204	3.97423	0.0438252	0.705558	0.020792	-0.0326033	0.171583	0.203735	-0.140348	-0.285393	-0.0704947	-0.211695	-0.114322	0.139922	0.144613	-0.00508499	0.0207753	0.0224743	-0.173189	0.0939002	-0.193551	-0.0902877	-0.0875649	0.00508499
AKAP6	4.21124	4.3506	4.12305	4.32805	4.40668	4.19897	3.99148	4.98031	4.19239	4.36964	4.25324	4.25594	4.27423	4.29297	4.21255	4.42584	4.23488	4.56248	4.25672	4.33677	4.29833	4.29267	4.35975	4.31815	4.16003	-0.16168	0.545472	0.552456	0.18206	0.139122	0.0125395	-0.240196	-0.241152	-0.170221	-0.0990074	-0.0808094	0.153063	-0.100604	0.0250583	0.0543357	0.141759	0.0266469	0.062703	-0.124092	0.0317376	-0.0256574	0.157926
AKAP7	5.96418	6.18221	6.20069	5.79088	5.73357	5.83447	6.02598	5.60204	5.82876	5.86312	5.88668	5.98371	5.85197	5.75549	5.65039	6.2407	6.02951	5.44162	6.12692	6.24892	6.18537	6.03995	5.84553	5.81019	5.96072	0.259723	0.633142	0.232068	-0.0247645	-0.140993	-0.083462	0.0960593	0.0582831	0.102069	-0.0155506	0.0113091	-0.245632	-0.0837171	-0.187503	-0.155065	0.156289	0.307697	-0.467579	-0.546554	-0.0702708	-0.245291	0.21974
AKAP8	6.74287	6.71353	6.85798	6.75576	6.79148	7.04834	6.57174	6.99796	6.95088	7.05548	6.96728	7.11855	6.82908	6.92874	6.96636	6.95881	6.76814	7.14542	6.99501	7.08234	6.85442	6.99719	6.96548	7.10232	6.95301	0.145573	0.340352	0.605944	0.288347	-0.131902	-0.22417	-0.156367	-0.159252	-0.192434	0.0516462	-0.122847	-0.0204484	0.14613	0.105905	0.309589	-0.0697231	0.167617	0.205625	-0.0741046	-0.112776	-0.0648229	-0.0636737
AKAP8L	4.82022	4.93514	5.22321	4.98552	4.73509	4.69239	4.945	4.65305	5.09516	5.09	4.97581	4.82358	5.12424	5.03536	5.26844	4.91772	5.10165	4.94501	5.027	5.2936	4.99908	4.83387	5.16474	5.12855	5.17497	-0.328389	0.218001	0.212277	-0.0066576	0.0610361	0.32033	0.158721	0.0283384	0.52662	-0.182746	-0.0342093	-0.0491956	-0.224931	-0.354077	-0.0454138	-0.211492	-0.453297	0.120517	0.0302273	0.411127	0.157485	0.192543
AKAP9	7.61928	8.07592	7.48516	7.90756	7.49361	7.50311	7.36021	6.73805	7.72673	7.66999	7.7477	7.65242	7.78299	7.70907	7.77571	7.91116	7.63701	7.34316	7.49972	7.9804	7.66558	7.84569	7.31687	7.75033	7.41334	-0.175122	0.0926796	-0.153734	-0.0437999	-0.272834	0.0561946	-0.112459	0.106601	-0.251149	0.0560044	-0.17577	0.0636424	0.146785	0.176783	0.128363	0.133339	0.165661	-0.103262	-0.240772	-0.165195	-0.0504989	0.0954765
AKIP1	6.11924	5.69374	6.40813	5.82676	6.00615	6.14549	6.2487	5.79741	6.16574	5.82895	6.04393	5.85561	5.92795	5.89189	6.10131	5.88751	5.99189	5.80082	5.79873	5.74632	6.17383	5.96659	5.89435	6.12036	5.92848	0.153783	0.246536	0.0653162	-0.142564	-0.112095	-0.583669	-0.207581	-0.137108	-0.116892	0.0434604	0.0263824	0.121803	0.00668335	-0.0136552	-0.157449	0.00668335	0.183929	-0.121256	-0.337205	-0.00668287	0.18946	0.43953
AKIRIN1	7.40176	7.41824	7.12893	7.33239	6.87445	7.08426	7.07151	6.84998	7.55359	7.51431	7.44378	7.72735	7.31039	7.67181	7.58391	7.26095	7.31054	7.41952	7.82255	7.47057	7.36814	7.25836	7.58734	7.26605	7.53921	-0.980607	-0.874956	-0.667175	-0.796376	-0.0461597	0.0626259	0.96316	0.954972	-0.518597	0.275936	-0.231941	0.0686932	0.0955448	0.00813961	0.224013	-0.00813961	-1.0893	-0.177874	0.598488	0.280922	0.491614	-0.039196
AKR1A1	12.155	12.2065	10.4896	12.2024	12.0351	11.5168	11.2974	12.0846	11.9225	12.1227	12.168	12.2598	12.191	11.7847	11.7104	11.9044	12.1535	11.966	12.0509	12.0082	11.7505	12.011	12.2943	12.0884	12.12	0.389547	-0.830702	-2.09791	-0.53857	0.784744	0.889045	0.0122862	0.323675	-0.0734014	0.166971	-0.0122852	-0.612825	0.194834	-0.327003	-0.140059	-0.314613	-0.979737	0.193237	-0.268202	0.330668	0.288322	0.190324
AKR1B1	9.7905	9.15608	10.0812	9.36656	9.50477	9.32646	10.208	8.40269	9.82845	9.08011	9.063	9.14034	9.20193	9.56877	9.54685	9.50477	9.09766	9.22955	9.49576	8.94496	9.43781	9.38323	8.84858	9.0881	9.11451	0.699696	-1.43945	0.152069	0.578905	-0.0653639	-0.0293541	1.32023	0.430821	1.41453	0.0896378	0.53227	-0.344332	-0.299011	-0.210619	-0.165354	-0.108297	-0.543252	0.0293541	0.532682	0.199435	-0.0868711	-0.328847
AKR1B10	6.62834	5.0233	5.36988	5.27123	8.56944	6.17317	5.18201	4.56959	5.12442	4.12275	4.55885	5.08432	4.27662	5.06623	5.27076	6.91274	5.52786	5.2679	5.53749	5.12394	6.96801	5.60347	5.01867	5.57103	4.50173	1.11402	0.536123	-0.454231	-0.688548	1.96772	3.24335	5.10697	0.116484	4.02475	0.56216	-0.223532	-0.575876	0.872224	-0.292633	0.0872784	-0.326869	-0.322955	-0.0872784	-0.42987	-0.385928	-0.0980053	0.668954
AKR1C1	8.52895	7.84494	7.43811	7.78198	8.28411	9.98926	7.80886	7.83899	8.42117	8.09574	7.38088	7.98902	8.17479	7.96443	8.23857	7.94858	8.11474	7.82178	8.12799	7.59525	8.11784	8.54013	7.70704	8.42907	7.81026	0.647256	0.406329	-0.234495	-0.34039	1.10339	0.215202	0.441476	0.112663	0.643769	0.282819	-0.700661	-0.209581	0.0102657	-0.141482	-0.00402927	-0.329702	-0.556851	0.288477	-0.591058	-0.0653448	-0.393087	-0.334599
AKR1C3	11.589	11.2767	10.6142	11.472	11.3474	11.3096	10.3951	11.1992	11.3184	11.2242	11.1837	11.4547	11.4209	10.4874	10.7252	10.9392	11.4701	10.8988	11.4341	10.7909	10.873	11.394	11.3299	11.0992	11.2	0.729862	-0.309352	-1.29125	-1.75927	1.06266	1.0618	0.768293	0.612111	0.517169	0.477824	-0.438776	-0.787667	0.0967741	-0.138203	-0.0674152	-0.430657	-0.0917845	0.455065	-0.159612	0.236104	0.0674152	-0.118706
AKR1C4	3.75425	3.83294	3.72356	4.07638	3.76837	4.02807	3.73181	3.90912	4.10544	3.87312	3.81326	4.02405	3.91674	3.84116	3.64455	3.8199	4.08952	3.78604	3.76635	3.91629	3.91213	4.00033	4.02932	3.88633	3.9351	0.413903	-0.0332389	0.197429	-0.128077	0.322958	0.313467	0.0917029	0.00252247	-0.0898173	-0.00252247	-0.0361788	-0.00795603	0.0268984	-0.0740871	0.19778	-0.114381	-0.065316	0.222499	-0.0559821	0.0824475	-0.0171666	0.0119376
AKR1D1	3.39231	3.41727	3.55624	3.3533	3.53005	3.49268	3.44418	3.52509	3.47155	3.52589	3.29997	3.21327	3.40091	3.40099	3.3619	3.63548	3.24124	3.42578	3.388	3.44647	3.7459	3.51104	3.43108	3.39042	3.28745	-0.00542831	0.420761	0.175213	0.00204039	-0.00950623	0.0586429	-0.160036	-0.0901771	0.0223346	0.0526879	-0.0445614	-0.00895596	0.0165641	0.116389	0.0115469	-0.0390987	-0.126246	0.0541384	-0.122469	-0.105155	-0.00204015	0.00249577
AKR7A2	10.2422	10.477	9.2674	10.4982	10.0953	9.66866	9.76039	10.0378	10.121	10.3445	10.3166	10.3138	10.2278	10.118	9.9497	10.4059	10.1522	9.77623	10.5112	10.2225	10.3182	10.3597	10.3787	10.3882	10.368	0.294754	-1.256	-1.82222	-0.470079	1.16302	1.09287	0.5888	0.845097	0.909331	0.0387435	-0.397641	-0.847395	-0.35801	-0.788597	-0.475738	-0.870617	-0.779343	0.463721	-0.198962	0.663782	0.452022	0.197728
AKR7A3	10.0133	10.494	8.12442	10.1886	9.92561	9.49805	8.79151	10.1011	10.3029	10.8253	10.3766	10.5994	10.5082	10.5631	10.225	10.7495	10.3703	10.0245	10.5428	10.5344	10.1876	10.5232	10.708	10.2167	10.5356	0.431769	-0.316079	-2.14866	-1.32878	1.28361	2.42652	1.15547	0.625524	0.853036	0.477849	-0.0407043	-0.502684	-0.236188	-0.496622	-0.329444	-0.495643	-0.645793	0.510339	-0.472242	0.629272	0.0407043	0.123839
AKT1	7.02104	6.96983	7.06868	6.99913	6.94653	7.31797	7.29361	7.08539	7.18024	7.36769	7.19619	7.28833	7.11467	7.33338	7.4224	7.30896	7.21214	7.30312	7.37038	7.23309	7.23309	7.1991	7.27909	7.58044	7.06554	0.0217166	-0.327643	-0.166329	-0.047286	-0.417215	0.430453	0.652816	0.95812	-0.354114	0.0912256	0.211205	0.00884247	-0.277217	0.097878	-0.0530801	0.240687	-0.502968	-0.205558	-0.161221	-0.00884247	0.262492	0.170122
AKT2	4.98157	4.91272	4.88268	5.01368	4.96645	4.86363	4.82887	5.29549	5.10326	5.20737	5.07861	5.09403	5.18293	5.06254	5.19095	5.49945	5.01077	5.27073	5.20702	5.18888	5.12407	5.22035	5.0525	5.14195	5.31884	-0.192307	0.132126	0.127724	0.138716	0.125831	-0.00614786	-0.162874	-0.358959	-0.0124853	-0.20317	-0.137043	0.0121522	-0.129601	0.0768058	-0.0102699	0.00979829	-0.0483487	0.690981	0.141958	0.10902	0.197893	0.0468628
AKT3	6.09912	5.91179	6.15438	5.98603	6.12452	6.12593	6.20145	5.84538	6.11118	6.04016	5.98393	5.96826	5.97617	5.96235	6.18746	5.80467	6.06289	5.98603	5.99497	5.93112	5.87529	5.99949	5.79437	5.9536	6.04715	-0.726005	0.0908295	-0.488545	-0.506335	-1.114	-1.00237	-0.697252	-0.919371	-0.515016	0.114466	0.0934995	0.518322	0.321258	0.498087	0.568648	0.419177	-0.0955445	0.0535607	0.497793	-0.232925	0.23021	0.137261
AKTIP	8.96751	8.87042	8.29908	8.8746	8.50929	8.46132	8.7053	8.71843	8.86167	8.83579	8.67611	8.6015	8.66953	8.74845	8.42785	8.53636	8.65041	8.61216	8.60429	8.73726	8.45528	8.72109	8.53005	8.68418	8.45226	-0.296854	0.0777702	-0.70202	-0.6612	-0.626652	0.104887	0.664421	0.642471	-0.442282	0.0562782	0.0729227	0.122245	0.0999861	-0.286835	-0.0770111	-0.119855	0.63409	0.0112295	0.549349	-0.0112295	-0.176863	-0.0570049
ALAD	8.09176	7.35944	6.38733	7.94582	7.63098	6.93874	6.75031	7.77576	7.84281	7.9409	8.01356	8.29771	8.06005	7.48757	7.42828	7.66106	8.14257	7.79094	7.80557	7.86253	7.41989	7.93069	8.1891	7.72809	7.9245	-0.0746529	-0.223573	-1.30016	-0.905766	1.07618	0.274758	-0.356189	0.195693	0.258891	0.244092	-0.0734818	-0.258379	0.174932	-0.221828	-0.131506	-0.202254	0.174395	0.328223	-0.105769	0.0204368	0.477566	0.139085
ALAS1	7.76486	7.63375	7.02916	7.54463	7.51193	7.73878	7.81945	6.99321	7.56086	7.57309	7.56537	7.75123	7.11703	7.7274	7.35308	7.6228	7.36253	7.38538	7.24837	7.65757	7.37626	7.17516	7.63002	7.47552	7.71158	0.159592	-1.42824	-2.16051	-0.790916	0.711408	0.577013	1.14845	0.369908	0.593669	-0.351324	0.269938	-0.412345	-0.73046	-0.353231	-0.4003	-0.687818	-0.360809	0.0702829	0.0967426	-0.0702829	0.290108	0.089386
ALAS2	4.77086	4.84735	5.15111	4.89923	4.79894	4.84135	4.94181	5.574	4.52515	4.90476	4.60449	4.81564	4.68925	4.87482	4.64606	4.93994	4.89687	5.09335	5.02734	4.77237	4.97203	4.78204	4.91456	4.84298	4.77496	-0.153538	1.10777	0.253817	0.584676	0.00457335	-0.00457335	-0.235411	0.340169	0.185599	-0.448612	0.193727	-0.286159	-0.159053	-0.0295472	-0.430371	-0.311005	0.00940704	-0.524442	-0.391588	0.216435	1.38322	0.24786
ALB	8.11168	5.59454	4.61875	11.8707	11.0983	7.442	7.38789	11.2059	8.95132	9.45159	10.6232	10.8942	11.8737	11.4364	10.2193	9.50905	10.5131	11.2262	8.92229	10.1007	9.8658	10.4352	10.6262	11.3679	12.4739	-1.75046	-0.603585	-2.48025	-0.183393	-0.971566	0.730169	-0.178419	1.00708	-0.926146	0.0557887	-0.977613	-1.1039	1.03308	1.3038	0.246854	-0.351787	1.24882	0.647716	-0.91824	1.44322	0.105336	0.946292
ALCAM	7.66089	7.22344	7.62889	7.9429	7.89208	7.35458	7.39033	7.45754	7.51158	7.82184	7.93624	8.03153	7.73924	7.85266	7.77798	8.07309	7.56669	7.69237	7.86197	7.71316	7.20786	7.60006	7.80015	7.64526	7.64831	0.16832	-0.460994	0.130829	-0.832943	0.0795283	-0.289814	0.493736	0.309	-0.154079	0.620522	-0.323458	-0.119104	0.649142	0.502685	-0.480193	0.526845	0.170155	-0.305498	-0.238425	-0.134919	0.0688653	0.251424
ALDH18A1	8.30086	7.94884	8.20892	7.89021	7.68006	8.03766	8.34458	7.36148	7.8059	7.37956	7.56832	7.64966	7.55355	7.51279	7.4841	7.43052	7.78388	7.32635	7.48801	7.52847	7.72053	7.59847	7.6348	7.35963	7.50588	0.432908	-0.199147	0.224213	0.244999	-0.0852232	0.565424	2.0587	1.26221	-0.339055	-0.0730782	-0.477927	-0.519948	-0.0787754	0.000609	0.174099	-0.0253654	-0.183062	-0.000609	0.293512	-0.0930357	0.0869751	0.329074
ALDH1A1	11.0544	10.9548	10.2092	10.9225	10.6013	10.1612	10.5268	9.93005	10.6735	10.3065	10.4572	10.6677	10.4812	10.5599	10.3297	10.4848	10.7296	9.80625	10.1615	10.7221	10.6355	10.7433	10.5936	10.5436	10.494	0.421387	-1.60828	0.0896454	-1.48017	0.747806	1.34014	3.14455	2.54485	1.5311	0.374393	0.0517936	-1.95723	-0.444304	-1.0382	-0.533093	-1.28979	0.902871	-0.325458	-1.47628	-0.0517936	0.29396	-0.225933
ALDH1A2	6.44672	6.50378	6.9873	6.30427	6.26095	6.64959	6.73285	6.35673	6.61474	5.94975	6.42067	6.04723	6.35495	6.51614	6.49706	6.03791	6.15073	6.83899	6.07046	6.64997	6.36888	6.19937	5.91554	6.37903	6.58067	-0.0896125	0.656579	0.457665	-0.00302696	0.269653	0.163067	-0.632103	-0.420142	-0.320174	-0.147595	-0.0191345	0.416505	0.285116	0.00302696	0.161633	-0.20269	-0.328229	0.171189	-0.638757	-0.0697002	0.251553	0.06283
ALDH1A3	6.21961	5.70676	6.53471	5.49968	5.61317	6.26119	6.47796	5.45463	6.06137	5.7435	5.56303	5.67335	5.63316	5.72331	5.6741	5.39506	5.67958	5.42992	5.47217	5.89457	5.91215	5.53745	5.46207	5.25706	5.77018	0.939457	0.387344	2.36393	0.839048	0.0241003	-0.00492144	1.63079	1.4529	0.0804529	0.0644345	-0.0308633	-0.273079	-0.0509868	-0.130928	-0.238004	0.0657768	-0.0243602	0.00492144	-0.468156	-0.185281	-0.175797	-0.423257
ALDH1B1	7.84884	7.53715	6.08118	7.42883	7.64038	7.17253	7.13687	7.66494	8.36811	7.94954	8.54031	8.293	7.99915	7.36668	7.59983	7.78811	7.87915	7.30934	7.94544	7.67988	7.43921	7.58917	8.58864	8.06667	7.67052	1.51162	1.0569	-0.343419	0.243904	1.35224	0.372422	1.06197	0.724762	-0.221722	0.440916	-0.0695753	-0.550997	-0.248217	-0.654953	-0.257181	-0.517668	-0.0100744	0.251414	-0.333966	-0.245828	-0.0194592	-0.102119
ALDH1L1	9.41506	9.6199	7.93695	9.88553	9.79285	9.11484	8.4815	10.0919	10.0852	10.2699	10.2243	10.2066	10.4679	10.1441	10.0542	10.314	10.1408	10.3686	10.3558	10.258	9.85766	10.166	10.4854	10.3854	10.0715	0.304005	-0.351324	-1.34072	-0.097281	0.116647	1.23721	0.826776	1.03627	0.0457759	0.00674391	-0.0700335	-0.27707	-0.139343	-0.337693	0.0097692	-0.447363	-0.348278	0.270971	-0.640995	0.354862	0.10434	0.031148
ALDH2	11.5953	11.5201	10.7371	11.5739	11.5668	11.4245	11.1452	11.5888	11.6917	11.5601	11.868	11.91	11.9	11.6109	11.5439	11.7773	11.724	11.7232	11.7224	11.6556	11.3961	11.6904	11.7129	11.7547	11.7347	0.140472	-1.08388	-2.09021	-0.218738	0.467398	2.06952	1.79641	1.70492	-0.572157	0.389297	-0.0266514	-0.215922	-0.125374	-0.352154	-0.140417	-0.573345	0.444187	0.277283	-0.52238	0.0266514	0.240385	0.31576
ALDH3A1	5.00069	4.83442	4.71507	4.96758	4.88399	4.83935	4.63817	5.91242	4.64266	4.98039	5.16655	4.97996	5.17567	5.32111	4.69764	5.07569	5.05684	5.29763	4.888	4.86761	4.72044	4.99065	5.25365	5.02459	5.22378	-0.216891	0.274132	0.889508	-0.00086	0.403901	0.0177245	-0.489812	-0.537001	0.0051775	0.0467682	0.00086	-0.109285	0.0183578	-0.1294	-0.174973	-0.0868053	-0.140886	-0.0951557	-0.345089	0.0488529	0.0838933	0.145962
ALDH3A2	10.137	9.76985	9.02843	10.6333	10.4408	9.51597	9.50732	10.46	10.1564	10.5499	10.5382	10.4873	10.6009	10.2761	9.87417	9.94786	10.2621	10.3619	10.4866	10.2573	9.86754	10.2531	10.6795	10.2543	10.7506	0.4814	-0.456322	-0.894007	-1.02689	-0.0952458	0.490035	1.24076	0.848827	-0.644585	1.10893	-0.193987	-0.0660472	0.574567	-0.0537422	0.021404	-0.361556	0.194353	0.475393	-0.486546	-0.176808	-0.187871	0.133622
ALDH3B1	6.5148	6.86967	5.95879	6.73783	6.58988	6.17533	6.31461	6.75831	6.74603	6.8772	7.0435	6.77746	6.9658	6.81224	6.83846	6.86008	7.03916	6.6913	6.95347	6.5785	6.68445	6.90351	6.52588	6.73665	7.03735	-0.207453	0.0835753	-0.384374	-0.138847	-0.173501	0.643872	-0.59305	0.135516	-0.027633	0.161714	0.29281	-0.331833	0.0143631	-0.121546	-0.0665102	-0.083395	0.288674	-0.0774472	-0.183343	0.725198	0.306815	0.182386
ALDH3B2	3.92101	3.92733	4.03371	4.10283	4.16242	4.06225	4.06648	4.15786	3.8861	4.00623	3.95665	4.0271	4.04149	3.86844	3.90511	4.12379	4.02679	4.11066	4.10345	4.05502	4.12366	3.93023	4.05746	4.10789	4.03003	-0.134326	0.277054	0.241832	0.0895474	0.0642738	-0.00292182	-0.143145	-0.109499	0.166237	-0.146722	0.0192158	-0.0491064	0.00972581	-0.0356476	-0.0660055	-0.015867	-0.173749	0.0612097	-0.145012	0.134678	0.0273945	0.03686
ALDH4A1	9.58691	8.75676	7.98574	9.70593	9.23497	8.68155	8.88858	10.065	9.79882	10.0867	9.95997	10.0833	9.89676	9.66707	9.78971	10.1085	9.99892	9.71314	10.2016	9.69438	9.31471	9.94966	10.1048	9.98315	9.69403	0.872161	-0.605099	-1.7122	-1.09907	0.812819	1.65735	1.28327	1.21093	-0.501245	0.448141	-0.0389366	-0.290861	0.0252399	-0.481817	-0.248343	-0.0287075	-0.0300474	0.026577	-0.962842	0.0389366	0.493796	0.174275
ALDH5A1	7.16597	7.17899	6.25194	7.20292	7.2035	6.5968	6.51196	6.88761	7.13339	6.99601	7.29808	7.39677	7.26576	7.11197	7.0726	6.86307	7.12801	7.01671	6.98241	7.17564	6.75015	7.19384	7.42436	6.90706	6.96861	0.366913	-1.1517	-1.26855	-0.276849	-0.118571	0.865925	1.2287	0.971433	-0.720996	0.797654	-0.162246	-0.115489	0.207469	-0.244513	0.174129	0.0447369	0.730109	0.00954795	-0.0766108	-0.557253	-0.313377	-0.23058
ALDH6A1	11.2048	11.5324	9.16215	11.393	11.1641	10.662	10.2889	11.1837	11.299	11.5535	11.6748	11.5333	11.6445	11.4137	11.4207	11.5155	11.4063	11.1992	11.4886	11.5451	10.9457	11.5398	11.5261	11.4964	11.4928	0.0384945	-0.46787	-3.00313	-0.967888	0.521581	0.999842	0.60891	1.05009	-0.0340564	0.415979	0.029816	-0.601519	-0.129825	-0.384138	-0.115193	-0.183506	-0.112263	0.07117	-0.55575	0.102487	0.328133	0.246448
ALDH7A1	6.32652	6.28824	5.59756	6.73708	6.24609	6.08913	5.8018	6.42727	6.61499	6.51068	6.83783	6.58247	6.80141	6.38289	6.2433	6.79061	6.75026	6.41258	6.6993	6.44601	6.41223	6.42276	6.78502	6.71708	6.43113	-0.00118637	-0.948859	-2.03261	-0.56858	0.0585965	0.897531	1.20211	1.24598	0.0253531	0.250397	-0.245166	0.0293409	0.0423729	-0.494832	-0.220111	-0.406025	0.889975	0.246528	-0.184108	0.0300292	0.286318	0.138445
ALDH8A1	10.7363	10.8332	9.13984	10.6829	10.7338	9.64263	9.87974	10.1021	10.4152	10.3839	10.4785	10.8537	10.5827	10.3147	10.3027	10.5098	10.4564	10.3684	10.4147	10.3147	10.0076	10.8649	10.3955	10.4556	10.6453	0.15682	-0.154356	-1.84111	-1.09296	0.604754	0.515163	0.210385	0.516361	-0.639089	-0.00671864	-0.235988	-0.342483	0.0338736	-0.0958109	0.106918	-0.160516	0.112271	0.00671864	-0.698232	-0.00835133	0.103982	0.203933
ALDH9A1	11.3095	11.4734	10.372	11.1942	11.0907	10.6799	10.8115	11.441	11.3417	11.3445	11.3904	11.2822	11.393	11.3789	11.1857	11.2901	11.308	11.3243	11.174	11.3344	10.9712	11.3065	11.3811	11.3042	11.1349	0.0547228	-0.546012	-0.734674	-0.458376	0.446623	0.212766	0.392709	0.422982	-0.907655	-0.00044	-0.171951	-0.0842676	-0.28865	-0.251317	0.0879736	-0.127107	0.164963	0.00044	-0.281999	0.105676	0.422563	0.320728
ALDOA	11.1328	10.9257	10.8549	11.0261	10.8214	11.004	11.0864	11.0044	11.1331	11.0607	10.9979	11.2204	11.0649	11.1324	10.9795	11.2307	11.1118	11.3551	10.9952	11.1409	11.1383	10.9884	11.1477	11.2054	11.1865	0.27312	-1.06169	-1.29472	-0.155491	0.29416	1.1779	0.0724497	-0.221506	0.646643	0.255073	0.36011	-0.431068	-0.497895	-0.539661	-0.489267	-0.618499	-2.18568	0.337887	-0.124432	0.518708	0.322676	0.135813
ALDOB	13.1552	12.9756	10.9437	13.2209	13.103	12.589	12.5234	12.9938	13.1626	13.1039	13.3572	13.3475	13.189	13.2249	13.1323	13.2656	13.2341	13.1463	13.186	13.186	12.9143	13.2627	13.3091	13.2441	13.2356	0.0476013	-0.393625	-5.13946	-0.583879	0.217998	0.342017	0.48865	0.667824	-1.56131	0.0177784	-0.502207	-0.156677	0.707765	0.225998	0.398546	0.278153	0.816927	-0.248128	-1.08865	-0.157861	-0.243455	0.132746
ALDOC	5.94683	6.16847	6.26483	5.94638	6.32972	5.9986	6.49253	6.75001	6.27161	6.53412	6.36538	6.218	6.3891	6.30116	6.21087	6.25212	6.07738	6.37215	6.19284	6.34935	6.67145	6.49818	6.14284	6.24855	6.27407	-0.796349	-0.369967	0.42732	0.642399	-0.269133	0.1421	0.0788245	0.0290141	0.212144	-0.252457	0.00288868	-0.0172071	-0.190357	-0.313042	-0.140624	-0.0413442	-0.307499	0.107236	0.0919452	0.623044	-0.00288916	0.339267
ALG12	6.19636	6.03548	5.63427	6.41409	6.14144	5.86478	5.92226	6.33828	5.9392	6.19735	6.16421	5.99327	6.19932	6.00398	6.02427	6.12969	6.21381	6.28936	6.27376	6.28233	6.29318	6.06484	6.32018	6.13168	6.49747	0.111259	0.528475	0.072597	0.248421	0.65898	0.388053	-0.336053	-0.0515909	-0.00799465	-0.347787	0.00799417	-0.0704474	-0.125913	-0.241878	-0.0430922	-0.104739	-0.775796	0.0557542	0.0241952	0.061285	-0.106842	0.0797715
ALG13	5.72894	5.77031	5.6785	5.59542	5.59054	5.46576	5.62228	5.11082	5.5769	5.61843	5.67495	5.86553	5.60497	5.66541	5.64302	5.63787	5.62742	5.34533	5.64667	5.51162	5.78261	5.52981	5.52894	5.54686	5.67076	-0.403357	0.354821	-0.129012	-0.437789	-0.254091	-0.663736	-0.208713	-0.00952769	-0.443128	-0.170486	-0.327224	0.390214	0.241756	0.152354	-0.070056	0.0704532	0.936051	0.332462	0.284157	0.0394026	0.236651	0.138368
ALG3	7.7494	7.62543	7.20005	7.9142	8.06443	7.37694	7.69348	7.88423	7.50852	7.81752	7.60848	7.79533	7.90866	7.76779	7.38762	7.49217	7.80067	7.65443	7.63362	7.78181	7.89985	7.71826	7.99299	7.69204	7.96101	0.498058	0.422192	0.0432978	-0.085331	0.630118	0.974525	-0.338507	-0.615271	0.290331	-0.162942	-0.00611639	-0.418464	0.00611591	-0.223375	-0.18308	0.0766568	-0.810748	0.0791121	-0.176356	0.505378	0.25161	-0.0377789
ALG5	9.70192	9.48116	9.75572	9.46266	9.3759	9.6824	9.57895	9.24939	9.5557	9.31529	9.48116	9.48116	9.44922	9.24681	9.20622	9.36087	9.30429	9.0841	9.36208	9.31712	9.60172	9.35585	9.40539	9.4695	9.32539	0.028924	-0.940437	-0.974474	-1.08455	-0.00527096	-0.287737	0.21009	0.00527096	-1.28564	-0.33979	-0.241711	0.167879	0.164011	0.473357	0.457989	0.408852	-0.0230656	0.133005	0.131554	-0.219831	-0.160715	0.0349875
ALG6	7.06351	6.96888	7.15662	7.00099	7.1971	7.19387	7.12385	5.75398	6.85086	6.74322	6.68816	6.9149	6.79978	6.65248	6.67669	6.75904	6.99874	6.44485	6.69068	6.85401	6.67053	6.95924	7.03497	6.7433	6.95612	-0.337262	-0.675258	-0.348255	-0.433834	-0.253671	0.186631	0.824864	0.529275	-0.872487	-0.12784	-0.487193	-0.338388	0.26502	0.210465	0.332385	0.569262	0.511562	0.0709557	0.214015	-0.142363	-0.0709557	0.29006
ALG8	8.22753	7.9141	7.59304	8.07741	7.78977	7.70712	7.70548	7.35296	7.1552	7.79598	8.0509	8.1714	8.17245	7.78663	7.60941	7.89516	8.10514	7.5832	7.52258	7.97215	7.69728	8.05425	8.20028	7.76664	8.10775	-0.170075	-0.912432	0.0350304	-0.435142	0.153465	0.0873518	0.280602	0.0784712	-0.0674925	-0.00602245	0.00602245	-0.141998	0.135076	-0.10803	-0.222836	0.0419102	-0.548271	-0.240177	0.123401	-0.342862	0.0564651	0.26423
ALG9	6.93572	6.76442	6.56881	6.85018	6.70149	6.82807	6.50904	5.60473	6.71202	6.44722	6.51659	6.65809	6.49435	6.62443	6.5286	6.59805	6.54008	6.74028	6.53706	6.50541	6.24561	6.54377	6.6091	6.54438	6.61833	0.34073	-1.30575	-0.927618	-0.520747	0.529741	-0.198328	0.66527	0.220898	-0.119902	-0.23298	0.315669	-0.30427	-0.368736	-0.145623	-0.257381	0.119902	0.22443	0.255025	0.564666	-0.177521	0.223825	0.15307
ALK	4.56569	4.69404	4.59637	4.81303	4.92321	4.81152	4.62313	5.03952	4.64639	4.88358	4.64812	4.62013	4.67926	4.70867	4.70219	4.96321	4.72072	5.10024	4.82652	4.78758	5.14841	4.85306	4.72123	4.66103	4.65737	-0.0905795	0.595477	0.091054	0.356891	-0.0567582	0.152114	-0.175427	-0.198529	-0.110982	-0.105243	-0.206271	-0.123298	0.0633636	-0.0232294	-0.00292826	-0.0358725	0.0498533	0.223282	-0.0330162	0.0595686	-0.0248921	-0.185635
ALKBH1	7.73504	7.46432	7.43264	7.73487	7.5961	7.53245	7.43942	8.05872	7.36901	7.52999	7.54441	7.59598	7.63078	7.43862	7.42127	7.40068	7.58112	7.59497	7.59849	7.58817	7.66036	7.4894	7.72025	7.45145	7.57254	-0.352213	0.661188	-0.00657988	-0.215071	-0.0929494	0.208067	-0.0776086	0.0107503	-0.394609	-0.0347877	-0.330091	0.185901	-0.111732	-0.0414972	0.110591	0.178226	0.201848	0.0160685	0.0065794	0.165802	0.0793071	-0.0777683
ALKBH4	5.4161	5.61314	4.82015	5.52249	5.64029	5.27104	5.14903	5.68421	5.6256	5.60263	5.41714	5.64726	5.6422	5.62532	5.30599	5.42145	5.58004	5.66964	5.75575	5.71357	5.37682	5.31936	5.63106	5.60121	5.68207	0.000449	0.927892	0.590406	-0.0684772	0.315294	0.0645118	-0.195518	-0.47717	-0.181496	-0.26124	0.0290675	-0.000449	-0.201246	-0.0178204	-0.0398564	-0.211117	-0.059988	0.0380487	0.0600457	0.0532002	0.0150623	0.0561414
ALLC	4.66488	5.01229	4.72861	4.85604	5.01287	4.76619	4.86131	5.74439	4.64501	5.07217	5.14001	4.46399	5.20735	4.98999	5.19533	5.05342	4.91343	5.61722	5.25711	5.08496	5.16882	5.07917	5.3321	4.91668	4.97838	-0.469801	1.1439	0.681014	0.36022	0.118961	0.136422	-0.425907	-0.444634	-0.395473	0.152262	0.120315	-0.271647	0.0234017	-0.255683	-0.0124445	0.902151	-0.407783	0.0124445	-0.55244	-0.0919781	-0.0813184	0.522645
ALMS1	5.2936	5.34553	5.50443	5.25143	5.27835	5.31673	5.18639	4.86021	5.24242	5.16132	5.12616	5.19714	4.92411	5.22981	5.35279	4.96179	5.09874	4.89528	4.91027	5.15087	4.83046	5.23114	4.99042	4.97026	5.03831	-0.244402	0.0705732	0.366585	-0.0670204	-0.386025	-0.495804	-0.267953	-0.347591	0.157335	0.0249899	0.0932886	-0.106163	0.264278	0.27667	-0.0238498	0.449865	0.805946	-0.0287501	0.145985	-0.276693	-0.0797005	-0.220412
ALOX12	4.216	4.30775	4.42205	4.43916	4.43916	4.29592	4.05906	5.03392	4.23983	4.57059	4.30839	4.34163	4.3392	4.34649	4.33406	4.6286	4.30212	4.66835	4.60372	4.5633	4.41367	4.42535	4.5259	4.22994	4.37589	-0.140786	-0.0550313	-0.202341	-0.0672317	0.0496311	-0.115675	-0.223421	-0.161907	-0.0166011	0.297038	0.0359445	-0.174879	0.150566	0.0166011	0.0708585	0.0912075	-0.0553055	0.121133	-0.21002	0.274836	0.0912733	0.0366077
ALOX12B	4.24467	4.16413	4.13468	4.35282	4.51629	4.28545	4.18485	5.09128	4.2055	4.41078	4.21509	4.5414	4.51566	4.31072	4.25415	4.37327	4.41318	4.4624	4.75453	4.51266	4.81573	4.16716	4.60333	4.3117	4.26348	-0.0864286	-0.0322113	0.354173	0.0322113	-0.0428147	-0.0816064	-0.505494	-0.355119	-0.111607	0.0504231	0.179115	-0.0735035	0.144365	0.134776	0.0948138	0.0935717	0.134257	-0.161556	-0.419398	0.15603	0.0383725	-0.14978
ALOX12P2	5.27799	5.04861	5.32645	5.60509	5.49128	5.27199	5.48535	6.14457	5.21829	5.38191	5.3353	5.06384	5.52907	5.07564	5.31165	5.52211	5.30197	5.90655	5.52999	5.42006	5.70507	5.41432	5.5082	5.35923	5.42036	-0.258059	0.452079	0.373787	0.313261	-0.166241	0.475741	-0.0109081	-0.11462	0.0129752	-0.256638	0.136971	-0.151753	0.249947	-0.0219264	0.33645	-0.000607	-0.231243	0.149857	-0.325258	0.000607	-0.00658083	0.022573
ALOX15	3.92196	4.03236	3.86238	4.07141	4.50621	4.10588	3.98248	4.69057	4.04141	4.30197	4.02572	4.06209	4.38458	4.09466	3.99942	4.0449	4.05202	4.19882	4.27403	4.09153	4.54214	4.06883	4.14987	4.17669	4.08015	-0.210931	0.24733	0.381022	0.550356	-0.0136342	-0.111936	-0.180293	-0.236111	-0.203986	0.0754123	-0.178295	0.0848022	0.149555	0.151791	0.142091	0.0552402	-0.0418091	-0.039969	0.0161214	0.0136342	-0.018405	-0.0724769
ALOX15B	5.22271	5.09573	5.22044	5.30529	5.40754	5.22842	5.06134	6.08721	4.93242	5.37789	5.19845	5.24575	5.26182	5.11857	5.21235	5.27177	5.19845	5.72722	5.30926	5.51832	5.66601	5.18118	5.30368	5.05976	5.2447	-0.206676	0.987979	0.176518	0.0574522	-0.010458	0.0508676	-0.48392	-0.468161	-0.0551205	-0.391209	0.089046	-0.0545917	0.0887704	-0.0308561	-0.0647149	0.12648	-0.0165372	0.010458	-0.361383	0.426459	0.24767	0.102889
ALOX5	4.99679	4.58645	5.37612	4.49058	4.64355	4.94728	5.49173	4.08771	4.28318	4.17045	4.20616	4.00821	4.07562	4.1952	4.07476	4.14117	4.05419	4.19522	4.02837	4.10313	4.45906	4.30902	4.04926	4.11078	4.11627	0.0546298	0.462983	1.13899	1.34329	0.335108	-0.798923	0.489424	0.225289	0.0950176	-0.717096	-0.0322044	-0.416194	-0.496004	-0.26697	-0.336831	-0.431363	-0.318491	0.197291	-0.0844752	0.0224788	-0.194665	-0.0342357
ALOX5AP	6.27545	6.50536	7.8178	6.28394	5.806	6.59529	7.96607	5.93388	6.28216	6.01438	6.15417	5.98642	5.80625	6.26362	6.21305	5.88515	5.52875	6.53304	5.78031	5.47885	6.58842	6.19066	5.36683	5.95921	5.93015	0.195626	1.06492	0.779014	1.10969	0.282401	-0.122091	0.564817	0.216116	0.506601	-0.0818472	-0.30967	-0.32383	-0.0533495	-0.283482	-0.301272	-0.0174165	-0.0678244	-0.0664239	0.255424	-0.0354056	0.0174165	0.083847
ALOXE3	4.48582	4.4289	4.54246	4.87626	4.88049	4.83607	4.61146	5.16601	4.58526	4.74707	4.52598	4.58892	4.65453	4.5714	4.52545	4.49879	4.62982	4.75437	4.96729	4.57377	4.7094	4.5651	4.66422	4.73049	4.57131	0.101867	0.391032	0.321015	0.194015	0.0444176	0.101909	-0.25432	-0.247442	0.0550404	-0.124657	-0.0301228	-0.0848048	0.196285	0.0352576	-0.0731375	0.038981	0.0977681	0.167745	-0.307141	0.0304508	-0.0598397	0.0290773
ALPI	4.29828	4.45325	4.3932	4.4605	4.53936	4.31467	4.46104	4.83388	4.38259	4.53687	4.56729	4.23558	4.51222	4.38469	4.41659	4.51088	4.45672	4.54047	4.32556	4.60858	4.30093	4.26336	4.36852	4.29148	4.37789	0.0421703	0.741259	0.0994163	0.215082	0.199044	0.293722	-0.193964	0.00588727	0.189009	-0.190455	0.174812	-0.10412	0.0173926	-0.15502	-0.0651431	-0.000831843	-0.123206	-0.220654	-0.108506	0.317235	0.252686	0.107281
ALPK3	5.25408	6.22339	5.22133	5.16285	5.46414	6.21354	5.43171	5.37439	5.48029	5.44963	5.48726	5.7306	5.12946	5.5986	5.63044	5.3781	5.30197	5.67489	5.52118	5.31672	5.64198	5.38578	5.46429	5.46135	5.23373	-0.014946	-0.026032	-0.106894	-0.583836	-0.21849	0.15244	0.105005	0.236001	-0.153079	0.0305858	0.0325522	-0.000374	0.12326	0.000374	0.332558	0.156066	0.0869822	-0.038013	0.384478	-0.198403	-0.172707	-0.209185
ALPL	6.32594	5.88783	4.99545	6.05579	6.03381	5.44765	5.12579	5.84561	6.05567	6.31575	6.74083	6.81439	6.55124	5.86793	5.84552	6.10937	6.71935	6.25624	6.19111	6.21564	5.8677	6.23024	6.68754	6.44026	6.56395	-0.0446348	0.282114	-0.147667	0.0662589	0.336117	1.61971	0.273677	1.34592	0.248361	0.0446343	-0.09725	-0.836751	-0.195307	-0.443845	-0.0555792	-0.462403	-0.503012	0.19771	-0.50238	0.159645	-0.138985	0.228333
ALPP	4.53138	4.41366	4.91782	4.90012	4.92729	4.5374	4.55941	4.843	4.52597	4.51905	4.56028	4.6338	4.51851	4.71813	4.56613	4.71343	4.5212	4.87547	4.81966	4.86634	4.43428	4.6024	4.68663	4.6515	4.69047	-0.115544	0.414306	-0.0622344	-0.00874901	0.250109	0.364251	-0.235872	-0.0406742	-0.0277133	-0.208944	-0.103449	-0.241666	0.0832882	0.279772	0.176559	0.198506	-0.126965	0.00874901	-0.276881	0.302783	0.299512	0.190032
ALPPL2	5.65535	5.61723	4.87578	5.779	5.60544	5.39591	5.15411	6.0301	5.32017	5.71136	5.54979	5.37876	5.70697	5.7781	5.4914	5.84051	5.53631	5.98961	5.86612	5.58405	5.81115	5.70656	5.62159	5.42484	5.81518	-0.110895	0.534199	0.367099	0.169332	0.339239	0.379339	-0.275892	-0.229055	-0.0264852	-0.148144	0.0406961	0.0132003	-0.0491779	-0.0338118	0.10421	0.090636	-0.237159	-0.0234635	-0.233003	0.201416	0.101354	0.272443
ALS2CL	6.35567	6.31895	6.57117	6.55773	6.69249	6.46635	6.34558	7.52641	6.95925	6.94932	6.96699	6.75053	7.42702	7.07616	7.17401	6.83744	6.94622	7.22492	6.895	6.93676	7.30046	6.77649	6.80403	6.96958	6.91831	-0.900337	0.267846	-0.174343	-1.41953	-0.819096	0.408266	-0.786068	-0.576098	-0.610354	0.0954266	0.305021	0.0383348	0.291729	-0.0383348	-0.163163	-0.158135	-0.691724	0.0818729	0.185945	0.727105	0.385299	0.534013
ALX1	4.75964	4.87243	5.54718	4.7845	5.01944	5.26094	4.99093	5.19359	4.8765	4.7575	4.71408	4.39209	4.81114	4.69098	4.64427	4.77602	4.59898	5.11137	4.70649	4.68138	5.04258	4.90672	4.64271	4.86197	4.72048	0.106923	0.555544	0.738818	0.577847	0.0327492	-0.0327492	-0.157365	-0.132154	0.32435	-0.120162	-0.254515	0.135692	0.185449	-0.228473	-0.14375	0.116517	-0.125804	0.30909	-0.0816421	-0.24418	0.101196	-0.0845113
ALX3	4.58292	4.39685	4.44058	4.64946	4.4653	4.3036	4.40436	5.25186	4.62244	4.91368	4.62216	4.52219	4.68293	4.54002	4.49133	4.48843	4.80767	4.56881	4.66348	4.67574	4.80699	4.63845	4.69907	4.82241	4.70912	0.0558391	1.00657	0.825111	0.444082	0.217774	0.0338283	-0.0504336	-0.122571	0.0542111	-0.190035	-0.213817	-0.111039	-0.118522	-0.0140586	0.013371	0.184808	0.177794	-0.0878587	-0.330813	-0.0134206	0.043066	-0.013371
ALX4	4.93399	4.64182	4.96475	4.82229	5.22085	5.13401	5.11668	5.65567	5.00812	4.93247	4.88399	4.77831	5.06497	4.81232	5.03826	5.0406	4.90899	5.54881	5.09141	5.13339	5.10662	4.94568	4.98753	5.06016	5.03756	-0.378611	0.666574	0.858118	-0.0093894	0.324682	-0.00271511	-0.0261726	-0.327635	0.148967	-0.0490499	-0.199963	-0.0693893	0.400616	0.00271511	0.040596	0.0505052	-0.105571	0.16418	-0.346818	0.7983	0.104146	-0.0338488
AMBN	4.44582	4.4432	4.20548	4.55743	4.4432	4.29628	4.3089	5.23785	4.31936	4.43083	4.62395	4.69886	4.45697	4.50826	4.68085	4.76782	4.48525	4.9622	4.47836	4.75824	4.50179	4.63926	4.57994	4.58888	4.64757	-0.546292	0.265823	0.329989	0.213263	0.128744	-0.0543852	-0.334764	-0.143759	-0.0250835	-0.0997419	-0.0783825	0.139564	-0.0118608	-0.0567031	0.163387	0.128711	-0.230541	0.0502052	0.027915	-0.331045	0.0118608	0.0240288
AMBP	6.58587	5.75699	5.751	5.49175	6.85269	6.74204	6.12619	5.81824	6.32899	5.68594	6.49099	6.06825	6.54101	6.03503	5.87232	7.22942	6.95044	6.51845	6.32973	5.82734	7.77621	6.5046	5.56645	6.55516	5.4652	1.10459	0.423919	0.175714	-0.11953	1.07824	0.142425	0.267405	-0.337872	1.00813	0.495123	-0.214713	-0.338502	0.787564	0.0958107	-0.00572252	-0.208375	-0.314739	-0.372329	-0.367277	-0.00624037	-0.207268	0.109385
AMBRA1	5.37432	5.51222	5.47046	5.26146	5.33353	5.5769	5.50174	5.25773	5.32638	5.27821	5.4248	5.39508	5.27738	5.35676	5.41552	5.37962	5.42372	5.2583	5.22693	5.45662	5.15904	5.44261	5.43931	5.49412	5.39631	0.664713	-0.712998	-0.47284	0.0550516	0.407973	0.237519	0.207096	0.160588	0.298002	0.00856686	0.143836	0.132827	-0.119336	-0.0715363	-0.0163867	-0.190232	0.257241	-0.241875	-0.203864	-0.0660222	-0.0631249	-0.0783603
AMD1	8.51566	8.25558	8.35314	8.36873	8.11156	8.28194	8.34297	7.47555	8.29818	8.25584	8.11211	8.23923	8.06822	8.33365	8.23167	7.91692	8.1445	7.43527	8.27628	8.1545	8.02252	7.98752	8.41906	8.14027	8.32398	0.0298603	-0.303858	-0.193627	-0.319213	0.00866246	0.0505838	0.296193	0.36676	0.329794	-0.619807	-0.024025	-0.248974	-0.276967	-0.585158	0.430359	0.0839424	0.636955	0.400543	-0.0649238	-0.136226	0.00139809	0.218992
AMELX	3.48366	3.27044	3.316	3.26455	3.31561	3.42446	3.5547	3.45971	3.43457	3.38835	3.21854	3.24295	3.23155	3.29549	3.32596	3.61899	3.13572	3.55222	3.3882	3.27669	3.46444	3.32709	3.26617	3.33895	3.2501	0.0430455	0.57821	-0.0288901	0.14301	-0.134592	0.145004	-0.211967	-0.00182343	0.00182343	-0.196761	-0.0159187	-0.112744	0.0122724	0.0302343	0.209405	-0.0862474	-0.0138636	0.195297	-0.0548916	0.0589809	0.0212574	-0.0466924
AMELY	3.8925	3.95257	3.8264	4.02519	3.83978	3.90548	3.78554	4.14001	3.60181	3.74704	3.80614	3.73518	3.82463	3.74052	3.74208	3.8117	3.92315	3.86242	4.09066	4.10504	3.92838	3.80157	3.8224	3.58125	3.99533	0.0381303	0.646308	0.216698	0.0102077	-0.104078	0.1617	-0.113623	-0.0390038	0.392309	-0.242493	-0.0167918	0.09903	0.0861716	-0.0527878	0.125814	-0.0165734	0.0148091	-0.196544	-0.0773644	0.341196	-0.0102077	-0.0979109
AMFR	7.71953	7.94459	7.68917	8.05251	7.89978	7.64596	7.76851	8.12403	8.44171	8.74562	8.17126	8.93762	7.44932	8.39819	7.72321	9.05964	8.14266	8.53945	8.41682	8.30307	8.13167	8.39441	8.75899	8.40012	7.86547	0.437393	-0.445985	-0.698965	-0.199893	-0.00972915	1.24346	1.5941	1.53636	0.530142	-0.126524	-0.175131	0.0576432	-0.433702	-0.094357	-0.286257	0.0925858	-0.202449	0.189885	0.301234	-0.596433	0.170665	-0.260626
AMHR2	5.77471	5.66837	5.70774	5.94696	5.8287	5.5489	5.83501	6.75367	5.65913	5.97297	5.75366	5.87201	5.80378	5.68992	5.75287	5.8054	6.02818	6.22565	6.13316	5.83184	6.17439	5.76212	5.94087	5.778	5.85735	-0.292013	1.22679	0.411755	0.130178	0.204606	-0.0248489	-0.20292	-0.392423	0.0786591	-0.0751581	-0.0877423	-0.0162406	0.0397596	-0.158981	0.022943	-0.0898433	-0.308955	0.0162406	0.0505734	0.0726466	-0.0733542	0.0467586
AMIGO2	6.19059	5.59817	6.61646	5.47346	5.35818	4.69492	6.62267	5.83018	7.12221	6.29694	7.15916	6.81564	7.08598	6.83529	6.99155	6.385	6.80965	6.03326	5.99185	6.1685	6.93776	6.08056	6.00767	6.53808	6.17387	-2.68058	-0.391497	-2.22416	-1.00106	-4.84583	-1.41552	-2.28822	-1.24837	-0.620425	0.321363	0.365881	0.635595	0.456407	0.6724	0.262286	0.468568	0.316143	-0.450335	0.387731	-0.200292	0.200292	0.621757
AMMECR1	5.98763	6.40374	6.14411	5.40403	5.58687	5.98204	6.11596	5.10329	5.50917	5.40915	5.34925	5.46712	5.42917	5.76463	5.46436	5.33952	5.38735	5.37146	5.31799	5.66518	5.54714	5.42334	5.35749	5.58944	5.60798	0.728936	-0.367935	-0.796165	-0.465517	0.244773	-1.0367	0.334753	-0.0605621	-0.298129	-0.182678	0.379249	0.186541	-0.235397	-0.160524	-0.0759006	0.23911	1.56794	0.0605626	1.19515	-0.329523	0.349297	0.21541
AMOT	10.3353	10.3248	9.51538	10.2988	10.1624	9.8374	9.86252	10.2334	9.87032	10.0612	10.018	10.0659	9.85477	9.67221	9.78611	9.43197	10.0967	10.3824	9.78931	10.013	9.56391	10.0957	10.1139	10.0507	9.8643	-0.21885	0.0747542	-0.151601	0.021503	-0.523866	-0.021503	-0.326389	-0.441499	-0.491665	0.517828	-0.14344	1.0561	0.817016	1.35876	0.352631	0.688196	-0.250572	0.619036	-0.432073	-0.0819521	0.100522	0.65855
AMOTL2	8.61005	8.54605	8.70143	8.38877	7.98375	8.02886	8.3862	7.68776	9.08432	8.40596	8.2526	8.77736	8.26508	8.54441	8.55674	8.30677	8.44172	8.38793	8.51579	8.18461	8.13978	8.5507	8.84842	8.74078	8.41678	-0.542895	-1.14217	-0.265656	-0.339026	-1.17573	-0.916333	-0.362624	0.521993	0.0192795	0.0421705	0.386027	0.517096	0.257734	0.289842	-0.0186033	0.0757027	0.221879	-0.176632	0.0850687	-0.503303	0.0186033	-0.187198
AMPD1	4.14878	4.08661	4.74398	4.13845	4.5239	4.14601	4.3927	4.6067	4.04828	4.35671	4.33824	4.10772	4.25236	4.07864	4.15278	4.18788	4.22	4.48968	4.03148	4.10732	4.22518	4.68273	4.15748	4.02865	4.01038	-0.313548	0.154382	1.23698	0.918229	0.567877	0.0400333	-0.00145435	0.360118	-0.0457239	-0.222962	0.174995	-0.0436745	0.0125794	-0.0391483	0.0890718	-0.376478	-0.244939	-0.123624	0.235008	-0.00411224	0.00145435	-0.0470057
AMPD2	6.56843	7.05183	6.65995	6.58633	6.70712	6.96923	7.06328	7.14661	6.9428	6.69803	6.58238	6.71	7.02658	6.85943	7.0059	6.78832	6.70822	6.84457	6.79405	6.81883	7.23357	7.19832	6.70832	6.69976	6.6484	0.00945091	0.575796	0.184737	-0.217127	-0.572	-0.049386	-0.535493	-0.463615	-0.281065	0.188183	0.407064	0.0181475	-0.0343685	0.221745	0.322934	-0.00945091	-0.185536	0.630078	0.338486	0.333248	-0.210788	-0.239866
AMPD3	5.64218	5.67971	6.07269	6.00823	5.4356	5.64839	6.01083	5.94597	5.56998	5.78717	5.63861	5.71983	5.87094	5.97642	5.71474	5.83213	6.03011	6.00985	5.54196	5.64981	5.99763	5.53207	5.70254	5.67191	5.71649	0.252311	0.319718	0.613613	0.555459	-0.506798	-0.138815	0.371987	-0.127134	-0.234491	-0.0160723	0.0476065	-0.0354066	0.472424	-0.0544171	-0.322497	0.206442	-0.0103359	0.171246	-0.256752	0.0103359	-0.179106	0.196266
AMPH	4.29775	4.51461	4.54669	4.70837	4.97354	4.68397	4.65707	5.70715	4.79696	5.03958	4.98117	4.84142	5.23849	4.98646	4.82966	4.92204	5.38633	5.03927	4.87269	5.00452	5.20228	4.85395	4.84927	5.13104	4.98171	-0.535295	0.213678	0.262837	-0.0201583	0.272843	0.236701	-0.27877	-0.606616	-0.206166	-0.341686	0.390135	0.22464	-0.0413818	0.013195	0.162296	0.419072	-0.338553	-0.0436173	0.107463	-0.013195	-0.107041	0.707305
AMT	8.90459	8.96009	7.99438	8.91142	9.01183	8.4687	8.41282	9.54818	9.11652	9.26401	9.21406	9.32293	9.29088	9.3106	9.01342	9.23634	9.23746	9.01166	9.06904	9.11058	9.04498	9.18522	9.45565	9.22717	9.22756	-0.0698681	0.24604	-1.01511	-0.884697	0.476763	0.310524	0.025506	0.480351	-0.183948	0.210925	0.235888	-0.610592	-0.0310459	-0.280798	-0.304132	-0.025506	-0.412151	0.25718	-0.569415	0.10761	0.254345	0.0747499
AMZ2	8.39508	8.44841	8.05703	8.49787	8.35656	7.95808	8.2246	8.63572	8.54089	8.58821	8.68595	8.61646	8.66343	8.4306	8.39443	8.56045	8.70404	8.20721	8.42466	8.29252	8.36109	8.52772	8.79916	8.53425	8.58479	-0.642962	-1.76833	-2.03859	-0.235403	-0.319502	0.736704	1.0733	1.24216	-0.0120945	0.0120945	0.105748	-0.65905	-0.637785	-0.640114	-0.918787	-0.626097	0.775265	0.161979	0.145053	0.214788	0.510878	0.389379
ANAPC10	6.39357	6.19548	5.86182	6.31366	5.82628	5.4553	5.65766	5.50074	5.99871	6.0164	6.18648	6.20076	5.87007	6.23386	5.76599	6.10688	6.02687	5.2262	5.91759	6.06529	5.88181	5.99359	6.11977	5.9915	6.22444	-0.460709	-0.897924	-1.09202	-0.72603	-0.315858	-1.01658	-0.109969	-0.0307941	-0.172944	-0.607907	0.0263004	0.408094	-0.00820398	0.334222	0.00820398	0.373939	0.730542	0.093142	0.630689	0.271643	0.371519	0.335607
ANAPC13	10.8337	10.7892	10.4125	11.0336	10.863	10.3317	10.7823	10.6758	10.8819	10.5435	10.5707	10.9927	10.8245	11.1024	10.9493	10.8857	10.7708	10.9482	10.6408	10.9466	10.9147	10.7011	11.002	10.5589	10.8808	-0.0447779	0.106137	-0.622606	-0.429708	-0.276143	-0.0279353	-0.109113	-0.0687597	-0.375264	0.0220289	-0.012107	0.0643275	0.203577	0.239631	0.0959325	0.0396488	0.121658	-0.0425272	-0.0212312	-0.044328	0.178359	0.0851003
ANAPC15	7.81439	7.815	7.41798	7.74507	7.87718	7.60263	7.41558	8.0998	7.78742	7.93943	7.76789	7.90498	7.88635	7.71378	7.57487	7.88806	7.8189	7.88562	8.00764	7.65444	8.08555	7.42874	7.84557	7.88802	7.87	0.627831	0.690076	0.0310411	-0.235587	0.829124	-0.431808	-0.13263	-0.663235	0.579712	0.0524354	0.332467	-0.33602	-0.1094	-0.229572	-0.319843	-0.0310411	-0.746864	0.596669	0.136089	0.548238	0.0976963	-0.0898046
ANAPC2	5.41377	5.23313	5.42636	5.7095	5.64279	5.72561	5.38949	5.87171	5.66002	5.93146	5.87579	6.09875	5.95376	5.91714	5.68862	6.09058	5.79422	5.99912	5.99602	5.89825	5.66703	5.96114	5.71959	5.94843	5.69068	0.142258	-0.00962877	0.608017	-0.226528	0.165406	-0.0759635	-0.297527	-0.246133	0.420185	0.221545	0.579093	0.269928	-0.246626	0.00962877	-0.015451	-0.332218	-0.534917	0.265376	0.407046	0.368315	-0.0661163	-0.068573
ANAPC5	8.13173	8.14283	7.77392	8.08751	8.07422	7.81278	7.84939	8.14995	8.23886	8.14998	8.23295	8.40703	8.21533	8.3172	8.10107	8.11986	8.17515	8.34795	8.18532	8.20717	8.23534	8.21812	8.42616	8.24156	8.38126	0.151498	-0.541273	-0.897615	-0.445961	0.159159	0.00516153	0.139905	0.233097	-0.041546	-0.00297952	0.0462667	-0.010761	-0.00255895	-0.0733537	-0.130742	0.0939821	-0.209797	0.248086	0.125986	0.270355	0.000996709	-0.0252221
ANG	7.19322	7.74431	6.5802	7.57467	7.10209	7.28087	6.65426	7.7577	7.81197	7.7	7.61338	8.08642	7.86966	7.41933	6.85407	7.46066	7.52647	7.27111	7.43353	7.89825	6.83536	7.87577	7.72676	7.62472	7.53519	0.329467	-0.276102	-0.690704	-0.920653	-0.0015583	0.26629	-0.623694	-0.12498	0.409952	0.0015583	0.340084	-0.791149	-0.184907	-0.386311	-0.322243	-0.156289	0.0889368	0.66612	0.109732	0.253451	0.217652	0.0342741
ANGEL1	6.01652	6.22875	6.2253	6.15332	6.13888	6.08613	6.12676	6.49719	6.07514	6.12663	6.1994	6.14967	6.11015	6.25333	6.11201	6.22115	6.05459	6.39965	6.13396	6.14869	6.33051	6.10915	6.27529	6.1668	6.06874	-0.0174611	0.279617	0.211033	0.105843	-0.460783	0.219943	-0.121097	-0.138859	-0.275076	0.131611	-0.110644	0.022814	0.3633	0.193388	0.235033	0.268617	0.292801	-0.180931	-0.523089	-0.302372	-0.10363	-0.022814
ANGEL2	6.29432	6.1303	5.87576	6.30314	6.09957	5.91144	5.90408	5.30307	6.05021	5.89462	6.17435	6.19337	6.06189	6.17961	6.03746	5.81026	6.27562	5.27787	5.90907	5.99092	5.62279	6.12203	6.09838	5.70825	6.01689	-0.0258827	0.455568	0.119837	-0.210785	-0.349449	-0.25979	0.467327	0.223153	-0.29801	-0.0428632	-0.11086	0.0221138	0.0557122	0.155242	-0.0230142	0.19811	0.274305	-0.410097	-0.0553164	-0.206696	-0.00240024	0.0775332
ANGPT1	6.55548	5.93568	6.03067	6.47482	6.08149	5.72297	6.08249	6.36181	6.17593	6.61337	6.3458	6.58386	6.41073	6.30976	6.71915	6.48808	6.71569	6.46637	6.24529	6.11537	6.91319	6.19812	6.28963	6.43959	6.23567	0.570969	0.304414	1.47137	-0.111017	0.169558	-0.183562	0.576869	0.785059	-0.0412731	0.479072	-0.444016	0.405804	0.164942	0.16492	-0.0174479	-0.190143	0.555398	0.0662577	-0.452855	-0.263956	-0.367319	-0.338925
ANGPT2	3.83798	3.91654	3.96719	3.89376	3.94513	3.93528	3.89139	3.99242	3.86645	3.80134	3.83855	3.74504	3.78564	3.81147	3.89443	3.93873	3.84832	4.04142	3.9886	3.89263	3.95586	3.77919	3.85519	3.82075	3.86713	0.1892	-0.0229623	0.038131	0.282418	0.230076	0.287573	0.157143	0.0855293	0.0415502	0.0310109	0.237927	0.0639939	-0.111156	-0.133793	-0.153841	-0.0804517	-0.00307584	-0.157807	-0.260118	0.336283	-0.0485282	0.077051
ANGPT4	4.9647	4.95542	5.23636	5.12539	5.30666	5.55304	5.37821	5.52477	5.16872	5.33248	5.16451	5.12539	5.29159	4.94292	5.21522	5.16119	5.39271	5.53195	5.08283	5.12539	5.26484	5.0883	5.28038	5.12601	5.17214	-0.154851	0.331473	0.857449	0.125736	0.137571	0.0469365	-0.0627708	0.170144	0.233377	-0.131149	-0.0224247	0.0670524	0.0100994	-0.121336	-0.158589	-0.137973	-0.226057	0.296468	-0.106672	-0.0100994	0.0124912	-0.0207376
ANGPTL2	5.28798	5.16406	5.47461	5.01428	5.17125	5.29158	5.41004	5.39126	5.56979	5.82814	5.25972	5.85454	5.26838	4.99185	5.835	5.2901	5.47858	5.32311	5.17698	4.96775	5.38487	6.08238	5.53886	5.20415	5.18884	0.2955	0.184056	0.728202	0.109236	0.687345	0.0373775	0.131681	0.0203679	-0.0462214	0.112	-0.449412	0.244309	-0.0466924	0.112066	0.194387	-0.079597	-0.211969	-0.361645	-0.213309	-0.0718907	-0.319259	-0.217092
ANGPTL3	9.61698	8.54322	5.65513	9.57216	8.96226	6.85579	7.19415	8.41183	8.34883	8.38866	9.31167	7.56219	9.02102	8.87785	7.89215	8.76834	8.89128	8.45603	8.46262	8.76446	8.33933	8.34687	8.98472	8.87427	9.21288	0.418102	-1.00712	-3.2113	-1.18854	0.310404	0.658701	2.01276	0.0576115	-1.03032	0.0791779	-0.831236	-0.198879	0.649034	-0.138611	-0.620392	-0.0576115	0.13563	0.480846	-1.66825	0.318567	-0.434074	0.280819
ANGPTL4	5.45702	5.43969	5.59444	5.54683	5.70412	5.55782	5.59505	5.99122	5.83578	5.74238	5.61179	5.58428	5.72337	5.53476	5.46791	5.73986	5.63797	5.80702	5.93912	5.85657	6.04364	5.58693	5.5765	5.5152	6.03881	-0.73335	1.03825	-0.893147	-0.643233	3.16922	-0.630638	-1.65997	-1.03647	0.743862	0.215798	0.236414	0.777736	0.0410457	0.201957	0.487113	-0.0410457	-0.238548	0.549776	-0.474779	0.154714	-0.298894	-0.745999
ANGPTL7	4.44465	4.42538	6.2175	4.33403	4.30083	4.38397	4.2293	4.45646	4.92986	4.56939	4.62926	4.37777	4.61503	4.60545	5.13711	4.58369	4.36379	6.33411	4.63095	4.3378	4.41814	4.95529	4.31622	4.59475	4.45039	1.90399	0.489019	0.439179	-0.0494952	-0.00739765	0.0193119	0.340108	0.529099	0.174947	-0.120543	0.0488138	-0.131817	0.239648	-0.158491	0.00739765	-0.162782	0.0867796	-0.0626802	-0.0642953	-0.250511	-0.0370808	-0.171065
ANK1	4.49491	4.62099	4.67347	4.60438	4.81117	4.74383	4.62435	5.0823	4.48573	4.72758	4.55072	4.54383	4.62278	4.48219	4.53581	4.82115	4.69926	4.99773	4.63478	4.60377	4.72009	4.58019	4.71786	4.6012	4.63467	-0.164406	0.435006	0.512391	0.344404	0.0464353	-0.0662227	-0.384279	-0.271474	-0.00594882	-0.164527	0.0100091	-0.0372063	-0.0509175	-0.0677872	0.0223664	0.129143	-0.0334156	0.0970922	-0.121543	0.0503544	0.12152	0.044082
ANK2	9.23963	6.15011	8.64072	9.56195	9.55592	7.90251	7.82979	9.55923	9.33749	9.89777	9.73893	9.42824	10.1638	8.81513	9.04625	9.10206	9.87896	9.35895	9.26808	8.96797	9.20171	9.21982	9.44378	8.89747	9.66325	-0.541659	-0.092512	-0.873581	-0.304757	0.489276	0.933239	0.501644	1.03866	-0.304602	0.886727	-0.663582	-0.361808	0.13509	-0.428597	-0.473351	0.110551	0.648328	-0.261438	-0.265151	0.462566	0.392287	0.289094
ANK3	9.05939	9.34095	8.18672	9.08409	8.85272	9.11353	8.46038	8.64836	8.84179	8.8136	8.8801	8.90292	8.7629	8.79283	8.72436	8.72513	8.84262	8.65652	8.93667	8.8528	8.61191	8.78972	8.85358	8.73829	8.71398	0.554703	-0.346501	-0.480246	0.116897	0.772278	0.449783	0.743269	0.841373	-0.221947	0.6613	-0.0852722	-0.0620076	0.0214038	0.117593	-0.064445	-0.0573975	0.542791	-0.0743554	-0.630873	-0.098971	0.474382	0.199201
ANKEF1	4.35978	4.50041	4.31492	4.24969	4.24159	4.06215	4.37253	4.50917	4.1516	4.23472	4.04629	4.00515	3.93496	4.17679	4.09906	3.87073	4.22759	4.17282	4.15697	4.2564	4.19873	4.03886	4.27696	3.98769	4.09808	0.0626268	0.0108914	0.12481	-0.113681	0.391776	-0.0907659	-0.0108914	-0.0776186	0.0830636	-0.0153022	0.328709	-0.336691	-0.148753	-0.433344	-0.23388	0.190938	-0.458273	0.257436	-0.0591583	0.0727739	0.229272	0.660506
ANKFY1	6.52265	6.30186	6.50072	6.39238	6.45159	6.6799	6.68113	5.77976	6.4741	6.39329	6.46909	6.43163	6.30272	6.23515	6.32367	6.11073	6.38168	6.25625	6.21525	6.28858	6.12495	6.3536	6.47789	6.39764	6.43424	0.0366182	0.593931	0.667545	0.386113	-0.046814	0.0254149	0.332192	-0.00156975	-0.240862	0.00156975	-0.0244665	-0.32381	0.08811	0.0727334	-0.0292287	0.0320396	-0.0505309	0.0692024	-0.287964	-0.379313	-0.0517726	-0.0346279
ANKH	4.62177	4.58485	4.47474	4.75113	4.71757	4.44651	4.55798	4.66541	4.71094	4.88793	4.94646	4.97366	4.89899	4.70624	4.70043	4.58732	4.80115	4.87107	4.58646	4.61264	4.4956	4.75315	4.57908	4.72505	4.8045	-0.464206	0.0345159	-0.692663	-0.1978	-0.361164	-0.407361	-0.0159888	-0.0624566	-0.272809	0.147833	-0.348556	0.263302	0.491227	0.48144	0.0170832	0.457121	0.791429	-0.14087	0.0159888	-0.172393	0.188822	0.221036
ANKLE2	5.92635	5.53847	5.64019	5.63845	5.45257	5.97805	5.89048	5.35217	5.89755	5.67115	5.75684	5.861	5.63239	5.75008	5.72418	5.64677	5.72826	5.35135	5.75759	5.73465	5.3473	5.72418	5.80788	5.74832	5.76082	0.050759	0.0820554	-0.0274601	0.0432717	-0.19929	0.0526864	0.586016	0.17341	-0.11152	-0.0602773	-0.0275052	-0.000445207	0.01828	-0.0484535	-0.0829509	0.093634	0.220499	-0.217503	0.0353535	-0.118194	-0.0409563	-0.0319442
ANKMY1	4.03896	4.11973	4.20955	4.1243	4.14049	4.54301	4.14924	4.14559	4.28649	4.39606	4.33142	4.16208	4.12162	3.93269	3.88286	4.12103	4.24414	4.354	4.09744	4.08648	4.1447	4.00026	4.0018	4.24841	4.30327	-0.147354	0.0394862	0.179969	0.210876	0.0245242	-0.0829246	0.0124173	0.0395436	-0.0105853	-0.0976725	-0.0540709	-0.0792677	-0.0530436	-0.075681	-0.0851898	0.0870519	-0.0828769	0.0954657	0.19924	0.140708	0.0171082	-0.098228
ANKMY2	8.67687	8.52568	8.64637	8.45283	7.94661	8.38883	8.4549	7.76866	8.20381	8.1447	8.19196	8.25123	7.98224	8.3379	8.17466	8.21239	8.40471	7.95412	7.60243	8.00323	8.34121	8.18903	7.89034	8.32449	8.03755	-0.306602	-1.55978	-1.12204	-1.51241	-0.310022	-0.576117	-0.382406	-0.35518	-1.55324	0.00443745	-0.160854	0.370353	0.0745563	0.665486	0.31795	0.160216	0.503323	0.3497	0.322557	-0.00443745	0.31864	0.314544
ANKRA2	7.00923	7.03746	6.65302	6.81123	6.50273	6.3673	6.40177	6.39808	6.5156	6.5111	6.68692	6.57749	6.67327	6.77732	6.81087	6.3912	6.7242	6.51777	6.21722	6.86353	6.20572	6.69137	6.90051	6.72939	6.83159	0.0692477	0.675761	-0.12993	-0.488976	-0.133492	-0.116414	0.624243	1.29957	-0.4394	0.0434666	-0.238613	0.169892	0.175316	0.0219474	-0.238376	0.0179739	0.938866	-0.0396166	-0.61377	-0.460494	-0.0179739	0.0984855
ANKRD1	3.68657	3.73196	3.6768	3.76063	3.83113	3.78216	3.64958	4.31332	3.71353	3.56722	3.79408	3.83131	3.84062	3.69571	3.65987	4.2701	3.69306	3.89357	3.76063	3.66577	3.70437	3.73079	3.86637	3.9037	3.73829	-0.0733938	0.292671	0.169475	0.204483	-0.145893	0.103345	-0.141112	0.067102	0.0174074	-0.0145922	0.0519896	0.0311646	-0.107792	-0.0687795	-0.141177	-0.0296969	0.130452	0.0532556	-0.324428	-0.0985241	-0.251103	0.0145922
ANKRD10	7.65815	7.98078	8.17351	7.62479	7.5586	8.26146	7.96197	7.28196	8.03915	7.79546	7.70882	7.74278	7.76479	8.01751	8.16374	8.20833	7.67849	7.73036	7.98282	7.90101	8.29669	8.02944	7.84242	7.94875	7.87819	0.0147896	0.596086	0.145682	-0.0455799	-0.249461	0.226361	0.638455	0.929438	-0.961019	-0.211763	-0.533702	0.0508204	-0.0147896	0.210545	-0.0396528	0.149423	0.415074	-0.323741	-0.153402	-0.625637	-0.186815	0.193191
ANKRD11	5.67372	6.07777	6.01488	5.7052	5.79523	5.83877	5.65421	5.77764	5.7797	5.84989	5.73392	5.68882	5.8656	5.87327	5.76518	5.69442	5.65321	6.09408	5.62199	5.7708	5.5267	5.86787	5.33985	5.78417	5.6751	-1.16235	-1.46235	-0.836496	-0.352612	0.126581	-1.01573	-0.160921	0.1549	-0.320116	-0.59562	0.438478	0.676747	0.844866	0.546811	0.490995	-1.67455	-1.42624	0.171646	0.743971	0.018918	0.658595	-0.018918
ANKRD12	6.34566	6.35329	6.47444	6.2177	6.1574	6.21061	6.3928	5.58162	6.42996	6.07291	6.2133	6.22884	6.19312	6.38398	6.41633	5.907	6.25411	6.16878	6.10192	6.36664	5.98933	6.28829	6.32987	6.17817	6.24779	-0.378537	-0.478148	0.203234	0.220439	-1.02903	-1.51397	-0.165638	0.257519	-1.37141	-0.130265	-0.0419643	0.869714	0.795654	0.492271	0.625343	0.378658	0.419095	0.00826657	0.347069	-0.814008	-0.449519	-0.541017
ANKRD17	7.32349	7.9364	7.2677	7.45257	7.29334	7.00947	7.24606	7.19676	7.54573	7.55759	7.56764	7.47474	7.64803	7.58477	7.5752	7.4656	7.4589	7.22272	7.50493	7.45545	7.2003	7.62931	7.30838	7.44991	7.28595	0.048327	-0.724424	0.0547423	-0.254141	-0.456302	-0.0913477	0.475443	0.233867	0.206957	0.256325	0.00370645	-0.263512	0.169987	0.552843	-0.112805	-0.00370693	0.35126	-0.48092	0.0134196	-1.09185	-0.115715	-0.272999
ANKRD2	6.44558	6.09613	5.11952	5.69766	5.80759	5.33914	5.36155	5.91476	5.74777	5.43385	4.88165	5.06744	5.08138	5.07848	4.70279	5.00772	4.85717	5.60298	5.29949	5.47662	5.32191	5.48195	5.4381	5.05611	5.12914	-0.0798893	0.901734	1.25288	0.123386	0.379243	0.0164967	-0.610415	0.217646	0.3822	-0.526758	0.195467	-0.0332556	-0.0657754	-0.265256	0.000504	-0.30284	-0.649316	-0.000504	-0.620689	0.0807753	-0.261263	0.140523
ANKRD26	4.9031	4.74729	4.80604	4.65537	4.91887	4.758	4.59118	4.55018	4.63769	4.50861	4.56343	4.5259	4.5676	4.65157	4.52685	4.48489	4.68845	4.90082	4.73307	4.6491	4.67713	4.58385	4.57225	4.50502	4.51159	-0.324754	0.247355	0.0787253	-0.0667076	-0.282689	-0.080739	-0.123061	-0.442319	-0.317496	-0.0941019	-0.128106	0.11482	0.155068	-0.0641167	0.00997973	0.0144391	0.284952	0.0617869	-0.094569	-0.0604246	-0.00280857	0.00305223
ANKRD27	7.17584	7.24591	7.29071	7.00819	6.92966	7.36468	7.16489	6.02837	7.17377	6.91233	7.08079	6.8831	6.79078	7.12227	7.10086	6.76796	7.26637	6.59076	7.05232	7.24569	6.51597	7.28622	7.29752	7.21989	7.357	-0.214375	-0.495994	-0.83565	-0.186428	-0.489813	0.124264	0.837391	0.643622	-0.02386	0.0965719	0.148287	0.0620069	0.029891	-0.00720787	0.0732689	0.00720787	0.53602	-0.330412	-0.216909	-0.167568	0.0870867	-0.587079
ANKRD28	7.12237	7.39755	7.19747	7.07849	7.00525	7.13107	7.1322	6.63691	7.30662	7.0761	7.02523	7.07368	7.00046	7.32964	7.35369	7.31126	7.07116	7.23954	6.92086	7.16754	7.11145	7.1139	7.07005	7.3045	6.99908	-0.626357	0.0180693	-1.04652	-1.09912	-1.37858	-0.905133	-1.17619	-0.99122	-1.17981	0.3087	0.314136	0.650475	0.516174	0.636759	0.230932	0.709825	0.424218	-0.227557	-0.0180693	-0.309415	0.257837	0.286115
ANKRD34C	3.88271	3.84315	3.97695	4.02358	3.95123	4.1615	3.95186	4.11457	3.76038	4.03606	3.9208	3.94793	4.25429	3.84977	3.89134	4.09241	4.12109	4.23119	4.20383	3.79651	3.98792	4.15005	3.8579	4.06113	4.00646	-0.131677	-0.0580416	0.429596	0.751915	0.00568628	-0.178913	-0.274778	-0.179617	-0.228196	-0.00332117	-0.12814	0.293297	0.322177	0.0826869	0.911229	0.0831532	0.13673	0.0974255	-0.0319915	0.00332117	-0.0699463	-0.0993195
ANKRD40	6.2767	6.35974	6.42367	6.28058	6.41622	6.6557	6.51906	6.09339	6.45887	6.33559	6.49744	6.56335	6.37863	6.38951	6.38461	6.25296	6.40074	6.41361	6.39051	6.25898	6.27166	6.39783	6.49764	6.41316	6.39623	0.0607967	0.506156	0.064126	-0.311524	-0.0409713	-0.198915	-0.255625	-0.259673	0.0526395	-0.227164	-0.266767	0.171928	0.138528	-0.00917864	0.237757	0.159676	-0.0864005	0.0744085	0.183664	-0.230547	-0.0995946	0.00917911
ANKRD46	8.68072	8.62912	7.76688	8.96892	8.63389	7.9188	8.06162	8.15314	8.68291	8.96627	9.08036	9.03451	8.84855	8.88488	8.91902	8.94302	8.98791	8.55067	8.7396	8.8853	8.48705	8.91071	9.20523	8.76295	8.91193	-0.445596	-0.362221	-0.957599	-1.53322	-0.12922	0.390531	0.117079	0.448032	-1.58073	-0.0359364	-0.411608	0.255859	0.411127	0.265233	0.0863857	0.433591	0.719391	-0.176768	0.200507	-0.245015	-0.104406	0.0359364
ANKRD49	7.53375	7.41144	7.69916	7.52417	7.41555	7.11243	7.60655	7.53157	7.31638	7.42998	7.14617	7.31924	7.28323	7.46436	7.26283	6.97174	7.42208	7.71206	6.89493	7.4609	7.34281	7.13895	7.17032	6.99661	7.24985	-0.02318	0.424593	-0.214908	-0.269742	0.0210724	-0.429184	-0.307014	0.0389299	-0.0210724	0.043725	-0.15257	-0.290016	0.0743103	0.0600357	-0.0928364	0.261282	-0.0718355	0.544106	0.492088	-0.17117	0.117686	0.219938
ANKRD55	4.39186	4.25039	4.42378	4.43101	4.9636	4.74289	4.41941	5.4814	4.50353	5.41191	5.11574	5.85861	5.16134	4.84965	4.62728	4.89891	4.54819	5.51676	4.92056	4.86189	4.58235	4.74857	5.67344	5.22677	4.73196	-0.137081	0.448153	0.197387	0.554053	-0.091445	-0.321648	0.00978327	-0.200724	-0.191015	-0.00978327	-0.117898	-0.322136	0.290254	0.0185246	-0.0275722	0.372306	0.0528255	0.224797	-0.180395	0.01513	-0.017724	0.166113
ANKRD6	5.61421	5.77366	5.3888	5.33974	5.39391	5.64823	5.41257	4.888	5.54415	5.37871	5.23101	5.06732	5.09389	5.48957	5.41714	5.18048	5.4515	5.35567	5.07883	5.23818	5.15457	5.34248	5.03551	5.17033	5.23692	-0.0331473	-0.490064	-0.15844	0.0447636	-0.141137	-0.611449	0.679148	0.597738	0.113878	-0.0829971	0.372403	0.139508	-0.196734	-0.0515823	0.0779853	0.093215	1.09543	-0.27996	0.133135	-0.0812447	0.060539	0.145701
ANKRD7	3.85538	3.75298	4.10143	3.97238	4.21151	3.84641	4.28132	4.16192	3.88028	3.8677	4.19107	4.04595	3.94376	4.00132	3.81769	4.03387	3.92266	4.22016	4.08833	3.87991	3.86627	3.94277	3.96986	3.99577	4.02117	-0.217608	0.0741401	0.392899	0.0947347	-0.0195646	-0.128281	0.169672	0.00681639	-0.0295272	-0.132975	-0.162603	-0.0549684	0.0844736	0.134752	-0.00681639	-0.125619	-0.0559425	0.237433	0.0220475	0.038672	0.0305538	-0.166903
ANKS1A	7.39756	7.50853	7.47774	7.5373	6.97866	7.44835	7.31698	6.33038	7.38592	7.17634	7.49305	7.38189	7.28022	7.66841	7.60502	7.03374	7.31893	7.33445	7.22018	7.57527	7.0897	7.46209	7.62546	7.55573	7.60551	-0.593859	-1.11237	-0.946229	-1.03038	-0.39418	-0.738336	-0.210844	-0.420572	0.00992203	0.117117	0.0715723	0.15974	1.02421	0.802545	0.692224	1.0486	-0.604497	-0.00992203	0.831037	-0.0619593	0.110519	0.203573
ANKS1B	4.12234	4.61006	3.95138	4.32313	4.21184	4.03713	4.07796	4.12419	4.49931	4.39412	4.49114	4.73515	4.45981	4.4099	4.26526	4.17899	4.47852	4.18563	4.19151	4.42681	4.16333	4.49825	4.48677	4.41355	4.25554	-0.0767574	0.296432	0.364009	0.624435	0.160642	-0.0506725	-0.129815	0.0834575	-0.0798218	0.196969	0.0586824	-0.153227	-0.00769186	0.136799	-0.0794926	0.0453162	0.00769186	0.0521464	-0.310365	-0.125346	-0.128477	-0.0282173
ANKZF1	6.26121	6.3233	6.3081	6.57008	6.51173	6.55613	6.20247	6.71542	6.16982	6.69434	6.3697	6.43382	6.60565	6.50617	6.51201	6.41291	6.59146	6.84974	6.52488	6.72674	6.42614	6.59334	6.55178	6.25016	6.50144	-0.0928841	0.255662	0.0695133	-0.0700464	0.485408	0.0767145	0.00354958	0.0403161	0.350412	0.0240231	0.100019	-0.239549	-0.224376	-0.157318	-0.556026	-0.396309	-0.0917501	0.021925	-0.384607	0.116845	-0.00355005	-0.0867138
ANO1	3.58028	3.69493	3.85484	3.55124	3.59481	3.60813	3.72877	3.90896	3.6622	3.58891	3.61496	3.45498	3.60628	3.61194	3.62139	3.72984	3.57412	3.93318	3.50282	3.54003	3.82461	3.65946	3.53671	3.65438	3.51451	1.359	0.169802	-0.106738	0.512175	-0.121866	-0.0391946	0.14321	0.165019	0.106637	5.1e-05	-0.215071	0.108249	0.0188246	-0.225202	-5.1e-05	-0.0136538	-0.32934	0.117391	0.337486	-0.143168	-0.307411	-0.36829
ANO10	7.90119	7.97866	7.34256	8.04333	7.77544	8.18033	7.76107	7.67298	7.8771	7.94626	7.99672	7.99113	7.99278	7.89132	7.86227	8.1034	8.02594	8.08166	7.91784	7.90554	7.80443	7.88822	8.0861	8.06864	7.95278	0.460655	0.380939	-0.0125256	-0.819612	0.418549	0.109819	-0.251386	-0.495402	0.803978	0.0300121	0.273915	-0.150108	-0.172517	-0.21237	-0.158464	0.0125256	-0.630157	0.359288	-0.0597878	0.144085	0.128078	-0.0973463
ANO2	4.49035	4.30585	4.42419	4.44931	4.58048	4.39794	4.46703	5.22283	4.30284	4.52513	4.4582	4.47291	4.57207	4.38465	4.54799	4.40626	4.36316	4.75878	4.61633	4.4796	4.71481	4.39245	4.3967	4.45492	4.56939	-0.0048914	1.07424	0.0418849	-0.0518155	0.173749	0.139717	-0.132802	-0.0598636	-0.0207071	-0.00124359	0.018034	-0.127885	0.0761633	-0.146321	0.00124359	0.0255094	-0.170336	0.126309	-0.0977559	-0.149029	0.155754	0.106104
ANO3	4.365	4.10844	4.17476	4.20611	4.34105	4.19633	4.08128	3.79184	4.1856	4.13404	4.28399	3.97746	4.22854	4.33126	4.14973	4.11687	3.98999	4.32221	3.98706	4.07445	4.15351	4.02227	4.14135	4.14511	4.1208	0.761878	0.46439	0.135599	-0.0311337	-0.0333652	-0.0166888	-0.111182	0.0166888	0.0880733	-0.088171	-0.256104	0.469776	-0.122796	0.330639	0.95466	0.224316	0.332364	-0.0271754	0.237923	-0.347176	-0.210577	-0.0374751
ANP32A	8.6746	8.69241	8.54652	8.74626	8.40342	8.27806	8.63283	8.16264	8.64291	8.49268	8.60798	8.64498	8.69929	8.44272	8.46066	8.45271	8.86372	8.43948	8.52344	8.61499	8.67279	8.59589	8.54788	8.65738	8.53897	0.206734	-0.718582	-0.183625	0.292947	0.0120616	-0.153241	0.365484	0.0195437	-0.0950079	0.0907876	-0.0103587	0.1114	-0.103489	-0.0558203	-0.0706662	0.0443312	0.129554	0.131241	0.113855	0.00694164	0.278931	0.195971
ANP32A-IT1	3.31136	3.35775	3.81912	3.49844	3.58651	3.70144	3.38328	3.48732	3.35123	3.51877	3.50247	3.3868	3.32032	3.43855	3.60257	3.52258	3.34259	3.51308	3.38512	3.72367	3.47009	3.59539	3.49256	3.48319	3.47009	-0.180788	0.0090394	0.532992	0.230156	0.00578642	-0.00578618	-0.134936	-0.164682	-0.0112643	0.0264375	-0.178905	0.148009	-0.0712528	0.182268	-0.0324831	0.124655	0.0850234	0.0220993	-0.0889154	0.0190442	-0.0426993	-0.0907423
ANP32B	9.18965	9.12631	9.74976	9.10259	8.89786	9.29278	9.64119	8.8901	9.38206	9.15453	9.22743	9.08568	9.02353	9.19722	9.48016	9.01415	9.00607	9.2233	9.19908	8.98099	9.3434	9.22253	9.10384	9.35996	9.04977	0.124397	-0.604086	0.588449	0.849504	-0.658607	-1.40131	-0.647298	-0.648937	0.171116	0.109143	-0.0917773	0.362678	0.0318861	0.127664	-0.182362	0.0419168	0.544466	0.205645	0.00990057	-0.0258451	-0.0634942	-0.173035
ANP32C	3.98526	4.15517	3.85695	4.07949	4.01352	3.81264	3.91643	4.68553	4.09351	3.98109	4.22189	4.08453	4.32752	4.0979	4.05343	4.23163	4.06153	4.40021	4.15989	4.33509	4.19121	4.1483	4.05343	4.05452	4.09888	-0.24092	0.707973	0.333601	0.0514421	-0.0662632	0.364917	-0.434536	-0.334729	-0.046845	-0.0502434	0.0583811	0.104824	0.247738	-0.0596905	0.046845	-0.0679879	-0.143428	-0.120794	-0.376299	0.159052	0.151359	0.0878916
ANP32D	3.8187	3.5899	3.67918	3.61285	4.03646	3.95704	3.61691	3.88161	3.64538	3.89981	3.85424	3.755	3.68943	3.74491	3.74058	3.83639	3.73534	4.22441	3.78843	3.83735	3.76312	3.73408	3.72425	3.75822	3.76913	0.12179	0.776578	0.362323	-0.0271235	0.0237923	-0.291373	-0.40822	-0.334252	-0.0774903	0.12993	-0.17137	0.0445452	0.0578251	0.215859	-0.0238824	0.336754	-0.0761795	0.41547	-0.194594	-0.0237923	0.110786	-0.0722809
ANP32E	7.1689	7.53363	6.84574	6.97008	6.57677	6.79662	7.09715	6.24737	7.30362	6.98916	7.21998	7.31633	7.08949	7.2063	7.45338	6.97032	7.30038	6.57121	6.82764	7.3708	6.91756	7.0105	7.35654	7.17135	7.35184	-0.740397	-0.593411	-0.333618	-0.51824	-0.591231	-0.447879	0.416428	0.117901	-0.322554	-0.318214	0.414	-0.0823402	0.161429	0.259601	0.0609844	0.248578	1.41404	0.106336	0.259209	-0.225852	0.209679	-0.0333574
ANPEP	10.4454	10.9912	9.00749	10.6604	10.4283	10.4155	9.13866	9.39969	10.003	10.3132	10.3452	9.94184	10.2237	10.2307	10.3505	10.328	9.65061	9.64744	10.5537	10.6272	9.363	10.5458	10.4251	10.4467	10.1932	0.988294	-0.437768	-2.41024	-1.61304	1.31922	1.88752	0.894875	1.11547	0.673097	0.15289	0.376451	-0.725202	-0.15289	-0.58191	-0.435353	-0.210315	-0.944747	0.656575	-0.31692	0.41825	0.509264	-0.272731
ANTXR1	4.38084	4.14002	4.88051	4.30897	4.10309	4.25164	4.62723	4.42879	4.29153	4.2146	4.25361	4.07933	4.15182	4.20195	4.39759	4.03233	4.11641	4.5664	4.06601	4.13565	4.39887	4.33278	4.17201	4.29433	4.12496	-0.315712	0.258114	0.198147	0.234238	0.102377	0.196354	-0.00563288	-0.110142	0.060097	-0.119927	-0.00518846	0.0998147	-0.0529532	0.00160909	-0.0530806	-0.219222	0.153986	0.183823	-0.0670999	-0.0655138	0.0243018	-0.0434375
ANXA1	7.81987	7.74137	9.17371	7.07325	6.89895	8.11671	8.84949	5.81949	7.1311	6.06419	7.04568	6.64554	6.35669	7.29356	7.25262	6.13721	6.02055	6.75171	7.07168	5.96314	6.78853	6.97067	5.46604	6.78125	6.57835	0.0307894	-2.61637	-0.292158	-0.196231	-2.15741	-0.953653	0.593218	0.759928	-0.126029	-0.0307894	0.850393	0.463597	0.524343	0.590378	1.41534	-0.0331001	0.460474	-0.294507	1.11394	-0.343385	-0.34425	0.265233
ANXA10	4.03382	4.14046	4.34569	4.40722	4.49506	4.2914	3.89819	4.5989	4.18739	4.30974	4.05777	4.38157	4.32623	4.27899	4.1339	4.46363	4.262	4.16292	4.29479	4.19239	4.43566	4.09521	4.18066	4.36837	4.24037	-0.238968	0.45604	0.558842	-0.136801	-0.0721016	0.0518522	-0.126486	-0.12448	-0.170882	-0.168238	-0.308411	0.110924	0.00393629	0.512634	0.158847	-0.0756021	0.344177	0.262688	0.0248823	0.166462	-0.00393629	-0.0725899
ANXA11	6.89408	7.17901	7.02241	6.81449	6.63965	7.70165	7.28599	6.51445	6.92456	6.80898	6.55326	6.79313	6.7185	6.88161	6.91945	6.8864	6.73776	6.93151	6.75208	6.72705	7.16634	6.75595	6.54488	6.91219	6.72615	0.0929821	-0.283329	0.315271	0.172247	-0.719229	-0.470847	-0.278817	-0.574911	-0.248924	0.177949	0.56208	0.411708	0.146242	0.265351	-0.0405452	0.0544078	-0.193517	0.115967	0.0910151	-0.00568986	-0.0456352	-0.249971
ANXA13	7.55854	7.81276	6.74988	7.67383	7.55192	7.1391	7.13199	6.48111	7.45741	6.91579	6.67003	6.66197	6.68855	7.27711	6.99358	6.93435	8.13279	6.17157	6.82141	7.61481	6.5065	6.53456	7.61997	6.09689	6.99334	-0.440936	0.0978861	-0.164378	-0.777557	2.26428	-0.0634398	0.0634394	-0.370623	0.837285	1.24785	-0.115222	0.50076	0.485504	0.534488	-0.65987	0.828893	-0.998266	1.85095	-1.23135	-0.128356	-1.09893	0.756061
ANXA2	10.8624	10.502	11.6899	10.0046	9.99224	11.6423	11.6291	9.75788	10.7485	9.64717	9.99292	9.87181	9.92266	10.0765	10.1404	9.48103	9.76404	10.3871	9.70264	9.74748	10.4025	10.0085	9.32182	9.93859	9.89657	-1.15019	-1.35089	-1.18962	-0.547418	-2.42012	-1.90155	-1.15841	-1.2654	-0.859692	-0.0271505	-0.0608975	0.229188	0.124887	0.216824	0.231106	0.174254	0.180613	0.220705	0.270225	0.0654716	0.170741	0.0271505
ANXA2P1	4.20473	4.22377	4.22435	4.07749	4.29448	4.27491	4.34072	4.42617	4.28942	4.1155	4.05044	3.94922	4.10789	4.04747	4.11393	4.1499	4.22814	4.18631	4.17643	4.23519	4.31786	4.22004	3.97475	3.97416	4.16919	-0.145269	0.00780058	0.929588	0.0856147	-0.00780058	-0.760741	-1.12461	-1.19365	-0.269773	-0.199188	0.0690064	0.294789	0.175329	0.298872	0.226803	-0.0381885	0.212828	0.063107	-0.100177	0.376771	-0.0893178	-0.258553
ANXA2P2	6.24155	6.15692	6.62206	5.8646	5.84194	6.96035	6.82176	5.54047	6.41802	5.66448	6.01677	6.08478	5.88314	5.65886	6.07505	5.81647	5.64994	6.09243	5.73597	5.67779	5.93063	5.96711	5.87618	5.83327	5.86318	-0.996825	-1.4933	-0.854931	-0.194111	-2.22052	-1.8331	-0.819522	-0.782594	-0.567811	-0.0320835	0.163108	0.223488	0.0792541	0.175589	0.294477	0.405096	0.227919	0.294252	0.366416	0.10863	0.0320835	-0.102557
ANXA2P3	4.6581	4.59871	5.12295	4.70332	4.80839	5.04696	4.70564	4.74915	4.62109	4.48668	4.51514	4.62506	4.61459	4.72368	4.58811	4.90661	4.49244	4.54812	4.48956	4.7179	4.78963	4.64008	4.58378	4.54576	4.60532	-0.680311	-0.087369	-0.303164	-0.00481558	-0.110847	-0.488058	-0.681118	-0.272279	-0.240792	-0.055644	0.240336	-0.0684371	0.462289	0.509645	0.224436	0.265285	0.232164	0.150973	0.0525932	0.0048151	0.150863	0.116958
ANXA3	7.49859	7.04061	7.56328	6.53015	6.94794	6.93143	7.44552	4.46302	7.05154	5.83883	5.75064	5.62381	5.73655	6.25579	6.43065	5.76906	6.10968	5.60439	6.58033	6.06153	6.69689	6.41983	5.74141	5.75874	5.68302	1.13217	-0.727045	-0.00950861	-0.616147	0.892557	-0.45194	1.78929	1.19386	0.852783	-1.33138	0.58243	-0.242217	-1.40575	-0.182465	-0.325392	-0.20879	0.751978	0.296113	0.00950909	0.533975	-0.205341	0.62774
ANXA4	11.1583	10.8469	11.1108	10.6895	10.7291	10.7143	11.072	9.76745	10.9462	10.3436	10.5374	10.6093	10.3438	10.3613	10.269	10.2027	10.3876	10.3492	10.4124	10.3871	10.5878	10.6845	10.2313	10.3534	10.4087	0.54136	-1.00707	0.257863	-0.0952559	0.567687	0.74038	0.856932	0.973589	0.261612	-0.442724	-0.0486546	-0.498397	-0.412883	-0.311806	-0.273464	-0.14895	1.25651	-0.0645633	-0.467906	0.0434766	0.590685	0.119042
ANXA5	9.86556	9.47673	10.1575	9.74129	9.43346	10.0301	10.2919	9.33404	9.81368	9.50833	9.4258	9.66039	9.618	9.5796	9.78271	9.64119	9.47167	9.5809	9.77731	9.44841	9.63189	9.68238	9.3326	9.57903	9.56614	0.36407	-1.72659	-0.601556	-0.561844	0.112726	-0.0550117	1.13263	0.779615	-0.51678	-0.2453	-0.194034	0.327573	-0.199559	-0.20472	-0.346283	-0.055069	0.58943	0.0550117	0.367062	0.538211	0.377797	0.323854
ANXA6	8.84951	7.99104	8.26442	8.99044	8.82163	8.08249	8.48863	8.82282	8.64263	8.76194	8.89143	8.93518	8.52915	8.91432	8.4814	8.97931	8.55417	8.72354	8.88902	8.7304	8.73296	8.8634	8.86867	8.61438	8.64082	0.798041	-0.274244	-0.0312719	0.222524	0.487256	0.897839	-1.05435	-0.613326	1.04907	0.280396	0.192839	-0.802594	-0.417749	0.0229664	-0.317493	-0.320449	0.635395	0.148165	-0.341718	-0.0229669	0.299195	-0.378258
ANXA7	10.2659	10.1175	9.99261	10.1826	10.0584	10.177	10.0273	9.58881	10.2329	10.104	10.1632	10.2282	10.0595	10.1592	10.2061	10.2254	10.0955	10.1518	10.1107	10.2149	10.1539	10.1863	10.1512	10.2153	10.2901	-0.342161	-0.496033	-0.284006	0.234657	-0.0512147	0.0829859	0.814225	0.805153	0.590264	-0.0603833	-0.194598	-0.164298	-0.12574	-0.107722	-0.259352	-0.178384	0.794258	0.246193	0.0403962	-0.0253668	-0.0499139	0.0887022
ANXA9	7.41596	7.1785	5.47726	7.39416	7.22065	6.54908	6.65289	7.11931	7.15841	7.51074	7.55273	7.309	7.37776	7.09737	6.68549	7.54357	7.40757	6.8885	6.99371	7.03996	7.15471	7.57236	7.40458	7.15692	7.18822	-0.223504	0.389079	-0.978472	-0.421177	0.0120487	0.399768	-0.381768	0.915388	-0.262507	0.436151	0.00879813	-0.12376	-0.288336	-0.475519	-0.450813	-0.476588	0.485165	0.571892	-0.135689	0.160425	0.842151	0.0972633
AOAH	4.60465	4.737	5.97002	4.93455	4.68342	4.92038	6.09151	4.77702	4.54366	4.56126	4.43626	4.62634	4.66983	4.5999	4.59413	4.5407	4.66441	4.73598	4.8536	4.78654	4.84849	4.72237	4.511	4.54857	4.74495	0.707229	0.423984	0.931279	0.249718	0.347879	-0.430443	0.278073	0.201591	0.109007	-0.101194	-0.0405989	-0.199446	-0.0515127	-0.213618	-0.290162	-0.302906	-0.000953	0.000953	-0.29788	0.0166616	0.070652	-0.171777
AOC1	11.3782	8.8262	6.34535	11.8221	11.3059	9.548	11.2202	11.255	10.0357	11.3558	11.621	11.7672	11.7798	11.6542	11.5533	10.6387	11.8808	11.0164	11.5102	11.5382	11.0591	10.8047	11.7442	11.5652	11.3324	-0.565613	-0.580644	-2.91469	-1.93875	0.605155	1.33345	-0.394977	0.148025	-0.508691	0.687579	-0.246622	-0.148559	0.199054	0.197715	0.392187	0.0020771	-1.02076	-0.0020771	-0.407468	0.678972	0.41909	0.724733
AOC2	4.43503	4.43738	4.27612	4.38428	4.15562	4.6049	4.09859	4.67967	4.48922	4.31444	4.37002	4.35191	4.4399	4.5946	4.71645	4.50555	4.50465	4.76193	4.50997	4.63327	4.74181	4.87684	4.45042	4.4399	4.37762	-0.0550618	0.269315	0.000308	0.24228	0.416446	0.20666	-0.194889	-0.0787306	-0.0499396	-0.0627394	0.0624056	0.0760827	-0.000308	0.0985527	0.178676	0.0965338	-0.0674982	0.108658	-0.0842333	-0.0374765	-0.082921	-0.0240679
AOC3	5.99703	6.09027	5.28839	5.40018	4.84147	4.8605	5.88742	4.90366	5.38092	5.18587	5.42159	5.45662	5.29186	5.63212	5.33401	5.16903	4.95467	5.58935	5.12213	5.18947	5.41202	5.23684	5.21371	5.04757	5.56542	0.727486	-0.281761	-0.0783176	0.75991	0.849974	0.221897	0.455507	0.311384	0.146731	0.18121	0.200889	-0.0519252	-0.474331	-0.264763	0.0519252	-0.277439	-0.591478	-0.326549	-0.290354	-0.460974	0.053741	-0.321895
AOC4P	4.59094	4.68738	4.78563	4.838	5.08545	4.89904	4.7944	5.56574	4.64434	4.89869	4.70693	4.70753	4.8914	4.75858	4.63121	4.77291	4.78441	5.1911	4.79371	4.80579	4.83024	4.55903	4.81904	4.73925	4.63906	-0.0271544	0.713509	0.806908	0.536246	0.039598	0.110817	-0.11759	-0.150887	-0.00180531	-0.275142	-0.109799	-0.135343	0.0435019	-0.113811	0.00180531	-0.0867014	0.186141	0.201106	-0.2086	-0.0165577	0.287114	0.0388212
AOX1	9.85255	10.0883	7.96768	10.5986	9.92876	10.173	9.13409	9.82191	9.21112	9.05726	9.65654	9.94656	9.69135	10.3999	9.8735	9.79779	9.38669	10.2265	10.027	10.6031	8.90017	9.49254	9.39658	10.3566	10.1926	-0.935813	-0.446597	-1.59707	-0.369301	0.904885	2.08672	1.53596	0.881808	-0.308681	-1.03785	0.54948	-0.428654	0.351974	0.202664	-0.286456	-1.1791	0.225081	0.667492	-0.777196	-0.00637218	0.145989	0.557385
AP1AR	5.79146	5.8593	4.65794	5.44834	5.57571	5.35339	5.04146	4.84817	5.95043	5.84321	6.18527	6.01549	5.92468	5.83282	5.95558	5.73224	5.99372	5.12312	5.7798	6.12374	5.36347	5.97244	6.21415	5.81592	6.03461	0.0672159	-0.943665	0.874799	-0.604886	-0.889454	0.136082	1.30663	1.33133	-1.03498	1.47559	-0.344518	0.105479	0.329917	-0.0672159	-0.174129	-0.710666	0.439137	0.822803	0.26579	-1.23972	-1.03809	-0.978153
AP1B1	6.46278	6.44882	6.14799	6.54869	6.59893	6.68737	6.9577	6.95208	6.56539	6.64617	6.56258	6.44177	6.36554	6.49556	6.49594	6.44423	6.41474	6.61683	6.49242	6.45889	6.66014	6.27913	6.5683	6.49495	6.56343	0.313516	-0.110168	-0.011579	0.0662088	0.280833	1.13944	-0.180961	0.0610447	0.160887	0.0769811	0.170158	-0.00108433	-0.156564	0.10055	0.00108433	-0.22518	-0.754285	0.238547	-0.267789	-0.0905628	-0.124523	-0.248768
AP1G1	7.77158	7.50479	7.09731	7.64785	7.1754	7.64831	7.53935	7.06317	7.35921	7.59803	7.69231	7.63432	7.41787	7.29178	7.46537	7.49591	7.62084	7.2645	7.73468	7.4928	6.97551	7.33828	7.61281	7.46388	7.61103	0.0834465	-0.554698	-0.0978098	-0.577654	0.231721	0.00867271	-0.0416508	-0.569804	-0.217915	-0.360167	0.266656	0.106645	0.00591755	0.140716	0.0546646	0.212698	-0.0746241	-0.104167	-0.284344	0.159348	-0.00591755	0.319363
AP1G2	5.88999	5.92668	6.0963	5.77161	5.85602	6.43436	6.21278	5.96398	5.82257	5.70239	5.72567	5.69242	5.70037	5.93079	5.94346	5.84048	5.69237	5.64191	5.7518	5.73864	5.94246	6.05616	5.72241	5.78698	5.87933	-0.0839896	0.420705	0.206868	0.0765691	0.45976	0.123013	-0.0626211	-0.227726	-0.0804248	-0.329646	0.218346	-0.199395	-0.0851614	-0.273797	-0.232557	0.0349262	-0.435585	0.230142	0.0126975	0.126349	0.198331	0.16588
AP1M2	8.65192	8.59669	7.48233	8.45262	8.46406	8.0747	7.99889	8.53133	8.29662	8.22946	8.43094	8.4587	8.53322	8.53729	8.35446	8.64928	8.03773	8.37859	8.62947	8.49216	8.61811	8.5287	8.95806	8.71892	8.70247	0.746501	0.787188	-0.807078	-0.388096	0.67487	1.57298	1.06643	1.21273	0.869086	0.221676	0.125674	-0.518173	-0.787771	-0.898582	-0.364211	-0.988726	-0.979122	0.284644	-0.985911	-0.105603	-0.113736	0.134756
AP1S1	7.09213	6.88768	6.61429	7.02994	6.97284	7.00026	7.29367	6.80774	6.79061	6.92903	7.72811	8.35268	7.90973	7.93459	7.75155	7.63983	7.46203	6.96401	6.57536	6.72051	6.80717	7.40874	7.96261	7.05101	7.83338	0.445513	0.476481	0.178482	-0.0322696	0.558873	-0.0599009	-0.250549	-0.483227	0.230599	-0.00933361	0.108151	-0.207133	0.0368576	-0.265699	-0.0632871	-0.113839	-0.318794	0.122564	-0.179367	0.0828757	-0.0443158	-0.0431266
AP1S2	6.49395	6.49185	7.54606	6.64543	6.36134	6.87594	7.53905	6.41162	6.59294	6.37021	6.36817	6.20582	6.47138	6.44396	6.59844	6.15086	6.33878	6.42273	6.13425	6.08313	6.60791	6.39505	5.90976	6.3094	6.19096	-0.191632	-0.0203686	0.739759	0.134784	-0.96866	-1.20257	-0.517054	-0.523686	0.00696206	0.822981	-0.492636	0.225934	0.357396	0.981138	0.584936	1.37976	0.0639265	-0.834351	1.02193	-0.291726	-0.343588	-0.524695
AP2A2	7.64487	7.52234	7.62674	7.84075	7.65656	7.69431	7.57454	7.83746	7.52936	7.8197	7.55133	7.74653	7.59449	7.57486	7.62639	7.78225	7.80894	8.06431	7.76799	7.46258	7.52435	7.62049	7.62242	7.80775	7.60046	0.112312	-0.598051	-0.231936	-0.568643	0.0232852	1.01507	0.811214	0.726227	0.336491	-0.0179242	0.0485178	-0.560777	-0.492673	-0.00822628	0.00339568	-0.831259	-1.12342	0.345258	0.225593	0.108577	-0.0825716	-0.26213
AP2B1	8.3818	8.12371	8.22911	8.38385	7.94815	8.40018	8.46052	7.85467	8.49058	8.36202	8.43526	8.43288	8.24034	8.55223	8.32575	8.42295	8.43106	8.49307	8.0985	8.27313	8.02548	8.26016	8.40229	8.50334	8.52541	0.229091	-0.708693	-1.07267	-0.578127	0.0658057	0.425954	-0.558087	-0.618638	0.240954	0.143274	0.418872	-0.0652423	-0.363464	0.151229	-0.212598	0.0467873	0.0805507	-0.263016	0.109788	-0.0936837	0.211547	0.0884759
AP2M1	9.82913	8.94668	9.68382	9.47304	9.37071	9.37546	9.51936	9.44184	9.5325	9.56206	9.46583	9.74746	9.38337	9.2729	9.2969	9.51616	9.64922	9.39951	9.37637	9.323	9.44734	9.6353	9.59038	9.65269	9.5701	0.0545387	-1.59429	-1.75405	-0.336832	0.240041	0.894245	0.721492	0.462345	-0.293785	-0.0545387	0.0690117	-0.429717	-0.819387	-0.298775	-0.233058	-0.600826	-2.73629	0.167873	0.329788	0.317668	0.539706	0.511591
AP2S1	9.197	8.76298	9.10358	9.08492	8.92076	8.81167	8.92505	9.22095	8.95331	9.03747	8.86146	9.17074	9.04119	9.00497	8.8178	9.1027	8.85145	9.18499	9.18294	8.90406	9.1311	9.02142	9.08856	9.08435	9.12248	0.647749	-0.42845	-0.781288	-0.455096	0.844994	0.713493	0.0545599	-0.170507	0.591183	0.301778	0.580036	-0.778563	-0.63159	-0.597494	-0.527968	-0.729776	-1.67192	0.386464	0.346978	0.913648	-0.0044872	-0.0214562
AP3B1	8.01174	7.54275	7.77192	7.82093	7.71547	7.72171	7.66013	7.76783	7.7769	7.78495	7.90618	7.83624	7.73811	7.67492	7.77725	7.7237	7.93008	7.76771	7.66006	7.93198	7.721	7.5974	7.7345	7.77923	7.8951	0.0895023	-0.33947	-0.183104	0.0636599	-0.270953	0.0661683	0.767664	0.388673	0.228202	0.28925	0.0715725	-0.223775	-0.174078	-0.147385	-0.0691667	-0.0989242	0.212441	0.0439961	0.224843	-0.280966	0.168663	-0.0804636
AP3B2	4.3454	4.14589	4.03918	4.50353	4.22488	4.50757	4.11616	4.57499	4.30826	4.5798	4.10018	4.38592	4.48185	4.11763	4.43277	4.17323	4.08036	4.81948	4.3194	4.20821	4.27434	4.08569	3.87361	4.21494	4.11717	-0.244964	0.140517	0.273287	0.0618596	-0.263489	0.0360017	-0.26147	-0.00216389	-0.153542	0.0582175	0.123373	-0.26973	0.00921392	-0.126769	-0.0631328	0.111437	-0.00718451	0.0223536	-0.199453	0.243429	0.00216389	-0.127811
AP3D1	7.0441	7.03087	6.71665	7.02303	6.91959	7.23743	7.02314	7.09138	7.04931	7.16834	7.03421	7.09119	7.04829	7.12302	7.06596	7.03138	6.98329	7.1983	7.06055	6.9395	6.79645	7.02634	7.04403	7.14994	6.99108	0.235733	-0.891597	-0.040699	-0.12553	0.50937	0.144063	0.519053	0.51397	-0.374313	0.145954	0.216478	0.167969	0.201215	-0.18792	-0.0745686	-0.290476	-0.755766	0.136379	-0.00439167	0.311448	-0.0581077	-0.194156
AP3M2	7.12351	7.39548	7.23306	7.43178	7.11596	6.8276	7.15831	6.61866	6.66069	6.91926	6.98775	6.77453	7.07602	7.18575	7.0607	6.58913	6.92068	7.08794	6.82887	7.05467	6.83278	6.68486	7.13362	6.79179	7.07176	-0.100765	0.318087	-0.535712	-0.183788	-0.468186	-0.513296	-0.812197	-0.77565	-0.290218	-0.204535	0.127602	0.366894	0.367439	0.41225	0.293663	0.426849	0.223452	-0.150692	0.426651	-0.0416641	0.0861139	0.0416641
AP4E1	4.20652	4.32455	4.11932	4.25708	4.18984	4.20949	4.30932	4.18939	4.17406	4.09771	4.14429	4.22436	4.23395	4.31506	4.2199	4.25298	4.15779	4.29656	4.19196	4.33615	4.14607	4.12069	4.14785	4.19889	4.11679	-0.0564072	0.244823	0.0911716	-0.00507951	0.00419581	-0.014459	-0.0789467	0.0165031	-0.100451	0.0658632	0.00962818	-0.037243	0.100743	0.179309	0.0941091	0.0774239	-0.0802916	0.251908	-0.0484403	0.198781	0.0194016	-0.125831
AP4M1	6.91629	6.02322	6.48547	6.65733	6.56976	6.8323	6.30697	6.29272	6.49165	6.34288	6.49148	6.64148	6.54714	6.43899	6.31826	6.38766	6.59166	5.90987	6.35061	6.41205	6.12459	6.36837	6.56646	6.22335	6.71454	-0.134781	0.0440168	-0.216981	0.229413	0.189354	-0.0411267	0.197407	0.0105319	0.53971	-0.091311	-0.308025	-0.364825	-0.0105314	-0.147402	-0.329814	-0.224411	-0.25872	0.221161	0.036078	0.269825	0.156456	0.0547738
AP4S1	5.06334	5.00093	4.9433	5.14302	4.97924	4.77264	4.9961	5.07895	4.95267	4.98526	4.92897	5.14609	4.97304	4.92319	4.93079	5.0165	4.94209	4.98299	5.00394	4.90521	5.15198	4.91476	5.01421	4.83975	5.15459	-0.310063	-0.116811	-0.078015	-0.173127	-0.144578	-0.417411	-0.215392	-0.0893915	-0.353144	-0.157095	-0.0355496	0.240319	0.177434	0.119079	0.143419	0.153132	0.0115039	0.0128333	0.222409	0.436681	0.0354862	0.32339
AP5M1	8.98981	8.69682	8.12388	8.86832	8.53429	8.06548	8.29527	8.03143	8.73205	8.69823	8.86736	8.6793	8.6877	8.77148	8.64701	8.62004	8.78006	8.14546	8.46971	8.78578	8.44579	8.73585	8.94078	8.62114	8.83608	0.363634	-0.00431061	-0.717449	-1.69342	0.221353	0.483547	0.773469	0.199224	-0.682185	-0.0420856	0.0570803	-0.269837	0.0337858	-0.00813866	-0.443254	0.365275	-0.0373278	0.00431061	0.0694284	-0.0141716	-0.0799589	0.456819
AP5S1	6.74914	6.89809	6.76964	6.90912	7.08389	6.90518	6.62622	7.12753	6.7005	6.95245	6.88621	7.03165	6.92865	6.85547	6.71461	6.90801	6.96603	6.80576	6.97742	6.94258	6.90838	6.71033	6.78124	6.98239	6.89637	0.447303	-0.131436	0.137241	0.281122	0.414391	0.0276995	-0.588856	-0.779509	-0.0115933	0.0841989	0.161403	-0.129162	-0.179643	-0.0128403	-0.311426	0.0361447	-0.23803	0.0115933	0.0812669	0.372828	-0.11293	-0.0221004
APAF1	4.40369	4.22037	4.70412	4.34742	4.41229	4.77899	4.80045	4.27104	4.31479	4.34336	4.20072	4.33598	4.37801	4.35847	4.35337	4.35884	4.34926	4.26297	4.34779	4.35105	4.32276	4.33832	4.37249	4.30651	4.23272	0.0281417	0.0416079	0.470581	0.111856	-0.0774188	-0.445687	0.074295	0.220336	0.0887162	-0.112882	-0.0504721	0.149971	0.00357024	0.0943136	0.017478	0.116066	0.105427	-0.0100656	-0.201432	-0.118213	-0.18578	-0.203662
APBA1	5.23379	4.96975	5.27758	5.17421	5.46599	5.44997	5.31029	5.89604	5.22885	5.3902	5.3273	5.29754	5.51901	5.45308	5.2922	5.37631	5.3807	5.55678	5.44206	5.37451	5.55548	5.24573	5.3678	5.27203	5.25315	-0.227481	0.648357	0.135611	0.238017	0.196395	-0.013618	-0.36164	-0.303858	-0.357293	-0.0845866	-0.0951619	0.222922	0.16	0.170458	0.211302	-0.0651517	-0.112622	-0.0517378	-0.331158	0.134735	0.013618	0.0778184
APBA2	5.09475	5.15297	5.61085	5.02365	5.28395	5.28852	5.3291	5.61025	5.08595	5.21494	5.0989	5.00799	5.22699	5.13432	5.21299	5.19854	5.16755	5.37959	5.14205	5.17977	5.28459	5.23714	5.11966	5.14244	5.10622	0.364935	0.16122	1.38864	0.948976	0.197991	0.231019	0.298376	-0.0371749	-0.0574941	-0.146287	-0.128544	0.0710344	-0.210004	-0.190116	-0.0976424	-0.0449131	-0.159359	0.175651	0.173547	0.0361116	-0.0764062	0.0116478
APBA3	5.70073	5.62687	5.59973	5.80253	5.7281	5.62317	5.64276	6.2557	5.82163	5.75365	5.66742	5.84052	5.71235	6.03661	5.87131	5.80863	5.82515	5.80465	5.72864	5.72708	5.78558	5.77682	5.64156	5.67709	5.55011	0.257443	-0.403471	-0.291633	-0.190922	0.469291	0.799196	0.279195	0.362464	0.065721	-0.0472598	0.153595	-0.218379	-0.185054	0.0590217	-0.0530617	-0.253964	-0.476634	0.0998847	0.0759294	0.384369	-0.170007	-0.154007
APBB1	5.80965	5.46656	5.52181	5.93994	5.70422	5.74427	5.33308	6.46741	5.81462	6.04859	5.69159	5.82677	5.96666	5.92411	5.73485	5.65083	5.82631	6.12554	6.05739	5.62527	5.64248	5.72188	5.92725	5.7709	5.96283	0.0468349	0.217848	-0.234538	0.0957427	0.15893	1.0067	-0.0228004	-0.276432	0.304761	0.127154	-0.028481	-0.114118	-0.154647	-0.468636	-0.219349	-0.0203862	-0.309731	0.0203862	-0.19035	0.303906	0.148777	0.0517859
APBB1IP	5.32865	5.10251	5.76673	5.27276	5.06994	5.54452	5.63641	5.23963	5.36156	5.30732	5.11289	4.966	4.93724	5.12474	5.00791	4.9853	5.15417	5.07731	4.81446	4.90944	5.31293	5.62749	4.98497	4.88741	5.09689	-0.127809	0.111727	0.0493088	0.0748105	-0.134605	0.0986228	-0.00304079	0.0874314	0.311963	-0.360005	-0.074718	-0.15512	0.0281444	0.181649	-0.0284567	-0.0584874	-0.0283608	-0.0806346	-0.164937	0.0969367	0.00304079	0.170426
APBB2	5.80329	5.78748	5.99705	5.90123	5.66637	5.58535	5.80005	5.65641	6.15293	5.84216	5.98339	5.94141	6.03745	6.09067	6.19681	5.73781	6.1439	5.90836	5.65477	5.88526	5.92632	6.09942	5.84908	6.10112	5.84442	-0.822109	0.174513	-0.523632	-0.5081	-1.23305	-0.827612	-0.61231	-0.683557	-0.573419	0.21487	0.0177089	0.467443	0.527609	0.400087	0.260964	0.625846	0.121942	-0.0059653	0.287409	-0.0586853	0.0334631	0.180416
APC	4.67516	4.62707	4.52419	4.6748	4.55951	4.55061	4.64643	4.41919	4.60938	4.58765	4.58275	4.51857	4.46027	4.58196	4.51981	4.35818	4.58758	4.49032	4.52532	4.53048	4.28071	4.52979	4.50556	4.46142	4.47562	-0.144783	0.0352673	0.00719901	-0.0166434	-0.361344	-0.260126	-0.347427	-0.207055	-0.158139	0.0846443	-0.110261	0.211422	0.216919	0.255489	0.0803792	0.281221	0.428793	-0.109083	0.103435	-0.269366	0.0788269	-0.0205984
APC2	4.56128	4.5408	4.57882	4.53506	4.83946	4.37746	4.45235	4.99258	4.34715	4.68053	4.56091	4.47487	4.63361	4.52601	4.46243	4.51546	4.81418	4.94288	4.53973	4.39625	4.69072	4.41788	4.68097	4.67516	4.76312	-0.209	0.366771	0.55023	0.392838	0.138238	0.298393	0.0107291	-0.101665	0.0268993	-0.0763845	0.0319135	-0.199379	0.18797	-0.0957258	-0.0905693	0.127478	-0.176104	0.0311809	-0.199926	0.112449	0.07935	0.0864313
APCS	4.31845	4.34033	4.24805	4.47827	4.66579	4.56719	4.26853	4.74276	4.2111	4.52162	4.42964	4.62327	4.53413	4.48432	4.55074	4.47401	4.50751	4.13431	4.4895	4.37214	4.47845	4.2932	4.41896	4.57079	4.41051	-0.109292	0.15182	0.386138	0.101853	0.242888	0.233656	-0.147994	0.0747018	0.0376315	-0.188245	0.0343008	-0.32713	-0.000179	-0.154335	-0.0852609	-0.0895162	-0.386091	0.260219	-0.417134	0.131805	0.000179	-0.12055
APEH	8.74317	8.74555	8.11094	8.87588	8.70634	8.31237	8.24484	8.30328	8.91019	8.70302	8.8641	9.05451	8.75819	8.70851	8.45349	8.86056	8.65662	8.60751	8.84495	8.99324	8.65135	8.86479	9.05662	8.82247	8.86392	-0.158877	-2.54704	-2.04392	-0.833365	0.826773	1.14387	0.648116	0.411858	0.502328	-0.464807	0.261263	-0.666254	-0.177165	-0.308146	-0.348905	-1.36125	-1.22102	0.711882	0.470243	0.478361	0.499253	0.158877
APEX1	10.4262	10.1063	10.0804	10.1857	9.86615	9.77395	9.9806	10.1702	10.1842	10.1325	10.045	10.3347	10.2349	9.99191	9.83921	10.0883	10.1029	10.1359	9.96022	9.97041	10.0617	10.0973	10.3256	10.1235	10.2824	0.122013	-0.776414	-0.823838	0.00486183	0.405846	0.426457	0.175945	0.288625	-0.00486183	0.00980759	-0.338139	-0.24916	-0.217033	-0.569021	-0.307047	-0.516347	-0.690525	0.180664	0.00785541	0.0484467	0.0441818	-0.023982
APEX2	6.03936	6.25877	6.18507	6.19757	6.35908	6.56033	6.24793	6.45795	6.20333	6.44576	6.33715	6.48429	6.1615	6.50235	6.30193	6.40063	6.28185	6.45071	6.36985	6.70656	6.23666	6.35921	6.66468	6.51467	6.69428	0.0108252	0.298031	0.454539	0.383042	0.0536642	-0.0547566	-0.461531	-0.426774	-0.225633	0.014874	0.245206	-0.202456	0.258417	-0.0739746	-0.256772	-0.0108252	-0.386672	-0.144094	-0.615676	0.0797424	0.210838	0.0453525
APH1A	8.00677	8.21601	7.95082	7.98312	8.2496	8.19792	8.51468	8.38893	8.142	8.0472	8.02919	8.32542	7.80143	7.67579	7.97151	7.89653	8.04566	8.17509	8.22125	8.19655	7.97543	8.0812	8.2284	8.17151	7.98899	1.18841	0.337768	-0.164894	0.0881138	-0.128762	-0.298085	-0.0351963	-0.943137	-0.0212898	0.602601	0.119315	0.299897	0.126094	0.416154	-0.0163078	0.477493	-0.56737	-0.324978	-0.211987	-0.479033	0.121588	0.0163078
APH1B	6.28058	6.03916	5.95568	6.25288	6.21771	6.51382	6.22609	6.0133	6.11976	5.99694	6.01808	6.07703	6.09231	5.87509	5.98192	6.15644	6.11413	5.90255	5.84806	6.02688	6.2357	6.07667	6.18915	6.11411	6.26144	-0.00615454	-0.00508881	0.622432	0.533802	-0.445281	-0.191768	0.211246	-0.3868	0.150785	0.283701	0.00508881	-0.325267	0.123975	-0.208444	-0.301828	-0.223991	-0.351193	0.0776396	0.167385	0.00578928	0.0584092	-0.165353
API5	6.19622	6.52413	5.80113	6.32291	6.06372	6.09446	5.98559	5.77461	5.7048	6.11072	6.05419	6.2389	6.15632	6.21968	6.09086	5.98728	6.10244	5.91601	6.08727	5.94858	5.76077	6.21038	5.85406	5.83688	6.0417	-0.0417664	-0.581357	-0.198632	-0.290844	-0.0676758	-0.375887	0.431618	0.247414	-0.275635	-0.0370833	0.183553	0.126069	0.114547	0.369431	0.0347555	0.0550243	0.0410832	0.0509005	-0.0258739	0.0286411	-0.169179	-0.00329018
APLNR	6.409	6.20313	6.00536	6.64501	6.66957	6.35995	6.42177	6.96907	6.25071	6.22841	6.45308	6.10505	6.80835	6.32215	6.17747	6.09087	6.44725	6.57021	6.32276	6.19961	6.71444	6.37217	6.28816	5.90224	5.93904	-0.593577	0.159074	-0.715698	0.530272	-0.60206	-0.578743	-1.24419	-1.41685	1.08506	1.27288	-0.0814166	0.71706	0.772768	1.29619	1.24526	0.914099	-0.395893	-0.306171	2.04829	-0.479328	0.0814166	-0.51216
APLP1	5.2787	4.98026	4.98602	5.06565	5.47097	5.5786	5.22845	6.08423	5.52688	5.44339	5.53635	5.85731	5.97923	5.57888	5.43464	5.51599	5.39725	5.72829	5.38078	5.4186	5.75336	5.20678	5.56732	5.69928	5.29167	-0.865907	0.30506	-0.974207	-0.828972	-0.501068	-0.433801	-0.985336	-0.826044	-0.406872	0.686886	0.668422	0.622577	0.234815	0.319085	0.0403843	0.0245013	-0.111702	-0.488419	0.178352	-0.0245008	0.242914	0.323839
APLP2	10.4777	9.68858	10.1079	10.2359	10.1641	10.1672	10.2987	9.90067	10.4567	10.2701	10.457	10.4426	10.3995	10.2181	10.3314	10.1213	10.4983	10.5116	10.0045	10.3083	9.80753	10.456	10.5082	10.4113	10.3556	0.127571	-1.40634	-0.984988	-0.716054	0.153236	0.824723	0.800821	0.658428	0.35274	0.173613	-0.166542	-0.0876869	0.0343087	-0.101425	-0.0221207	-0.276009	-0.605051	0.228376	0.374611	-0.228791	0.325888	-0.0154516
APMAP	8.61514	8.61226	9.02809	8.4525	8.46542	9.11287	9.20108	8.09168	8.86926	8.4157	8.36326	8.53866	8.36367	8.60947	8.73339	8.6337	8.52289	8.72925	8.42625	8.51424	8.62708	8.59639	8.40048	8.63734	8.37661	-0.0553207	-0.384897	0.067028	-0.00319958	-0.797502	0.751612	1.07388	1.07935	-0.460855	0.28598	0.207991	0.156285	0.00319958	0.0518122	-0.119404	-0.483388	0.385909	-0.210078	0.112966	-0.444122	-0.0441217	-0.0436697
APOA1	5.23189	5.14095	4.85977	5.04586	5.27186	5.03816	4.93318	6.32454	5.19394	5.08765	5.22195	5.17507	5.32477	4.90091	5.22157	5.04258	5.3772	5.68226	5.1988	5.2198	5.57762	5.17025	5.64646	5.02763	5.12769	-0.332549	0.314388	0.290003	-0.241946	0.0462189	0.1524	0.174063	-0.120423	0.286127	-0.155489	-0.135743	-0.0313418	0.00823236	-0.128688	-0.182276	0.144205	-0.271717	0.397237	-0.322105	0.187134	-0.0723279	0.161216
APOA2	3.76233	3.85106	3.94473	5.2219	4.10111	3.86141	3.64787	4.40529	4.14519	3.79281	4.49388	3.69866	4.03081	3.92417	3.8474	4.03717	3.93393	3.76144	3.71611	3.891	4.13532	3.84168	4.44449	4.07113	3.71	0.0383556	0.138757	0.0826788	0.0139534	0.139033	-0.0525401	0.126748	-0.080327	0.321286	-0.0779781	-0.15753	-0.236969	0.230098	-0.0455515	-0.161198	0.536169	-0.16196	0.766674	-0.140164	-0.0406176	-0.215586	0.16847
APOA4	5.52334	5.38091	5.50085	5.50926	5.48267	5.33065	4.77946	6.0181	5.31556	5.54421	5.27136	5.18374	5.33587	5.40314	5.27763	5.56487	5.25985	6.07033	5.70357	5.42192	5.58816	5.24646	5.37178	5.19977	5.33365	-0.188987	0.286901	0.601817	-0.269253	0.213432	0.0102439	-0.2718	-0.392568	-0.218499	-0.150407	0.144162	0.124067	0.0455966	-0.0102439	-0.0800772	-0.0140357	-0.253018	0.0369887	-0.181085	0.0201192	0.0238008	0.184701
APOB	4.13378	4.0068	4.46437	4.25424	4.43792	4.23999	4.04348	4.87181	4.18135	4.22046	4.26871	4.11366	4.35079	4.15041	4.33566	4.19261	4.42299	4.83452	4.40356	4.36055	4.50242	4.27513	4.40003	4.33179	4.13839	0.0134869	0.916435	0.139834	-0.0584383	-0.151971	-0.0233674	-0.10157	0.0566182	-0.0577593	0.00315952	-0.0856109	0.395209	0.492819	0.0160522	0.231577	-0.0982752	0.0498509	-0.0815983	-0.125443	-0.00148869	-0.0953989	0.00148869
APOBEC1	3.98499	4.17729	4.39261	4.04289	4.02476	3.98127	4.26758	4.37116	3.85124	4.0826	3.88003	3.94058	4.14124	3.8192	4.04758	3.92255	4.01948	4.13386	4.0121	4.24974	4.11839	3.89848	3.93992	4.10602	3.92361	0.018218	0.107934	0.118359	0.475828	0.278051	0.0468893	-0.112433	-0.198225	0.070086	-0.234823	0.0806994	0.112187	-0.139734	-0.289387	-0.122822	0.00728464	-0.194014	-0.000138	-0.0851178	-0.0638981	-0.0714598	0.000138
APOBEC2	4.9982	5.10253	5.02979	5.39997	5.1573	5.54549	5.00912	6.30147	5.12769	5.15213	5.12191	5.00498	5.1614	5.30499	5.13232	5.33114	4.99084	5.59198	5.38412	5.23672	5.4974	5.10194	5.25815	5.06274	5.35458	-0.461708	0.425441	0.518012	0.273289	0.483269	0.0703101	-0.347503	-0.435974	0.0938683	-0.0193768	-0.155013	-0.19732	0.0102215	0.315557	0.139089	-0.188678	-0.010222	0.0571251	-0.246692	-0.0195203	-0.0506067	0.129315
APOBEC3B	4.68558	3.85843	4.45916	3.86004	3.47954	6.26189	4.92652	3.62894	4.2626	3.6157	4.00706	3.93715	3.51807	3.60885	3.63343	4.3122	3.84197	3.60853	3.74975	3.6188	3.9901	3.72274	3.7492	3.59491	3.8949	0.891279	-0.300077	1.6161	0.517023	0.860314	-0.676063	2.95435	0.119224	1.51356	-0.384523	0.369405	0.0605702	-0.255536	-0.0806975	-0.186167	-0.445779	-0.0628352	0.509794	0.194355	-0.0984206	-0.375354	-0.0605702
APOBEC3C	4.98234	4.85455	5.56085	4.93271	5.37857	5.39608	5.43944	5.25785	4.93207	4.92614	4.8525	4.79113	5.02274	4.83156	5.01901	4.98097	5.0056	5.02294	4.9892	4.78764	5.06547	5.0171	5.03941	4.93046	4.89451	-0.0046854	0.0548863	0.755705	0.932758	0.0104394	0.00468493	-0.0877733	0.0421581	0.392603	-0.265876	-0.0582938	-0.165056	-0.027235	0.0215511	-0.161965	0.111457	0.177188	0.113007	-0.259161	-0.0116425	-0.0313435	-0.00883913
APOBEC3F	4.47294	4.21542	4.79969	4.37338	4.32505	4.05615	4.43234	3.9459	4.25275	4.23893	4.01053	3.93939	4.17674	4.16486	4.195	3.87526	4.08747	3.92403	3.84247	4.06983	4.00822	4.07261	3.96911	3.88232	4.04752	0.33875	0.538026	1.59543	-0.28413	0.345406	-0.0611806	-0.542204	-0.273198	0.606066	-0.524422	0.670814	-0.0151424	0.245392	0.0888214	-0.11634	0.0151424	-0.876523	-0.231998	-0.218505	0.442547	-0.29262	0.629769
APOBEC3G	6.28562	5.92005	7.04987	5.32675	5.26026	5.85736	6.61451	4.96897	5.40572	5.44578	5.29451	5.74939	5.1129	5.34131	5.31853	5.26971	5.06473	5.41112	5.06295	5.34921	5.24863	5.38957	5.12538	5.05093	5.17942	0.206791	0.0944004	1.20168	0.963673	0.148801	-0.692433	-0.621102	-0.303904	0.489985	-0.103743	-0.139987	-0.280053	-0.180704	-0.0567527	-0.261259	0.47521	-0.316839	0.283742	0.279475	0.183648	0.0247924	0.0668404
APOBR	4.78979	4.83217	5.2113	4.87065	5.05489	5.17274	5.08362	5.34131	4.80063	4.90528	4.78528	4.68447	4.65111	4.72855	4.78372	5.02731	4.86132	5.06613	4.78493	4.76765	4.78242	4.74932	4.74642	4.68366	4.9298	-0.052958	0.00364065	0.630213	0.198446	0.00737524	0.190893	-0.241412	-0.309448	0.173659	-0.294084	-0.371423	-0.00364065	-0.0192971	-0.174998	0.142434	0.0394282	-0.0100222	-0.100239	-0.201083	0.0282078	0.105855	0.0584335
APOC1	7.9267	6.81847	9.53369	7.67178	7.61994	7.1354	9.45823	8.19512	7.69326	7.41313	7.60676	8.1108	7.48436	7.41834	7.77341	7.99724	7.34305	7.99877	7.24527	7.32722	8.56901	7.41661	7.07419	7.90924	7.87481	0.816039	1.09367	1.37393	2.00507	0.433717	-0.0913577	-0.264072	-0.364813	0.668828	-0.0937738	-0.0486968	-0.149339	0.0626571	-0.218317	-0.214872	0.0244842	-0.319794	0.19356	-0.117486	0.2586	-0.118363	-0.173189
APOC3	6.86088	4.96619	4.58456	6.27275	6.46105	5.82199	5.8878	8.18135	6.83999	6.23908	7.8817	7.40737	8.10547	6.1942	7.73434	7.11727	7.70332	7.18136	7.67235	6.25766	8.53768	8.28423	7.76598	6.9116	5.71299	-0.888218	0.365123	-0.0483475	-0.72428	-0.518042	0.11159	-0.344266	-1.19395	0.823792	1.41491	-0.974604	-0.288648	-0.680005	-0.229632	-0.158916	0.124195	0.048348	0.812278	0.055531	0.813049	0.20579	0.518779
APOD	6.43034	5.91683	5.74919	6.04168	5.94439	5.70328	5.95456	7.43318	7.9426	6.12913	7.04069	6.60319	7.84531	7.33573	6.57119	6.30846	6.90118	7.79499	6.80108	6.91082	7.09697	6.44683	6.59483	6.29015	7.39662	-0.196966	-0.635063	-1.12893	-1.26793	-1.3647	-0.660786	-1.98664	-0.476261	-0.810521	1.53006	2.52824	3.0162	2.13254	0.702012	0.196966	1.21856	1.68939	1.79697	-1.35374	2.35901	2.81138	-0.608388
APOE	12.0958	10.3281	9.50377	12.1121	11.7219	11.0954	10.9339	11.5962	11.6965	11.7414	11.8733	12.2999	11.9531	11.4662	11.3711	11.8142	11.7342	11.6054	11.6137	11.5509	11.4402	11.7937	11.9154	11.8651	11.8442	0.42738	-1.69633	-3.05379	0.0203416	1.75801	0.948121	0.0345268	-0.0141897	0.432313	0.499386	-0.329418	-1.22109	-0.783515	-1.26917	-0.995012	-1.21575	-2.49311	1.06714	0.129957	0.74543	0.912807	0.233058
APOF	3.4764	3.66341	3.60202	3.54325	3.4876	3.53619	3.63669	3.66008	3.5292	3.76156	3.50934	3.58187	3.70049	3.45998	3.56906	3.4872	3.37723	3.56995	3.69406	3.31465	3.65693	3.56034	3.71238	3.53185	3.45681	0.0700054	0.287511	-0.0208063	0.0717697	0.205822	-0.0800052	-0.0279183	-0.108132	0.0352979	-0.289916	-0.254909	0.103265	-0.10186	0.0277648	0.11429	-0.0813222	0.0208063	-0.0497975	0.0815029	0.235102	-0.141884	-0.13168
APOH	8.41845	8.06802	5.13001	9.55617	8.5361	7.66749	6.83106	8.91012	8.88488	8.72232	8.66023	9.42312	10.5148	9.3764	8.8076	8.74386	9.24276	9.07611	9.52739	8.90616	8.89846	9.15583	9.17946	10.276	9.38357	0.308383	-1.79829	-3.15908	-3.14067	0.349821	0.829756	-0.900977	0.587436	-1.44388	0.676923	0.252739	-0.40838	0.868566	-0.161987	-0.182439	0.0446138	-0.0446138	-0.0811796	-1.34627	0.588592	0.535419	0.592054
APOL1	6.54051	6.32033	6.94471	6.31285	6.18581	6.81814	7.19179	6.52662	6.47235	6.30468	6.38754	6.35833	6.22974	6.35529	6.29436	6.24513	6.09456	6.76346	6.26831	6.13216	6.53182	6.216	6.36585	6.3698	6.11058	-0.934016	-0.84392	0.00801468	0.440876	-2.31984	-0.966268	-1.45892	-1.15759	0.15493	0.308859	0.643857	0.259873	0.285911	0.294862	-0.00801468	-0.906987	1.06235	0.324367	1.24693	-0.547634	-0.24403	-0.202334
APOL2	6.64875	6.7247	6.75482	6.88103	6.66442	6.70722	6.56199	7.42528	6.51785	6.79606	6.61098	6.73423	6.91959	6.84578	6.61006	6.57727	6.79179	7.12363	6.92233	6.65475	6.98363	6.63094	6.74636	6.70125	6.69236	-0.260868	0.410435	-0.00154614	0.233296	-0.516501	-0.403826	-1.0403	-0.868937	-0.125572	0.0138564	0.20447	0.449333	0.133919	0.056283	-0.125868	0.0713863	-0.00415158	-0.20734	-0.174244	0.386648	0.0509801	0.221303
APOL3	5.83115	6.02317	5.70797	6.03303	5.77193	5.70029	6.25289	5.80372	5.76961	5.81769	5.68123	5.8201	6.0246	5.78925	5.74974	5.27273	5.7469	6.2705	5.46795	5.48909	5.92566	5.78489	5.75981	5.80987	5.91841	-0.0569053	-0.156287	0.138107	0.0801568	-0.0970035	-0.473307	-1.05698	-0.923962	-0.0523677	0.384538	0.0856466	0.0523677	0.314064	0.470718	0.186415	0.260505	0.417774	-0.0662017	0.887025	-0.177631	-0.230024	-0.331454
APOL5	4.52936	4.49838	4.77081	4.80589	4.40053	4.76212	4.32937	5.49116	4.59662	4.66455	4.70828	4.56817	4.6564	4.75624	4.51234	4.81128	4.58007	5.0937	4.95132	4.83784	4.91865	4.66544	4.66455	4.87378	4.72999	0.0175848	0.500877	0.920114	0.700955	-0.169468	0.173969	-0.4523	-0.263567	-0.168354	-0.379447	0.0279512	0.0432835	0.0404491	0.0864744	0.33194	-0.0582552	0.00509167	-0.00689125	-0.00694275	-0.00509167	-0.0255599	-0.0955839
APOL6	5.50345	5.33506	5.63257	5.27522	5.34773	5.60279	5.65056	5.48011	5.44971	5.33457	5.40452	5.52127	5.32201	5.58344	5.11163	5.1644	5.49094	5.33284	5.4038	5.27717	5.05668	5.36626	5.30309	5.44899	5.14709	0.331745	0.508655	1.01546	0.312564	-0.0229712	0.172938	-0.298368	-0.540286	-0.0217495	0.542746	0.0655756	-0.183163	-0.115438	0.275539	0.395622	0.335847	-0.285162	-0.114898	-0.113198	-0.365035	0.0217495	-0.124489
APOLD1	4.73793	4.76009	4.77042	4.98874	5.03762	4.99159	4.91293	5.39289	6.30173	6.28932	6.87129	6.57773	5.94037	6.25862	6.64126	6.26249	6.37906	6.05976	6.29589	5.80866	6.73162	7.19002	5.4838	5.74363	5.8894	-0.872907	1.08028	-0.905012	-1.85692	-2.08164	-1.83329	-2.33255	-0.133288	-0.320738	0.133288	2.26071	1.17049	1.24284	2.30642	1.73173	1.0507	1.7679	-0.464734	1.67539	-0.260256	1.40023	-0.603197
APOM	10.8516	11.292	9.49533	11.5012	11.6127	10.8518	10.4321	11.7543	11.0851	11.5125	11.8777	11.8226	12.0052	11.0566	11.1146	11.7285	11.7382	11.4084	11.226	11.5499	11.5078	11.5144	11.9104	11.3313	11.6059	1.06743	-0.494969	-4.14846	-1.68678	1.41522	0.980257	-0.0448298	-0.285114	0.888223	0.447433	-0.0640001	-0.670217	0.0357027	-0.375681	0.172015	0.25545	-0.431631	0.384577	-0.110246	0.261498	0.190248	-0.298718
APOO	9.89252	9.68253	9.06762	9.78011	9.34504	9.18984	9.24372	9.60064	9.83185	9.96466	9.8039	9.83247	9.84982	9.86445	9.65804	9.92798	9.97929	9.97802	9.6161	9.7161	9.89117	9.63636	9.91248	9.68176	10.0306	0.146622	-0.232883	-0.765041	-0.247178	0.0309229	0.23074	0.69529	0.639291	-0.0224962	0.308397	0.800217	-0.106638	-0.078908	-0.101765	-0.149717	0.0549893	-0.268419	-0.199718	-0.0477381	0.145123	0.0224962	0.441193
APOOL	6.60191	6.7047	6.06425	6.54152	6.35895	6.43103	6.27492	6.54242	6.8448	6.57608	7.14637	6.7683	7.03257	6.96285	6.24869	6.73266	7.12682	6.1911	6.83303	6.45952	6.40034	6.86214	6.93534	6.92191	6.88956	0.270883	-0.377186	-0.476169	-0.669444	-0.00341527	0.0912464	0.5059	0.714039	-0.608367	0.139614	0.0669883	0.0711803	0.0207931	0.0674825	0.12252	0.0559525	0.579236	0.0499328	0.136639	-0.455375	0.133785	0.0432153
APP	9.54182	9.49521	9.47655	9.5737	9.14593	9.55502	9.75917	8.63868	10.009	9.46828	9.81566	9.80387	9.79387	9.57523	9.67992	9.70065	9.73407	9.61445	9.40426	9.53166	9.87168	9.68904	9.66553	9.76926	9.69596	0.234951	-0.199958	0.561202	0.0564241	0.233817	-0.279498	-0.356652	-0.526469	0.678316	0.00780773	0.319876	0.0306183	0.128011	0.295087	-0.117494	0.183121	-0.0219881	-0.440175	0.10951	-0.310428	-0.0932592	-0.153686
APPBP2	7.11954	7.28499	6.78387	6.98217	6.79692	6.78451	6.78579	6.57686	7.00123	6.99036	7.03783	7.22047	7.03269	7.12094	6.86525	6.89602	6.9337	6.94448	7.01672	7.04019	6.59699	6.96633	7.02936	6.87297	6.95375	-0.381168	-0.031267	-0.889108	-0.866256	-0.144814	-0.168428	0.225695	0.298808	-0.620394	0.204527	-0.0436771	0.0334797	0.191158	0.151338	0.0463437	0.298977	0.507627	-0.253446	-0.0776107	0.0420814	0.157319	0.371027
APPL1	6.35806	6.55511	5.85929	6.33001	6.10138	6.1368	6.40082	5.23099	6.62611	6.0969	6.39285	6.49484	6.25485	6.4602	6.3884	6.09135	6.40603	6.13338	6.09561	6.41531	5.87677	6.34685	6.37	6.32721	6.52087	-0.549696	-0.570446	-1.73535	-0.30564	-0.371279	-0.111919	0.868927	0.0496712	-0.458529	0.0195131	0.119496	0.326085	-0.0137706	0.330779	0.0137701	0.485905	0.33377	-0.599539	0.24086	-0.031199	-0.0639372	0.281485
APPL2	5.7913	5.43425	5.71406	5.96334	5.64901	5.75445	5.64494	5.23907	6.09248	5.94496	5.91302	6.21883	5.91088	5.65757	5.64852	5.52773	5.89767	5.86445	5.6454	5.68991	5.63258	5.94894	5.82268	5.90161	5.53757	0.473322	-0.216314	-0.000716	-0.45447	0.184972	-0.530106	1.72916	0.982476	-0.487775	0.291537	-0.161963	-0.0446978	0.000716	0.16977	-0.226387	0.056201	0.583066	-0.163283	0.696178	-0.55763	0.100473	-0.0861273
APRT	7.95373	8.04606	7.82952	8.12347	7.95785	7.92083	7.94664	8.47277	8.11344	8.32997	8.4341	8.53745	8.50631	8.35222	8.06983	8.55686	8.21983	8.24825	8.43768	8.08838	8.18491	8.25246	8.35859	8.22817	8.14759	0.777719	0.172339	-0.415336	0.134847	0.752975	0.843226	0.33641	0.251587	0.929789	-0.0724902	0.230918	-0.98487	-0.765511	-0.666377	-0.530398	-0.578246	-0.40904	0.410272	-0.207336	0.656317	-0.174474	-0.0300479
APTX	7.20743	6.85926	6.87331	7.26444	7.22756	7.06771	7.06599	6.87403	6.91205	6.93454	7.09141	7.24726	6.8817	7.27428	6.84737	7.20596	7.17076	7.14648	6.98317	6.82352	6.91928	6.85572	7.30391	6.99011	7.08301	-0.161885	0.837116	0.178452	-0.292409	0.0647788	0.323776	0.275843	0.194693	-0.0582943	-0.127746	0.217384	-0.0797691	-0.131681	-0.164969	-0.00326252	0.173154	0.259787	-0.118184	-0.079689	0.381997	-0.111275	0.00326204
AQP1	11.9832	11.5115	10.5917	11.8678	11.8711	11.569	11.4732	11.2987	12.0537	11.9543	12.1569	11.9837	11.9403	11.6325	11.8399	11.7591	11.8296	11.6927	11.7544	11.9696	11.4205	11.7396	12.19	11.9746	12.1447	1.09123	-1.34533	-2.09492	-1.25371	0.593476	0.600965	0.427467	0.734163	0.968638	-0.100987	-0.366272	-0.849682	0.0413246	0.0710659	-0.0488052	-0.0747972	-1.01199	0.265162	0.309552	-0.298437	0.494979	-0.278264
AQP2	9.03997	8.74596	7.87516	9.06406	9.69019	8.62158	9.56144	8.10889	9.58724	9.32181	8.49082	8.80465	8.05016	8.88054	9.18632	8.42246	8.69111	8.7984	9.2158	9.54966	9.45008	7.85952	8.59327	9.06846	9.33034	-0.498886	0.376698	0.144123	-0.28377	-0.623608	1.04977	0.301519	-0.479677	2.45808	0.0564518	1.02967	-0.510413	-0.555764	-0.690525	-0.776123	0.50913	0.576906	-0.0564523	-0.49808	0.236561	0.0728464	-0.602958
AQP3	9.42477	8.61928	8.23268	9.48826	9.79451	9.22309	9.58516	8.98079	10.0953	9.63521	9.35836	9.53162	9.17738	9.69406	9.8155	9.30317	9.43734	9.21338	9.83445	9.7985	9.64654	8.87077	9.54874	9.51809	9.58893	-0.0133607	0.419013	-0.227994	-0.0880664	0.417636	0.254291	-0.22924	-0.406949	0.962524	0.0433445	0.529315	-0.0983752	-0.110714	-0.120858	0.0182425	0.079107	0.0992273	-0.271494	-0.325596	0.104493	0.227708	-0.0850188
AQP4	3.65957	3.82969	3.5714	3.88586	3.63965	3.65137	3.93165	3.73781	3.63871	3.56372	3.595	3.50258	3.65393	3.61796	3.59312	3.61082	3.52492	3.72138	3.63855	3.78909	3.6405	3.58749	3.6159	3.57425	3.59592	-0.0541907	0.227846	0.0666975	0.186588	-0.019671	-0.0449688	-0.134069	-0.220837	-0.172795	0.00263631	-0.00842816	-0.037412	0.0556168	-0.0482181	0.0665377	0.0350217	0.259459	0.0340815	-0.117018	-0.0799889	0.0314505	-0.0352304
AQP5	5.10081	4.84903	5.5197	5.23581	5.6826	5.68731	5.67266	5.78006	5.23235	5.33592	5.17415	5.26579	5.32951	5.1934	5.35324	5.52715	5.37884	5.88131	5.33234	5.17218	5.30125	5.23805	5.42417	5.42119	5.34741	-0.150236	0.940117	0.524431	0.614909	-0.00528765	-0.184832	-0.297954	-0.436024	-0.054091	0.00528765	-0.00579882	-0.0608201	0.372148	0.037786	0.0709066	0.00713491	0.127919	0.135918	-0.399562	0.178258	-0.0659194	-0.0334353
AQP6	6.06867	5.47179	5.74979	6.30317	5.98091	5.50818	5.9473	6.09847	6.49409	5.881	6.07867	6.14494	5.93061	5.96945	6.2321	6.09696	6.07837	6.73791	6.10529	6.01509	6.23275	5.83679	5.89102	6.09721	6.11765	-0.0197616	0.580172	0.534825	0.197693	0.111734	0.0408359	0.698371	-0.0253592	0.352275	-0.135367	-0.00586891	-0.218545	0.0130498	-0.0727899	-0.141647	0.144692	0.0250566	0.0361586	-0.210094	0.196895	-0.0714877	-0.0140908
AQP8	5.22244	5.02068	5.49694	5.38239	5.67479	5.34944	5.28326	6.19797	5.25291	5.56939	5.16999	5.27664	5.49086	5.22889	5.36979	5.45493	5.12988	5.42427	5.85774	5.42748	5.50626	5.16076	5.5071	5.38418	5.30512	0.0144138	0.90458	0.737035	0.523962	-0.0575876	0.0275259	-0.234582	-0.0891585	0.14126	-0.0506487	-0.0990667	-0.053544	0.145223	-0.0529952	0.267135	0.0190611	0.186969	0.512581	-0.07442	-0.0144138	-0.0916848	-0.393265
AQP9	5.18803	4.99233	5.23135	5.19744	5.44876	5.30557	5.334	5.75593	5.19433	5.20197	5.12028	5.2093	5.04955	5.19594	5.07926	5.61183	5.24981	5.26566	5.36283	5.14261	5.86688	4.97603	5.19943	5.23373	4.99595	-0.14676	0.908078	0.697611	0.139782	-0.686422	-0.171808	-0.0910368	-0.633934	0.0305676	-0.393067	-0.140083	-0.440531	-0.1654	-0.00791502	0.00791502	0.109295	1.16576	0.543018	-0.0416265	0.172324	0.425786	0.146206
AQR	7.29242	7.44915	7.11583	7.18458	6.98992	7.35578	7.2135	6.9345	7.15125	6.99044	7.01846	7.0275	7.03026	6.95432	7.12236	6.60743	7.07394	6.7303	6.96513	7.00244	6.66672	6.99893	7.0521	7.00614	7.05436	-0.0485256	-0.386019	-0.25391	-0.0455091	0.0135782	0.114042	0.306476	0.290198	-0.10714	-0.115733	-0.0655308	0.0373075	-0.0736115	0.137613	0.203648	0.344479	0.445343	0.0132566	0.525351	-0.218879	0.111758	-0.102294
AR	6.44519	7.23868	6.79544	6.65024	6.63875	6.59583	6.53625	6.40655	6.30903	6.89516	6.60233	6.77921	6.52652	6.45183	6.501	6.7194	6.49821	6.79648	6.48002	6.57517	6.21853	7.10505	6.38157	6.65454	6.32349	-0.00934863	-0.399149	0.361577	0.0503166	0.0892899	0.114537	-0.0114965	-0.179711	-0.0617602	0.113835	-0.051836	0.279257	-0.0118983	0.300213	0.44003	0.193602	-0.11774	-0.100966	0.0373902	-0.203742	-0.104315	-0.14846
ARAF	6.89326	7.00728	6.63513	7.04046	6.92449	6.8684	6.80127	6.85798	7.08183	7.18629	7.2977	7.1112	7.16321	7.40753	7.16186	7.30425	7.29005	7.32293	7.15463	7.18213	7.13333	7.11577	7.32159	7.18852	7.27856	0.219685	-0.1721	-0.901897	-0.485715	0.186242	1.17752	0.701879	0.334707	0.00144815	0.0325174	-0.00144815	-0.211356	-0.139944	-0.0405231	-0.188221	-0.324023	-0.642845	0.269609	0.233066	0.221077	0.199472	-0.174315
ARAP1	6.31288	6.63852	6.81727	6.42871	6.46197	6.52583	6.67449	6.79365	6.57874	6.59068	6.55796	6.374	6.54346	6.68763	6.90928	6.76298	6.72515	6.62853	6.65033	6.53778	6.84131	6.89806	6.53681	6.75146	6.42687	0.265342	0.0367382	-0.102232	-0.199563	0.375501	0.214371	-0.0877042	0.314083	0.220457	-0.160159	0.34446	0.0862138	-0.105302	-0.0649621	-0.0836067	-0.390992	-0.67249	0.40153	0.45471	0.200724	-0.238507	-0.0723341
ARAP3	5.41217	5.5878	5.83703	5.5766	5.61927	5.62426	5.53598	6.19408	5.48218	5.52245	5.59363	5.37009	5.57287	5.46795	5.66426	5.61404	5.53598	5.69217	5.56662	5.52731	5.68459	5.74582	5.42884	5.48713	5.63084	-0.542687	0.333295	-0.366427	0.353096	-0.67656	-0.0934553	-0.292968	-0.966834	0.549452	-0.0308223	0.0308223	0.683699	0.528137	1.02468	0.859979	0.740357	-0.675115	-0.493067	1.63346	-0.289688	0.0822821	-0.410697
ARC	4.37581	4.23475	4.14845	4.42397	4.45937	4.61342	4.13097	5.12983	4.83094	4.43204	4.61141	4.44825	4.62381	4.46992	4.43642	4.91963	4.57779	4.6061	5.6131	4.33898	4.2921	4.49143	4.39331	4.38306	4.51559	-0.109343	0.052608	-0.168504	-0.185049	0.356689	-0.00433683	-0.838696	-0.707354	0.180895	-0.309042	1.57128	1.13174	0.00433683	0.820057	2.8255	-0.0246992	0.505098	-0.0763283	0.191245	-0.107369	0.606325	-0.604841
ARCN1	8.77692	8.7135	8.66774	8.67745	8.49562	8.55195	8.7789	7.9307	8.72701	8.5466	8.84961	8.87136	8.76494	8.66981	8.60777	8.5409	8.66643	8.63519	8.66106	8.73021	8.54665	8.62178	8.8983	8.62636	8.77711	-0.386318	-1.59668	-1.61085	-0.655316	-0.315227	0.676965	0.432122	0.462621	-0.419187	0.0529985	0.0112295	-0.0572786	-0.20183	0.2521	0.0643845	0.126096	-0.264475	0.0864906	0.477109	-0.0147533	0.0652142	-0.0112295
AREG	3.53284	3.46933	3.73468	3.44168	3.83315	3.89105	3.68693	3.60433	3.96371	3.42574	3.93344	3.55361	3.48798	3.6182	3.88813	4.11424	3.64898	3.62406	4.42466	3.5339	3.88233	4.15341	3.36489	3.58298	3.46152	-0.299267	0.435011	-0.0237139	-0.0544676	-0.322862	-0.351161	-0.252155	1.16879	0.923471	-0.181167	0.577279	0.675522	0.0748378	0.704021	1.72749	-0.198419	0.703702	0.0173377	-0.0549339	-0.134624	0.0545539	-0.121884
AREL1	7.15491	7.18748	7.01856	7.00653	6.85452	7.12458	7.25966	5.86416	7.25638	6.92284	7.17184	6.96904	6.85976	6.94168	7.32752	6.93193	7.12021	7.06831	7.06268	7.06591	6.86281	6.99858	7.1146	7.10769	6.85113	-0.153995	-1.16282	0.355458	-0.577474	-0.15089	-0.00976038	0.921741	0.818693	-0.223587	-0.209667	0.235585	0.0866227	0.0287561	-0.422493	-0.470736	0.362231	0.0872502	-0.322815	0.681732	-0.462732	0.280582	0.00976038
ARF3	8.76308	8.61513	8.23816	8.81486	8.63645	8.56139	8.56053	9.02518	8.78522	8.7152	8.8088	8.8758	8.85024	8.87443	8.66438	8.90196	8.81053	8.97656	8.75585	8.76906	8.52406	8.78175	8.95626	8.73293	8.86803	-0.00195439	-0.17229	-0.223861	-0.334992	0.375916	0.266372	-0.625537	-0.780552	-0.227227	0.0622716	0.259259	-0.0597855	0.104493	0.0251144	-0.0612011	0.128896	-0.438356	-0.152966	-0.228744	0.489668	0.315608	0.308873
ARF4	10.0793	9.99975	9.80907	9.74607	9.51233	9.8176	10.0777	9.32944	10.0552	9.74606	9.78068	9.86114	9.61994	9.94671	9.8276	9.65502	9.744	9.70437	9.86136	9.7518	9.99613	9.70547	9.81868	9.66973	9.86276	0.141428	-0.336468	0.016571	-0.731629	-0.252979	-0.0831163	0.917795	0.77633	-0.587918	-0.40606	0.0896978	0.0832334	-0.078815	-0.0602069	0.26792	0.0692821	-0.374381	-0.210097	0.0372615	-0.148652	-0.151131	0.181663
ARF5	8.28803	7.89703	8.44312	8.28443	8.18568	8.62629	8.59412	8.72514	8.58799	8.64639	8.48972	8.50779	8.42701	8.4529	8.38628	8.54681	8.48101	8.72335	8.49304	8.41572	8.73162	8.46039	8.47839	8.60548	8.53841	0.46872	-0.32369	0.302675	0.011868	0.57945	1.55496	1.62123	1.57129	1.25701	-0.170713	-0.011868	-0.524261	-0.651451	-0.76235	-0.623439	-0.549128	-0.730565	-0.175704	-0.365904	1.03906	0.0314956	0.0523338
ARF6	7.88256	7.49893	7.60843	7.74467	7.61011	8.1042	8.23195	7.51241	8.188	7.91537	8.17478	8.02497	7.83282	7.94282	8.11021	7.71285	8.18868	7.43033	7.97823	7.99339	7.76331	7.92082	8.29003	8.01568	8.27802	-0.350908	0.245128	0.280332	0.0698087	-0.610526	-0.0405993	0.0589197	0.346818	0.338143	-0.1113	0.199565	-0.280252	0.0185821	-0.084378	-0.123715	0.103261	-0.205539	0.00961232	0.0977535	-0.30791	-0.107642	-0.00407672
ARFGAP1	5.90759	5.91272	6.30594	5.98684	6.10514	6.30003	6.19113	6.68697	6.01807	6.30023	5.89195	6.05237	6.05048	5.99274	6.19781	6.27108	6.00457	6.61536	6.30103	6.10788	6.32106	6.2727	6.06686	6.32129	6.04411	0.282951	0.296163	0.0298362	0.0422935	0.156041	1.18384	0.240566	0.342998	-0.2103	-0.00734186	-0.021688	-0.244009	0.095592	0.00734186	-0.0982814	-0.241511	-0.807114	0.0732045	-0.103028	-0.0576611	-0.401243	-0.345549
ARFGAP2	7.71818	7.70693	7.58834	8.01007	8.08493	7.78099	7.77777	8.04816	7.73923	7.88932	7.74723	7.80066	7.82623	7.80875	7.70885	7.74744	7.95754	8.08579	7.73134	7.91451	7.61264	7.75257	7.79492	7.8155	7.75307	0.253425	-0.65608	-0.737651	-0.171022	-0.0747609	1.07328	0.482576	0.50983	0.286893	0.303013	0.506836	0.0266948	-0.0571995	-0.154458	-0.171817	-0.433211	-0.513236	0.496863	-0.0266948	0.502826	0.186978	-0.213832
ARFGAP3	7.95675	8.12704	7.79611	7.6917	7.42653	8.32554	7.81807	6.61232	7.91198	7.41618	7.77443	7.74675	7.37278	7.78399	7.80456	7.84711	7.59247	7.44605	7.71286	7.72149	7.61426	7.86337	7.69635	8.01207	7.95572	0.000674	-1.50941	-0.6046	-0.817188	0.291653	0.589268	1.81157	1.37473	-0.429475	-0.255376	-0.117865	-0.000674	-0.00139427	-0.0656595	0.114036	0.432023	-0.12134	-0.277579	0.121472	0.0338259	0.234263	0.433743
ARFGEF1	7.79388	7.71301	7.40957	7.72554	7.51591	7.62	7.70977	7.10566	7.95092	7.55326	7.81619	7.65055	7.5626	7.43707	7.60478	7.06739	7.91053	7.61492	7.47319	7.64392	7.11925	7.6624	7.72767	7.6097	7.60455	-0.0814169	-0.225848	-0.0178631	-0.21707	-0.128926	0.135167	1.19758	1.02434	-0.703173	-0.064178	-0.0720571	0.0725042	0.0568202	0.00801944	-0.0595273	0.264866	0.170315	-0.216349	-0.207253	-0.0805113	-0.0867314	0.0153243
ARFGEF2	5.9163	6.17023	5.79595	6.0094	5.74894	5.83737	5.76969	5.32661	6.00515	5.89153	5.94818	6.08729	5.84832	5.97508	6.09829	5.93146	5.94186	5.78326	5.83332	5.97035	5.63911	5.92679	5.84605	6.10409	5.99533	-0.246364	-0.336826	-0.0637588	-0.54151	0.0430969	0.0492156	0.340757	0.203005	-0.349533	-0.159647	-0.108447	-0.0653281	0.162552	0.0659971	-0.0531468	0.0523683	0.244928	-0.16605	0.0814323	-0.1145	-0.0161616	0.0282772
ARFIP1	7.05895	6.67089	6.74053	6.77926	6.48759	6.90075	7.0338	6.03253	6.75367	6.44714	6.57049	6.52678	6.45383	6.51543	6.68924	6.27529	6.74247	6.27791	6.2785	6.49497	6.59565	6.533	6.66399	6.5724	6.66836	0.215551	0.0400376	0.324083	-0.291031	-0.250157	-0.23364	0.279576	0.0554328	-0.440084	0.142752	0.0451674	0.293094	-0.121268	0.0918107	-0.0902412	0.0116751	0.394064	-0.0926247	-0.0285292	-0.21046	0.021872	-0.0232122
ARFIP2	8.09962	8.1019	7.50597	8.06573	8.29219	7.96418	7.92674	8.7038	8.29734	8.48685	8.36242	8.53919	8.53172	8.32171	8.30444	8.32288	8.31684	8.50081	8.54945	8.28049	8.23523	8.24842	8.50953	8.33631	8.35272	0.717676	0.20506	-0.703275	-0.59189	0.436886	0.207824	0.346607	0.0563002	0.237949	0.258488	0.185236	-0.374716	-0.00859785	-0.393332	-0.343215	-0.0414248	-0.518227	0.00859785	-0.226712	0.726442	-0.559498	-0.657714
ARFRP1	6.91484	6.73924	6.73854	7.0806	6.87253	6.82651	6.78502	7.03776	6.93655	6.93813	6.96525	6.85751	6.89563	6.77775	6.69936	6.71779	7.09281	7.19599	6.72162	6.97242	6.81362	6.74008	7.01401	6.84083	6.80714	-0.0735557	0.481934	0.500704	0.346483	0.220422	0.175388	-0.28128	-0.24282	-0.0263011	-0.0514116	0.0967908	-0.139995	-0.050302	-0.122638	-0.0639966	-0.125542	-0.468599	0.149635	-0.265063	0.179724	0.170648	0.260762
ARG1	3.75205	3.61184	3.82978	3.82872	3.85659	3.8903	3.77276	3.93275	3.65864	3.97592	3.7829	3.72224	3.87494	3.81155	3.82631	3.8657	3.69682	3.94946	3.85373	3.77276	3.99537	3.77276	3.77297	3.70097	3.89583	-0.138444	0.149007	0.527692	-0.164454	-0.332278	0.192099	-0.255824	-0.415726	0.0251551	-0.316308	0.0660424	-0.284231	0.0483799	-0.299733	0.00880432	0.0386057	-0.00880432	0.0132151	-0.333685	0.179096	-0.109451	0.0272751
ARG2	8.33266	7.79513	7.53971	8.20275	8.25562	7.78092	7.47932	8.12794	8.29575	8.54641	8.69069	8.63793	8.70685	8.35356	9.01083	9.27468	8.57814	8.8456	9.01822	8.44154	9.02709	8.29472	8.40238	8.82187	8.43727	0.8413	-0.340095	-2.08538	-1.91042	-0.280327	0.336542	1.50635	0.178789	0.760064	0.854509	-0.163918	-0.341399	0.24787	-0.996106	-0.137913	-0.0386887	0.308941	-0.349883	-1.15124	-0.148669	-0.143893	0.292517
ARGLU1	6.92194	6.79252	7.91985	6.86183	6.99112	7.32484	7.42624	6.68432	7.1588	7.10682	7.31022	7.03005	7.22367	7.47403	7.66548	7.17574	7.1269	7.38716	7.2955	7.36667	7.31426	7.13981	7.07929	7.10279	7.21765	-0.293089	1.36921	0.349826	0.115298	-0.894319	-0.196943	-0.0691128	0.790599	-0.081419	0.0993376	-0.245832	-0.107854	0.0730839	-0.0996494	-0.303086	0.176503	0.669936	0.353222	0.171773	0.0691128	-0.344199	-0.12521
ARHGAP1	8.40805	8.34437	8.49414	8.27607	8.09204	8.45856	8.57929	8.19521	8.2236	8.14954	8.19024	8.12275	8.11299	8.13686	8.10754	7.98587	8.22626	8.31139	8.0297	8.13182	8.04111	8.21468	8.37463	8.25766	8.15448	0.026775	0.0258091	0.323769	0.278886	0.142166	0.0479706	-0.286494	-0.273808	-0.0680688	-0.027065	-0.0202928	-0.027734	0.0811097	0.0251552	0.0828799	0.133911	-0.583949	0.062418	-0.108389	-0.125658	0.0491311	-0.0442993
ARHGAP10	6.69195	6.53186	6.38046	6.42178	6.58869	6.54554	6.30251	6.65952	6.72312	6.86438	6.59067	6.82362	6.42475	6.48546	6.62764	6.86878	6.74852	6.69347	6.58304	6.81955	6.14008	6.80303	6.87863	6.57032	6.61953	0.354006	-0.223756	-0.110432	-0.0995612	0.510332	0.85005	0.232974	0.164825	0.665319	-0.112288	0.0263147	-0.383773	-0.0263147	-0.0521445	0.0750751	-0.209895	-0.0616751	0.104005	-0.126133	0.109076	-0.143422	0.0370593
ARHGAP11A	3.58921	3.44407	3.80785	3.76217	3.63816	3.6905	3.6645	3.6597	3.49673	3.57716	3.49167	3.54085	3.83661	3.55728	3.56877	3.52388	3.49949	3.59602	3.66526	3.47838	3.70973	3.55659	3.56252	3.59698	3.56746	0.310441	0.50336	0.135766	-0.0299034	0.130499	-0.104785	0.195993	0.0758505	-0.00468683	-0.109162	-0.0986519	0.0605207	-0.0365038	0.114354	-0.13189	0.0627103	0.00468683	0.109078	-0.0499582	-0.0366378	-0.0458221	-0.255831
ARHGAP12	7.02497	6.85255	6.28637	6.69381	6.51786	6.52134	6.44486	6.45393	6.94912	6.44989	6.75841	6.70376	6.65778	6.57197	6.59707	6.18141	6.80615	6.55594	6.34238	6.89375	6.39345	6.81988	6.62114	6.81603	6.70277	-0.764277	-0.913978	-0.0308499	-0.78525	0.0308504	0.453077	1.16673	1.66549	-0.7315	0.232656	-0.0918303	-0.0452991	0.330373	-0.370887	0.0995765	0.52139	0.607078	0.166749	0.532773	-0.490971	-0.591697	-0.342972
ARHGAP17	7.27403	7.37305	7.44215	7.20429	7.01868	7.49135	7.60396	7.32453	7.22518	7.25917	7.12604	7.18081	7.00317	7.21122	7.0905	7.10328	7.11647	7.6534	7.1925	7.02788	7.14488	7.42249	7.10457	7.29999	6.96034	0.0157666	-0.865299	0.181689	0.33483	-0.502991	-0.0157666	-0.228092	-0.17407	-0.36658	0.30337	-0.214704	0.110331	0.192718	0.453069	0.394867	0.280941	1.00066	-0.0472636	0.121093	-0.594623	-0.11684	-0.23392
ARHGAP19	4.44563	4.36203	4.61301	4.21721	4.43674	4.4111	4.61375	4.43653	5.07438	4.70448	5.00905	4.5859	5.05405	4.69153	4.87214	4.45124	4.6788	4.41773	4.49037	4.66295	4.66351	4.56917	4.4998	4.8456	4.5915	-2.60552	-0.990403	-2.34626	-1.54793	-3.48645	-1.53614	-2.45277	-1.46339	-1.33039	-0.121587	-0.163023	0.405515	0.676342	0.728738	0.43052	0.459307	0.428788	0.472777	0.504906	0.159182	0.224127	0.102185
ARHGAP22	3.87997	3.89321	3.86491	4.07297	3.98683	3.80621	3.99123	4.52273	3.84365	4.19805	3.76019	3.72847	4.15048	4.11214	3.92314	3.78121	3.92112	4.40392	3.99837	4.01917	3.83808	3.81848	3.9006	4.01614	4.0046	0.169006	0.889104	1.15311	0.441948	0.292449	-0.0569186	0.000146	-0.176397	0.0117178	-0.18788	-0.0124993	0.0600209	-0.0335226	-0.0265698	0.0329776	0.00683785	-0.152122	-0.104087	-0.206737	-0.0124331	-0.000146	0.0238633
ARHGAP24	8.00581	7.65389	7.01048	7.92172	7.45069	7.2067	7.32861	7.57713	8.01294	7.82227	7.80112	7.78091	7.86704	7.59593	7.65147	7.35269	7.92868	7.44569	7.42814	7.78277	7.61891	7.80688	7.69201	7.61318	7.71297	-0.0430985	0.369549	-0.120788	-0.383706	-0.166897	0.0295582	0.0895157	0.371405	0.0604343	0.734592	0.526567	0.25617	-0.356159	-0.00755882	-0.0445881	0.0982571	0.481289	-0.379933	-0.662517	-0.362169	0.00755882	-0.091814
ARHGAP25	5.37126	5.47391	6.52345	5.47937	5.29841	5.74046	6.28752	5.75436	5.39247	4.93127	5.30651	5.19527	5.34599	5.28703	5.23905	5.09085	5.19419	5.53839	5.09754	5.03065	5.54039	5.51405	5.12281	5.38852	5.3293	0.120048	-0.295259	0.407448	1.31509	-0.793499	-0.693552	0.80074	0.782493	-0.370828	-0.129944	-0.238261	-0.270712	0.109075	0.509771	0.34349	0.0780976	-0.459984	0.0853152	0.779879	-0.476374	-0.388628	-0.828505
ARHGAP26	4.70318	4.84604	4.8421	4.49153	4.5814	4.8393	4.77826	4.51346	4.58312	4.52835	4.575	4.3242	4.49632	4.50212	4.65741	4.59389	4.38409	4.58815	4.47518	4.67231	4.48225	4.49375	4.40982	4.67941	4.54196	0.185401	0.27695	0.172	0.0412731	0.0732428	0.0670252	0.19544	0.0448763	0.111874	-0.119399	-0.059879	-0.0888642	-0.014239	-0.0602949	-0.0978694	-0.00274102	0.402415	-0.00896788	-0.108703	-0.0252515	0.0123121	-0.0516955
ARHGAP28	4.4649	4.30785	4.11991	4.31551	4.4313	4.29693	4.12017	4.69322	4.77942	4.61118	4.86574	4.74213	5.10389	4.80895	4.66044	4.54982	5.08449	4.54746	4.55099	4.39225	4.72291	4.73608	4.57276	4.71786	4.37903	-1.26464	0.264559	-1.00399	-0.311689	-0.809093	-0.806227	-1.15334	-0.57899	-0.14593	0.168585	1.53234	2.85593	1.17806	0.72255	-0.094404	0.173246	-0.0908403	1.24662	0.904818	0.765194	0.217028	2.25016
ARHGAP29	9.42403	9.20899	9.62145	8.94353	8.8151	9.61801	9.5832	8.15112	9.46554	8.46759	8.72922	8.64598	8.55587	8.82677	8.78353	7.79778	9.03544	8.8196	8.56477	8.59866	8.70744	8.90885	8.6313	8.66176	8.49311	-0.912063	-0.0603495	-1.00172	-0.768629	-1.29285	-0.905697	0.0603495	0.131115	-1.20616	0.122713	-0.28753	0.583965	0.205539	0.372107	0.148944	0.42923	0.311777	0.140526	0.200863	-0.449374	-0.300824	-0.168615
ARHGAP32	5.69605	6.27128	5.4042	5.74348	5.70892	5.57851	5.44765	5.81824	5.89366	5.86532	5.92446	5.79758	5.93235	5.7686	5.84976	5.85797	5.8909	5.7433	5.75544	5.69231	5.47335	5.83066	5.72514	5.82232	5.63037	0.368176	-0.745625	-0.544534	-0.511523	-0.00304007	0.269977	0.674487	0.541216	-1.00578	0.114678	-0.162569	0.145675	0.0508425	0.153039	0.250284	-0.378386	0.594946	0.351535	0.317404	-0.606952	-0.0152788	-0.235563
ARHGAP33	5.76069	5.69522	5.77383	5.87577	5.98564	5.91839	5.79292	6.70804	5.7588	6.03297	5.80677	5.8358	6.03333	5.82206	5.81223	5.85076	5.94071	6.3487	6.0623	5.84437	6.11537	5.85028	6.03828	5.89201	5.94332	-0.150105	1.05291	0.769557	0.479474	0.23397	0.0237672	-0.535207	-0.532775	-0.148425	0.0121977	0.139033	-0.0362198	-0.0180306	-0.0998397	-0.028805	0.0337775	-0.262059	0.0856807	-0.340206	0.0985544	0.101874	-0.0171125
ARHGAP35	5.76633	6.04865	5.66196	5.80461	5.8444	5.79095	5.67117	5.86039	5.85994	5.90629	6.00211	5.74473	5.88207	5.84057	5.8222	5.71299	5.92643	5.83273	5.79942	5.96792	5.65617	5.93562	5.82811	5.97366	5.79532	0.00893307	0.315791	0.0479887	0.0229611	-0.031274	0.223887	0.135686	0.338447	0.109276	0.0065306	0.0216416	0.0316065	-0.0555684	-0.284033	-0.168377	0.104579	-0.189463	-0.0158884	-0.0800622	0.154283	0.0218732	-0.124516
ARHGAP4	5.08091	5.07874	5.51158	5.102	5.2968	5.47879	5.46914	5.70055	5.183	5.26373	5.05654	4.97385	5.20115	5.23124	5.27772	5.37774	5.24987	5.69178	5.26816	5.0427	5.71919	5.19667	5.12974	5.07325	5.0688	0.0627761	0.590327	0.439662	0.731872	0.149004	-0.00306082	-0.0687919	0.443985	0.383905	-0.366302	0.244775	-0.471847	-0.144065	-0.362553	-0.330784	-0.250972	-0.308494	-0.157866	-0.21557	0.00775146	0.00306082	0.0555873
ARHGAP44	4.96001	5.09585	4.77911	5.01072	4.96246	4.67947	5.09575	4.5058	5.06896	4.91305	4.66885	4.90567	4.71089	5.19124	5.27273	4.94257	5.16118	4.49729	5.09741	4.98899	4.83087	4.63704	4.92111	4.6273	5.04516	-0.0873539	0.142973	0.0307381	0.277839	-0.273654	-0.127189	-0.455388	-0.407183	0.0347066	0.190911	0.0491979	0.251761	0.161766	-0.0213647	-0.0817532	0.164574	0.24332	-0.156131	-0.140934	-0.0607216	-0.0786722	0.237071
ARHGAP5	7.10206	7.30112	7.04223	7.07146	7.01918	6.97317	7.00916	6.17339	7.43812	7.13597	7.33808	7.21378	7.07188	7.42187	7.4782	6.95335	7.3145	6.89996	6.99318	7.31504	6.77381	7.27027	7.31081	7.36417	7.23191	-0.30162	-0.299581	-0.115608	-0.761832	-0.0760474	-0.323136	1.29431	1.16677	-0.316542	-0.178041	-0.409764	0.488438	0.211069	0.0603743	-0.0603743	0.465014	0.396618	-0.170278	0.941293	0.14878	0.203213	0.435403
ARHGAP6	5.35071	5.45555	5.33431	5.27809	5.54335	5.32063	5.20388	5.3448	5.51925	5.42949	5.3026	5.42003	5.30267	5.5871	5.50008	5.34332	5.45033	5.66087	5.27549	5.52191	5.40612	5.34406	5.30894	5.40396	5.39835	0.114287	0.367196	0.762434	0.170773	-0.0878979	0.291175	0.564931	0.257939	0.223534	-0.0907052	0.417458	-0.358533	-0.0708771	-0.347916	-0.103429	0.354213	0.286857	-0.0686939	-0.0802512	-0.209979	-0.244523	-0.170684
ARHGDIA	6.11274	6.03447	5.90628	6.1182	6.07105	6.32519	6.07541	6.45379	6.20638	6.21911	6.18204	6.25336	6.10609	6.04999	6.05074	6.17165	6.09981	6.45575	6.21652	6.26045	6.10189	6.06661	6.27237	6.2852	6.17363	0.454895	0.05679	-0.210979	-0.253051	0.109614	0.601979	-0.210952	-0.256312	-0.211204	0.184313	0.0659931	-0.0431265	-0.008546	0.0258895	-0.00159168	-0.119633	-0.726378	0.148923	0.229574	0.211838	0.0114104	0.0644041
ARHGDIB	7.7293	7.51364	9.56761	7.56284	7.12834	7.83485	9.26296	6.57944	7.64338	7.03063	7.2648	7.24958	7.23913	7.47271	7.67343	6.87062	7.00589	7.68253	6.93177	6.63383	7.99975	7.65943	6.51254	7.36954	7.45046	0.335429	-0.377526	0.454001	1.73521	-0.536658	-1.36284	0.0184135	0.209449	0.865881	0.132918	-0.0184135	-0.0267057	-0.459643	0.11527	0.106155	0.144289	-0.703719	-0.212302	0.674322	-0.0269499	-0.605248	-1.02538
ARHGDIG	4.63686	4.75556	5.47037	4.70608	5.04511	5.02738	5.13378	5.10508	4.67487	4.94772	4.75578	4.75549	4.8126	4.70932	4.89788	4.96231	4.83686	5.22592	4.99358	5.053	5.40346	4.78969	4.87926	4.60587	4.69442	-0.23136	0.312439	1.14181	1.15017	0.0766211	0.504127	0.280628	-0.0178814	0.45417	-0.0112209	-0.161031	-0.045424	0.0633159	-0.104236	-0.0726528	-0.0999613	0.0556555	0.00108051	-0.229524	0.090003	-0.20642	-0.00108051
ARHGEF10	7.12644	6.81985	7.23371	7.03686	7.06194	6.89145	7.10966	6.95436	6.95755	6.84079	6.88283	6.64842	6.592	6.92701	6.94355	6.54642	6.88577	7.27501	6.82491	6.73968	6.70614	6.76272	6.61185	6.85486	6.6427	-0.585346	-0.524672	-0.729588	-0.630949	-0.753284	-0.868784	-0.650205	-0.88678	-0.388914	0.106856	-0.285855	0.172445	0.105483	0.347809	0.244618	0.303629	0.00541282	0.148481	0.343174	0.0664506	0.171034	0.171722
ARHGEF10L	7.49745	8.10095	7.61692	7.87732	7.71097	8.05451	7.67822	7.96118	7.63571	7.72788	7.5548	7.57068	7.86313	7.84448	7.8067	7.49842	7.85102	7.80644	7.77271	7.84478	7.9579	7.76293	7.701	7.60106	7.70299	0.135504	-0.375883	0.137105	0.0331097	0.458499	0.471353	-0.356936	-0.0672207	0.382139	-0.106334	0.0583601	0.0950098	-0.228322	0.0322351	-0.402373	-0.0413737	-0.586676	0.560638	-0.0734925	0.194168	-0.0322356	-0.213556
ARHGEF11	4.8923	4.84412	5.18796	4.99844	5.29166	5.08863	4.94226	5.25283	5.08796	5.28236	5.07139	5.07089	5.13276	5.22278	5.12751	4.99796	5.29348	5.33323	5.01963	5.22634	5.1062	5.22623	5.27622	5.23339	5.12919	-0.285591	0.0282052	0.0738652	-0.0419927	-0.111514	0.1027	0.0444202	-0.0448859	-0.198805	-0.0691626	-0.00388265	0.250384	0.12942	0.127403	0.102605	-0.00858188	0.162165	-0.0573783	0.151563	-0.180275	-0.0899754	-0.0373497
ARHGEF12	6.1613	6.1052	5.941	6.03157	6.02541	5.84076	5.84954	5.77598	6.1756	6.01028	6.22215	6.03788	6.19213	6.15123	6.24852	6.08949	6.15434	5.76589	6.02528	6.16477	5.84575	6.19888	6.07699	6.1158	6.05613	-0.569599	-0.231765	-1.03349	-0.339658	-1.16801	-0.535321	-0.586405	-0.713445	-0.737864	0.35107	0.29417	0.777758	0.504629	0.45681	0.405817	0.252289	0.372788	0.0133436	0.644226	-0.268747	0.239623	0.0896354
ARHGEF15	5.26573	5.38956	5.55108	5.5439	5.8651	5.56749	5.37353	6.00938	5.11971	5.39371	5.25188	5.29365	5.53291	5.18741	5.39342	5.26018	5.27513	5.53145	5.44262	5.08603	5.51493	5.3508	5.12097	5.49277	5.25399	-0.357129	0.486594	0.0694673	0.179604	-0.13533	-0.0241861	-0.508952	-0.411268	0.42841	0.0885665	-0.053977	0.341598	0.165263	0.408403	0.358649	0.0799663	-0.346441	0.0406272	0.789008	-0.231116	0.00379491	-0.277664
ARHGEF16	6.45593	6.56946	6.49602	6.52398	6.9875	6.53595	6.47104	6.92737	6.73945	6.89348	6.72322	7.03308	6.75171	6.91448	6.8071	6.99375	6.56341	7.13398	6.99628	6.9137	6.77004	6.83736	6.93775	7.02919	6.82773	-0.826084	0.0683508	-0.235096	-0.0895214	-0.297112	0.962615	-0.342206	0.434891	0.121306	0.170157	0.159425	-0.0855789	-0.0683503	-0.104913	-0.118324	-0.414351	-0.87856	0.173436	0.115829	0.649925	0.334951	0.310097
ARHGEF17	6.81621	6.95997	6.78553	7.03225	7.00704	6.78461	6.72389	7.60717	7.25353	7.34583	7.22799	7.11021	7.29393	7.38975	7.40161	7.27199	7.15204	7.66411	7.48553	7.35276	7.12016	7.43901	7.28429	7.41368	7.2294	-0.622984	0.334148	-0.404485	-0.157192	-0.577547	-0.0103741	-0.950842	-0.952984	-0.348908	-0.105058	0.0184212	0.171649	0.0268221	0.491095	0.363596	0.23767	0.0281806	0.0103736	0.215733	-0.152004	0.158673	-0.0276065
ARHGEF18	7.98675	8.36775	8.44753	8.03882	7.93801	8.2276	8.29262	7.66935	8.00987	8.04241	7.91979	7.85227	8.00562	8.19316	7.9703	7.81899	8.1352	7.92068	7.98436	7.99557	7.75546	7.87817	7.9259	8.12878	7.94532	-0.39163	-0.904292	-0.208829	0.517134	-0.745851	-0.403953	-0.809266	-0.386218	-0.401634	0.21226	0.325619	0.381717	0.469385	0.385085	0.156264	0.59844	-1.3943	0.0494623	0.265111	-0.020401	-0.075263	0.020401
ARHGEF2	6.11397	6.14209	6.3405	6.05844	6.12036	6.21323	6.42038	6.44857	5.99742	6.08874	6.02866	6.01339	5.95008	6.13519	6.13123	5.9804	6.13578	6.39632	6.06449	6.14794	6.24877	6.02089	6.14459	6.17029	6.12997	-0.127758	0.443816	0.69321	0.60967	-0.164062	-0.392	0.0815251	-0.479959	-0.0763195	-0.0813985	0.0106852	0.143931	0.0930905	-0.123026	-0.0344629	0.0964859	-0.17363	-0.0418091	-0.0924273	0.0287952	-0.084502	-0.122876
ARHGEF26	3.64091	3.68744	3.72374	3.72414	3.74138	3.65186	3.61574	3.93842	4.17382	4.09428	4.29638	4.17208	4.28714	4.28974	4.06405	3.90421	3.94043	3.93477	3.94077	4.35734	3.99345	3.77462	4.24895	4.17616	4.20024	0.0619757	-0.0610561	0.0939	0.18157	-0.0103259	0.00332928	-0.302056	-0.280039	-0.0183094	-0.0201912	-0.0616014	0.038883	0.104935	0.426529	0.260465	0.0571458	-0.174744	-0.202373	0.050791	-0.024801	-0.00332928	0.154394
ARHGEF28	8.46739	8.01237	7.65031	8.50592	8.36609	7.89352	7.77033	8.07831	8.51716	8.14699	8.31906	8.16685	8.29629	7.83445	8.04465	7.70944	8.32929	8.06012	8.19161	7.88425	7.7867	8.21961	8.20277	7.94847	7.9094	0.0372591	0.0625296	0.239171	-0.857183	0.639451	0.313504	0.12597	0.446201	0.000118	-0.162056	-0.792854	-0.388199	-0.695487	-0.764625	-0.558883	-0.444653	0.0355473	0.318467	-0.807173	-0.163218	0.256544	-0.000118
ARHGEF3	7.9714	7.71155	8.04286	8.14534	7.94258	7.91179	7.86565	8.01783	8.15502	8.06955	8.0274	8.37677	8.50668	8.14251	8.26818	8.25694	8.21484	7.43149	7.57193	7.62575	8.05956	7.53938	7.87178	8.05559	8.0581	-1.77461	-0.058095	-2.4271	-1.32646	-3.07496	-1.49586	-1.44033	-0.548561	-1.06843	0.0411711	-0.0741482	0.390304	0.374362	0.554049	-0.0411701	0.250644	0.319163	0.527337	0.504809	0.24917	0.431122	0.724462
ARHGEF38	4.88526	4.79042	5.04393	4.95585	5.06792	5.04282	4.80598	6.07037	4.85155	5.30392	4.99614	4.98357	5.12959	4.82528	5.02693	4.92155	5.29995	5.4558	5.06216	4.85017	5.12297	4.94417	5.07843	5.00263	4.9842	-0.371499	0.723341	-0.019104	-0.0286193	0.107101	0.0794177	-0.186427	-0.170306	0.276798	-0.329401	-0.280399	0.140609	0.110773	-0.0473142	0.0854635	0.333743	-0.085341	0.0788364	-0.212258	0.0201402	0.0128336	-0.0128336
ARHGEF4	4.18261	4.37078	4.32413	4.43852	4.42028	4.32706	4.31871	4.6456	4.59177	4.46468	4.35845	4.53731	4.43237	4.44148	4.515	4.39936	4.4111	4.66248	4.38777	4.42662	4.4526	4.38391	4.51179	4.36364	4.6621	-0.157584	0.375571	0.658513	0.703897	-0.010982	0.299726	-0.384125	-0.384125	-0.00507021	-0.293376	-0.12168	0.0915241	0.00507021	0.0851941	0.225809	-0.00652027	0.00949669	0.0109825	-0.223051	0.165273	-0.122235	-0.0127873
ARHGEF40	6.57615	6.796	6.96086	6.28565	6.44717	7.02389	6.81417	6.2038	6.64997	6.04319	6.11528	6.0818	6.19788	6.37563	6.27181	6.20464	6.29108	6.13299	6.10052	6.25115	6.49902	6.29696	5.99914	6.20328	6.17713	-0.836088	-0.0424778	-0.460659	-0.67189	-1.05195	-0.499535	-1.3334	-0.887787	0.0181832	0.143526	0.54738	0.46788	-0.00769019	0.663255	-0.0293026	0.181512	-0.292353	0.247301	0.830117	-0.0716729	0.0195284	0.211624
ARHGEF5	8.0814	7.9987	7.97592	7.83591	7.95872	8.34368	8.03395	7.99066	7.98199	7.92702	7.86469	7.94287	7.69489	7.7589	7.90471	8.07174	7.74034	7.8195	8.3364	7.88178	7.43747	7.95584	7.94622	7.98153	7.74933	0.174704	-0.0495186	0.400466	-0.407962	0.0833826	0.0348969	-0.364745	-0.416917	0.485473	-0.0613985	0.121807	0.202099	0.303993	0.338841	0.486181	-0.266724	-0.394506	0.0438375	-0.393429	-0.163313	-0.126038	-0.0348969
ARHGEF6	6.43385	6.6121	7.52978	6.51194	6.17035	6.21768	7.4921	6.38076	6.54043	6.24804	6.3404	6.38787	6.23189	6.34601	6.6135	5.99708	6.34414	6.78078	6.03501	6.11097	6.62517	6.48168	5.94748	6.24784	6.39801	-0.000689	0.0686998	1.22291	1.54989	-0.874767	-1.5821	-0.237164	-0.233671	0.000689	0.112388	-0.137668	0.561242	0.336845	0.645267	0.879668	0.850144	-0.796559	-0.284752	0.851782	-0.97794	-0.539035	-0.539329
ARHGEF7	6.06975	6.09396	6.07849	6.14808	6.22067	6.44056	6.18456	6.28926	6.15086	6.42123	6.20312	6.09995	6.27786	6.27666	6.37786	6.30316	6.25316	6.47303	6.21472	6.28241	6.1989	6.30653	6.20283	6.21483	6.12274	0.21432	-0.0417109	0.0615034	-0.0778542	-0.110848	0.0564237	-0.0544424	0.0226057	-0.357303	0.183583	0.157092	-0.157339	-0.145071	0.438748	0.109007	0.0563517	-0.0528841	0.186167	0.431342	-0.172018	-0.0338402	-0.0813746
ARHGEF9	6.49885	6.39912	5.545	6.37921	6.06927	5.78934	5.99184	6.06651	6.27802	6.44403	6.6512	6.43291	6.57275	6.32224	6.32798	6.27904	6.56239	5.92504	6.27823	6.27545	6.12335	6.34937	6.56811	6.14326	6.33474	0.246068	-0.375004	-0.418099	-0.313083	0.538811	-0.295835	-0.166614	-0.219286	0.0342073	0.188292	0.0635409	-0.115769	-0.243064	-0.192709	0.0810351	-0.0916383	0.406179	-0.0865622	-0.00127721	-0.0281653	0.123972	-0.0927136
ARID1A	6.42798	6.6647	6.59779	6.5534	6.54927	6.78145	6.71957	6.6105	6.56364	6.59051	6.54418	6.57675	6.57271	6.73378	6.75605	6.50966	6.72196	6.77513	6.57571	6.85251	6.40507	6.64886	6.60497	6.81371	6.70154	-0.261783	0.017164	0.280506	0.412091	0.154837	-0.0274414	-0.122653	-0.132936	-0.0421017	0.0306652	-0.174799	-0.0584209	0.0478438	0.199316	0.0890867	0.102297	-0.116214	-0.156246	0.102988	-0.339749	0.0680116	0.0438246
ARID3A	4.66981	4.77178	4.72537	4.7876	5.08715	4.90017	4.55604	4.88892	4.95491	4.9308	4.68646	4.97986	4.87212	5.00869	4.88933	4.96864	4.92022	5.02605	5.27008	5.05852	5.13482	4.69053	5.20572	5.01242	5.06692	-0.132514	0.431189	0.787584	-0.000666	0.264748	-0.093997	0.078064	-0.0850677	0.223688	0.0636921	-0.232626	-0.151673	0.0312972	-0.127233	-0.255288	-0.0248737	0.000666	-0.0295153	0.0656948	0.315387	-0.00852442	0.0110512
ARID4A	5.78958	5.9333	5.99364	5.76772	5.73709	5.56148	5.7025	5.29561	6.01686	6.14158	6.10372	5.84595	5.88821	5.88192	6.04141	5.51028	5.86406	5.56335	6.07071	5.96239	5.5847	5.93985	6.04852	6.0611	6.07885	-0.0470042	0.0108652	0.0460443	0.0250726	-0.529428	-0.411595	0.597044	-0.0108652	-0.343498	0.0892954	-0.351779	0.0743651	0.364699	0.265081	0.0565257	0.378984	-0.068378	-0.0593777	0.319888	-0.446898	-0.354445	-0.137076
ARID4B	7.05013	7.35386	7.29917	7.03663	6.91755	7.14337	7.32131	6.67851	6.90391	6.95802	6.93836	6.72252	6.93735	7.16136	7.2703	6.78635	7.10656	7.02029	6.76368	7.05773	6.68565	6.99275	6.95927	6.83134	7.12845	-0.323148	0.675041	0.57941	0.28343	-0.373824	-0.206846	0.0712612	0.0878513	-0.585794	-0.0647025	-0.0628927	0.228043	0.125656	0.316373	0.00770545	0.426623	0.74318	-0.0537808	-0.0502961	-0.304147	-0.0900736	-0.204366
ARID5A	5.43564	5.55519	5.61711	5.49379	5.48159	5.36687	5.88305	6.46728	5.64528	5.5885	5.5885	5.71938	5.82386	5.4924	5.38171	5.77325	5.59316	6.01993	6.17236	5.74987	5.90973	5.25635	5.65435	5.5885	5.49286	0.112476	0.351924	0.345975	0.349934	0.115538	0.147248	-0.25275	0.269221	0.0250487	0.00397396	0.0624247	-0.165568	-0.227717	-0.174132	0.754542	-0.438369	-0.579383	-0.00397396	-0.0956516	-0.0633445	-0.445185	-0.26075
ARID5B	7.89369	7.7857	7.92389	7.9333	7.85498	7.8988	7.93703	8.36896	8.21417	7.68114	7.80407	7.8335	7.80617	7.72334	7.82787	7.80473	7.99959	8.01964	8.13617	7.63496	7.69954	7.90511	8.03475	7.71656	7.89642	-0.190938	-0.448276	-0.373499	-0.310398	-0.0103531	0.0103531	0.873754	1.00472	-1.76284	0.0848494	0.0512152	0.779424	-0.0688896	0.291651	1.32752	0.0614357	-0.191132	-0.575624	-0.125007	-0.601565	0.0743818	0.151129
ARIH1	6.66279	6.60049	6.61017	6.63458	6.29945	6.41284	6.70015	6.02633	6.74441	6.65692	6.68622	6.62783	6.57508	6.70463	6.80273	6.49034	6.62162	6.54416	6.63458	6.5333	6.47596	6.52832	6.65435	6.57547	6.63462	-0.29413	-0.44307	-0.166058	-0.466861	-0.209844	-0.533929	0.130608	0.11429	0.122725	0.117679	0.119684	0.216292	0.0614541	0.131166	0.133468	-0.0110896	0.347292	-0.135812	0.311708	-0.0547405	0.131023	0.283321
ARIH2	6.23398	6.18723	6.11438	6.27881	6.26498	6.12571	6.19391	6.42636	6.3919	6.40472	6.44691	6.26522	6.34302	6.35529	6.31037	6.40906	6.30041	6.46558	6.19455	6.37994	6.30342	6.33075	6.44881	6.31449	6.31203	-0.123277	-0.0862155	0.169505	-0.234939	-0.0521388	-0.0828773	0.285405	0.201365	-0.0813879	-0.0110373	-0.0966959	0.0888305	0.028364	0.0804974	0.0387487	-0.139737	0.153954	0.0418613	0.0842425	-0.0264633	0.0789956	0.116596
ARL1	8.44482	8.28831	7.92716	8.26991	8.08108	8.08211	8.07101	7.54886	8.32006	8.15941	8.29191	8.24363	8.11984	8.15556	8.13052	8.14827	8.18349	7.94846	8.00165	8.10884	8.15382	8.1737	8.24486	8.12427	8.25355	-0.0614964	-0.58578	-0.393976	-1.19014	-0.220241	-0.0295081	0.162842	0.184609	-0.406677	-0.181908	0.0207839	0.152161	-0.0415721	0.0138831	0.00325219	0.209054	0.538431	0.0800835	0.348088	-0.134245	0.0464708	0.307485
ARL14	3.38245	3.28931	3.29839	3.30456	3.36469	3.75699	3.57598	3.54894	3.41833	3.38387	3.21746	3.30084	3.3593	3.47466	3.27753	3.58176	3.3465	3.22348	3.96236	3.32582	3.65254	3.34659	3.22516	3.14244	3.28659	-0.158918	0.219386	0.203109	0.443163	-0.183313	-0.131165	-0.0199726	-0.0475259	0.256278	0.0640469	-0.16663	0.228228	-0.020581	0.036047	0.160373	-0.292672	0.0199728	0.194981	-0.0702438	-0.187025	0.114547	-0.126869
ARL15	4.89945	4.61803	4.15714	4.82791	5.34555	4.44135	4.60229	4.42974	5.17473	5.09399	4.97076	5.21407	4.9315	5.30395	5.07633	4.90321	5.27981	4.72587	4.91337	5.00182	5.05582	4.82653	4.99652	5.06212	5.21602	-0.282692	0.00356865	0.555829	-0.458762	0.12428	-0.220199	0.679236	0.286448	-0.0340295	-0.0756464	-0.00356865	-0.0637794	0.25671	-0.383693	-0.071485	-0.0665688	0.677016	0.0318465	0.238544	0.0178685	-0.0712047	0.248344
ARL2	9.20222	8.90468	8.32599	9.15472	8.91303	8.55286	8.63103	9.58606	9.23771	9.31659	9.30106	9.33356	9.31833	9.22954	9.16383	9.29724	9.19918	9.20376	9.39664	9.07484	9.10753	9.13293	9.38648	9.15318	9.26696	0.0820112	-0.0901232	-0.695865	-0.307208	0.415432	0.348595	-1.08825	-1.02943	0.0773211	0.235688	0.311254	-0.0773211	-0.191315	-0.328168	-0.690663	-0.764596	-1.59889	0.468483	0.29513	0.970958	0.691504	0.663799
ARL2BP	8.60883	8.30552	8.1582	8.5307	8.38255	8.55133	8.37258	8.71325	8.71091	8.62606	8.50507	8.53826	8.42979	8.5119	8.28753	8.41593	8.43837	8.89475	8.47376	8.38967	8.39865	8.3711	8.41031	8.57932	8.54815	0.0256519	-0.340382	-0.361291	-0.112065	-0.242579	0.187279	0.963294	0.597633	0.135012	0.733677	-0.0133448	-0.00492191	0.128745	0.121109	-0.265797	0.00492144	-0.0621109	-0.247421	-0.0134873	-0.162477	0.116494	0.0125399
ARL3	7.07845	6.99186	6.56683	7.07549	6.9193	6.61471	6.67841	6.98988	6.95679	7.02359	6.92463	6.91058	7.01143	7.1225	6.88185	7.06886	6.92086	6.93214	7.00304	7.00567	6.97454	6.90899	7.1394	6.82326	6.99952	-0.335117	-0.0752773	-0.0096848	-0.546969	-0.172877	0.0970101	-0.410134	-0.187595	-0.0887587	0.0516293	-0.0610468	-0.0165885	-0.0817368	0.0160766	0.0440831	0.163053	0.275532	0.10744	-0.110017	0.334482	-0.0153818	0.101154
ARL4C	6.77656	6.20171	7.97697	5.82457	5.5969	6.43702	7.80338	4.88904	6.67215	5.65421	5.08996	5.73089	5.47801	5.05028	5.98121	5.85181	6.06647	5.94605	5.73427	4.62454	5.18509	6.50892	5.09738	5.31444	4.78835	1.70606	-0.194508	2.09989	1.47926	0.684708	-0.601317	1.75991	1.60107	1.2371	-0.317629	-0.192642	-0.196261	-0.436769	-0.115574	0.0759316	-0.609166	-0.261472	0.431764	0.172857	-0.295057	-0.11148	-0.43238
ARL4D	6.73645	6.5201	7.03648	6.87122	6.90037	6.87045	6.85665	7.33546	7.47705	7.62024	7.27282	6.77806	7.26702	7.43712	7.31375	7.30083	7.39399	7.47818	6.76799	7.64968	7.26964	7.16789	6.90054	7.35615	7.30653	0.00493527	0.557256	0.108116	-0.0637579	-0.00769186	0.0451534	0.319987	-0.176889	0.0748038	0.0658338	0.0137756	-0.0475805	0.15616	-0.303036	0.0897977	-0.136787	0.0874331	-0.0175877	-0.520633	-0.0703666	-0.138833	0.254028
ARL6IP1	10.0381	10.029	9.94465	10.1211	9.67356	9.636	10.0997	9.28948	10.2213	9.82818	9.86027	9.92052	9.68896	9.8672	10.0687	9.8312	9.8148	9.77568	9.89131	9.78817	9.86088	9.66795	9.86793	10.0132	9.77868	-0.0225143	-0.010808	0.412867	-0.0381374	0.0021534	-0.20211	1.10707	0.716714	-0.606724	-0.0021534	0.203423	0.526035	0.359319	0.257276	0.404698	0.357417	0.00727558	-0.382542	-0.224691	-0.220095	-0.184507	-0.109853
ARL6IP4	8.6364	8.61305	8.55044	8.70219	8.54456	8.77762	8.74423	8.91256	8.97153	9.00073	8.87215	9.24323	9.16326	9.03495	8.98525	9.33774	8.72047	9.19585	9.11329	8.82685	9.241	8.95502	8.90694	9.10329	9.01415	0.237201	0.174868	-0.732383	-0.13202	0.369121	0.833433	0.00829887	0.0665863	0.409946	0.00348139	-0.00348139	-0.487178	-0.212759	-0.457914	-0.424909	-0.992633	-0.439282	0.312222	-0.388102	0.795851	0.206188	0.401217
ARL6IP5	9.76133	9.9305	10.3915	9.36828	9.56635	10.2002	10.3878	8.69574	9.77127	9.08653	9.86361	9.10624	9.66704	9.56688	9.5385	8.77785	9.59215	9.49532	8.81316	9.54276	9.49947	9.16703	9.36366	9.44101	9.59364	0.526531	-0.835208	0.409797	0.666169	0.157235	-0.383229	0.808378	0.416416	0.308929	0.241432	-0.1392	0.350906	-0.49512	-0.245141	-0.383378	-0.690743	-0.0753818	-0.147045	-0.0279298	-0.0434484	0.0144682	0.0821443
ARL8B	10.0037	9.65019	9.39287	9.84376	9.53847	9.43286	9.57273	9.4191	9.87124	9.7842	9.77472	9.89133	9.83646	9.62363	9.66403	9.556	9.81696	9.5974	9.64796	9.75463	9.5276	9.76011	9.92075	9.63973	9.87759	-0.0869207	0.355985	-0.703623	-0.41013	-0.489569	0.0251293	-0.180302	-0.446276	-1.08139	-0.0293827	-0.18996	0.157241	0.136918	0.159945	0.0622253	0.195248	0.491886	-0.00532722	0.00532722	-0.178652	0.0933857	0.116798
ARMC1	8.13394	8.33145	7.66166	8.03772	7.72805	7.65268	7.53566	6.9591	7.63538	7.62626	7.75463	7.64213	7.72053	7.74798	7.67354	7.51707	7.662	7.12008	7.67378	7.66377	7.4038	7.57092	7.69183	7.51024	7.75877	0.247068	-0.156892	0.783669	-0.373268	-0.200562	-0.0129752	1.27942	1.32983	-1.03226	1.21757	-0.410447	0.320863	0.58798	1.26097	-0.127672	0.751437	1.07712	-0.489542	0.0129752	-0.117408	-0.596137	-0.934847
ARMC6	6.11193	6.13514	5.87675	6.37942	6.56636	6.10083	6.07787	6.77933	6.03374	6.27415	6.27239	6.10029	6.2475	6.14074	5.92574	6.24909	6.14629	6.35584	6.23364	6.37604	5.89214	6.0172	6.27341	6.193	6.39091	0.0362482	0.979336	0.291089	0.27072	0.348747	0.617969	-0.766395	-0.489808	-0.0774622	-0.373329	0.00598812	-0.151547	0.00586891	-0.00586891	-0.351375	0.0740643	-0.406798	0.258829	-0.509107	0.255715	-0.0211296	-0.0224772
ARMC7	5.96006	6.06024	6.3925	6.20462	6.3059	6.13308	6.00113	6.77127	6.02182	6.29457	6.13588	5.96125	6.21446	6.16093	6.15754	6.10196	6.15412	6.55179	6.52891	6.2844	6.72665	6.21272	6.1186	6.31365	6.20173	-0.212363	0.123065	0.194402	0.544556	0.123294	0.846517	0.794642	0.00244713	0.135859	-0.454683	0.128356	-0.446483	-0.133136	-0.334412	-0.126831	-0.396877	-0.564873	-0.177725	-0.323915	0.0248208	0.0881281	-0.00244665
ARMC8	5.7234	5.7856	5.70829	5.65981	5.52371	5.63039	5.57192	5.11715	5.7553	5.55519	5.72461	5.76027	5.50607	5.76477	5.85862	5.71692	5.63944	5.47141	5.6384	5.78993	5.49214	5.69478	5.87913	5.77405	5.84078	-0.0614357	-0.343024	-0.250151	-0.201128	-0.262129	-0.0114086	0.376782	0.261709	-0.0762658	0.0378165	-0.111685	0.405264	-0.0035464	0.138773	0.152234	0.226098	0.635373	-0.150975	0.0869034	-0.375183	-0.00376113	0.0619582
ARMC9	4.54215	4.50375	4.48399	4.39977	4.47379	4.33643	4.52202	4.62804	4.50513	4.48386	4.32302	4.60204	4.38361	4.2589	4.30627	4.38864	4.32424	4.52039	4.41725	4.34629	4.42727	4.29661	4.51127	4.30112	4.48003	-0.204183	-0.0896614	-0.0366308	-0.00503905	0.075116	-0.138501	0.0916433	0.125873	0.102164	-0.115406	0.0160385	-0.137208	-0.0400815	-0.126919	-0.120076	-0.132634	0.0120471	0.019711	0.0921133	0.0975374	0.232321	0.116119
ARMCX1	8.05959	7.52044	8.09706	7.69559	7.44728	7.62681	7.33094	6.67447	7.91725	7.44499	7.82211	7.99644	7.65028	7.65649	7.82168	7.49032	7.72882	7.22242	7.55662	7.54849	7.95039	7.72882	7.60292	7.67795	7.48899	-0.556951	-0.503962	-0.814931	-1.47439	-0.690554	-1.1585	-0.545472	-0.281464	-0.787811	0.0507965	0.0112057	0.324678	0.474489	0.484283	0.474682	0.823411	0.478699	-0.0422134	0.371328	-0.0112057	0.141563	0.434395
ARMCX2	7.99822	7.61027	7.68754	7.83616	7.71253	7.56765	7.86845	6.97885	7.7323	7.51017	7.73615	7.64641	7.5976	8.21514	8.16441	7.22011	7.81421	7.95469	7.69876	7.70903	7.69275	7.60909	7.71572	7.68391	7.80109	-0.366415	-0.905817	-1.08057	-1.18576	-0.654947	0.14713	0.723125	0.396476	-0.531442	-0.312924	0.742228	-0.353603	-0.0107574	-0.0543327	-0.0926342	0.167619	0.292697	0.13617	0.58145	0.0107574	0.131584	0.813645
ARMCX3	7.88052	8.29161	7.72831	7.64097	7.35321	7.78656	7.71234	6.67788	7.55138	7.51097	7.7433	7.56051	7.53775	7.8076	7.95718	7.82318	7.51209	7.09598	7.74064	7.61605	7.7891	7.54433	7.58717	7.66888	7.41294	-0.381113	-0.480054	-0.467087	-0.816517	-0.295496	-0.657049	0.4799	0.30541	-0.0349684	0.0349684	0.100253	0.537375	-0.0937452	-0.132574	-0.347995	0.359268	0.665231	-0.0899811	1.00456	0.533649	0.598616	0.656457
ARMCX4	4.36281	4.21276	4.36389	4.23766	4.42363	4.49054	4.44861	4.49454	4.31281	4.52808	4.49829	4.23404	4.44268	4.42122	4.44971	4.39267	4.44408	4.68986	4.38325	4.47953	4.6215	4.47532	4.33962	4.33083	4.44208	-0.211391	0.682334	-0.21568	0.245719	0.272334	0.00446606	-0.476591	-0.599843	-0.0181131	-0.00446606	0.0449834	-0.155548	-0.0108099	0.17297	-0.209851	0.0280614	0.0548539	0.0435591	0.0154705	-0.0236793	0.125617	-0.12216
ARMCX5	6.86107	6.62508	6.14692	6.59679	6.25545	6.25215	6.05199	5.69848	6.47975	6.34727	6.38312	6.59412	6.37981	6.65831	6.28108	6.39515	6.52868	5.94808	6.00838	6.53724	6.4547	6.36351	6.3951	6.34932	6.39361	0.398827	-0.186961	-0.129207	-0.54074	0.325634	-0.202868	0.922492	0.621229	0.165956	0.342504	0.0447383	-0.0447383	-0.280741	-0.166927	-0.387975	-0.0553656	0.230947	0.117779	-0.073143	-0.0876279	0.257952	0.148534
ARNT	5.15491	5.11008	5.22952	5.21946	4.93491	5.08851	5.24123	5.20951	5.29768	5.12999	5.33044	5.22327	5.2793	5.26104	5.31327	4.95397	5.25762	5.23147	5.07262	5.13238	5.0455	5.35379	5.13619	5.29549	5.03911	-0.268881	0.305459	0.135691	0.0621311	-0.284615	0.0274544	-0.0564707	-0.14735	0.0684263	0.0485862	-0.0860291	0.16362	0.00495609	0.154118	0.151383	0.157836	0.181199	0.0988501	0.131839	-0.108875	-0.232963	-0.417005
ARNT2	6.58523	6.9823	6.85189	6.25207	6.43408	6.76282	6.63436	5.46908	6.48237	6.26413	6.14013	6.31705	6.24101	6.52027	6.51418	6.22345	6.51947	6.23966	6.04243	6.48965	6.82177	6.13025	6.04074	6.69358	6.49805	0.206337	-1.1627	-0.117502	-0.00558758	-0.321539	-0.465191	-0.603376	-0.519351	0.127463	-0.245512	0.718587	0.468911	-0.280982	0.44748	0.500985	0.191296	-0.33125	-0.0197215	0.178986	0.0556021	0.0055871	0.465395
ARNTL	6.8335	5.48986	5.65936	6.57147	5.9056	6.71648	6.70957	5.50239	5.73925	5.6557	5.97416	5.41632	6.01896	6.46562	5.59415	6.26197	5.52153	6.42513	5.48554	6.54778	5.46707	5.28875	5.45405	6.08699	6.0358	0.0762839	-0.289511	0.103645	-0.100279	-0.561319	0.00544476	0.0541322	-0.0317221	-0.0948846	0.278681	0.155142	-0.126154	0.531867	-0.0107193	-0.0458136	0.0945473	0.33626	-0.466282	-0.212943	-0.337785	0.415759	-0.0266442
ARNTL2	4.17344	4.0613	4.50779	4.17126	4.30641	4.55631	4.63683	4.33445	4.05189	3.9654	4.01524	4.11407	4.01202	4.20224	4.09375	4.05883	4.05189	4.22247	4.22766	4.0219	4.29655	4.22189	4.11696	4.12349	4.09219	0.115975	0.143204	1.32595	0.727368	0.0127907	-0.0219364	0.210855	-0.13596	0.0331049	-0.0259123	0.00988007	0.154887	-0.00988007	-0.161954	-0.0408697	-0.0906992	-0.170385	0.0311956	0.027319	-0.0331039	-0.176232	-0.158822
ARPC1A	9.06606	8.97484	8.51017	8.97932	8.59457	8.89777	8.62834	8.79122	9.35491	9.12293	9.1235	9.23897	9.43833	8.96892	9.0429	9.08372	9.18761	9.0071	9.12558	9.00536	9.13825	9.08946	9.05672	9.07608	9.33604	-1.10838	-1.31679	-1.54019	-0.506135	0.443582	1.56396	1.8359	2.05474	0.953777	-0.431221	-0.365372	-0.00728846	-0.733607	0.00728893	-0.228497	-0.194635	-0.0800543	0.721972	1.08599	1.04719	0.969688	0.907136
ARPC1B	8.39229	7.7281	9.69655	7.77492	7.82994	9.09803	9.31337	7.57402	8.27754	7.60684	7.50066	7.92909	7.18798	7.9099	7.81854	8.28588	7.73425	8.05675	7.59266	7.4688	8.02323	8.03828	7.57787	7.92813	7.94738	1.07446	-0.292583	0.0682898	1.74756	-0.122387	-0.290297	1.40171	1.45743	1.07703	-0.383176	0.301281	-0.0367222	-0.600258	-0.620685	-0.618734	-1.02845	0.2512	0.406265	0.751567	0.0354061	-0.0354061	-0.333855
ARPC2	9.95676	9.8945	10.3066	9.7308	9.72086	10.1118	10.3412	9.30347	9.83049	9.60077	9.62589	9.72493	9.59803	9.79738	9.75057	9.74464	9.51506	9.53784	9.71454	9.5648	9.76294	9.67005	9.68086	9.78811	9.68496	0.278697	-0.558622	-0.0415443	0.255561	-0.14338	-0.353169	0.327483	0.476506	-0.032259	-0.122106	0.232187	0.00933997	-0.171551	-0.0602846	-0.0667426	-0.241618	-0.582038	0.0206833	0.474217	-0.0312907	0.148002	0.08752
ARPC4	8.05459	7.53535	8.16336	8.04556	7.92338	8.23918	8.30439	8.06091	8.22141	8.18115	8.14961	8.30947	8.07447	7.98104	8.13508	7.99162	8.11574	8.36117	8.20172	8.1238	8.11472	8.10862	8.3356	8.24892	8.31892	0.676091	0.730943	0.743636	0.692325	-0.0639029	0.327368	-0.149975	-0.513374	0.170759	0.254685	0.269496	0.0159726	0.0276268	-0.0617137	-0.136758	0.0152616	-0.451396	-0.141742	-0.154976	0.14594	-0.421023	-0.312994
ARPC5	9.3704	9.06992	9.94968	8.99806	8.95531	9.46884	10.0732	8.42528	9.42822	8.9423	9.13095	9.13553	8.81885	9.03754	9.07987	8.53242	8.86557	8.94192	8.73635	8.93103	9.14027	8.99431	9.03522	8.9708	9.16049	-0.280207	-1.2653	-0.11155	0.476271	-0.678976	-0.689314	0.554378	0.212055	-0.786014	-0.288258	-0.144218	0.33777	-0.0311756	0.159507	0.0347824	0.397676	-0.253513	-0.356302	0.197126	0.332155	0.0624332	0.0311756
ARPC5L	8.34381	8.07745	8.39072	8.39446	8.15517	8.36292	8.42357	7.96126	8.271	8.13633	8.12906	8.30478	8.20779	8.39323	8.25967	8.44045	8.05359	8.07649	8.39829	8.24137	8.35855	8.14216	8.30773	8.38334	8.34878	0.400623	-0.0130587	0.363057	0.46314	0.122735	0.404109	0.49725	0.214335	-0.183757	0.0130587	0.132477	-0.167244	-0.418634	-0.504863	-0.398937	-0.519766	0.0851068	-0.448931	-0.298557	0.11547	-0.21336	-0.0455666
ARPIN	5.58305	5.32289	5.44634	5.60839	5.68303	5.58305	5.61384	5.7939	5.47572	5.7078	5.52132	5.58305	5.67415	5.5845	5.61676	5.50409	5.71051	5.94895	5.51246	5.66511	5.58305	5.74976	5.72352	5.8159	5.6353	-0.144508	0.270926	0.210522	0.024868	0.466723	0.183903	0.355036	-0.266609	0.0913115	-0.144809	-0.2292	-0.0169325	-0.0131798	-0.259278	0.0131798	-0.0194149	0.635995	0.0262499	-0.523333	-0.17394	0.0142517	-0.255191
ARPP19	8.0022	8.08767	7.75864	8.02827	7.83708	7.91333	8.04795	7.37134	8.18115	8.18257	8.1244	8.24366	7.97973	8.272	8.08767	7.77774	8.153	8.0106	7.88109	7.94699	7.83044	7.9719	8.23319	8.18889	8.28307	-0.486554	0.0784181	-0.827989	-0.785021	-0.504447	-0.0813872	0.171217	0.00576051	-0.362439	-0.218848	-0.0288614	0.15072	-0.0391531	0.0821028	-0.0903676	0.0928019	0.538886	-0.0038325	0.126137	-0.029761	0.262717	0.455581
ARPP21	3.55142	3.80375	3.73791	3.6516	3.80388	3.88635	3.78444	3.99709	3.59752	3.76274	3.68956	3.74677	3.74258	3.6714	3.67091	3.77975	3.61229	3.76036	3.7624	3.74226	3.85745	3.80516	3.76246	3.89397	3.68628	-0.00172854	0.308739	0.334024	0.13453	0.0614853	-0.151152	-0.315585	-0.318863	-0.0825729	-0.100478	-0.340005	0.0176649	-0.232915	0.274931	0.102291	0.0452967	-0.0499449	0.356396	-0.350685	0.00172854	-0.242447	0.0642767
ARR3	6.05677	6.03973	6.09388	6.14549	6.76361	6.07094	5.95797	6.64793	5.99932	6.32003	6.36195	6.47251	6.55002	6.35524	6.09958	6.22478	6.26495	6.95049	6.46735	6.00204	6.45773	6.2585	6.34397	6.63758	6.31694	-0.374198	0.693037	0.554602	0.64961	0.0511785	-0.134773	-0.490277	-0.252033	-0.0851488	-0.180041	-0.157552	-0.00216389	0.149208	-0.10945	0.0417194	0.349699	0.00216389	0.303971	-0.423828	-0.00908661	0.0660815	0.0392752
ARRB1	5.72505	5.79447	6.12797	5.77924	5.8029	5.91464	6.27131	6.22776	6.03082	5.88475	5.95716	5.88761	6.00761	5.86628	6.0125	5.76891	5.92706	5.97366	5.78693	5.77659	6.17883	5.81998	5.76413	5.96478	5.8464	-1.29256	-0.683816	-0.905926	-0.275311	-1.49825	-0.547858	-1.68043	-1.05045	-0.566074	0.113549	-0.0154368	0.834443	0.404176	0.50338	0.361792	0.492476	0.0173849	-0.0475616	0.661233	0.00561369	0.186529	0.101956
ARRB2	5.74276	5.43514	6.03942	5.76076	5.61837	5.43286	6.07995	6.00883	5.71255	5.91901	5.83587	5.97033	5.98798	5.93613	5.97821	6.1742	5.85835	5.8449	5.98413	5.79252	5.95584	5.69746	6.11084	5.96174	5.7965	0.0781527	0.111081	0.0771837	0.337646	0.0499005	0.275233	0.25911	0.200521	0.351635	-0.564836	-0.194217	-0.259327	-0.413163	-0.257295	0.0126076	-0.0360556	-0.405334	-0.0126076	-0.253626	0.0470719	-0.466615	-0.308247
ARSA	6.25983	6.15046	5.97004	6.38827	6.07298	5.85637	5.89468	6.82484	6.19224	6.27665	6.12313	6.28223	6.58986	6.31225	6.16327	6.50982	6.26099	6.54645	6.4083	6.33536	6.04804	6.48159	6.40636	6.32594	6.22669	0.733047	-0.448739	-0.270561	0.338605	0.605359	-0.1797	0.693243	0.228293	-0.281363	0.0196576	0.268226	-0.331006	-0.173765	-0.393476	-0.0762754	-0.284663	-0.735015	0.186317	0.0972314	0.274255	0.487185	-0.0196581
ARSB	6.46136	6.36229	5.1495	6.42084	6.16004	5.73587	5.67188	5.55679	6.39178	5.78382	6.22988	6.10626	6.15119	5.49662	6.04408	6.0296	6.53264	5.42548	6.02354	5.98364	5.80142	6.02312	6.73922	5.86597	6.37109	1.31514	0.00627756	0.0284343	-0.786743	1.24812	0.325406	0.090178	-0.0219469	0.362502	-0.148733	0.0153594	-0.295097	-0.0237012	-0.00965357	-0.445201	-0.00627756	0.560547	-0.459331	-0.536836	-0.448231	0.448745	0.31259
ARSD	6.01929	6.40498	6.41094	6.14109	6.27772	6.38684	6.4478	6.02051	6.45243	6.60194	6.55043	5.95403	6.48466	6.29998	6.5233	6.58955	6.49812	6.1067	6.17237	6.27617	6.4388	6.65838	6.18003	6.31474	6.04601	0.142755	0.5551	0.648332	0.028542	0.259895	0.14948	0.25467	0.0858185	0.0211294	-0.102106	-0.0717998	0.0217857	-0.0439434	-0.294626	-0.189383	-0.167674	-0.161254	0.0175505	-0.216354	0.0113199	-0.0444515	0.0243113
ARSE	8.65991	7.40384	7.61621	8.56134	7.23848	6.58523	7.66924	8.72608	9.0684	8.98746	9.15032	4.54538	9.5075	8.56061	8.92789	9.19776	8.71307	8.6504	8.48719	8.53165	8.85146	9.34843	8.70828	7.59388	8.7506	0.426441	-0.094224	-1.50771	-1.82297	1.9337	1.62506	1.50123	1.35369	1.45087	1.05577	-0.970929	-0.820848	-0.403502	-0.983158	-1.91554	-0.545083	-0.76426	0.665551	0.282302	0.544031	-0.032764	0.0327635
ARSF	8.25742	8.85898	6.93846	8.32223	8.08426	7.63877	7.74403	8.45214	8.18481	8.32078	8.43475	8.24828	8.35311	8.31229	8.283	8.70114	8.66997	8.30393	7.90817	8.29219	8.28258	8.42613	8.23542	8.07434	8.4493	-0.200042	0.266093	-0.324123	-0.166256	0.314075	0.621324	-0.916387	-0.515273	-0.381849	-0.26048	0.377011	0.140729	-0.0151739	-0.0782881	0.419087	0.185616	-0.169745	0.188833	-0.510686	0.272888	0.895163	0.0151734
ARSJ	5.35101	5.1388	4.9929	5.15902	4.88923	4.95999	5.32619	4.51978	5.22699	4.74852	4.97666	4.97207	4.80784	4.69365	4.7056	4.50684	4.87952	4.52576	4.68847	4.80445	4.71402	4.62063	4.65772	4.74317	4.78187	0.250526	0.127392	0.207133	-0.0629606	-0.218642	-0.358152	0.451455	0.333152	0.635295	-0.00213432	0.172928	-0.215279	0.219673	0.0404148	-0.149518	-0.0452232	-0.0519247	0.00213432	0.379269	-0.319883	-0.164644	-0.0298939
ART1	5.05148	5.12572	5.53182	5.05018	5.5171	5.16008	5.15925	6.1036	5.14888	5.19197	5.07415	4.99493	5.18544	5.03423	5.13764	5.26543	5.36321	5.33908	5.4952	5.43057	5.20741	5.16365	5.12788	5.16365	5.41324	-0.216379	0.685489	1.14415	1.11841	0.0505772	0.0727367	-0.459013	-0.381515	0.0960817	-0.165859	-0.0357294	0.134864	0.184423	-0.165859	0.0375767	-0.0941515	-0.144052	-0.261004	-0.181683	0.0783424	0.0357294	-0.188114
ART3	3.83084	3.99906	3.7943	3.79275	4.02762	4.05465	3.84156	3.74378	3.94014	4.19554	3.81062	3.82586	3.7836	4.07215	4.07821	3.90111	3.90748	3.96391	3.84815	3.92568	4.08643	4.02194	3.9107	3.81987	3.91182	-0.115347	0.484236	-0.221089	-0.00857353	-0.0784011	-0.0333972	-0.244227	-0.392474	0.00463295	0.142863	-0.129444	0.340265	0.0568719	0.213683	0.237259	-0.00463295	-0.0165596	0.124531	-0.185693	0.127857	0.0264506	0.385111
ART4	4.54979	4.54623	5.01823	4.51579	4.28433	4.07693	4.63948	4.95904	4.4109	4.53196	4.61296	4.12338	4.50324	4.62511	4.68442	4.4576	4.28695	4.86246	4.42615	4.21792	4.43941	4.06193	4.41065	4.51763	4.64628	-0.181832	0.821952	0.182731	-0.132026	-0.131038	-0.126766	-0.445537	-0.398112	-0.0765958	0.758244	-0.0689807	0.0161362	0.065145	0.456914	0.766404	0.50188	0.0254264	0.346104	0.737131	-0.132624	-0.128634	-0.0161362
ARTN	4.47479	4.7045	4.53255	4.64072	4.74816	4.59675	4.31848	5.02417	4.63172	4.79594	4.73798	4.6734	4.651	4.70069	4.8281	4.79754	4.87954	4.95217	4.53122	4.99754	4.60702	4.62229	4.79019	4.68559	4.77343	-0.146008	0.491409	0.0963888	-0.0840553	0.507513	0.374918	0.148485	-0.0933183	0.0292606	-0.0381029	0.0976362	-0.210034	-0.0847634	-0.31859	-0.00415087	0.211181	-0.26337	0.0694812	-0.122676	0.203078	0.232196	0.199523
ARVCF	7.26402	7.14838	7.09192	7.37211	7.47072	7.43027	7.11469	8.06346	7.28444	7.4357	7.3392	7.3688	7.47006	7.47058	7.24669	7.52063	7.3635	7.72569	7.58488	7.44636	7.54523	7.33223	7.34764	7.2167	7.47596	-0.0604484	0.691324	0.555712	0.246965	0.473634	0.244203	-0.628257	-0.215964	0.0944078	-0.053931	-0.0241404	-0.0259852	-0.018386	-0.0603171	0.064106	-0.0548232	-0.186552	0.145963	-0.331413	0.100794	0.000984728	-0.106092
ASAH1	11.1997	11.0161	10.4434	11.028	10.9949	10.7592	10.9075	10.1964	11.0238	10.7691	10.9568	10.9503	10.7939	10.8984	10.9301	10.7949	10.9304	10.6755	10.7287	11.0771	10.7278	10.9203	11.0903	11.123	10.9383	0.129145	0.0878288	-0.0665481	-0.04574	0.605171	0.0702845	0.0105158	0.073477	-0.0111299	-0.170993	-0.0735956	0.00533474	0.0440413	-0.0792271	0.0424825	0.0163234	0.201272	-0.225054	-0.196004	-0.0460994	0.0442637	0.114924
ASAP1	5.18247	5.28992	5.59904	5.0814	5.02903	5.05722	5.67105	5.09422	5.19212	5.17121	5.11709	5.06855	5.11488	5.1947	5.33353	5.08053	4.92539	5.35401	4.97214	5.0332	5.07303	5.23137	5.06061	5.11721	5.05117	-0.16256	-0.0686827	-0.142548	0.176939	0.0151224	-0.057436	0.514699	-0.0946579	-0.25736	0.0637398	-0.229751	0.342013	0.0438008	0.141234	0.227278	0.107511	0.00876713	-0.00876713	1.00497	-0.120629	-0.0656576	-0.270989
ASAP1-IT1	4.28467	4.29098	5.05409	4.51126	4.73212	4.69844	4.91567	4.66112	4.27569	4.52167	4.54522	4.44922	4.69308	4.48921	4.54739	4.8231	4.35489	4.54391	4.55308	4.43761	4.58921	4.61085	4.32481	4.58233	4.50165	-0.256108	0.561289	0.268728	0.226722	-0.0241103	0.111171	-0.280541	-0.338791	-0.00349235	0.0445065	-0.100261	0.0144901	0.114316	0.00349235	-0.0587492	0.018075	0.186436	0.148496	-0.268965	-0.197253	-0.0681601	-0.204962
ASAP2	8.38036	9.48745	8.09878	8.48426	8.64942	8.865	8.85666	7.72712	8.79113	8.39157	8.29504	8.2654	8.6046	8.99679	8.86394	8.31139	8.98787	8.43685	8.45471	9.07802	8.74119	8.36535	8.33013	8.9175	8.93143	0.145277	-0.101533	-0.364667	-0.53194	-0.356661	1.10223	0.733541	0.311852	-0.344705	0.311717	0.442611	0.288112	-0.193167	0.165843	0.101533	0.613431	0.62214	-0.604795	-0.103311	-0.226083	-0.390162	-0.261561
ASAP3	6.55527	6.49153	6.50029	6.69324	6.51497	6.71379	6.50846	7.07936	6.69903	6.76894	6.71524	6.49058	6.75472	6.82369	6.83784	7.09897	6.78127	6.93938	6.83657	7.03673	6.64194	6.7348	6.67774	6.94561	6.76634	0.394459	0.492302	-0.452168	-0.167562	0.124467	0.825449	0.46626	0.194423	0.276938	-0.0999894	-0.114279	-0.0253565	0.0578432	-0.10227	-0.10569	-0.165548	-0.0344784	0.0567415	-0.177531	0.229962	-0.00998545	-0.207907
ASB1	4.50128	4.44566	4.54108	4.52761	4.58198	4.66941	4.61994	4.42757	4.53027	4.67101	4.5606	4.50506	4.52139	4.50603	4.54847	4.44899	4.54408	4.65822	4.6226	4.58005	4.52863	4.61813	4.58187	4.64022	4.50826	0.0219193	-0.525069	0.00829863	-0.352762	-0.410311	-0.233558	-0.232524	-0.00103665	-0.309814	-0.066308	-0.023946	0.618211	0.23782	0.284173	0.240112	-0.0241525	-0.148648	0.00954545	0.260258	0.123425	0.125194	0.0986598
ASB13	9.43469	9.3027	8.68201	9.6843	9.80323	9.29462	8.95752	9.72428	9.49586	9.83126	9.79	9.63227	9.65045	9.46444	9.11699	9.4954	9.76452	9.90815	9.56791	9.53044	9.35613	9.68962	9.74128	9.59073	9.49454	0.324753	0.0356665	-1.21666	-0.0356665	0.732105	0.409712	0.573641	0.6669	0.582814	0.39358	-0.37512	-0.826273	-0.264561	-0.361375	-0.50248	-0.345711	-2.57869	0.154144	-0.435866	0.261641	0.18804	-0.0843124
ASB4	3.98963	3.91093	4.34527	4.1817	4.38042	4.2531	4.11224	4.47676	4.11892	4.12626	4.07446	4.15638	4.20451	4.10781	4.06929	4.23503	4.24192	4.34345	4.35045	4.22901	4.27324	4.03567	4.12562	4.17571	4.18105	0.0117328	0.298638	0.264434	0.199765	-0.0766174	0.0517066	-0.140301	-0.149416	0.0370119	0.0175648	-0.0925068	0.0770328	-0.0149927	0.0966773	0.0250874	0.144715	-0.065184	0.171407	-0.117744	-0.0878994	0.0661269	-0.0494548
ASB6	6.49189	6.41938	6.43617	6.59014	6.4183	6.73608	6.34522	6.85034	6.36313	6.74372	6.46565	6.62227	6.66452	6.78235	6.53089	6.48031	6.47289	6.88215	6.59516	6.51007	6.54464	6.27577	6.50606	6.68352	6.48056	0.363785	-0.409954	0.0112839	-0.626886	0.365909	-0.00523281	-0.259425	-0.249245	0.184731	0.0401058	0.141303	-0.0490031	0.126215	0.00523281	-0.146471	-0.0727963	-0.997706	0.624386	0.557034	0.379767	-0.0335503	-0.110701
ASB7	5.72775	5.7748	5.17865	5.87394	5.77567	5.38303	5.52122	5.64596	5.5128	5.66139	5.53593	5.66602	5.70873	5.6389	5.57309	5.42321	5.70393	5.85325	5.56899	5.68729	5.27104	5.66575	5.85495	5.6227	5.7221	-0.110317	1.06313	0.758535	0.419723	0.247033	-0.0732565	-0.61576	-0.232181	-0.0959806	-0.0994043	0.0819607	0.173517	-0.197603	-0.181305	0.220463	0.139314	0.186179	-0.0526814	-0.154601	0.0526814	-0.257688	0.0899763
ASB8	7.07873	7.31275	6.23332	7.05892	6.82657	6.46477	6.58858	7.01862	6.85987	7.02653	7.08846	7.13776	7.0964	7.08655	6.97591	7.01833	7.17644	7.13787	6.98221	6.99885	6.77923	6.91047	7.2043	7.06457	7.10672	-0.393102	-1.19716	-1.2147	-1.1031	0.360585	0.248624	0.478259	0.191474	0.329827	0.0380774	-0.436894	-0.571094	-0.0380774	-0.494641	-0.251052	-0.329856	0.341355	0.174817	-0.180104	0.3989	0.841438	0.532196
ASB9	7.49059	6.86298	5.52263	7.86886	7.08493	6.20565	5.79396	7.45311	6.89155	7.18122	7.87908	7.95757	7.64962	7.73301	7.23986	7.70268	7.74828	6.86149	7.54909	6.93161	7.58278	7.69337	7.68337	7.59746	7.35423	-0.267308	0.555882	-1.24794	-0.926364	0.0377417	0.0694828	0.0662804	0.180525	-0.553739	0.295827	-0.452285	-0.309793	0.382626	-0.56114	0.222461	0.281358	0.00561523	0.172297	-0.53752	-0.22089	-0.00561523	-0.145267
ASCC1	6.90106	6.63915	6.49752	6.70561	6.50669	6.71571	6.8415	6.06979	6.74921	6.58297	6.64143	6.88785	6.58983	6.82712	6.62154	6.40112	6.68132	6.49464	6.66081	6.89218	6.42725	6.69246	6.77519	6.60049	6.9905	-0.251304	-0.0095129	0.157771	-0.655244	-0.517851	-1.2447	-0.640668	-0.999652	-0.628912	0.378396	0.206751	0.211502	0.434198	0.635453	-0.029027	0.236584	0.259748	-0.477099	-0.140008	0.0095129	0.156908	0.456326
ASCC2	5.69054	5.82676	5.39848	5.71948	5.40852	5.22515	5.24761	5.60575	5.65144	5.83311	5.78735	5.69807	5.64981	5.95757	5.48876	5.88515	5.74431	5.88003	5.80868	5.65054	5.37552	5.83115	5.75787	5.65556	5.55444	-0.396919	-0.668014	-1.4403	-0.966978	-0.0959573	0.43714	-0.480062	-0.241042	0.552922	0.0265551	1.01922	-0.00847959	0.0027585	-0.197619	0.115237	-0.00275803	-0.703781	0.860799	0.589526	1.16428	0.793971	0.475084
ASCC3	5.59179	5.2937	5.4065	5.27637	5.09116	5.41085	5.46621	5.05939	5.351	4.95132	5.18902	5.31885	5.16634	5.13221	5.11651	5.16043	5.20611	5.09383	5.07851	5.21739	5.12282	5.2141	5.11771	5.08721	5.11509	0.141156	-0.301588	-0.308831	-0.0410547	0.104057	0.0354691	0.771883	0.864526	-0.1228	-0.445157	-0.0354691	0.189297	-0.159439	0.118198	-0.0995202	-0.045022	-0.181113	-0.141702	0.919192	0.154099	0.264833	0.265159
ASCL1	4.01468	4.05222	4.06091	4.09426	4.23654	4.0839	4.05678	4.65767	3.98576	4.13254	4.06923	4.07226	4.05918	4.1002	4.12222	4.07894	4.0794	4.34341	4.18701	4.18684	4.26631	4.04781	4.10738	4.07084	4.08142	-0.0504935	0.278916	0.319586	0.104681	0.0749028	0.161717	-0.151969	-0.266381	0.108445	-0.074252	-0.00626337	0.0852927	-0.0661864	0.0284014	-0.0429458	0.0363574	-0.0598143	0.0144264	-0.178531	0.0831728	0.0488789	-0.0329447
ASCL2	3.52276	3.52035	3.37847	3.4835	3.56434	3.31356	3.63375	3.51627	3.44727	3.44198	3.35455	3.36886	3.54272	3.50433	3.33283	3.42937	3.49871	3.58632	3.4831	3.38951	3.46312	3.46252	3.45672	3.39233	3.49332	-0.116014	0.120158	0.242811	0.129745	0.0011375	0.102083	-0.0011375	0.085592	-0.0329232	0.0727732	-0.0436215	-0.0571413	0.129354	0.00181317	-0.0361507	-0.0271449	-0.0803857	-0.0937893	-0.0117946	0.181162	-0.0681739	0.0446179
ASCL3	4.97926	4.94644	5.35905	5.16341	5.47605	4.87612	5.00013	5.96873	5.05346	5.07756	5.00994	5.09783	5.17147	5.3028	5.22841	5.1628	5.16103	5.57962	5.40437	5.4573	5.31204	4.8976	5.23244	5.07861	5.03089	0.0569086	0.663039	0.859578	0.92086	0.00238037	0.000276	-0.248107	-0.149059	0.254469	-0.0907893	-0.304667	-0.063344	0.382089	0.0715795	-0.000276	0.234111	-0.47815	0.004529	-0.147228	-0.412486	-0.145255	-0.0476174
ASF1A	7.3372	7.02436	7.14011	7.25883	6.52608	6.68839	6.91178	5.95454	6.73656	6.77511	6.74471	6.94723	7.01234	6.85247	6.72228	6.65317	7.07328	6.84999	6.54982	7.02339	6.52513	6.82156	6.82994	6.80715	7.11871	-0.154923	-0.625478	-0.671335	-0.85056	-0.64233	-0.498542	0.338289	0.471619	-0.367053	-0.0808043	-0.507448	0.226274	-0.162213	0.0673845	0.0102365	0.418074	0.675883	0.245652	0.33961	0.0855794	-0.0789506	0.428695
ASF1B	5.6097	5.60104	5.96617	5.6061	5.88374	6.16338	5.83064	6.0622	5.71809	5.50998	5.49618	5.49486	5.47996	5.36986	5.68718	5.83931	5.42215	6.15196	5.84588	5.47876	5.82657	5.61945	5.69835	5.72555	5.44111	0.31236	0.650482	1.09359	1.19905	-0.0693221	0.183887	0.391052	-0.148921	0.0693221	-0.0723343	-0.265103	-0.210017	0.139355	0.139145	-0.22217	-0.113767	-0.410346	0.0919256	-0.287392	0.177436	-0.24296	-0.155868
ASGR1	4.05974	4.26003	4.5393	4.25424	4.37309	4.43817	4.37859	4.29541	4.02396	4.18832	4.24367	4.22075	4.21739	4.12249	4.14516	4.22784	4.32546	4.53498	4.25557	4.21259	4.49678	4.0244	4.0709	3.95455	4.11171	-0.198077	0.395191	0.53715	0.431437	0.145965	0.324512	0.0599494	-0.0876751	0.376158	-0.312408	-0.0977964	-0.15767	-0.202698	-0.489404	-0.0858898	-0.242368	0.100131	0.138237	-0.105133	0.285421	0.229672	-0.0599494
ASGR2	6.28832	6.76483	6.10225	6.59132	6.51769	6.23544	6.80249	6.6976	6.17194	5.93448	6.24227	6.32798	6.25005	6.31136	6.31766	6.54734	6.02951	6.09252	6.45436	6.36389	6.45132	6.13669	6.51125	5.97196	6.27423	-0.186969	0.606117	0.474974	-0.123417	0.138253	0.691969	-0.927051	-0.37597	-0.12363	-0.17883	0.308569	0.00952625	-0.132747	0.158903	-0.00952625	0.157063	-0.333201	-0.116557	-0.527499	0.336566	0.158312	0.0165329
ASH1L	6.37595	7.06137	6.55006	6.63451	6.54014	6.56672	6.33186	6.88803	6.52536	6.67955	6.61071	6.48735	6.68207	6.76957	6.83025	6.60954	6.39965	6.77977	6.66809	6.58869	6.54881	6.83061	6.30097	6.56975	6.38005	-0.347026	0.958381	0.334125	-0.107069	0.431031	0.217652	-0.127546	-0.195719	-0.30891	0.000648	-0.108113	-0.0423241	0.305941	-0.080153	0.146655	0.00756407	0.0601444	-0.000587	-0.0092144	-0.106446	0.128964	0.000587
ASH2L	9.041	8.81052	8.8423	9.02253	8.85755	8.69261	8.90694	8.98465	8.94643	8.76989	8.90277	8.81349	8.72491	8.71814	8.69948	8.69116	9.06523	8.96202	8.60272	8.51662	8.79074	8.71096	8.91828	8.75604	8.74967	-0.180284	-0.184225	0.180635	-0.000229	-0.0196028	-0.229018	-0.260096	-0.295787	-0.00975418	-0.190255	-0.53479	0.000229	0.11732	0.129529	0.204682	0.16146	-0.0389738	0.136432	0.00774765	0.299289	0.0304003	0.146028
ASIC1	5.15256	5.28029	5.35334	5.41996	5.38913	5.40837	5.22091	5.96903	5.21722	5.21261	5.15383	5.07827	5.20252	5.13885	5.25195	5.48532	5.31571	5.57233	5.40953	5.3194	5.48148	5.39241	5.36857	5.28324	5.41738	-0.21678	0.498945	0.21032	0.272447	-0.246689	0.0343125	-0.254971	-0.353111	-0.149187	-0.00335026	-0.133175	0.0628467	-0.0515914	0.00419879	0.064693	0.0797303	-0.112125	-0.046231	-0.330137	-0.0332317	0.10798	-0.108319
ASIC2	4.60361	4.33019	4.71895	4.82612	4.8017	4.79788	4.82999	5.13679	4.65285	4.80427	4.55078	4.65082	4.76497	4.74169	4.68631	4.4655	4.61223	5.12577	4.66755	4.73655	4.8548	4.6215	4.84625	4.8012	4.55547	-0.2014	0.663085	0.870295	-0.0786295	0.00956011	-0.0687237	0.0122771	-0.244693	0.00375366	-0.0466242	0.0907764	0.102364	-0.102885	-0.255009	0.105091	0.157013	-0.119617	-0.160209	-0.0267277	0.0637164	0.290624	-0.00375366
ASIC4	5.47335	5.39193	5.27778	5.61018	5.87176	5.45708	5.33611	6.13777	5.52036	5.50585	5.52368	5.51716	5.69246	5.54204	5.52368	5.49012	5.56791	6.23515	5.6245	5.59436	5.53632	5.42452	5.74205	5.53103	5.77641	0.0706043	0.839698	0.769034	0.470814	0.135434	0.247049	-0.267052	-0.3703	0.150827	-0.173863	-0.0764294	0.0232434	-0.0312414	-0.0699701	-0.111825	-0.0232434	-0.285343	0.189026	-0.23138	-0.124786	0.120815	0.0754089
ASIP	4.66446	4.7051	4.79568	4.49	4.85272	5.45928	4.99211	5.52218	4.61105	4.83559	4.75038	4.87744	4.68555	4.64173	4.65521	4.82317	5.1168	4.91699	4.91424	4.85071	4.71524	4.64503	4.85781	4.89138	4.60267	0.0118599	0.939119	0.159126	0.260818	-0.0026741	0.0550623	0.0235772	-0.121516	0.260669	-0.0267591	-0.113399	-0.11805	0.225503	-0.0407782	-0.061965	0.12864	-0.292046	-0.272039	-0.0651178	0.0157166	-0.0237226	0.0026741
ASL	9.21552	8.84974	7.9686	9.54765	9.59844	9.32623	8.30841	9.20564	9.55993	9.46278	9.78943	9.21467	9.7141	9.25429	9.0666	9.3537	9.17228	9.12087	9.35894	9.25531	9.3039	9.35059	9.60498	9.27168	9.48169	0.968948	-1.48648	-2.30937	-1.30045	1.68784	1.82244	0.154264	0.461557	0.583581	0.0474081	-0.32799	-0.941958	-0.0693588	-0.618217	-0.390899	-1.75899	-2.10108	0.547724	0.00540352	0.529928	0.574304	-0.00540352
ASMT	4.05016	3.96855	3.89145	4.06714	4.03971	4.08109	3.86046	4.67331	3.94525	3.98116	3.9958	4.05637	4.05023	3.95897	4.00051	3.96764	4.05831	4.15889	4.21096	4.04102	3.98607	3.95326	4.00976	4.04051	4.0886	-0.143401	0.141924	0.0358539	0.0746834	-0.00239921	0.0471225	-0.163604	-0.0207381	-0.0152571	-0.230571	-0.0628119	-0.037564	-0.0004251	0.155538	0.0401063	0.0153391	-0.0754163	0.172535	0.00389528	0.00455546	0.174477	0.0232134
ASMTL	7.35376	7.57175	7.13191	7.43141	7.50555	7.54595	7.42084	7.3841	7.5525	7.45358	7.69494	7.93431	7.64398	7.62525	7.42089	7.71622	7.52659	7.56695	7.69391	7.58172	7.5837	7.43921	7.80961	7.68637	7.73648	-0.577117	-1.52871	-0.905789	-0.556439	-0.154325	-0.135852	-0.724962	-0.0902556	0.484283	0.129482	-0.0130768	0.239476	0.0857558	0.432345	-0.0226617	-0.665864	-1.06088	0.778308	0.491268	1.14036	0.472401	0.474668
ASMTL-AS1	4.51301	4.59416	4.5773	4.60202	4.97344	4.68473	4.74297	5.14072	4.5531	4.71742	4.59299	4.5977	4.70134	4.57209	4.63353	4.78028	4.69723	4.81756	4.69586	4.58251	4.96889	4.57638	4.8407	4.70634	4.71191	-0.318316	0.76661	0.449937	0.758551	0.047524	-0.0294418	-0.0832586	-0.252112	-0.131632	-0.025723	-0.03543	0.227485	-0.221627	0.0717096	-0.00907326	0.0846472	0.302251	0.428437	-0.10376	0.205908	-0.120001	0.00907326
ASNA1	8.70806	7.84777	8.05031	8.69436	8.53197	8.1986	8.28214	8.53312	8.3017	8.63033	8.47411	8.80139	8.811	8.21977	8.13427	8.65358	8.65602	8.62732	8.72393	8.42068	8.32883	8.62783	8.73366	8.4668	8.64835	0.286684	-1.53895	-1.53741	-0.266781	1.63172	1.32377	0.593308	0.593337	0.347437	-0.0643606	-0.0342555	-0.285455	-0.686205	-0.571704	-0.710353	-1.45261	-2.11072	0.375843	0.0342555	1.28486	1.16977	0.84755
ASNS	5.49886	5.42564	5.7886	4.81963	4.90604	5.93308	5.54495	4.41635	5.42564	4.8121	5.11349	4.94409	4.67567	5.55696	5.3077	4.86212	5.15347	4.64059	5.12679	5.32444	5.22852	5.07044	4.28545	5.15683	5.06075	-0.34268	-0.937262	0.194827	-0.263847	-0.723441	-1.63946	0.283174	-0.0729361	-0.557244	-0.398239	0.363181	0.108893	-0.0472817	0.142428	-0.206822	-0.26596	0.0472822	0.449359	0.833162	0.482479	0.268218	0.431113
ASNSD1	8.33798	8.16428	7.85937	8.14826	7.91925	7.86896	8.02065	7.89163	7.97113	8.07375	8.04004	7.79819	8.02819	8.09406	8.03388	8.05745	8.27134	7.76963	7.92086	7.97526	7.54853	8.13504	7.96041	8.09593	7.76265	0.303097	-0.545117	-0.409873	-0.516658	-0.497914	0.796599	1.54041	1.4887	0.257195	0.564459	0.0855131	-0.155143	-0.0558977	-0.312814	-0.293364	0.210979	0.90122	0.0558977	-0.447428	-0.360082	-0.205126	0.184201
ASPA	9.49041	9.31564	7.27602	9.23381	9.52612	8.55656	8.6341	9.36715	9.3241	10.0507	9.63894	10.1157	9.93317	9.70342	9.68361	9.5049	9.96535	9.39243	9.78822	9.62304	9.37432	9.73218	10.1284	9.5299	9.72797	-0.223503	0.43202	-4.15448	-1.265	0.866921	0.414428	-0.712925	0.394734	-0.655892	0.420068	-1.15343	-0.664977	-0.0219078	-0.147608	0.205551	0.0219078	0.52323	0.284698	-0.988909	-0.473781	0.0768728	0.064208
ASPH	5.99588	5.85882	5.85223	5.88298	5.7762	5.66595	5.80073	5.34728	5.91556	5.73349	5.90796	5.91175	5.78484	5.75805	5.72357	5.641	5.82093	5.80831	5.61983	5.89477	5.68758	5.81462	5.87961	5.73783	5.81646	-0.209455	-0.287912	-0.313375	-0.118683	-0.237158	0.121558	0.451708	0.207867	-0.482679	-0.0535655	-0.198727	0.437693	0.373978	0.0628555	0.148043	0.212278	0.144645	-0.138343	-0.00689578	-0.22003	0.0508646	0.0583779
ASPHD1	5.43219	5.48446	5.76359	5.30474	5.73226	6.02068	5.76985	5.25349	5.22694	5.08878	5.22137	4.98465	5.15632	5.1873	5.15034	5.32335	5.11945	5.59824	5.07171	5.1647	5.20189	5.24414	5.17319	5.14143	5.18028	1.0396	0.093863	0.0636234	0.22665	0.306843	-0.164004	-0.289844	-0.689808	0.127085	-0.409757	0.151523	0.0728292	-0.155663	-0.184398	-0.0652485	-0.313264	-0.0370832	-0.0912643	-0.292564	0.0856276	0.0742044	0.0370832
ASPM	3.71346	3.76723	3.97163	3.69752	3.92874	3.88384	3.86387	3.79218	3.69596	3.71599	3.62676	3.64781	3.68764	3.61884	3.69976	3.77122	3.77701	3.70887	3.76327	3.75002	3.74732	3.73435	3.58311	3.72647	3.65763	0.0541501	0.0268188	0.298433	0.193332	-0.0865665	-0.180203	1.16318	-0.293932	-0.291891	-0.0881834	-0.276563	-0.0110655	0.066721	-0.0181351	-0.0343027	0.0432959	0.295087	0.256118	-0.0448737	0.0284958	0.0110655	-0.0345683
ASPN	6.25782	6.26532	5.56733	5.62034	5.73179	4.7808	5.33498	5.11538	6.6711	6.12354	6.26012	6.14198	6.08817	6.21028	6.64927	5.19364	5.64388	5.95158	5.65345	5.43728	6.41261	5.94009	5.53469	5.84879	6.20259	1.36597	-0.719222	0.0342598	-1.20534	0.51065	-0.00144482	0.611502	0.399218	-0.0654836	0.642654	-0.106154	0.356992	-1.15474	0.00144482	0.3693	0.361422	0.755518	-0.368173	-0.180142	-0.757303	-0.909761	-0.715446
ASPSCR1	5.99025	5.65816	5.13749	5.97333	5.65642	5.56589	5.57897	5.81587	5.87509	6.12263	5.81677	6.15703	5.64636	5.53661	5.48031	5.87288	5.81072	5.43722	6.34047	5.30689	5.47571	5.8185	6.05064	5.78688	5.88468	-0.0304232	0.00823498	-0.880187	-0.884031	0.998613	0.738163	0.159809	0.196517	0.400003	0.0378408	-0.0204964	-0.255101	-0.606239	-0.579899	-0.656711	-0.646129	-0.258258	0.624978	-0.00823545	0.571879	0.639071	0.229963
ASRGL1	8.98112	9.84123	7.60079	9.26675	8.77936	8.85503	9.15844	8.22645	8.39133	8.92272	8.56909	10.1633	7.90309	9.43233	9.15845	9.33558	8.62092	9.29761	9.42368	9.34767	8.3746	9.0436	9.74642	9.27421	8.99094	0.475121	-0.793363	0.000735	0.501392	-0.435576	1.90242	0.417052	0.785279	-0.439577	-0.493746	0.809912	-0.291257	-0.807708	-0.241418	-0.000735	-1.59541	1.60265	-0.0713568	-0.101647	0.794826	1.32684	0.320563
ASS1	12.6725	12.0938	10.6177	12.7244	12.6413	11.8218	11.1186	13.1372	12.8469	12.6165	12.3722	13.2382	12.8668	12.7025	12.6037	12.8519	12.7667	12.5252	13.0033	12.7046	12.5718	12.6456	12.8788	12.9853	13.0235	0.18278	-0.573179	-3.44182	-1.23252	0.72264	1.20868	0.822736	0.636733	0.163767	0.483089	-0.239435	-1.10526	-0.163767	-0.636763	-0.864082	-1.4021	-0.397599	0.187639	-0.494658	0.493872	0.390446	0.420896
ASTE1	6.1699	6.42204	6.04308	6.26565	6.20821	6.3577	6.52951	6.56488	5.9761	6.27823	6.03818	6.13907	6.31642	6.30931	6.20763	6.18308	6.13961	6.06447	5.9825	6.38156	5.64781	6.16899	5.98179	5.85944	6.09412	0.255067	-0.300764	0.559713	0.172516	-0.0871787	-1.08114	-0.276139	-0.15257	-0.0828695	0.144978	-0.120723	-0.0321646	0.0321646	0.110901	0.0709639	-0.360713	0.516525	0.0865369	0.528457	-0.106197	0.112887	-0.231851
ASTN1	3.73503	3.63528	4.20181	3.58889	3.63828	3.73503	3.93443	3.73064	3.78047	3.82841	3.5712	3.60605	3.8472	3.58893	3.95452	3.75327	3.6893	3.75218	3.71908	3.68125	3.60958	3.71858	3.85001	3.69855	3.86617	-0.00645447	0.151534	0.199442	0.880323	0.0604258	-0.0564041	-0.129707	-0.127088	-0.134376	0.0693669	-0.00437641	-0.0313463	-0.0596991	-0.0318999	0.15674	0.119271	0.171954	0.193618	0.00437641	0.0830445	-0.0426154	-0.0272918
ASTN2	4.61846	4.49415	4.94921	4.53939	4.67447	4.64279	4.7165	4.54199	4.58487	4.57247	4.72718	4.53445	4.64066	4.47493	4.82988	4.83911	4.68541	4.48505	4.68051	4.47203	4.6566	4.5213	4.74222	4.67793	4.38302	0.172405	0.902403	0.00706434	0.0605071	0.901704	-0.0104041	0.249877	-0.0626578	0.179796	0.24465	-0.296566	-0.321716	-0.441807	-0.3549	-0.378905	-0.00714517	0.128546	-0.29224	-0.193613	0.386195	-0.226763	0.110902
ASUN	7.18872	7.06761	7.10737	6.95326	6.78902	7.09168	7.15941	6.33813	6.89295	6.81869	6.89643	6.93611	6.82232	6.87169	6.61083	6.81923	6.64676	5.73729	6.93264	6.85126	6.56656	6.91541	6.973	6.75233	6.67328	0.391944	-0.47546	0.0695229	-0.142279	0.767209	-0.043313	1.23179	1.17182	-0.34102	-0.256702	-0.127657	-0.0536518	-0.378056	-0.00360298	0.0667934	0.00360298	0.920889	-0.270004	0.120986	-0.151811	0.0409088	0.372533
ASXL1	6.3082	6.41527	6.38621	6.3126	6.39639	6.55168	6.26032	6.47903	6.61928	6.56612	6.37335	6.39102	6.45091	6.69808	6.67936	6.61492	6.47419	6.75847	6.445	6.49804	6.5465	6.51134	6.41153	6.51142	6.38713	0.124671	0.140977	0.111903	-0.00931883	-0.382705	-0.364959	-0.174417	-0.190297	-0.15184	0.0905101	-0.0751748	0.170229	0.212813	0.427726	0.414661	0.183897	-0.141386	0.058036	0.177952	-0.301221	-0.0524646	-0.0654012
ASXL2	6.86232	7.33619	6.88671	7.00214	6.9388	6.83387	6.97857	6.52257	7.09073	6.92364	6.78663	6.65791	6.7748	7.15585	6.93795	6.62695	7.02204	6.90906	6.66108	7.08617	6.44298	7.0137	6.72817	7.00429	6.75379	-0.16946	-1.09029	-0.365212	0.669622	-0.236942	-0.215083	-0.0700693	-0.597131	0.168411	-0.211931	-0.471396	0.0700693	0.280519	0.159641	0.202301	0.350106	0.306743	-0.154354	0.723162	-0.327314	0.265308	0.173351
ASXL3	5.19902	5.49001	5.32462	5.30076	5.31524	5.47274	5.51641	5.26064	5.00559	5.13759	5.05201	5.05674	5.28656	5.01735	5.0876	5.22186	5.25698	5.25569	5.19898	5.31477	5.4683	5.12881	5.04041	5.30765	5.1735	0.251676	-0.355521	0.458342	0.0331287	0.302065	-0.196319	-0.0418773	-0.172062	0.12259	-0.0750232	0.343271	0.00286388	-0.0114818	0.0286822	-0.299498	-0.250187	0.343271	-0.0654659	0.00475264	-0.0907559	0.409394	-0.00286388
ATAD2	3.94095	4.03785	4.19793	3.857	3.82384	3.90023	4.15267	3.84874	3.86544	3.91534	3.74942	3.77497	3.75034	3.86258	3.81122	3.80718	3.91082	3.8884	3.76471	3.8031	3.85046	3.9455	3.84159	3.78663	3.78226	-0.000847	0.141629	0.350054	0.110864	0.0119557	-0.209388	0.712713	0.0690784	-0.205342	-0.139527	-0.318919	-0.080853	0.0861754	0.088088	0.107339	0.127421	-0.0213957	-0.164398	0.000847	-0.124815	-0.0158076	-0.0757759
ATAD2B	4.70712	4.95191	5.53393	4.83821	5.17061	5.20668	5.24	4.56065	4.66128	4.52618	4.57086	4.59941	4.64958	4.80727	4.85837	4.78895	4.53781	4.9304	4.58787	4.74418	4.94857	4.80882	4.67385	4.9483	4.76613	0.494996	-0.133285	0.0238681	0.00106764	-0.342154	0.0519934	0.488972	0.362752	-0.368218	-0.328537	-0.474629	-0.00106716	0.312341	0.15976	-0.0747042	0.137277	-0.0214458	0.253812	0.332521	-0.749845	-0.397809	-0.368742
ATAD5	5.37746	5.3583	5.98978	5.50947	5.49569	5.596	5.28249	6.32699	5.40704	5.5152	5.50213	5.49064	5.77596	5.44554	5.55541	5.54809	5.44677	5.99226	5.61733	5.4187	5.9351	5.48331	5.62246	5.55658	5.46704	-0.0377512	1.26835	0.809365	0.283291	-0.0181441	0.0757847	-0.0516357	0.0270906	-0.271308	-0.159234	0.0297632	-0.146526	-0.0211725	0.0181441	-0.0290141	-0.082634	0.205766	0.349144	-0.24109	0.0773897	0.237293	-0.0716138
ATAT1	5.47187	5.33059	5.55918	5.49383	5.87819	5.93829	5.31206	6.61622	5.61936	5.86243	5.602	5.7444	5.86592	5.65963	5.59457	5.67387	5.53894	6.36481	5.64225	5.6664	5.94522	5.65025	5.71392	5.71183	5.62933	-0.288277	0.59592	0.229752	-0.0495577	-0.292888	0.0462408	-0.875674	-0.879217	-0.098979	-0.0598474	0.305264	0.306582	0.275049	0.0166764	0.283168	0.237258	-0.0440745	0.0299549	-0.265131	0.10058	-0.0166764	-0.0784054
ATF1	7.28839	6.89806	6.74807	7.0441	6.74436	6.42464	6.85401	5.46757	6.74399	6.6433	6.81939	6.82235	6.63332	6.65753	6.56655	6.50279	6.64154	6.3629	6.62519	6.76073	6.52449	6.4978	6.71496	6.51562	6.77782	-0.206608	-0.297441	-0.298582	-0.364433	-0.118235	-0.532456	0.222478	0.510322	-0.538842	0.0741825	-0.445022	0.228897	0.239191	0.124643	0.10155	0.264263	0.862448	-0.465667	-0.0842485	-0.0741825	0.245602	0.0899992
ATF2	5.92284	5.77394	5.9139	5.84635	5.78154	5.45824	5.66988	5.38092	5.69551	5.68969	5.61743	5.68229	5.57575	5.82718	5.76517	5.61281	5.7096	5.68328	5.71139	5.69478	5.56744	5.77435	5.76297	5.55052	5.81033	-0.0532351	0.0619137	0.0530443	-0.178968	0.0888765	-0.354824	0.0331047	0.13394	-0.101738	-0.106434	0.120905	0.00803732	-0.0943081	-0.117051	0.0159452	0.14453	-0.201207	0.0326135	0.165483	0.0896871	-0.157302	0.0830905
ATF3	5.25427	4.96166	5.85973	5.1468	5.40917	7.10293	5.50323	6.60088	8.26619	5.99397	6.11881	6.17198	5.95962	5.60929	6.10922	6.8401	6.97733	6.27341	8.19431	5.30129	7.68466	6.3963	5.63036	5.46465	5.36696	-2.78473	0.48765	-2.16025	-0.943006	-3.19709	-1.38725	-1.34637	1.43798	1.9354	-0.48765	2.1639	1.49221	-1.39201	0.694001	2.69024	-2.16122	1.45454	1.31787	1.34908	-1.03768	2.45991	-0.748214
ATF5	5.0303	5.09544	5.11873	5.07217	5.28311	5.21514	5.31634	5.19825	4.93871	5.27234	5.0513	4.9587	5.11581	5.16637	5.03459	5.11465	5.14294	5.09185	5.17143	4.9891	5.2667	5.15112	5.14236	5.08429	4.9574	0.025012	0.269995	0.315354	0.244453	0.144701	0.176653	0.055178	0.0591164	0.380148	0.00118891	0.214868	-0.192029	-0.128479	-0.387441	-0.356678	-0.103437	0.0710828	-0.0461933	-0.16875	0.0993077	-0.0874381	0.0915457
ATF6	7.18939	7.50785	7.12399	7.43908	7.11941	7.11567	7.07753	6.91812	7.33563	7.25657	7.32767	7.38247	7.23521	7.40085	7.27486	6.88558	7.15864	7.04017	7.15128	7.28859	6.87818	6.98456	7.17381	7.28781	7.26595	0.543504	-0.343738	-0.135854	-0.120821	0.109972	-0.0611682	-0.174115	-0.106332	0.583915	0.635797	0.673032	0.357195	-0.277072	-0.365065	-0.302668	-0.167676	0.285145	0.0698318	0.409215	-0.209966	0.473124	0.326354
ATF6B	4.71072	4.99223	4.90557	4.92111	4.96859	4.91778	4.96202	5.1809	4.82039	4.8801	4.87919	4.81424	4.86807	4.73501	4.86906	4.99064	4.93665	5.20798	5.0402	4.87998	4.86334	4.82131	4.96755	4.75394	4.84004	0.122588	0.475333	0.367519	0.341085	0.15399	0.184913	-0.48672	-0.571074	-0.0170629	-0.102092	0.0402906	-0.170842	0.00303626	-0.134408	-0.0202641	0.165682	-0.419876	-0.0104108	-0.352373	-0.077738	0.151387	0.020565
ATF7	5.05023	5.20066	4.91718	5.02374	5.25537	5.20077	5.02484	5.62937	5.02835	5.24165	5.12563	5.2369	5.19489	5.11067	5.10757	5.20159	5.17001	5.24594	5.11074	5.20261	5.16776	5.17255	5.14987	5.11943	5.25	-0.153129	0.841196	0.253624	0.244736	0.0215812	-0.221697	-0.483938	-0.753505	-0.228409	-0.144606	0.0353441	-0.144343	0.121863	0.181272	-0.0215812	0.139832	0.102455	-0.144172	-0.417832	-0.125233	0.068162	0.0907116
ATF7IP	7.19453	7.61844	7.34055	7.25645	7.22982	7.27698	7.20912	6.71467	6.89985	6.91964	6.7838	7.05464	6.97655	7.02771	6.86277	6.57001	7.15689	6.95914	6.56834	6.83156	6.60337	6.99968	6.74031	7.02041	6.73551	0.157358	0.12963	0.0315487	-0.129832	0.10783	-0.267565	-0.0800186	-0.136411	0.148689	0.0182261	-0.130105	-0.0102695	-0.197353	-0.288366	-0.165356	0.196436	-0.078207	0.0337164	0.109105	-0.216649	0.219918	0.0130177
ATF7IP2	5.52003	5.95171	6.18986	5.69935	6.18631	5.8266	5.91519	6.30373	5.67068	5.6058	5.72358	5.45212	5.87552	5.65728	5.71189	5.78912	5.77172	5.83929	5.86947	5.86642	6.05369	5.4903	5.6052	5.87128	5.91849	-0.331053	0.184766	-0.645089	0.13351	-0.458353	-0.864408	-0.418375	-0.911021	-0.306797	-0.272675	-0.155721	0.230256	0.141581	0.0845556	0.00926304	0.603835	0.613437	0.182024	0.0970855	-0.146362	-0.00926304	0.023314
ATG101	7.37562	7.51495	7.31401	7.33307	7.07451	7.4215	7.28684	7.34539	7.61577	7.38516	7.24964	7.65807	7.47778	7.60438	7.53431	7.45704	7.28192	7.55555	7.80526	7.46358	7.48007	7.40572	7.42287	7.54299	7.27196	0.324984	-1.42928	-0.38304	-0.226859	0.645439	0.0552835	0.173559	-0.0666494	0.163769	-0.506494	-0.0859513	0.0334148	-0.18994	-0.0674849	0.406563	-0.555544	-1.48208	-0.0194683	0.113229	0.646437	0.0194683	0.09484
ATG12	6.09123	5.97418	6.19743	5.91105	5.84235	5.87765	5.96924	5.78936	5.87517	5.94368	5.8416	5.9036	5.95587	6.04626	5.90601	5.81159	5.85352	5.83751	5.8654	5.89168	5.76196	5.85759	5.70885	5.82856	5.8685	0.214927	-0.250411	-0.17824	0.0318014	-0.177077	-0.460167	0.238833	0.182808	-0.272604	-0.0338449	-0.111334	0.142267	0.0918444	0.0832588	-0.0178873	0.0691554	0.672095	-0.111225	0.136484	-0.0201057	-0.0190085	0.146239
ATG13	7.75924	7.61747	7.45611	7.76653	7.79241	7.87742	7.58268	7.88078	7.73982	7.67535	7.77465	7.60535	7.8994	7.57715	7.56496	7.64088	7.80325	7.96238	7.75044	7.61553	7.71151	7.6227	7.88729	7.67838	7.79957	0.23753	-0.348736	-0.0842694	-0.0926089	0.131246	0.26114	0.245095	0.221835	0.0815463	0.0890075	-0.137919	-0.0642386	0.137736	-0.0199588	0.0189401	-0.204806	-1.10943	0.415562	0.0580527	-0.0615813	-0.122266	-0.188466
ATG14	6.83766	6.9661	6.89938	6.86135	6.79525	6.48865	6.74006	6.78958	6.82773	6.67342	6.65592	6.83943	6.55575	6.90724	6.87081	6.06029	6.66444	7.00909	6.63308	6.72066	6.30592	6.63098	6.68578	6.65847	6.71342	0.155707	0.0202909	-0.0314174	-0.345851	-0.337096	-0.158817	0.647815	0.0552788	-0.557505	0.0816812	-0.0202909	0.0314379	0.202252	0.138025	-0.127378	0.770882	0.145692	-0.294902	0.112693	-0.127794	-0.184233	-0.144031
ATG2A	7.39939	7.60766	6.90658	7.44421	7.52164	7.60178	7.26069	7.45162	7.63395	7.50884	7.2866	7.44604	7.39035	7.6151	7.41482	7.63019	7.18798	7.89594	7.56801	7.81073	7.42925	7.74064	7.32572	7.43439	7.41889	0.401399	0.202483	0.3431	-0.0748091	0.632405	0.22432	0.0209799	-0.0982428	-0.673523	0.108188	0.104596	-0.098794	-0.0438967	0.0429821	-0.0755815	0.0228558	-0.669682	-0.0209799	0.218135	-0.507972	-0.30632	-0.422284
ATG2B	5.2651	5.15423	5.03991	5.09728	5.22752	5.23675	5.0531	4.90519	5.04172	4.99278	5.01488	5.0725	5.21133	5.24122	5.06945	4.92013	5.19377	4.96045	5.14376	5.28536	4.95115	5.28548	5.1791	5.09043	5.07709	-0.054574	-0.384123	-0.528895	-0.908814	-0.126833	-0.148512	1.0655	1.2316	-0.359826	-0.179572	0.065558	0.104739	0.363203	0.446834	0.445099	0.337739	1.0432	-0.361855	0.273524	-0.385339	0.0545745	-0.130008
ATG3	7.56861	7.58071	7.36187	7.43582	7.4111	7.25111	7.30734	6.94752	7.37681	7.31042	7.34333	7.37825	7.45423	7.50789	7.32046	7.41504	7.41699	7.19955	7.31541	7.47347	7.40822	7.33062	7.52553	7.43432	7.53802	-0.442768	-0.781127	-0.600822	-0.357308	-0.0196955	-0.161596	0.0730391	0.215537	0.0279551	-0.277007	-0.198578	-0.0389435	-0.0323184	0.113863	-0.0497119	0.00020075	0.269174	0.109695	0.0361988	0.321648	0.00663328	0.0645177
ATG4A	7.70477	7.44152	6.97954	7.6056	7.23615	7.1609	7.05258	7.43107	7.41899	7.40583	7.55632	7.56988	7.32003	7.53342	7.41893	7.61895	7.42077	7.45041	7.32056	7.61005	7.19209	7.57405	7.63185	7.35545	7.63908	0.241732	-0.0887919	-0.126969	-0.47007	-0.110185	-0.219508	0.477166	0.309167	-0.0967355	-0.0804005	0.0342021	-0.0234199	0.097219	0.2251	-0.147379	0.0894551	0.013	-0.104002	-0.0130005	0.0714617	0.0837016	0.210798
ATG4B	7.14715	6.78331	7.12419	7.15502	7.05651	7.3349	7.10719	7.61574	7.15525	7.22709	7.15085	7.11945	7.2758	7.27458	7.19615	7.33581	7.10646	7.57066	7.25092	7.25327	7.41312	7.18473	7.2717	7.30079	7.28009	0.0165362	-0.059474	-0.0032994	-0.266829	0.0666874	0.458886	0.00012763	-0.0629449	0.143341	0.0170528	0.0247509	-0.00567516	-0.11477	0.0712783	0.0788506	-0.139266	-0.766337	0.052086	-0.00198952	0.132401	-0.155455	0.0261556
ATG5	7.00408	6.80193	6.74682	7.04831	6.84501	6.6833	6.78916	6.12661	6.8082	6.7529	6.8032	6.81622	6.71758	6.82285	6.51646	6.56573	6.88517	6.33498	6.65326	6.65106	6.74266	6.75363	6.8784	6.67267	6.80414	-0.102075	0.22373	-0.110327	-0.674725	-0.121598	-0.172955	0.84979	0.750635	-0.39451	-0.144438	-0.027898	-0.0282523	0.037334	0.0948405	-0.207107	0.213519	0.358259	0.0361916	0.161143	0.0542518	0.0871619	0.170678
ATG7	5.94545	5.99888	6.29041	5.95915	6.138	6.48649	6.42965	6.04461	6.15382	6.10923	6.13041	6.00844	6.14474	5.87036	6.0987	6.00669	6.27329	6.28821	5.99722	6.01409	6.03947	6.03635	6.21707	6.12549	6.2096	-0.137295	0.0586467	0.409539	0.0762787	-0.255223	0.477425	0.76987	0.065269	0.0765166	0.181786	-0.120363	-0.427713	-0.816512	-0.245314	-0.0804124	-0.430002	-0.370347	0.0869374	-0.0186949	-0.125849	0.150402	0.0186954
ATG9A	6.24502	6.59465	6.17335	6.25401	6.41296	6.31466	6.15005	6.305	6.46006	6.36738	6.52768	6.31331	6.36793	6.45428	6.49535	6.69219	6.68501	6.59863	6.52773	6.78859	6.35356	6.4803	6.56432	6.54539	6.39567	-0.154633	-0.506027	-0.00687361	-0.11904	-0.266674	1.27383	0.515875	0.444705	0.346075	0.260342	0.00535345	0.0564713	-0.105229	0.0604691	-0.319159	-0.126872	-0.483535	0.22383	-0.00535345	-0.263581	0.0981593	0.0620694
ATIC	9.04181	8.73669	9.02019	8.81349	8.63075	8.77882	8.93347	8.44542	8.92446	8.55151	8.84716	8.81441	8.9271	8.90452	8.56274	8.64255	8.62475	8.37183	8.87312	8.68033	8.73631	8.6618	8.85766	8.86257	8.7608	-0.0315428	-1.08654	-1.42878	-0.055563	-0.3447	0.43216	1.10424	0.92527	0.116906	-0.172436	0.147947	-0.357091	-0.326725	-0.199274	-0.473902	-0.392853	0.310361	0.0315428	0.062541	0.0540352	0.0367575	0.116713
ATM	5.54659	5.16061	6.1834	5.57446	5.44371	5.52203	5.91794	5.32937	5.52721	5.56193	5.54491	5.51125	5.54346	5.62054	5.71369	5.39593	5.65715	5.4514	5.51227	5.50851	5.31158	5.75265	5.32539	5.43968	5.34539	-0.243689	-0.108405	0.112258	0.144414	-0.245509	0.104516	0.451768	0.45646	-0.259034	0.0255109	-0.332672	0.240916	-0.175206	-0.147583	0.0850204	0.00463343	0.556391	0.0223219	0.102413	-0.14949	0.0483791	-0.116048
ATMIN	8.18517	8.19917	7.9711	8.08914	7.95866	7.99408	7.94256	7.23729	8.02547	7.9026	8.04011	7.96646	7.92156	8.02949	8.04425	7.70383	7.98076	8.06923	7.79951	7.77328	7.51261	8.09818	7.88146	7.96375	8.05779	0.12657	-0.454684	-0.495206	-0.225979	0.027632	-0.430675	0.298067	0.109458	-0.876086	0.038532	-0.135941	0.0850923	0.195676	0.424779	0.393375	0.549155	0.567055	-0.0512433	0.280734	-0.105311	0.120026	-0.118718
ATN1	6.17887	6.24369	6.50013	6.28303	6.61172	6.66599	6.46849	6.53498	6.35255	6.3888	6.34315	6.27645	6.35435	6.25935	6.4091	6.39349	6.40723	6.54977	6.45022	6.4024	6.5386	6.38809	6.3493	6.42726	6.29176	-0.225259	0.491945	0.318033	0.372725	0.103202	0.26908	-0.0508347	-0.0516637	0.12233	-0.0811526	-0.0403064	-0.00314458	-0.0672183	-0.0518668	-0.0400769	-0.0436778	0.0530996	-0.0674893	-0.316033	0.0410126	-0.0948199	-0.0354718
ATOH1	4.60453	4.60725	4.66938	4.80463	4.78593	4.83641	4.69609	5.10064	4.44401	5.08057	4.70752	4.83357	4.79549	4.57529	4.65452	4.93733	4.89951	5.05481	4.63541	4.97009	4.56003	4.89465	4.79928	4.46827	4.8455	-0.207019	0.49589	0.358108	-0.162975	0.112842	-0.00965309	-0.411588	-0.302937	0.0257769	0.00745249	-0.125916	0.300821	0.093369	0.218887	0.224134	-0.0334043	-0.051753	-0.118362	-0.253048	0.00400877	-0.00400877	0.123671
ATOX1	10.7645	10.2549	9.66803	10.7702	10.4905	10.3484	10.112	10.8933	10.3587	10.5863	10.5168	10.5033	10.5971	10.521	10.2404	10.6072	10.4395	10.4753	10.8199	10.3478	10.6175	10.3811	10.5349	10.4672	10.3757	0.675825	0.635097	-0.895564	-0.403429	0.923486	-0.167402	-1.18599	-1.2386	0.113341	0.19195	0.346127	-0.369702	-0.113341	-0.43849	-0.554307	-0.293821	-0.365459	0.617325	0.128919	0.944514	0.214108	0.454317
ATP10A	5.79998	5.63106	5.62932	5.6889	5.79794	5.74866	5.64822	6.38064	6.33232	6.05582	6.32618	6.33897	6.46528	6.5548	6.2827	5.86033	6.01998	6.22415	6.03035	6.38271	6.19876	5.94938	6.18431	6.38428	6.07541	-1.37032	0.122737	-0.754468	-0.360565	-2.5431	-1.1562	-2.25848	-1.49848	-0.560521	0.198424	0.0349958	0.569154	0.745001	0.746942	0.191672	0.441299	-0.0549364	0.0234954	0.699593	-0.317517	-0.0583551	0.0684989
ATP10B	5.31348	5.3341	5.66619	5.72688	5.45319	5.37255	5.75713	6.52729	5.46567	5.69122	5.76744	5.50571	5.65051	5.58303	5.54891	5.67351	5.43997	6.03678	5.63564	5.90151	5.98306	5.58841	5.67626	5.68093	5.63714	-0.100275	0.267366	0.393002	0.556869	0.143494	0.053242	-0.0424566	0.0866542	0.147477	-0.225164	-0.333693	-0.0498025	0.126374	-0.180589	-0.0416419	0.149802	-0.134377	0.00757337	-0.08849	0.0175445	0.0434153	-0.214581
ATP10D	8.44471	7.79782	8.13303	8.01806	7.72327	7.73973	8.14133	6.87067	7.70313	7.46264	7.85694	7.4297	7.3137	7.87666	7.68365	7.66498	7.66305	8.11115	7.2686	7.74479	7.60529	7.40929	7.46499	7.45185	7.58558	-0.349817	0.617724	0.205147	-0.963654	-0.467529	-0.239201	-0.111214	-0.188482	-0.804006	0.291682	-0.339895	0.0843906	0.799542	0.438561	0.408682	0.430294	0.394848	-0.136072	0.54388	-0.792655	-0.0671158	0.0671158
ATP11A	5.82411	5.86927	5.56024	5.81109	5.66811	5.86018	5.48422	5.55747	5.6455	5.4803	5.70109	5.74281	5.49002	5.66333	5.61212	5.40094	5.50638	5.75376	5.73338	5.92629	5.41632	5.74946	5.77813	5.61364	5.66502	-0.128639	0.257583	0.493863	0.308221	0.183283	0.103213	-0.227804	-0.104357	-0.00213734	-0.054863	-0.0180003	-0.253164	0.205772	-0.0110922	0.056654	0.0835908	-0.0346206	-0.0304152	-0.0236462	-0.091465	0.0546823	0.0222354
ATP11B	5.59034	5.38946	5.38956	5.40437	5.32575	5.32134	5.28847	5.22364	5.56573	5.41361	5.47924	5.59924	5.36694	5.35804	5.54319	5.38132	5.54527	5.40183	5.3864	5.556	5.2077	5.47107	5.63076	5.46959	5.58713	-0.330558	0.848596	-0.5459	-0.335469	-0.539052	-0.769462	-0.024826	0.102133	-0.257353	0.0426893	0.00842476	0.371813	0.428539	0.446558	0.237633	0.394374	0.573126	-0.656085	-0.0818195	-0.82338	-0.00842476	0.0590992
ATP12A	6.1871	6.49383	6.39369	6.40471	6.74339	6.26285	6.79699	6.95308	6.51519	6.67267	6.2016	6.44712	6.35393	5.97954	6.06891	6.30935	7.04636	6.5566	6.3475	6.44103	7.42915	5.92094	6.09453	6.41452	6.71466	-0.236184	0.811144	0.0932145	0.298646	-0.340736	0.386207	-0.120389	-0.343883	0.682507	-0.249316	-0.178567	-0.236235	0.203995	-0.052608	-0.0259819	0.125751	0.265272	0.0259819	-0.238933	-0.186263	0.136688	0.0313706
ATP13A1	6.90952	6.76216	6.86602	6.6341	6.79742	7.29624	6.96314	6.47077	6.85704	6.60012	6.66186	6.7376	6.71158	6.63157	6.61175	6.45431	6.64653	6.81337	6.40512	6.62726	6.54281	6.86699	6.50488	6.77095	6.76176	0.576138	-0.860193	-0.745539	-0.310842	0.723596	-0.0991974	-0.0490355	-0.500801	-0.404291	-0.242473	0.333628	0.0490355	0.321293	0.655188	0.55369	0.3343	-1.78783	0.525024	0.838695	-0.166824	0.352815	-0.057621
ATP13A2	5.3731	5.43559	5.39561	5.5033	5.38325	5.70266	5.34552	5.35034	5.6102	5.54822	5.47201	5.28204	5.38806	5.53045	5.40104	5.54124	5.44573	5.68825	5.1646	5.63243	5.52815	5.18958	5.28325	5.48236	5.24399	-0.026381	-0.248875	-0.481617	-0.786008	0.26499	0.555131	-0.281746	-0.246902	0.479455	0.0314722	0.237422	0.231408	-0.202787	-0.160143	-0.0884643	-0.0281463	-0.59585	0.2054	0.492349	0.0263805	0.162664	0.107008
ATP13A3	7.86486	7.37601	7.23357	7.55815	7.34737	7.36136	7.6889	6.68688	7.70432	7.36537	7.74148	7.52579	7.39803	7.44386	7.51444	7.41458	7.61774	7.38829	7.32021	7.58245	6.82857	7.65048	7.59611	7.45904	7.48647	1.40281	0.231833	0.16883	-0.31096	0.175594	-0.0462179	0.851687	0.6014	-0.108016	0.54708	-0.218873	0.338397	0.401053	0.250965	0.579182	0.555738	0.414402	-0.485189	0.149477	-0.34792	-0.279519	-0.302307
ATP1A1	10.627	11.1113	10.9732	10.7103	10.2352	11.1315	11.0201	10.5368	10.9883	11.0958	10.9106	10.9285	10.9727	11.3904	11.2719	11.2542	10.9541	11.0928	10.9458	11.0957	11.0481	11.0392	11.0666	11.4466	11.0933	0.363167	-0.789121	-0.681343	-0.564704	0.473973	1.56835	1.92532	1.68663	1.35012	0.0787878	0.601043	-0.842416	-1.0132	-0.52735	-0.390539	-0.652698	0.534372	-0.00100899	-0.409515	-0.0977249	0.617993	0.00100899
ATP1A2	3.81451	3.98596	3.97122	4.03449	4.04381	4.04833	3.92014	4.3369	3.94438	3.98196	4.01917	3.9116	3.9593	4.14163	3.94777	4.05416	3.8367	3.97124	3.93485	3.95951	3.9245	3.93406	3.79785	3.96142	3.96743	-0.531391	0.921424	-0.456921	0.436469	-0.719907	0.00650621	-0.683097	-0.769194	0.204728	-0.0628967	-0.000343085	0.679077	0.531686	0.373231	0.865679	0.8164	-0.0388954	-0.0661237	0.541987	-0.177352	-0.30782	-0.0981669
ATP1B1	11.9077	12.4671	11.9928	12.1702	12.0737	11.9391	11.9223	11.9666	12.3574	12.3848	12.2279	12.4453	12.2998	12.4334	12.6098	12.4861	12.3101	11.8895	12.5716	12.5341	12.5257	12.3918	12.3638	12.5069	12.4811	0.431856	-0.889911	-0.829504	-1.67887	0.244176	0.790405	0.533711	0.311765	0.568267	0.181788	0.178096	-0.215602	-0.590087	-0.534417	-0.719149	0.152591	0.459334	-0.400476	-0.730988	-0.413282	-0.0620012	-0.0146017
ATP1B2	5.6202	5.8529	5.73041	5.78314	5.97744	5.89699	5.14342	6.16899	5.63775	5.95797	6.07978	5.78794	6.18999	6.1984	6.03553	6.31625	6.29063	6.27416	6.05618	6.03148	6.37853	5.82021	6.30871	6.13238	6.04155	0.302674	0.51643	-0.212785	-0.319996	0.125841	-0.205882	-0.462438	-0.994218	-0.347132	0.0556159	0.309653	0.0547738	0.126905	-0.392556	0.408206	0.369895	-0.373126	-0.0199604	-0.69425	0.116462	-0.13924	0.0199604
ATP1B3	8.49729	8.60801	8.76943	8.6458	8.34544	8.87119	8.84977	6.90902	8.9261	8.49863	8.66354	9.04059	8.42819	8.73646	9.21864	8.86218	8.23558	8.95781	9.20307	8.56918	9.62778	8.44812	8.60519	8.63829	8.67163	0.247401	-0.525252	0.51817	-0.316953	-0.0179195	-0.0562649	0.319691	0.0179195	-0.950183	0.0684013	0.34377	0.427513	-0.147837	0.365692	0.993677	0.323596	-0.158585	-0.503263	-0.182096	0.0442553	-0.13729	-0.534588
ATP1B4	3.56467	3.4894	3.60165	3.59626	3.67946	3.61052	3.74871	3.79308	3.44615	3.71396	3.58932	3.51922	3.69789	3.53114	3.38972	3.6691	3.57097	3.57997	3.62103	3.56661	3.72208	3.54354	3.5091	3.59371	3.501	-0.024503	0.0574551	-0.118048	0.0145354	-0.0408294	-0.0180283	-0.00146174	-0.0722137	0.123415	0.00959873	-0.101294	0.0693281	0.0878668	-0.104273	0.00146198	0.129631	-0.0491955	0.249499	-0.0550976	-0.015975	0.0940728	0.327968
ATP2A1	4.77361	4.42751	5.22085	4.65418	5.09919	4.87401	4.93523	4.55952	4.64755	5.0167	4.79386	4.6341	4.71407	4.57624	4.53455	4.85515	4.75947	4.80844	4.69615	4.51567	5.47832	4.75502	4.84544	4.85749	4.78983	-0.271548	0.396816	-0.0234966	-0.0541797	0.118882	0.035841	-0.10763	-0.200168	-0.190174	-0.0200162	0.0200162	-0.183892	0.0286393	-0.0865898	0.0447593	0.124701	-0.106276	0.114918	-0.198576	0.17072	0.098989	0.0324245
ATP2A2	6.60492	6.63588	6.55093	6.67599	6.56079	6.58196	6.46821	6.21402	6.47616	6.54211	6.61337	6.60991	6.53781	6.70232	6.74396	6.90348	6.60803	6.65947	6.4703	6.87197	6.19804	6.53915	6.56293	6.60124	6.66871	-0.382883	-0.343651	-0.586229	-0.600479	-0.913808	0.0919733	0.162424	-0.0261744	-0.887067	0.260335	0.235128	0.39007	0.190408	0.340281	0.217863	0.0621309	-0.195427	-0.191714	0.615175	-1.01056	-0.270596	-0.210444
ATP2A3	4.9441	5.22463	5.34506	5.08394	5.17347	5.08504	5.34609	5.54948	5.01593	5.18697	5.05151	5.04781	5.20743	5.14907	5.08358	5.10207	5.05209	5.49388	5.18228	5.08764	5.18651	5.20757	5.10808	5.05749	5.13544	0.0323734	0.476663	0.508542	0.650658	0.0271584	-0.0605373	-0.391709	-0.392454	-0.0690422	-0.0122721	0.017122	0.0200156	0.00804734	0.0279378	0.097984	0.0203665	-0.278111	-0.206613	0.302325	-0.17777	-0.103427	-0.133467
ATP2B1	6.12465	6.059	6.16941	6.11359	5.79554	5.89061	5.97551	5.01789	6.01329	6.00576	6.13296	6.13441	5.78426	5.96809	6.1683	5.92695	5.93278	5.64747	5.98167	6.07055	5.59482	6.08838	5.92509	5.95641	6.03791	-0.0815158	-0.434185	0.245125	-0.302929	-0.466583	-0.940828	0.907399	0.762563	-0.118869	-0.0963888	-0.130669	0.216491	0.254431	0.267478	0.16612	0.0472186	0.27084	-0.309615	0.140447	-0.949854	-0.31764	-0.190725
ATP2B2	4.39905	4.3538	4.33436	4.42899	4.38263	4.4725	4.32255	5.09019	4.31855	4.5588	4.42519	4.38586	4.46645	4.46576	4.2823	4.44595	4.42342	4.66126	4.56982	4.46343	4.64496	4.42429	4.44386	4.42153	4.44749	-0.239885	0.857598	0.319417	0.452105	0.193995	-0.171175	-0.311204	-0.270635	0.0562919	-0.0158345	-0.0461837	0.0771441	-0.0500145	-0.0233943	-0.0466647	-0.029284	-0.0233165	0.170412	-0.266502	0.0417511	0.0700242	0.089421
ATP2B3	4.32204	4.35703	4.51924	4.46968	4.57674	4.61858	4.55955	4.8555	4.29197	4.46734	4.42088	4.27117	4.23239	4.29163	4.29444	4.48221	4.37723	4.56611	4.46915	4.45441	4.55425	4.29642	4.39904	4.48383	4.35786	0.156374	0.310086	0.548976	0.393335	0.230842	0.138654	-0.143628	-0.19509	0.157389	-0.179155	-0.0157324	-0.0798988	0.0825046	0.12069	-0.00209951	-0.00678062	-0.0572092	-0.122913	-0.347942	0.0627602	-0.068083	-0.0733355
ATP2B4	5.82408	5.75257	6.29099	5.74047	5.77991	6.04581	6.13423	6.15981	5.99403	5.7635	5.91952	5.72702	5.93898	5.8896	6.15331	5.92368	5.92854	6.05247	5.65189	5.74229	5.75176	5.98332	5.67378	5.99426	5.8604	-0.152317	-0.381302	0.358124	0.0626106	-0.574846	0.100584	0.404042	0.350916	-0.273299	0.310012	-0.185792	0.0497877	0.257575	0.331843	0.16519	0.304728	-0.046981	-0.477007	0.206559	-0.904588	-0.173007	-0.234543
ATP2C1	6.68721	6.71674	6.44182	6.72471	6.53061	6.33512	6.31882	5.9213	6.39707	6.37651	6.50517	6.68976	6.56156	6.68342	6.54676	6.53266	6.55057	6.37906	6.43419	6.68011	6.35815	6.50503	6.4722	6.61321	6.5773	-0.278605	0.166821	-0.257725	-0.814216	-0.403473	-0.530488	-0.0430929	-0.305903	-0.148516	-0.0241749	0.304031	0.256068	0.199731	0.271971	-0.0120662	0.259865	0.702506	-0.0485209	0.299237	-0.644995	0.0505997	0.0876508
ATP2C2	4.80629	6.19313	4.57095	5.44739	5.44567	5.35052	4.96681	5.20643	4.73015	5.23325	5.14838	5.38392	5.58709	5.72504	5.0682	4.47143	4.77627	5.40902	6.033	5.83621	5.03037	4.91531	5.54993	5.35214	5.74462	-0.00281978	0.527526	-0.0663598	-0.187496	0.27731	0.0244231	-0.258483	0.00552463	-0.104264	-0.0735836	-0.143245	-0.271491	0.47868	0.157144	0.205758	-0.054342	-0.0974042	0.285327	-0.0741558	0.254598	-0.00696635	-0.0151644
ATP4A	4.38049	4.36797	4.38323	4.51672	4.72534	4.50867	4.37051	5.36319	4.36168	4.6839	4.68128	4.49625	4.74946	4.65272	4.32818	4.5637	4.34934	4.72564	4.66625	4.44275	4.86119	4.45156	4.58054	4.371	4.51195	-0.325648	0.869407	0.850843	0.556599	-0.139849	-0.0829306	-0.243082	-0.356363	0.138249	0.0632567	-0.0671949	0.0501251	0.100437	-0.0949068	-0.195994	-0.00633001	0.146717	-0.138938	-0.529616	0.241859	0.00633001	0.136055
ATP4B	4.12957	4.09595	4.36347	4.31053	4.43909	4.35267	3.94512	4.62576	4.41613	4.49085	4.32295	4.50995	4.52378	4.2392	4.3776	4.71405	4.48322	4.41643	4.32735	4.31099	4.57742	4.30889	4.21401	4.34944	4.33718	-0.287294	0.579406	-0.0891204	-0.241537	-0.148152	0.131581	0.651903	0.0423603	-0.0519347	0.0206671	0.175035	0.0728102	0.087894	-0.0150371	0.137232	-0.0162554	0.0058589	-0.0058589	-0.440248	-0.00724125	0.160378	-0.142273
ATP5A1	12.5833	12.2952	12.2647	12.4153	12.3401	12.1779	12.4286	12.0594	12.5663	12.3589	12.3517	12.4452	12.3639	12.391	12.3407	12.4916	12.4183	12.2634	12.2813	12.3119	12.409	12.4563	12.4191	12.499	12.5171	0.109849	-1.01096	-1.14061	-0.259735	0.213048	0.331028	0.627158	0.432035	-0.551917	-0.0270576	-0.349433	-0.134113	0.0319738	-0.000617	0.00429058	-0.0625982	0.222261	0.249398	0.0162001	0.000617	-0.00837898	-0.0744038
ATP5B	11.7699	11.5469	11.0566	11.6511	11.56	11.3821	11.5317	11.9298	11.8928	11.8712	11.849	11.9039	11.7694	11.8324	11.8473	12.0001	11.9237	11.8044	11.7189	11.7863	11.7526	11.7369	11.9319	11.8751	11.933	0.0407553	-1.35824	-1.78118	-0.535051	0.213414	1.21519	1.13755	0.982452	-0.0576944	0.113091	-0.0366564	-0.559854	-0.339893	-0.417109	-0.470318	-0.388954	0.166379	0.300964	0.115639	-0.0545454	0.152413	0.0366564
ATP5C1	11.918	11.8303	11.5461	11.8129	11.6424	11.455	11.6964	12.0321	11.8849	11.863	11.7037	11.7967	11.8164	11.9762	11.8045	11.8619	11.7888	12.0703	11.8038	11.77	11.9179	11.7776	11.8309	11.7741	11.9534	-0.0406543	-0.537527	-1.1561	-0.816935	0.11382	0.267235	0.181013	0.23923	-0.53026	0.104149	-0.0115131	-0.310684	-0.0843121	-0.0189079	0.155842	0.217047	0.202023	0.217076	0.0357183	-0.213657	0.166671	0.155176
ATP5D	7.59506	7.64668	7.29283	7.76157	7.68623	7.54964	7.36768	8.06612	7.88944	8.02712	7.84514	8.1379	7.8902	8.02576	7.77987	8.12312	7.60834	7.98755	8.10734	7.76848	8.00576	7.83425	7.98547	7.98929	7.94218	0.852386	-0.25547	-0.980998	-0.299508	1.23031	0.826463	0.100354	0.0460343	0.689845	0.267335	0.760981	-0.762046	-0.605808	-0.635773	-0.848792	-0.761557	-1.70952	0.589005	0.351737	1.11176	-0.275991	-0.0120907
ATP5F1	11.5126	11.4372	11.4108	11.3925	11.1824	11.165	11.3866	11.1794	11.3862	11.3576	11.3735	11.4166	11.3143	11.3724	11.3688	11.4932	11.2882	11.192	11.3689	11.2626	11.6289	11.3354	11.4299	11.4654	11.5393	0.0281181	-0.799543	-0.831093	-0.47525	0.36474	0.591746	1.12902	1.13111	-0.0281172	-0.0789022	-0.0549583	-0.236412	-0.492198	-0.380592	-0.192009	-0.0637922	0.428308	0.0535851	0.0395641	0.154495	0.139395	0.232859
ATP5G1	10.0866	10.0622	9.79096	10.0598	9.79137	9.85983	9.97302	9.93534	10.0119	10.1989	10.019	9.99804	9.82778	9.97906	9.96985	10.4453	10.1117	9.64265	10.0514	9.97453	10.3044	9.94758	10.0083	10.0812	10.1894	0.533628	0.810067	0.138883	0.530705	0.492715	0.0818167	-0.431233	-0.697869	0.151903	0.0800676	0.305457	-0.255304	-0.149108	-0.294707	-0.427007	-0.241419	-0.621345	0.215971	-0.0800676	0.370459	-0.29551	-0.147059
ATP5G2	10.3433	10.2711	10.0504	10.257	9.90019	9.75313	10.278	10.5398	10.4712	10.4674	10.4502	10.6966	10.3863	10.4809	10.1922	10.5767	10.4678	10.3637	10.5108	10.0889	10.4173	10.2765	10.5092	10.4447	10.3987	0.259521	0.0477343	-0.524289	0.211534	0.501884	-0.542742	-0.793242	-0.787268	0.395797	0.058362	0.123391	-0.568006	-0.631863	-0.538612	-0.570733	-0.581832	-0.584781	0.478547	0.297893	0.717363	0.211329	0.179291
ATP5G3	11.6064	11.4443	10.8843	11.5358	11.4546	11.1104	11.2265	11.4602	11.5215	11.7083	11.5958	11.7269	11.4705	11.5662	11.4482	11.8767	11.7001	11.3682	11.5298	11.4787	11.5118	11.4834	11.6138	11.5907	11.6502	0.549681	-0.184009	-0.938832	-0.331632	0.717455	0.349695	0.517846	0.486811	0.325162	-0.0111876	0.0111876	-0.741122	-0.477516	-1.01909	-0.869206	-0.918625	0.16111	0.508226	0.267986	0.820257	-0.127094	-0.281053
ATP5I	10.717	10.7232	10.7018	10.7496	10.516	10.4614	10.4725	11.1293	10.6178	10.7214	10.5279	10.7125	10.6219	10.8169	10.686	11.222	10.5212	10.6307	11.0268	10.4848	11.0981	10.5902	10.6106	10.8961	10.6908	0.511561	0.904979	0.203842	0.0285892	0.680224	-0.284147	-1.28639	-1.17673	0.303961	0.0775185	0.235233	-0.160727	-0.0955081	-0.663877	-0.439559	-0.165713	-0.68087	0.275162	-0.0285892	0.793988	-0.185261	0.152774
ATP5J	10.7992	10.9289	10.2375	10.9284	10.7055	10.4671	10.4663	10.4115	10.5518	10.7159	10.7992	10.8381	10.8597	10.8874	10.7931	11.2554	10.581	10.6419	11.2022	10.9482	11.0426	10.7211	10.8865	10.9593	10.9954	0.141266	-0.28169	-0.349043	-0.141799	0.534698	0.0349417	-0.146667	0.0188293	-0.00628758	0.00628758	0.349525	-0.0788927	-0.275436	-0.587733	-0.477554	-0.331374	0.389285	0.242247	-0.0681849	0.659151	0.169829	0.294755
ATP5L	10.9602	10.7	10.9617	10.8746	10.7311	10.5548	10.9438	10.5248	10.847	10.8961	10.9118	10.858	10.7025	10.7208	10.831	11.0808	10.7864	10.7894	10.8411	10.7277	11.0768	10.7153	10.8615	10.8515	10.9929	0.356414	0.601262	0.00127387	-0.149882	0.44845	0.00504446	-0.132637	-0.048686	-0.176735	-0.000123977	0.114463	-0.305218	-0.265915	-0.802218	-0.616056	-0.58428	-1.05034	0.366831	0.0685105	0.620237	-0.179369	-0.0462172
ATP5O	11.6668	11.7012	11.3418	11.5665	11.3522	11.3036	11.6211	11.3175	11.6961	11.7057	11.6236	11.7065	11.646	11.7858	11.6458	11.7794	11.5959	11.6001	11.637	11.5593	11.7716	11.5391	11.6863	11.7138	11.7748	0.0974669	-0.151087	-0.75066	-0.235513	0.369644	0.339851	0.407219	0.377639	0.0972533	0.00364447	0.214588	-0.368184	-0.493103	-0.728162	-0.618187	-0.462056	-0.543991	0.0640678	-0.0524616	0.288725	-0.165554	-0.0109577
ATP5S	6.37741	6.28235	6.1344	6.55132	6.50432	6.2995	6.29423	6.32352	6.27467	6.46188	6.51966	6.67081	6.41832	6.67006	6.27844	6.67776	6.64927	6.56078	6.57159	6.2113	6.60423	6.47782	6.62379	6.57881	6.55614	0.040091	0.0941944	0.174353	0.258332	0.438024	-0.395892	-0.269315	-0.382872	-0.109096	0.126321	0.0498915	-0.181148	-0.0262369	0.0394955	-0.378495	0.0409918	-0.282989	0.392002	0.040057	-0.0490023	0.194314	0.150816
ATP5SL	8.89793	8.70332	8.39354	8.96328	8.74753	8.71501	8.44372	8.87615	8.79515	8.88787	8.8619	8.92619	8.82339	8.93512	8.72324	8.98929	8.81605	8.86489	8.8788	8.77603	8.53734	8.68697	9.00531	8.84349	8.82085	0.263332	0.14901	-0.512621	-0.345957	0.249083	0.268798	0.260664	0.183838	-0.08779	0.0413556	0.245025	-0.359133	-0.129035	-0.380772	-0.30948	-0.20002	-0.753323	-0.0114956	-0.359132	0.23603	0.0846615	-0.0106068
ATP6AP1	9.22816	8.9409	8.77698	9.23334	9.09742	8.88963	9.21699	8.66146	9.26333	9.17807	9.24154	9.45125	9.2225	9.28318	9.38745	9.33729	9.35548	9.58659	9.18674	9.36216	9.18676	9.11219	9.28984	9.46718	9.33219	0.0454636	-1.3906	-1.64658	-0.664783	-0.426535	0.891535	0.802766	0.498021	0.145579	0.144402	-0.0454636	0.230419	-0.508129	-0.292871	-0.825064	-0.867545	-0.410913	-0.342469	0.360477	0.0454969	0.0803471	0.0539103
ATP6AP2	10.398	10.2778	10.337	10.4488	10.1398	10.0879	10.3752	9.46242	10.5589	10.1838	10.4515	10.5241	10.3807	10.2426	10.5828	10.4034	10.6426	10.3866	10.2544	10.4379	10.8644	10.361	10.3329	10.6374	10.6058	-0.0762631	-0.774045	-0.214071	-0.372483	-0.107007	-0.392925	0.664247	0.368402	-0.386739	0.130928	0.0259655	0.19873	0.220594	0.0587115	-0.0455966	0.0258748	0.00657478	0.0453636	0.320294	-0.284879	-0.216527	-0.12797
ATP6V0A1	7.67825	7.41593	7.46381	7.79911	7.86418	7.71765	7.39005	7.49654	7.42719	7.72081	7.71069	7.7888	7.66298	7.43835	7.47699	7.77646	7.90516	7.77264	7.77691	7.7006	7.43034	7.7996	7.8365	7.84338	7.76813	0.23218	-0.0125871	0.0149021	0.261043	0.0267253	0.839033	0.656344	0.440766	0.343591	0.133909	0.00149727	-0.116379	0.219974	-0.0778375	0.107875	0.000111102	-0.442516	0.000722408	-0.293727	-0.249757	0.0808411	-0.133838
ATP6V0A2	5.12854	4.75443	5.05511	4.9795	5.01768	4.82074	4.71156	4.90619	4.73787	4.85308	4.99673	5.05519	4.75454	4.87054	4.78889	4.94574	5.05562	4.72114	4.64629	5.10955	4.68406	4.71702	5.23391	4.77208	5.0911	-0.127956	-0.122248	0.576869	0.366527	-0.108552	0.0438573	0.253052	-0.0428412	-0.228493	0.23241	-0.335907	0.0594463	0.0421784	0.135465	0.208478	0.145759	0.0659053	-0.174196	0.0350523	0.00816131	-0.190853	-0.350489
ATP6V0A4	8.104	8.19573	8.55953	8.6615	8.49888	8.52026	8.43452	8.66188	9.25613	8.85732	8.74628	8.97561	9.09935	8.93362	9.33137	8.9891	9.51321	8.73276	8.64034	8.71887	9.98797	8.46815	8.57512	9.36531	8.74844	0.441356	0.0650826	0.360487	-2.04291	-0.0867176	0.281308	1.3796	0.190243	0.456183	-0.265538	0.384645	-0.42138	-0.0650826	-0.151378	-0.950677	0.794474	-0.529738	0.383932	-0.396425	0.408024	-1.06101	-0.69374
ATP6V0B	9.54134	9.24309	9.56337	9.65778	9.48075	9.81643	9.67716	9.72568	9.90191	9.90218	9.71576	10.067	9.7551	9.98022	9.9488	10.0002	9.78173	9.96577	9.8126	9.70339	10.4235	9.60719	9.72213	10.0402	9.74305	0.644209	-0.115614	-1.21115	-0.534294	0.591719	1.00732	0.686691	0.166897	1.08456	0.0730686	-0.0479851	-1.15848	-0.870761	-0.78035	-1.22265	-0.749971	-1.83652	0.497944	0.761417	0.653853	0.0479851	-0.0872688
ATP6V0C	11.2672	10.8473	10.683	11.3652	11.241	11.0953	11.1298	11.329	11.3452	11.3863	11.3751	11.5064	11.3788	11.2988	11.38	11.4361	11.4396	11.5207	11.3205	11.3729	11.3819	11.3294	11.4401	11.4952	11.3908	0.532394	0.205495	-0.286273	-0.344933	0.337955	0.482023	0.413828	-0.330043	0.381068	0.302299	0.304221	-0.157674	-0.0207949	-0.119502	-0.240771	-0.210718	-0.848797	0.193115	-0.133154	0.164881	0.105118	-0.0879483
ATP6V0D1	10.1695	9.65404	9.49856	10.2128	9.98271	9.80307	9.8739	10.3676	9.98075	10.3285	10.1518	10.4617	10.1758	10.1697	10.0078	9.95105	10.2073	10.3683	10.3155	10.1539	9.82394	9.97708	10.4187	10.2873	10.3881	0.537653	-1.05114	-1.47293	-0.5067	0.622534	1.43125	0.956088	0.399372	0.486457	0.0575609	-0.314638	-0.337502	-0.596861	-0.245255	-0.275051	-0.562366	-1.25194	0.229206	-0.0575609	0.493928	0.372989	0.519687
ATP6V0E1	11.4173	11.2671	11.1822	11.3315	11.1887	11.2048	11.2541	10.7311	11.1295	11.2071	11.2702	11.273	11.2002	11.367	11.2902	11.403	11.3247	11.2106	11.3117	11.3125	11.2736	11.1439	11.2503	11.2979	11.338	0.160348	0.985174	0.686345	0.307124	-0.232118	0.107866	0.669821	0.569519	-0.336505	-0.219324	-0.279003	-0.438401	0.023759	-0.240421	-0.380606	0.169218	0.701425	-0.518084	-0.449676	-0.322803	-0.504404	-0.176194
ATP6V0E2	8.62692	8.83006	7.75307	9.31465	8.74971	8.51007	8.64807	8.68094	8.46157	9.32363	8.95221	9.2015	8.82249	8.8848	8.68923	8.97829	8.83704	9.10464	9.45235	9.06639	9.33435	8.94185	9.18563	9.13385	8.56246	0.838405	-0.659627	-0.511977	-0.234452	0.659104	0.705932	0.307176	1.35759	0.215684	0.0252161	-0.129703	-0.00223827	-0.0886412	-0.708394	-0.835027	-0.412923	0.336534	0.0659037	-0.177775	0.00223827	0.390603	-0.127234
ATP6V1A	9.09222	8.99147	8.27821	9.19694	8.72493	8.43723	8.77507	8.72434	9.30285	9.19998	9.38001	9.56303	9.27667	9.22069	9.50523	9.06546	9.43344	9.04001	9.11716	9.13922	9.22089	9.18806	9.2812	9.41445	9.58074	0.0625186	0.0342674	-0.469092	-0.382368	-0.0783525	0.157805	0.767556	0.74472	-0.273004	0.0557046	-0.251573	-0.166001	0.17124	0.060802	0.0508072	0.0684543	-0.00119948	-0.0849407	-0.242687	-0.0197835	0.0723968	0.0868044
ATP6V1B1	6.76349	6.6623	6.65572	7.31358	6.91264	6.19669	6.41941	7.11028	7.14601	7.54408	7.11378	7.51266	7.81646	7.43153	7.60291	7.5125	7.64598	7.63026	7.29553	7.65134	8.29974	7.2987	7.39158	7.8813	7.56096	0.0104256	0.322649	0.0356402	-0.052381	0.0789289	0.885214	2.13503	0.847631	0.43571	-0.344905	0.681507	-0.278933	-0.250642	-0.516275	-0.254739	-0.240722	-0.461514	-0.0198588	-0.051228	0.695791	0.170118	-0.0104256
ATP6V1B2	10.653	10.754	9.27366	10.494	10.3595	9.94864	10.1079	10.0486	10.4513	10.5771	10.8572	10.6411	10.7336	10.3315	10.5206	10.4565	10.8058	10.2827	10.6274	10.5916	10.2479	10.697	10.8482	10.4381	10.6454	0.525161	-0.424013	-0.87386	-0.426192	0.605369	1.79088	2.02638	2.35067	-0.248459	0.28139	-0.186524	-0.526656	0.0397634	-0.0921259	0.146102	0.129376	0.771127	-0.256798	-0.49175	-0.195167	0.620181	-0.0397634
ATP6V1C1	7.70513	7.39364	6.51404	7.56495	7.11247	6.98085	7.02383	6.54006	7.38962	7.29387	7.46002	7.4558	7.31483	7.21978	7.2305	7.13522	7.35289	7.03193	7.21772	7.3318	6.90819	7.43892	7.55267	7.25112	7.35379	0.0670269	-0.653152	-0.545052	-0.471626	0.321517	0.285999	1.03509	0.881231	-0.194853	0.130457	0.077277	-0.0397657	0.0506314	-0.0467297	-0.0151946	-0.0184147	0.268869	-0.0817342	-0.180113	0.0513322	0.0530825	0.243482
ATP6V1D	10.4169	10.0388	9.62712	10.3055	10.125	9.86545	9.8479	10.1911	9.96685	10.2483	10.3065	10.5294	10.203	10.5429	10.4914	10.5533	10.2461	10.0478	10.5112	10.1755	10.0909	10.1842	10.3389	10.2378	10.6072	0.492947	0.0459209	-0.109804	-0.588383	-0.289992	0.271471	0.480434	0.603222	-0.285396	0.355294	0.094817	0.0748428	0.148495	-0.0892744	-0.223823	-0.205122	0.461178	-0.159545	-0.279645	0.0762049	0.119877	0.0156261
ATP6V1E1	10.7283	10.1488	10.2441	10.6617	10.6127	10.3464	10.6475	10.67	10.6556	10.6892	10.6276	10.5977	10.6885	10.9152	10.8502	10.9164	10.4209	10.8936	10.7801	10.6076	10.7875	10.5912	10.7612	10.8059	10.8276	0.318514	0.203568	-0.681202	-0.218115	-0.104009	0.626903	0.794373	0.780123	-0.357422	0.340546	0.0817375	-0.00509834	0.00509739	0.0132542	-0.210051	0.199733	0.0890379	-0.335981	-0.542973	-0.199398	-0.220617	-0.317966
ATP6V1G1	9.65174	9.52647	9.30504	9.55063	9.54783	9.22341	9.21219	9.35049	9.60861	9.49096	9.53889	9.67545	9.41101	9.8627	9.54652	9.7588	9.43633	9.66533	9.61762	9.53688	9.41591	9.49775	9.5026	9.58159	9.69668	0.201131	-0.808463	-1.25989	-0.499994	0.48605	-0.455216	0.54363	0.553447	0.0187998	0.0597286	0.118275	-0.0926838	-0.0840912	-0.149266	-0.27393	-0.189101	-0.255857	0.36054	0.499269	0.580042	0.293471	-0.0187998
ATP6V1G2	5.0118	5.01995	4.64233	4.97951	5.13255	4.75516	4.92275	5.56665	4.92195	5.37908	5.13169	5.12188	5.30732	5.06164	4.92253	5.15673	4.91626	5.19188	5.07385	5.10567	5.03428	4.97107	5.46538	4.74159	5.47993	-0.0508804	0.160766	0.0854855	-0.340071	-0.0172167	0.0460148	-0.115205	-0.205981	-0.544492	0.0672255	-0.0260844	0.0387001	0.232501	-0.0535469	0.371382	0.344981	0.007617	-0.007617	-0.40638	0.473534	-0.216743	0.277565
ATP6V1H	9.47217	9.08	9.14721	9.57509	9.13063	8.97253	9.02991	9.3107	9.46035	9.4836	9.52321	9.43783	9.36852	9.51756	9.52942	9.5558	9.58346	9.66327	9.33149	9.31378	9.5634	9.34163	9.39664	9.74683	9.53726	0.034235	-1.20844	-1.03369	-0.950221	-0.120772	0.649694	1.77129	0.84859	0.00109577	0.502517	0.0702486	-0.107734	-0.422441	-0.177643	-0.467992	-0.113121	1.10535	-0.0513773	-0.00109577	0.474071	0.188926	0.257378
ATP7A	5.76506	5.92574	6.14461	5.96627	6.00663	5.61653	6.24942	5.33997	6.01579	6.02891	6.14478	5.99672	5.88955	6.33475	6.28353	6.18012	6.14289	6.22658	6.02596	5.86866	6.39123	6.27336	6.00933	6.00501	6.08177	0.322069	0.700965	0.139045	-0.593871	-0.283641	-0.477407	0.0353923	-0.351842	-0.238536	0.358418	0.0852382	0.288929	0.158199	0.118284	-0.249335	0.240093	0.321893	-0.0531623	0.4283	-0.298464	-0.373549	-0.512333
ATP7B	5.69771	5.85153	5.48716	5.62133	5.99444	5.91649	5.66286	5.16062	5.82301	5.82701	6.00598	5.6984	5.87343	5.72289	5.88567	5.80837	5.85748	5.63748	5.79198	5.82771	5.63307	6.13753	5.95657	5.90274	5.83882	0.366624	0.325693	-0.146096	0.104238	-0.254784	0.384045	0.786634	0.361516	-0.0777884	0.0174856	-0.333444	0.0770726	-0.0174861	-0.241752	-0.0902758	0.315153	0.635456	-0.294499	-0.116611	-0.909466	0.227979	-0.383137
ATP8A1	4.62692	4.39836	4.91876	4.72068	4.55333	4.50624	4.77217	4.73925	4.68649	4.73909	4.80568	4.94709	4.97176	4.74394	4.92372	4.78284	4.67424	4.62224	4.60046	4.66238	4.80965	4.64564	4.61732	4.95518	4.6399	-0.227972	0.28562	0.628018	0.114538	-0.507128	-0.328383	0.553683	0.528504	0.092783	-0.120576	-0.243675	0.154367	-0.308721	-0.0881534	0.124178	0.45206	0.0367675	-0.139387	-0.16365	-0.46979	-0.151769	-0.0156894
ATP8A2	4.87518	4.65585	4.88988	4.73777	4.75106	4.75799	5.06984	5.24004	4.67205	4.71297	4.61829	4.71107	4.82747	4.95144	4.53333	4.7229	4.76258	4.72556	4.80411	4.63044	4.9423	4.63585	4.66437	4.67493	4.81417	-0.752129	0.528767	0.115395	-0.202282	-0.919414	-0.577481	-1.25473	-1.13059	-0.046061	-0.406599	0.561376	1.35963	0.496574	0.210326	0.430125	-0.0795646	-0.209316	0.190254	0.728375	0.552013	-0.0366879	0.613689
ATP8B2	5.86863	5.75251	6.56091	5.8194	5.7066	5.85866	6.40739	5.76415	5.76137	5.58608	5.76981	5.52728	5.60879	5.83719	5.86116	5.47175	5.59382	6.2019	5.51198	5.66176	5.70639	5.98746	5.55842	5.75521	5.6389	-0.0965228	0.571745	0.769397	0.520427	0.480722	0.209819	-0.23102	-0.456403	0.509138	-0.120976	0.369455	-0.0061512	0.0478039	-0.19399	-0.0895781	-0.15141	-0.332292	-0.00523949	-0.0891461	0.156594	0.00523949	0.197508
ATP8B3	3.73652	4.02393	3.82464	4.091	3.89866	3.79885	3.84825	3.90889	3.89447	3.81861	3.87565	3.81942	3.93492	3.91481	3.98125	3.96224	3.86063	4.15579	4.04827	3.87498	3.85281	3.84516	4.01632	3.85821	4.07461	0.271352	0.456119	0.177371	-0.00296116	-0.0942664	0.0572443	-0.144942	-0.0324583	-0.191755	0.00186539	0.102484	-0.00186539	-0.0625467	0.00771904	-0.00667286	0.00455284	-0.129317	-0.0252609	-0.238484	0.167052	0.0300961	0.0947895
ATP8B4	4.47573	4.61608	4.61397	4.83268	4.34306	4.40244	4.65556	3.71331	4.56544	4.52776	4.43475	4.57047	4.45373	4.65678	4.5	4.39987	4.79999	4.58213	3.98118	4.56921	3.90133	4.51911	4.60546	4.64628	4.71574	0.328599	-0.24789	0.470389	-0.0113225	0.124561	0.0113225	0.322576	0.442369	0.1988	-0.154102	-0.129679	-0.0689521	0.0698314	-0.0330176	-0.131149	-0.239805	0.645299	0.256432	-0.231051	-0.293177	0.0667672	-0.341009
ATP9A	6.62656	7.17469	7.51521	6.41818	6.68454	7.19027	7.39145	5.82546	6.63068	6.01172	6.19102	6.34359	6.54343	6.7377	6.84492	6.52802	6.55747	6.67532	6.38788	6.25501	7.04712	6.17188	5.84089	6.89046	6.40872	-0.180231	-0.247443	-0.0654082	-0.096014	-0.553346	-0.568347	-0.652054	-1.10916	-0.396373	0.25824	0.226554	0.697522	0.412632	0.252831	0.341715	0.38559	0.158648	-0.119381	-0.145266	-0.238512	0.176703	0.283684
ATP9B	6.26061	6.26228	6.03084	6.26605	6.29546	6.34003	6.14028	6.16945	6.13724	6.02787	6.16499	6.15118	6.08412	6.08854	6.13775	6.14452	6.13944	6.13425	6.12119	6.26236	5.94458	6.08815	6.18329	6.06473	6.16627	-0.0812442	-0.529818	-0.55003	-0.620392	0.188547	0.0354693	-0.318614	-0.636489	0.0529137	-0.00574398	0.0789688	0.00574422	0.280262	0.248228	-0.0547204	0.404664	-0.822819	-0.0186047	0.232035	0.0507948	0.215794	0.173023
ATPAF2	6.269	6.01778	6.00219	6.28027	5.87527	5.77038	5.7784	6.21223	5.8734	6.04517	5.89914	6.24675	6.21359	6.01022	6.12107	6.15058	6.25694	6	6.10959	6.07142	5.81254	5.98327	6.05212	5.88648	6.00201	0.296113	0.519199	0.0277684	0.126477	0.378111	-0.0870533	0.0335875	-0.0608132	0.126603	-0.0314326	0.222428	-0.213211	0.139564	-0.0883348	-0.310207	-0.303105	-0.52204	0.217005	-0.143783	0.225776	-0.185952	0.0234623
ATPIF1	9.91904	9.81786	9.31434	9.79853	9.80856	9.45237	9.42505	9.67887	9.50438	9.77431	9.86528	9.9855	9.7443	9.67644	9.57906	9.88165	9.68567	9.41	9.87735	9.74894	9.69096	9.55566	9.89327	9.72362	9.83663	0.407327	-0.394464	-0.300641	0.0215473	0.117456	-0.298319	0.0462084	-0.0601101	-0.108048	-0.0533199	0.187391	0.0312786	-0.103536	-0.0720949	-0.121444	-0.235937	-0.0215473	0.409448	0.143735	0.328225	0.405704	0.254992
ATR	5.89375	5.91704	6.05401	5.82847	5.7742	5.81174	5.82069	4.98073	5.91139	5.58691	5.8153	5.70036	5.59647	5.80944	5.83645	5.79888	5.58761	5.36157	5.53121	5.85246	5.46865	5.82651	5.7503	5.68353	5.66054	-0.205188	-0.760811	-0.171669	-0.507478	-0.188636	-0.0932653	0.594997	0.457603	-0.658945	-0.288844	-0.345602	0.132155	-0.225258	0.278531	0.0985398	0.0596364	0.574601	0.254262	0.362487	-0.455525	0.199288	0.00989485
ATRAID	10.2965	10.5271	10.396	10.4597	10.2662	10.4082	10.3756	10.2283	10.4569	10.5162	10.5035	10.5203	10.5409	10.4317	10.4669	10.405	10.3595	10.4536	10.2793	10.2383	10.6492	10.3484	10.5814	10.4166	10.363	0.160513	0.136793	-0.160797	0.199495	-0.304219	0.257358	-0.00626564	-0.251996	-0.246415	0.245656	-0.0108452	0.024044	0.00626564	0.0319881	-0.271235	-0.0529299	0.0437345	0.114842	0.123254	-0.0562506	-0.21975	-0.133945
ATRN	6.96583	6.85039	6.51935	6.83094	6.66804	6.58963	6.47596	6.46922	6.76031	6.73469	6.93912	6.80413	7.016	6.79289	6.70363	6.64328	6.91042	6.7824	6.35812	6.86937	6.56695	6.87319	6.93889	6.87156	6.95052	-0.258698	-1.06122	-1.20863	-0.697071	-0.345785	0.208575	0.29461	0.0486839	-0.211037	0.0211122	-0.300408	0.228102	0.274595	0.124269	-0.0356173	0.236998	0.164421	-0.416389	0.797873	-0.465706	-0.235148	-0.187735
ATRNL1	4.05847	3.95825	4.37734	3.85584	4.06111	4.12708	4.14371	4.10555	4.0195	4.02546	3.915	3.91819	3.87756	3.83197	4.11135	4.01086	3.72985	4.20488	3.98585	3.87271	4.17534	3.97113	3.88804	3.8935	3.86497	-0.0137184	0.11455	-0.0252144	-0.258677	-0.404909	-0.206544	-0.0882239	-0.14281	-0.134608	0.273358	-0.071419	0.862264	0.622165	0.308645	-0.0864475	0.904537	0.0545413	-0.324757	0.685672	-0.529649	-0.0805805	-0.101977
ATRX	6.09124	6.35381	6.13114	6.0627	5.80193	6.08252	6.17732	5.41658	6.34215	6.15068	6.28437	6.22765	6.19328	6.24419	6.2995	6.02871	6.22395	6.06932	6.06335	6.04561	5.9471	6.24809	5.904	6.07247	5.9508	-0.453437	-0.558113	-0.393582	-0.273786	-0.732682	-0.48044	0.431159	0.381563	-0.931599	0.183546	-0.138738	0.63124	0.319075	0.366663	0.211513	-0.113657	0.245012	-0.139609	0.301625	-0.926076	-0.286874	-0.405758
ATXN1	6.07909	6.00746	6.16274	5.9542	6.02593	5.85609	5.7765	5.63863	5.82807	5.97732	6.20395	5.92041	5.82524	5.7796	6.14434	5.7542	6.08353	6.03586	5.94886	5.95863	5.97825	6.0705	5.97221	6.10109	5.79277	0.0152104	-0.377151	-0.0783489	-0.13432	0.070251	-0.513162	0.381844	0.478838	-0.666351	0.645259	-0.0870397	-0.0473654	0.723038	0.271314	0.155809	0.0620265	0.282109	-0.230672	0.254135	-0.24835	-0.193186	-0.0218172
ATXN10	8.01502	7.97099	8.05017	7.88603	7.70901	7.56758	8.20248	7.54373	8.04215	7.85126	7.96839	7.98699	7.81821	7.8842	7.964	7.99988	7.92708	8.0455	7.83832	7.86536	7.90451	7.90464	7.92878	7.88069	7.86888	-0.521883	-0.101133	-1.01243	-1.1011	-0.608487	0.236659	0.26457	0.362094	-0.710801	-0.0544276	-0.111027	-0.0219924	-0.130701	0.111443	-0.0736515	0.0561786	0.409781	0.0327034	-0.0899467	0.187274	0.231968	0.360993
ATXN2	7.35771	7.64195	6.53481	7.27868	7.1308	7.27859	6.98734	6.90104	6.96621	6.89728	6.92902	6.74455	6.90225	7.09125	6.97945	6.98403	6.9575	7.20343	7.00309	7.02752	6.84926	6.97049	6.93961	6.96447	6.73218	-0.50098	-0.662131	-1.14168	-0.909055	-0.221674	0.177097	-0.196362	-0.642936	-0.322671	0.262267	0.0746074	0.278298	0.459293	0.451545	0.0640903	0.298374	-0.400746	0.116836	0.646595	-0.266168	0.254206	-0.0640898
ATXN2L	4.99365	5.07036	5.02194	5.35063	5.17171	5.25274	4.9151	5.7037	5.01427	5.21815	5.12263	5.21485	5.42183	5.29838	5.24831	5.22603	5.20581	5.80343	5.41586	5.20803	5.13029	5.11244	5.11549	5.31379	5.19859	-0.0835352	0.497833	0.240406	0.102606	0.246937	0.0986829	-0.553952	-0.506795	0.0271336	-0.236382	-0.062641	0.132507	0.00485849	0.0532022	-0.0363963	0.0459907	-0.144479	-0.0151948	-0.283091	0.0652006	0.0404534	-0.128104
ATXN3	4.98478	5.0209	5.14623	4.91184	4.86501	5.10424	4.94589	4.5086	4.79925	4.81045	4.77498	4.69281	4.85611	4.80851	4.79849	4.72718	4.84295	4.76358	4.83574	4.86778	4.75582	4.9565	4.73571	4.93737	4.77216	0.36264	0.376979	0.269108	0.0368878	-0.106164	-0.275639	0.0920454	-0.00917238	0.0587445	-0.0548661	-0.0561175	0.0873992	-0.0201527	0.0792879	0.117871	-0.124473	-0.0265999	0.0818324	-0.101281	-0.182674	-0.136455	0.00431997
ATXN3L	3.81508	3.71811	3.81665	3.9262	4.17872	4.04925	4.00045	4.30433	3.72773	3.73815	3.78451	3.75847	3.80017	3.79478	3.80258	3.77806	3.85503	4.05986	4.05091	3.78406	4.1348	3.85772	3.76464	3.87923	4.1163	0.0465255	0.663119	0.395686	0.192931	-0.0767112	-0.0700994	-0.19108	-0.396301	-0.0552154	-0.0215249	-0.180339	-0.00761366	0.196545	-0.0327144	0.0753737	0.0384135	-0.060462	0.0767117	-0.0686317	0.0484128	0.00761366	0.00985622
ATXN7	4.84623	5.27398	5.0395	4.9948	4.9722	4.96417	5.07885	4.87857	5.25227	5.18354	5.25213	5.21921	5.09	5.15192	5.48711	5.21472	5.15054	5.1448	5.44967	5.03681	5.33926	5.32413	5.06681	5.21606	4.97472	-0.251706	-1.19574	-0.488384	-0.0320694	-0.321172	-0.298355	-0.0318539	0.361879	-0.65045	0.178157	0.0820746	0.410833	-0.372895	0.0371985	0.494663	0.20881	1.01501	-0.273185	0.185451	-0.20826	0.589438	0.261972
ATXN7L1	4.52171	4.99882	4.35495	4.76674	5.15865	4.48068	4.42233	4.83706	4.5228	5.30508	4.98715	4.95946	5.27198	4.7164	4.64409	4.91407	4.86896	4.8559	4.87709	4.79566	4.81554	4.86306	5.16854	4.96708	4.96535	0.0160544	0.286752	-0.29913	-0.257073	0.757108	0.439797	-0.437629	-0.150495	0.334736	0.0827634	-0.441723	-0.281911	-0.105711	-0.331028	-0.374568	-0.399172	0.143991	0.515117	0.0298746	0.64661	0.283709	0.427223
ATXN7L3B	7.74154	7.70272	7.24035	7.81882	7.74135	7.67992	7.72259	7.93918	7.7823	7.99027	7.89159	8.00241	7.93361	7.85928	7.84031	7.5665	8.14298	7.96089	7.79147	7.87012	7.69366	7.8318	8.09256	7.86902	7.9489	0.578664	-0.27855	0.252368	-0.207067	-0.627967	0.161819	-0.690633	-0.18526	-0.618762	0.657267	0.3082	0.579384	0.136747	0.0858111	0.00760794	0.132183	0.231583	0.049829	0.063206	-0.150126	-0.108687	-0.250738
ATXN8OS	4.29912	4.28497	4.28617	4.15648	4.22454	4.2532	4.47671	4.73282	4.14477	4.41224	4.09013	4.26926	4.31711	4.05139	4.08487	4.22816	4.0688	4.36327	4.30508	4.15334	4.32989	4.25703	4.24574	4.30061	4.2671	-0.000687	0.545045	0.991461	0.35569	0.261855	0.0293741	-0.170227	-0.232142	-0.0851874	-0.146816	-0.0730157	-0.0562372	0.101055	0.0400991	-0.0567794	0.0422883	-0.190921	0.000687	-0.266482	0.136857	0.101721	-0.101978
AUH	10.3536	10.0242	9.41335	10.2895	10.0495	9.84851	9.59543	10.3119	10.2699	10.3418	10.3702	10.3344	10.4423	10.4311	10.1825	10.4252	10.3552	10.422	10.2723	10.4129	10.3703	10.2158	10.293	10.2187	10.3817	0.0843744	-1.00339	-2.09494	-1.44198	0.876698	0.50435	0.62261	0.773442	-0.289486	-0.00749302	-0.29336	-0.319124	-0.0650826	-0.120121	-0.022481	0.00749302	0.353973	0.2665	-0.130328	0.579187	0.405141	0.666029
AUNIP	4.56724	4.56121	4.62539	4.55613	4.8956	4.93116	4.64704	5.4296	4.5322	4.58038	4.40375	4.73944	4.5978	4.39981	4.45772	4.86192	4.57738	4.75183	4.61143	4.60071	4.65379	4.51202	4.57247	4.57232	4.58308	0.194479	0.374444	0.204326	-0.0372047	-0.0157452	-0.14703	-0.0510883	-0.21432	0.0744429	-0.0148396	0.211993	0.110404	0.265242	0.126791	0.0148396	0.0408301	-0.040338	-0.28779	-0.208507	0.21419	-0.0569315	-0.0151944
AUP1	7.76112	7.6907	7.4668	7.87001	7.5844	7.85819	7.35613	7.90884	7.75318	7.86596	7.70824	7.92285	8.01587	7.89795	7.39711	7.84341	7.86514	7.59213	7.89021	7.82394	7.65227	7.64152	7.95897	7.77259	7.62771	0.194058	-0.425131	-1.51028	-0.439026	0.761229	1.16169	0.610305	0.621208	1.08292	0.0573368	0.343683	-0.451011	-0.483526	-0.354073	-0.407883	-0.308862	-0.95732	0.4287	0.40477	0.751095	-0.0573368	-0.0656147
AURKA	5.12102	4.98305	4.9894	4.79338	5.07902	4.97644	5.19272	4.55205	4.90458	4.89971	4.94633	4.91737	4.80815	4.89054	4.98119	5.24464	4.82492	4.82526	5.01284	4.78698	4.67275	5.0145	4.98327	4.94652	4.94967	0.348449	0.451891	0.829459	0.379789	0.3435	-0.116436	0.853955	-0.0490378	-0.101002	-0.180837	-0.109081	0.0504367	-0.0556423	0.036156	-0.101764	0.189328	-0.0765713	-7.37e-05	-0.130407	0.127928	-0.227973	-0.0666118
AURKAIP1	9.4683	9.55057	9.11177	9.63626	9.45061	9.37434	9.32979	9.93879	9.63955	9.76117	9.64456	9.71743	9.7839	9.71172	9.53563	9.91805	9.63954	9.89888	9.86732	9.61801	9.90849	9.63681	9.78398	9.77827	9.72992	0.458227	-0.133737	-0.761576	-0.214247	0.716682	0.661174	0.0172081	0.0014801	0.763205	-0.0014801	0.361364	-0.298244	-0.07341	-0.651126	-0.4077	-0.365069	-0.961818	0.495926	-0.0710821	1.01302	0.0408115	0.0603495
AURKB	4.28162	4.25388	4.55194	4.27857	4.53572	4.17621	4.4559	4.79833	4.29368	4.24443	4.25524	4.26878	4.15895	4.24174	3.83934	4.3383	4.11781	4.31694	4.70675	4.28552	4.35052	4.18404	4.35313	4.36795	4.18947	0.0405893	0.0834694	0.33355	0.166397	-0.0243697	-0.00728989	-0.0513906	-0.24341	-0.0351047	-0.138652	0.011229	-0.124589	0.170823	-0.0820341	-0.0863991	0.134933	-0.047235	0.083581	-0.321675	0.15316	0.00728989	0.110207
AURKC	4.80996	4.82047	4.91307	4.62893	5.59717	4.83691	5.11963	5.68419	4.87268	5.09114	4.89341	5.06033	5.05639	4.93052	4.94106	5.0631	4.73397	5.06028	5.01093	4.93508	5.18638	4.8958	5.4257	5.12073	5.11661	-0.448071	0.479392	0.508508	0.527885	-0.137609	-0.144186	-0.327666	-0.478733	-0.0342817	-0.220064	-0.18816	-0.0547805	0.17863	-0.144186	0.0342817	0.0454221	0.339022	0.11128	0.46307	-0.272767	0.501121	0.146286
AUTS2	6.01714	6.51061	6.27431	6.06922	6.44258	6.14444	6.09123	6.89582	6.08866	6.69942	6.23497	6.53269	6.26502	6.64855	6.3958	6.58802	6.14375	6.68659	7.25351	6.86246	6.97258	6.55449	6.27232	6.81957	6.74791	0.200404	-1.39628	-0.473772	0.0939522	-0.0781784	0.114167	0.108352	0.0792894	-1.4624	-0.309815	-0.474571	-0.693356	0.217551	-0.0366621	0.24184	0.450127	0.839311	-0.474853	-0.424292	-0.440356	0.25256	0.0366621
AVEN	5.53537	5.91181	5.40298	5.53027	5.64755	5.40533	5.58065	5.53337	5.81148	5.57714	5.68011	5.66848	5.68486	5.77158	5.68627	5.67645	5.77307	5.80204	5.74933	5.52899	5.20169	5.71573	5.69612	5.76089	5.59545	0.555569	0.44183	0.384027	-0.499215	-0.200236	-0.0867362	-0.335442	-0.466396	0.147286	-0.404286	0.298536	-0.0434837	-0.110855	0.0212021	-0.0212016	0.151705	-0.347561	0.322616	0.224017	0.352675	-0.311219	0.0706482
AVIL	4.59113	4.75972	5.10653	4.98453	4.9476	5.12134	4.63963	5.12804	4.67416	4.7218	4.75624	4.60239	4.8718	4.74077	4.77025	4.94354	4.78406	4.71788	4.90697	4.81523	4.8383	4.77678	4.80184	4.77401	4.64103	-0.0517542	0.487814	0.464699	-0.0547957	0.000648975	-0.0772924	-0.0284073	0.0645957	0.183201	0.0293262	-0.0963435	0.180686	0.12947	0.0307617	-0.156533	-0.031985	-0.194293	0.0668995	-0.0486302	-0.0301778	0.0373194	0.0146081
AVL9	6.34154	6.25819	6.15967	6.15729	6.24401	6.30306	6.07649	6.00026	5.95972	6.02269	6.10971	6.11389	5.97395	6.04832	6.11937	5.99671	6.03851	6.18964	5.97238	6.20328	5.80859	6.08608	6.17951	6.0175	6.13318	0.112482	0.345821	0.313708	-0.153571	0.0764457	-0.117056	0.473114	0.193067	-0.674838	-0.035581	-0.125833	-0.082623	0.102471	0.194972	0.0714095	0.148326	0.219846	-0.000653904	-0.16812	-0.461116	-0.0500456	-0.0263683
AVP	5.58504	5.30133	5.41814	5.84707	5.94804	5.31879	5.28179	6.39725	5.30927	5.39522	5.73134	5.34588	5.58418	5.6398	5.40875	5.58854	5.87435	6.26325	5.59937	5.4109	5.5637	5.61223	5.76529	5.42119	5.65834	-0.0748248	0.168478	0.374479	0.306671	0.128321	-0.123885	-0.502283	-0.592565	0.0259724	-0.0477052	-0.165103	-0.212529	0.0819721	-0.17282	0.00780821	-0.0497785	0.0783029	-0.00780821	-0.18429	0.182231	0.123	0.0590854
AVPI1	6.74113	6.88987	6.53198	6.84179	6.61991	6.46989	6.58809	7.39755	7.52199	7.48811	7.23211	7.11874	7.25725	7.22436	7.94842	7.56865	7.18072	7.91249	7.13858	7.41486	7.64392	7.49141	7.04366	7.22523	6.98741	-1.17118	0.165648	-1.45648	-0.942547	-1.12327	-0.624232	-1.42133	-1.44898	0.446009	-0.214443	0.0701761	0.224324	0.0591192	0.10944	0.0789318	0.403822	-0.31214	0.137206	-0.0591192	0.719277	-0.253999	0.392846
AVPR1A	4.46339	4.29904	4.98566	4.80433	4.43472	4.48462	4.50887	4.59091	4.91472	4.86815	4.86016	4.9974	4.70697	4.69039	5.17914	4.87415	4.98153	4.72301	4.72372	4.76108	5.00433	4.66025	4.65331	4.75517	4.69095	0.0613971	0.296435	0.663637	0.580905	0.230242	0.0602455	-0.112179	-0.0146564	0.0138459	-0.262705	-0.0729335	-0.124484	-0.00253423	-0.161542	0.0215033	0.114315	0.0385528	0.0308445	-0.0577324	0.0930181	-0.0895689	0.0138501
AVPR1B	7.0398	6.91792	7.45566	6.96651	7.64735	7.79605	7.64931	7.90184	7.01556	7.24774	7.08774	7.01684	7.19606	6.94319	7.00367	7.20366	7.13311	7.50314	7.09571	7.08191	7.21161	7.0581	7.16268	7.21641	7.16508	-0.239153	0.956963	0.746115	0.660976	0.180471	0.150186	-0.430789	-0.312575	-0.0380077	-0.160357	-0.155142	-0.00653219	0.214177	0.102088	-0.0126791	0.0146279	-0.0780106	0.395816	-0.347049	0.11819	0.00653219	-0.0431008
AVPR2	4.53234	4.58605	4.47364	4.69137	4.95151	4.60949	4.90758	5.38828	4.84733	4.75209	4.49228	4.41165	4.61601	4.49359	4.66597	4.41807	4.63962	4.64025	4.63827	4.44046	4.98161	4.50216	4.56578	4.58088	4.49562	-0.0542421	0.403654	0.47445	0.405807	-0.0704942	0.172704	-0.0272803	-0.0535648	0.602634	-0.179439	0.0322638	-0.00916028	-0.0132887	-0.123935	-0.0901647	0.0249801	-0.105224	-0.236699	-0.102206	0.264727	0.077688	0.0900142
AXIN1	6.8031	6.8808	7.19082	6.93496	7.31414	7.54405	7.21509	7.6919	7.01972	7.2711	7.06196	7.03446	7.23157	6.87048	7.13348	7.10376	6.87154	7.27632	6.98394	7.19601	7.25125	7.02739	7.17098	7.16191	7.18793	0.182877	-0.0438614	-0.0133514	0.239495	0.239011	0.0781445	-0.12027	-0.517587	0.00142813	0.152859	-0.300052	-0.00142813	0.198174	0.371923	0.0536957	-0.0414386	-0.834295	0.184093	-0.0747127	0.134196	-0.391832	-0.366027
AXL	6.24335	6.5204	6.82651	6.26923	6.34217	6.56759	6.93443	6.36928	6.22253	6.20918	6.42306	6.24036	6.17036	6.69455	6.51416	6.20122	6.02896	6.62066	6.23747	6.0901	6.3979	6.16246	6.34127	6.30585	6.27797	-0.207357	-0.149945	0.0415628	0.117834	-0.704239	-0.673789	-0.0494056	-0.617108	-0.402855	0.328443	-0.0822656	0.157816	0.24075	0.319156	0.133669	-0.325508	0.68028	-0.0631692	0.0767453	-0.526972	0.759189	0.79767
AZGP1	9.95969	10.3246	8.01462	10.6211	10.3116	10.0417	9.10101	9.69007	10.2468	10.4945	10.9059	11.109	11.1862	10.3683	10.3633	10.7018	10.458	10.2425	10.6367	10.799	10.0074	10.8425	10.7208	10.7242	10.6494	0.936734	-2.04847	-4.10966	-2.1481	0.697891	1.94091	1.49867	1.83581	-0.604185	0.917826	0.841183	-0.726924	-0.643085	-1.01957	-0.603021	-0.879643	0.647829	0.0814247	-1.1618	-0.000525	0.252786	0.000525
AZGP1P1	5.49555	4.99249	5.5324	5.76901	5.45478	5.71846	5.58664	6.30253	5.22853	5.36115	5.97993	5.29363	5.30388	4.96304	5.55747	5.23904	5.35001	5.41772	5.56493	5.46718	5.29534	5.22324	5.39569	5.46949	5.75887	0.00738478	0.759642	0.293802	0.564199	0.0198708	0.151908	-0.0388126	0.065834	0.288443	-0.0143952	-0.0347075	-0.169541	0.0858703	-0.0280328	0.0445604	-0.0940719	-0.0897264	-0.0539899	-0.133677	0.0181074	-0.00738478	-0.0868568
AZI2	5.52215	5.59101	5.31876	5.52384	5.39148	5.22251	5.23316	4.98784	5.32341	5.32379	5.53063	5.60317	5.41417	5.55326	5.39988	5.53355	5.34058	5.25751	5.50895	5.56299	5.47254	5.31867	5.48893	5.41049	5.58455	-0.322989	-0.411046	-0.0172081	-0.507113	-0.383211	-0.621393	0.371592	0.274206	-0.191724	-0.386223	0.0756264	0.158698	0.0807018	0.0461178	-0.0706215	0.020834	0.236569	-0.110975	-0.0512857	0.0172081	0.0357151	0.514761
AZIN1	8.2802	8.1517	8.23695	8.10145	7.90979	8.03403	8.17962	7.03111	8.20442	7.95025	8.00142	8.16601	7.86364	8.08719	8.11345	7.90753	7.92049	7.47971	7.84713	8.01247	7.83235	8.02952	8.12179	7.84463	8.18507	0.217806	-0.55509	0.031424	-0.301229	0.038171	-0.372252	0.763345	0.585772	-0.571441	-0.131841	0.176708	-0.0331082	0.0509511	0.243547	0.121273	0.373957	0.089597	-0.158982	0.334229	-0.0546823	-0.153476	0.0636599
AZU1	3.66558	4.06262	3.73342	3.76423	3.88077	3.73015	3.95514	4.0522	3.84686	3.91808	3.81711	4.00537	3.7895	3.74652	3.85023	3.57318	3.56547	4.45766	3.74428	3.9507	3.97818	3.73111	3.93738	3.81101	3.79914	-0.0438762	0.610838	0.175512	-0.0306754	0.287901	0.00422478	-0.267412	-0.225914	-0.061655	-0.0690403	0.195819	0.209404	0.0525632	-0.141634	0.193853	-0.00422478	-0.0571671	-0.0280995	-0.301335	0.281219	0.0810328	0.247075
B2M	12.7064	12.4384	13.0872	12.3926	12.128	12.772	13.0368	11.6738	12.7456	12.3932	12.5342	12.6349	12.434	12.4864	12.5822	12.3381	12.3848	12.4487	12.3551	12.2144	12.7367	12.5804	12.3138	12.5807	12.4726	0.11143	-0.486568	-0.455556	0.323058	0.00758028	-0.19363	0.508319	0.619877	0.716459	0.20027	-0.16858	-0.581685	-0.461711	-0.556328	-0.70612	-0.417645	-0.379515	-0.0969148	0.488789	0.162283	-0.0983262	-0.0533433
B3GALNT1	5.72783	6.161	5.41179	5.53761	5.36052	5.41062	5.53222	4.40275	5.49614	5.25489	5.43899	5.45163	5.43022	5.54235	5.29216	5.34156	5.58528	4.8762	5.30399	5.67949	5.44268	5.23132	5.44038	5.42208	5.51782	-0.503474	-0.560325	-0.658419	-0.913438	-0.408967	-0.185093	0.608264	0.572213	-0.265653	-0.281693	0.205999	0.368703	0.0495043	0.171496	-0.310767	0.50164	0.84478	-0.356042	0.501619	-0.196617	0.0717733	0.140565
B3GALT1	3.99279	3.8313	4.01204	3.85069	4.02448	4.17734	3.93369	4.26544	3.89352	4.26209	3.90142	3.93155	4.0238	3.81255	4.09712	3.92116	3.83145	4.33233	4.18128	3.91114	4.15209	3.94214	4.02907	4.01867	3.96615	-0.310695	-0.0590739	0.489395	-0.0590234	0.084558	-0.223599	-0.441861	-0.398489	-0.112881	-0.0347619	0.0344944	-0.0308638	0.314492	0.0308638	0.12171	0.103717	-0.133152	0.0392613	-0.103422	0.0337815	0.186973	0.258171
B3GALT2	3.27097	3.38298	3.43494	3.30696	3.44871	3.47774	3.46996	3.5403	3.89331	3.57846	4.28623	3.78396	3.6439	4.08966	3.55906	3.56127	3.63831	3.54066	3.43215	3.37721	3.67985	3.52123	3.50033	3.67419	3.43468	-2.60787	-0.321327	-2.52849	-1.32578	-3.08132	-1.60052	-2.66476	-1.72297	-2.03208	0.000121117	-0.0691984	1.4638	1.13956	-0.0770473	0.544785	1.42105	0.243601	0.887342	0.881455	1.00418	0.352824	1.20829
B3GALT4	6.27768	6.48642	6.5979	6.12804	6.30398	6.42248	6.48052	6.95317	6.63965	6.25843	6.23972	6.53114	6.27572	6.63679	6.51897	6.15932	6.49578	6.58546	6.58223	6.36814	5.88343	6.14923	6.48359	6.74124	6.63915	-0.59119	-0.162747	0.113573	0.0328164	-0.689282	-0.444898	-1.12711	-0.848634	0.365132	0.0824568	0.149065	0.419359	0.303537	0.540637	-0.0713327	-0.0865891	-0.237174	0.0515828	0.153508	-0.118399	-0.0145612	0.133279
B3GALT5	4.03596	4.04267	4.08304	3.86633	4.32954	3.95487	4.33404	4.04452	3.98064	3.91065	3.92729	3.95212	3.96989	4.07343	3.91925	4.27881	3.80615	4.18726	4.09857	3.9835	4.28283	3.85896	4.05295	4.07754	4.02718	-0.164683	0.532698	0.688301	0.60368	-0.0505905	-0.0313911	0.0209503	-0.197185	-0.221463	0.205259	-0.0421839	-0.148556	-0.0209503	0.0898018	0.267144	0.283456	-0.119882	0.209352	-0.171346	0.0272522	-0.0592065	0.0540977
B3GAT1	5.38349	5.24422	5.6939	5.5508	6.30841	5.60254	5.95644	5.88911	5.68882	5.27823	5.10421	5.17796	6.01025	4.72994	6.0991	6.05056	5.34234	5.63683	5.41446	5.64411	5.62876	5.71905	5.40968	5.49457	5.73159	0.256372	0.19792	0.216182	0.127499	1.56265	0.500503	-0.221695	-0.541846	0.294364	-0.112261	-0.378784	0.224601	-0.226887	-0.155022	0.00733948	-0.0101609	0.184353	-0.00733948	-0.640733	-0.44128	0.0678616	-0.253795
B3GAT3	5.37046	5.00062	5.28886	5.30761	5.37906	5.4744	5.35142	5.33459	5.23608	5.05526	5.27315	5.34055	5.18497	5.24688	5.33236	5.15383	5.19401	5.11897	5.23708	5.39113	5.25471	5.14869	5.16514	5.51267	5.32247	0.118384	0.24238	0.119995	-0.0672274	-0.13886	0.485961	0.198885	0.14985	0.19726	0.0370564	0.469248	-0.246717	-0.33938	-0.291476	-0.391582	-0.386736	-0.65966	0.0551133	0.075491	0.117405	-0.205703	-0.202737
B3GNT2	7.65931	7.70241	7.3745	7.71862	7.28663	7.36484	7.52703	6.89513	7.97727	7.81738	7.58655	8.05705	7.45746	7.78228	7.9668	7.4811	7.92439	7.58953	7.73258	7.61106	7.58135	7.59487	8.00357	7.80399	8.04083	-0.579001	0.613616	0.343567	-0.252465	-0.264474	-0.0532703	0.0380278	0.39571	-0.135461	0.0237589	-0.502622	0.0084486	0.384152	0.143408	0.269998	0.290437	-0.0084486	-0.191207	-0.0875955	-0.237639	-0.276398	0.0437088
B3GNT3	6.222	6.31725	6.02549	6.23961	5.984	6.7765	6.19073	7.29534	6.15762	6.19666	6.12789	6.10935	6.4735	6.36979	6.06273	6.46929	6.23395	6.33558	6.46028	6.62533	6.55756	6.36076	6.26974	6.26198	6.35394	-0.075892	1.07564	0.250183	0.729796	0.430388	0.424615	-0.56805	-0.543274	-0.182159	-0.204552	0.0239763	0.00623655	-0.205502	-0.0759048	0.239583	0.0487194	-0.52191	0.164045	-0.531524	0.188789	-0.00623655	-0.0391664
B3GNT4	7.06886	6.92431	6.82358	7.02922	7.37798	6.80534	6.8009	7.6845	6.92135	7.06417	6.90527	7.1067	7.1552	6.7798	6.90499	7.11596	7.23749	7.23432	7.15065	7.01293	7.23821	7.10817	7.35523	7.08579	7.01293	-0.336493	0.306459	0.480061	-0.145008	0.450882	0.548049	-0.153675	-0.020277	-0.220333	-0.205319	-0.228723	-0.276013	0.232757	-0.36524	0.120614	0.0202775	-0.199751	0.292302	-0.0427861	0.162583	0.271603	0.0756578
B3GNTL1	5.13831	4.75801	5.347	4.71971	4.81538	5.03646	5.276	5.05711	4.63714	4.78475	4.8929	4.77527	4.87438	4.97114	4.91988	4.95485	4.76134	4.61298	4.73159	4.41045	4.94157	4.72272	4.9357	4.69043	4.95162	0.428754	-0.0119333	0.321658	0.208683	0.19504	0.414222	0.0225687	-0.00337076	0.248043	-0.293547	0.0858664	-0.412948	-0.0291927	-0.197724	-0.205442	0.0227005	-0.50801	-0.131186	-0.026742	0.209826	-0.085501	-0.088057
B4GALNT1	5.07102	4.67112	5.07009	5.20714	5.12615	5.48504	5.07229	5.64496	4.9806	5.17986	5.05151	4.90446	5.17217	5.00329	5.00794	5.16637	4.94364	5.53009	5.18138	5.06866	5.45148	5.10528	5.26813	5.04139	5.10623	0.104354	0.197525	0.341838	0.83356	-0.325875	-0.0256367	-0.322151	-0.257833	-0.161705	-0.0926585	-0.105712	-0.0924044	0.0496826	-0.0378819	0.157697	0.130084	0.036036	0.085041	0.118102	-0.0586109	-0.00623274	0.00623274
B4GALT1	5.61193	5.50201	6.10849	5.55546	5.80452	5.84521	6.03264	5.70576	5.61502	5.54366	5.66217	5.54022	5.65007	5.46258	5.5289	5.71176	5.87051	5.69158	5.83574	5.58124	5.58873	5.37698	5.86768	5.53805	5.58634	-0.0548371	0.305396	0.710552	0.440759	0.15758	0.159132	0.097332	-0.0968892	0.0153083	0.0677013	0.0655912	0.0119749	0.0947105	-0.0743686	-0.0270909	0.0794369	-0.256755	-0.275482	-0.431694	-0.25625	-0.29209	-0.314458
B4GALT2	6.51384	6.58235	6.50718	6.78649	6.78814	6.53098	6.58591	7.36858	6.63648	6.80749	6.57029	6.58664	6.79117	6.97688	6.75124	7.24973	6.60203	7.23898	7.07299	6.92767	7.01455	6.76649	6.95241	6.97322	6.82547	-0.0380645	0.785178	0.184681	0.267697	0.193214	0.181171	-1.31186	-0.878417	-0.0530067	-0.0619564	0.23266	-0.167062	0.0761609	0.0970173	-0.116419	0.0951228	-0.148483	0.038065	-0.412638	0.18729	-0.116458	-0.155276
B4GALT3	6.4701	6.36331	6.16479	6.42933	6.47214	6.37426	6.29631	6.5709	6.3326	6.52467	6.41303	6.40773	6.34589	6.61743	6.50263	6.36064	6.47506	6.96129	6.68077	6.42681	6.19412	6.28085	6.56477	6.51012	6.42345	0.139818	-0.214407	0.385367	-0.120778	-0.137178	0.148077	-0.399683	-0.53225	-0.189322	-0.176937	0.175757	0.0805121	-0.0202155	0.057272	0.247144	0.128878	-0.56849	0.0187368	-0.0443735	0.109889	-0.0187373	0.330456
B4GALT4	7.07044	7.06893	6.23372	6.99974	6.95912	6.44474	6.47696	6.61948	6.5098	6.56206	6.78743	6.73769	6.61082	6.61941	6.27318	6.29581	6.83941	6.3671	6.81531	6.75417	6.32597	6.57764	6.88767	6.72327	6.88139	0.243637	-0.525704	-0.277817	-0.533098	0.67811	0.285927	0.511048	0.759097	-0.154671	0.00628066	-0.270051	-0.0400667	0.0340917	-0.0903416	0.0167217	0.0360203	1.02141	0.0260723	-0.0805302	-0.045615	0.133556	-0.0641661
B4GALT5	8.69593	8.22925	8.37974	8.41179	8.31086	9.05787	8.50295	7.37733	8.23138	7.95584	7.70232	7.78318	7.43548	8.01706	7.73937	7.28348	7.88994	7.54977	7.77996	7.93305	7.36811	7.91376	7.73589	7.79527	7.50802	0.65553	-1.39469	-0.570921	-0.826108	0.455865	1.07216	1.04987	0.45897	0.122133	-0.0561371	-0.178233	0.133581	-0.440249	0.191341	-0.0827265	-0.806223	0.694618	-0.0505886	-0.490955	-0.532407	0.197343	-0.873164
B4GALT6	4.42681	4.43587	4.51281	4.54997	4.58913	4.66209	4.46661	4.32614	4.26822	4.77293	4.79756	4.88965	4.56186	4.91066	4.72436	4.63876	4.30797	4.98906	4.94196	5.17732	4.47844	4.68952	4.94698	4.84731	4.95797	-0.0306067	0.45404	0.527575	0.28408	0.0726368	-0.428429	0.0389142	-0.501667	-0.183503	-0.0276134	-0.247858	0.152821	0.112583	-0.280149	0.336192	0.0441389	0.0972216	0.0682397	-0.0836558	-0.0313087	-0.18878	-0.0656168
B4GALT7	5.8818	6.04432	5.70776	6.04484	5.98101	6.00519	5.8403	6.05211	5.8063	5.82974	5.77344	5.91798	6.087	5.80036	5.73356	5.82964	5.85138	6.15462	5.97709	5.89555	6.03119	5.75327	5.87125	5.94644	5.72212	0.198341	-0.31476	-0.139059	-0.25238	0.496564	0.484699	-0.128392	-0.161639	-0.00274253	-0.226016	0.198123	0.140685	0.0583339	-0.0324295	-0.210383	-0.142088	-0.782096	-0.0658407	0.178342	0.337213	-0.173298	0.0463476
B9D1	6.52927	6.43826	6.31934	6.45773	6.4698	6.34916	6.30379	6.69931	6.44416	6.45116	6.58209	6.63318	6.61132	6.65963	6.50263	6.72149	6.43722	6.50268	6.60428	6.39296	6.7912	6.54688	6.56239	6.452	6.48588	0.13208	-0.124024	-0.398575	-0.593987	0.105416	0.342329	-0.347344	-0.459353	0.616264	0.0756637	0.218462	-0.230803	0.025287	-0.116488	-0.359086	-0.261308	-0.248902	0.486345	0.478652	0.720091	0.0873534	0.277029
B9D2	5.97594	5.85528	5.67539	6.20101	5.98188	6.21215	5.85564	6.63381	6.0184	5.86408	5.79742	5.85426	5.97863	5.92164	5.93098	6.35535	6.08936	6.33939	6.06468	6.00318	6.30058	5.87919	5.954	5.9335	6.07616	0.250319	0.656663	0.548099	0.216742	-0.00745296	-0.149848	-0.585033	-0.59377	-0.027247	-0.312862	0.0290141	0.00745296	-0.209383	0.0426579	-0.0274529	-0.0890713	-0.377522	0.0271931	-0.315145	0.621729	0.0149779	0.265161
BAALC	3.96154	3.79868	4.08127	4.05373	3.98238	4.17463	3.91767	4.44207	4.16656	3.96211	4.0253	4.07501	4.07612	4.0404	4.06923	4.27363	4.13751	4.34289	4.04114	4.15506	4.81632	3.85196	4.19565	4.27942	4.2803	0.109503	0.411509	-0.0466809	-0.269121	-0.0754461	-0.356643	0.203432	-0.449524	0.0130181	-0.0371113	0.038732	0.388767	0.0439444	0.0150051	0.0795431	0.31688	-0.286942	-0.118463	-0.00421476	-0.25778	-0.208329	0.00421476
BAAT	5.11632	5.23058	5.01104	5.39554	5.47346	5.37689	5.18013	5.95027	5.26728	5.20684	5.11493	5.31453	5.40225	5.15301	5.26736	5.41799	5.24276	5.56226	5.43013	5.41032	5.28589	5.15537	5.37583	5.1832	5.32766	-0.0376949	0.592538	0.44978	0.0395398	0.489142	-0.0628052	-0.286201	-0.45724	0.0372882	-0.277139	0.212671	-0.0829749	-0.0202947	-0.174595	0.240139	0.200934	0.0170469	0.146044	-0.521105	-0.0781369	-0.0170474	0.194283
BABAM1	8.1252	7.8022	7.77457	8.02265	8.13413	8.15502	7.97129	7.95417	8.1673	8.06868	8.14227	8.26985	8.23743	8.08436	7.97637	8.29895	8.03334	8.15931	8.11189	7.87193	8.1164	7.9476	8.13915	8.10543	8.08456	0.217922	-0.445357	-1.15484	-0.00819588	0.555128	0.382443	0.326571	0.319313	0.484984	-0.110939	0.123238	-0.537372	-0.432724	-0.542296	-0.576286	-0.427395	-0.071064	0.226998	0.515607	0.611574	-0.00919628	0.00819588
BACE1	6.66709	6.75941	6.58012	6.69629	6.7327	6.54467	6.63806	6.95271	6.90432	6.88128	6.91501	6.90325	7.03657	7.01276	6.85751	6.76344	6.91443	7.02402	6.87459	6.93677	6.78029	6.87285	6.93252	6.95125	6.80275	-0.945192	-0.3268	-0.471538	-0.494666	-1.0616	-1.12582	-1.44783	-0.84628	0.358613	0.445539	0.0447021	0.477397	0.529092	0.522235	-0.154679	0.103431	0.821048	-0.0260091	0.543959	-0.148064	0.0260091	0.357146
BACE2	6.64022	7.52252	7.03921	6.68016	6.37104	6.92352	7.28717	6.82794	7.01827	7.31963	7.34444	7.13332	7.47965	8.02429	7.88927	8.11771	7.40561	7.92545	6.61332	7.15925	7.69488	6.79677	7.02851	7.96365	7.60323	0.185543	0.324104	-0.567658	0.81723	-0.615838	0.123941	1.07702	0.687811	-0.434029	-0.434543	0.302271	-0.210885	-0.63808	-0.234303	0.394814	0.0985694	-1.23646	-0.543455	0.184126	0.160242	-0.578657	-0.0985699
BACH1	4.53048	4.32248	4.66216	4.47257	4.38378	4.57847	4.75379	4.22926	4.49101	4.35667	4.22602	4.36606	4.29636	4.43485	4.43339	4.25408	4.39753	4.47055	4.3886	4.32195	4.14423	4.29174	4.48025	4.29278	4.41894	0.0206466	-0.0324636	0.196561	-0.181991	-0.643317	-0.528836	1.24991	1.0135	-0.840451	0.237247	-0.0206466	0.2012	0.312656	0.455956	1.20223	1.05463	0.656019	-0.359163	-0.124936	-1.13842	-0.287652	-0.154966
BACH2	4.01364	4.0989	4.6891	4.08176	4.29015	4.37103	4.52411	4.24333	4.18736	3.98452	4.05815	4.00941	4.0674	4.12132	4.19475	4.17606	4.13202	4.22891	4.01595	4.10017	4.33211	4.22448	4.08862	4.10193	4.14455	-0.259698	-0.340807	0.286335	0.34216	-0.447435	-0.373844	0.000504	-0.22157	-0.536444	0.126524	0.0760531	0.286284	0.259509	0.497589	-0.0830302	-0.000504	0.180039	0.166215	0.272306	-0.34834	-0.292304	-0.0719829
BAD	6.76677	6.53412	6.69456	6.70221	6.7504	6.68464	6.7516	6.7994	6.97324	7.00665	6.86967	7.16958	6.92567	7.06344	6.76314	6.97841	6.79313	6.84388	6.98317	6.68082	7.19017	6.80167	6.91007	6.97606	6.94282	-0.111584	-0.664783	-0.778189	-0.14604	0.669284	0.446729	-0.3302	-0.0672832	0.854103	0.11537	-0.081502	0.0242951	-0.435191	-0.101856	-0.61648	-0.394416	-1.44111	0.683352	0.503314	1.29964	0.264367	0.341216
BAG1	8.37232	8.30078	7.91609	8.39711	8.35623	8.26926	8.2625	8.46501	8.7084	8.75609	8.49344	8.60455	8.51065	8.77639	8.59846	8.64681	8.60263	8.61012	8.50812	8.51131	8.75429	8.58374	8.63712	8.71405	8.64363	0.0516465	-0.590524	-0.971927	-0.921404	0.352736	0.738701	0.564842	0.587859	0.380061	0.251155	0.133256	-0.302231	-0.597619	-0.589783	-0.441775	-0.399139	-0.0759568	0.633822	0.329185	0.524393	0.241111	0.308939
BAG2	6.43532	6.35771	5.4949	6.3124	6.06912	5.49999	5.77963	4.92783	5.87519	5.61996	5.97964	6.14672	5.94564	5.63358	5.50305	5.63209	6.06455	4.71713	5.89791	5.77517	5.01065	6.27275	6.0473	5.58059	5.8574	-0.0525012	-0.112518	-0.478312	0.035604	0.0468349	0.294857	1.77746	2.26671	-0.405215	-0.0302958	-0.00971508	-0.133221	0.110579	-0.42611	-0.155238	-0.452643	-0.119155	0.00971508	1.17816	0.146661	0.352194	0.983174
BAG3	8.98853	9.1553	8.05745	9.23151	9.19224	8.59716	8.33545	9.60219	9.16759	9.42591	9.71227	9.86594	9.268	9.58673	9.25899	11.0047	9.32723	9.5137	10.0015	9.17564	9.78378	9.22983	9.50654	9.40189	9.40111	0.0524378	-0.934041	-1.48179	-1.04504	0.362196	0.0121326	-0.0542421	0.0767765	-0.477547	0.00671387	0.0814228	-0.276501	0.541626	-0.00671387	0.757648	0.139301	-0.316587	-0.0793781	-0.372228	-0.19772	0.0917091	0.0598478
BAG4	5.43821	5.95118	5.11459	5.21278	5.04678	4.89989	5.22856	4.94381	5.38329	5.41545	5.45668	5.59135	5.27952	5.48612	5.51753	5.0481	5.69089	5.26205	5.20462	5.52175	4.98897	5.46059	5.55539	5.48548	5.49033	-0.517664	0.299459	0.214061	-0.149941	0.0151253	-0.124124	-0.0553131	-0.0361223	0.202435	-0.0401239	-0.0630083	0.112262	0.040432	0.0287919	-0.120735	0.420943	0.296108	-0.0151253	-0.0151253	0.275672	-0.0390577	0.312878
BAG5	7.2915	7.46243	7.53068	7.09658	7.10923	7.62232	7.43883	6.71394	7.45604	7.25059	7.2793	7.27183	7.08708	7.42017	7.44309	7.11198	7.27076	6.99581	7.1662	7.09824	7.17415	7.232	7.22095	7.39704	7.29341	0.346126	-0.450676	-0.279942	-0.460552	-0.310508	-0.0951278	1.44134	0.577411	-0.638861	0.257267	0.210274	0.310917	0.171439	0.240043	0.152318	0.437444	0.290554	-0.115536	0.068047	-0.0495477	-0.025439	-0.236278
BAG6	8.96875	9.25614	8.74527	9.11785	9.02902	9.17174	9.01481	9.32701	9.24412	9.2817	9.10877	9.09679	9.16444	9.1589	9.1103	9.23068	9.11799	9.57051	9.31867	9.15075	8.94116	9.2036	9.07068	9.24119	9.01571	0.276851	-1.40369	-1.31904	-0.670149	0.146496	0.810717	-0.146805	-0.220577	-0.402556	-0.0754337	0.127057	-0.13558	-0.0361322	0.0598281	0.0194756	-0.0799786	-1.30374	0.685665	0.616528	0.17437	0.108974	-0.163267
BAHCC1	5.7178	5.63399	5.66512	5.83122	6.0389	5.81774	5.86741	6.24919	5.73192	6.172	5.77042	5.77987	5.8753	5.86681	6.09251	5.86856	5.9719	6.1511	5.91206	5.83913	5.87391	5.75959	5.96524	5.904	5.81675	-0.00601769	-0.0756865	0.122604	0.196413	0.0812511	-0.046597	-0.213045	-0.144736	-0.268242	0.308311	-0.0134354	0.124163	0.1403	0.323786	0.190361	0.097517	0.00601769	-0.362802	0.101852	-0.336246	-0.0182605	-0.268904
BAHD1	5.59709	5.83564	5.88977	5.80461	5.92948	6.1664	5.97164	6.27594	5.83716	6.1247	5.75499	5.86019	5.92128	5.86451	5.87122	5.79261	5.74485	6.14523	6.13696	5.94535	5.84494	5.85629	5.95969	6.09392	6.05861	-0.00781393	0.159938	0.415588	0.0167632	-0.048101	0.217599	0.283824	0.0286536	0.128893	-0.112128	-0.502645	0.171017	0.0796766	0.0468535	0.00781393	-0.0972714	-0.13579	-0.020844	-0.07126	-0.13973	-0.0366979	-0.182946
BAIAP2	5.43065	5.45751	5.19192	5.6322	5.56517	5.30284	5.23011	6.34588	5.67956	6.3458	6.0636	6.29118	6.04019	6.29322	6.1705	6.30033	5.69335	6.29346	6.24624	6.30309	5.66796	6.00595	6.39291	6.2862	6.40224	-0.557266	-0.0895494	-0.367182	-0.360052	-0.181474	0.142909	-0.47539	-0.560467	-0.0108503	0.243364	0.104972	-0.0221678	0.230601	0.132989	0.108334	-0.000362635	-0.343951	0.300372	0.142	0.0683186	0.202368	0.182165
BAIAP3	6.50241	6.60633	6.74263	6.72877	6.74733	6.43112	6.43568	7.18122	6.59814	6.6479	6.6827	6.52841	6.62609	6.53518	6.56199	6.76856	6.66983	7.08208	6.69537	6.68392	6.69483	6.685	6.76409	6.62211	6.67488	-0.100167	0.599983	0.496515	0.161297	0.239682	0.194329	-0.243725	-0.13143	0.224207	-0.0494807	0.214522	-0.0865295	-0.0517645	-0.147138	0.077414	0.0273821	-0.319985	0.123853	-0.148173	-0.0152235	-0.21669	0.00714398
BAMBI	7.82579	8.52065	7.30456	7.40293	7.67752	8.48856	7.46257	7.15508	7.79828	7.42498	7.5542	7.88762	7.40276	7.2783	8.06786	6.94272	7.81187	7.18353	7.79836	8.00333	7.18643	7.81217	7.52049	7.6472	8.06217	-1.56761	-2.34325	-1.53959	-0.586767	-2.03581	0.424675	-0.00779915	0.00779915	-0.0314264	-0.976328	0.556026	1.01471	0.165515	-0.176537	0.0559196	0.0905533	0.806967	-0.182793	1.07754	0.89373	0.913095	-0.0453606
BANF1	9.19129	8.74167	9.28864	9.05708	8.78053	9.28486	9.18827	8.89481	9.08454	9.20328	9.17955	9.30266	9.23026	8.79081	9.03014	9.36237	9.14531	8.95062	9.14335	8.85681	9.48815	9.08298	9.02332	9.13485	9.08592	0.693973	-0.19444	-0.331028	0.0388966	0.177397	-0.0388966	-0.45319	-0.556972	-0.521126	0.577332	0.739332	0.068388	-0.271662	-0.279516	-0.225746	-0.307616	-1.64608	0.303463	0.10673	1.05007	0.368187	0.443922
BANK1	4.84578	5.64598	6.00397	4.855	5.17556	4.9669	5.58525	4.81448	4.84294	4.69346	5.07502	4.92697	5.06389	4.8114	4.60832	4.4802	4.85784	4.49206	4.66844	4.5736	4.95427	4.88644	4.64049	4.65458	4.73996	-1.28597	-0.257864	-0.0415926	3.22572	-1.59882	-1.57494	0.0769153	0.77381	-0.72359	0.332615	-0.226804	-0.267789	0.0415931	0.483307	-1.22869	0.71235	0.300727	0.901062	-0.0462499	0.486417	-0.154102	0.965982
BANP	6.66082	6.28819	6.45904	6.06043	6.27204	6.47467	6.707	6.76051	6.23419	6.40784	6.36933	6.26282	6.29419	6.34281	6.45371	6.38159	6.08235	6.2068	6.58793	6.25635	6.23551	6.57605	6.29849	6.18615	6.12655	0.324029	0.251926	0.072279	0.414519	-0.121293	-0.98708	-1.46691	-0.883844	-0.414563	-0.114112	-0.507928	-0.2254	0.102316	0.218961	-0.00685883	0.00685883	-0.695561	0.487892	0.221705	0.498502	-0.341431	0.244412
BAP1	6.79736	6.72812	6.64292	6.90247	6.87742	6.78179	6.55089	6.98374	7.00882	7.01925	7.0568	7.05	7.10865	7.09319	7.01944	7.04842	7.04521	6.99588	7.01975	7.04239	6.71154	7.17915	7.04863	7.2458	6.99141	0.00866651	-0.978203	-0.718276	-0.397164	0.039	0.620603	0.681991	0.408899	0.126178	0.129688	-0.144742	-0.0852485	-0.0536828	0.268921	-0.0121517	-0.123718	-0.766184	0.443499	0.482931	0.298427	-0.133634	-0.00866651
BARD1	4.6251	4.68026	4.99349	4.57496	4.91093	5.07625	5.1784	4.83489	4.62198	4.47847	4.49477	4.59036	4.58059	4.73527	4.72747	4.68587	4.70236	4.96643	4.76339	4.69977	4.90608	4.77629	4.66211	4.62962	4.68429	-0.0111403	-0.715994	0.0908399	0.82219	-0.00577354	-0.820408	0.0969534	-0.249034	0.200831	0.00577354	0.649024	-0.452403	-0.466095	-0.192439	-0.20334	-0.397147	0.701972	-0.227349	0.18943	0.020412	0.245551	0.40947
BARX1	4.23202	4.34435	4.24312	4.55634	4.26438	4.35384	3.98893	4.91559	4.19311	4.50081	4.19548	4.11763	4.21214	4.62087	4.13993	4.51793	4.29172	4.63555	4.1433	4.40262	4.45852	4.14849	4.51195	4.30484	4.39876	0.047461	0.408915	0.480808	-0.0106535	0.174628	0.0458469	-0.106034	-0.424022	0.284435	0.0106535	0.394305	-0.115804	-0.0146275	-0.178175	-0.0106535	-0.0354695	-0.131462	0.095161	-0.170627	-0.0787311	0.0404944	0.0135159
BARX2	5.07079	5.36357	5.37949	4.96003	4.86921	4.79096	4.94887	5.60587	5.03733	5.27	4.99589	4.944	5.16521	5.04121	5.05109	5.22401	5.01347	5.52355	4.85043	4.94868	5.3339	5.03231	5.01347	5.02464	4.98661	-0.473789	0.80854	0.605413	-0.117917	-0.39396	0.310196	0.101884	-0.442646	0.0490966	-0.16525	-0.0432615	0.32864	0.0604329	-0.0874672	0.370815	-0.0241332	0.116301	-0.191856	-0.836569	0.0241332	-0.307013	0.0417728
BASP1	7.15286	7.30145	8.33355	6.97535	6.44897	7.2966	8.2896	6.86645	6.93827	6.56178	6.78816	6.46046	6.51668	6.68024	6.89451	6.57638	6.20434	6.89095	6.45923	5.97401	7.65548	6.81461	6.24266	6.44601	6.04402	1.60924	0.880806	2.31813	2.781	-0.010437	-0.935863	0.346806	0.115167	-0.0966206	-0.490276	0.010437	-0.786895	-1.23649	-0.5271	-0.345242	-0.293742	0.0798492	0.507792	-0.0659199	0.431968	-0.048193	0.307428
BATF	5.7517	5.75168	6.50468	5.75372	5.78713	5.61887	6.07905	5.91727	5.76146	5.81723	5.76978	5.63948	5.73983	5.66118	5.6715	5.83695	5.73908	5.98898	5.73604	5.84445	6.00764	5.55964	5.65783	5.78038	5.69798	0.243812	-0.0706744	0.338259	1.25843	0.261303	-0.146508	0.0508671	-0.111315	0.12037	-0.153384	0.231103	-0.340953	0.0977855	-0.289378	-0.0508671	-0.12665	-0.392273	0.0908866	-0.140297	0.124501	-0.101455	0.100585
BATF3	5.77833	6.00179	6.36028	6.02226	5.88376	6.23924	6.15193	6.44036	6.06866	5.98805	5.61446	5.97638	5.60475	6.09967	5.8113	5.99186	5.67172	5.72501	6.19484	5.73753	5.82732	5.78361	5.95039	5.71566	5.89638	0.291799	0.519927	0.181875	0.357334	0.0686193	-0.232908	-0.26475	-0.125474	0.253603	0.0878897	0.037291	0.0215292	-0.114509	-0.322766	-0.0215287	0.100784	-0.408821	0.0393438	-0.35272	-0.268139	-0.102942	-0.162417
BAX	7.03428	6.20675	6.40426	6.03411	6.37878	6.32406	6.63389	5.99277	6.00641	6.06096	6.09377	6.16679	5.98662	5.8928	5.81677	5.92373	5.91037	5.87313	5.99508	6.08921	5.60776	5.81868	6.45459	6.16625	6.28279	0.52852	0.144694	-0.0175598	-0.0168915	0.569443	-0.0631628	0.142626	-0.119012	0.0106533	-0.0499654	0.0920801	0.00588393	-0.0202878	-0.129174	-0.147734	0.0329578	-0.0805974	-0.109891	-0.15854	0.0766218	0.173263	0.127856
BAZ1A	4.7648	4.84169	5.23234	4.35548	4.32492	5.21821	5.26374	3.82547	4.82827	4.37764	4.48997	4.41156	4.27547	4.81761	4.72618	4.72399	4.3265	4.34299	4.50061	4.6584	4.3605	4.74021	4.59959	4.46696	4.43208	0.307012	-0.0671284	0.500562	0.0178628	-0.0234215	-0.496885	0.817675	0.922965	0.214061	-0.210886	0.325373	-0.258254	-0.0644083	-0.103575	0.228415	0.0657072	0.30038	-0.342943	0.168453	-0.981878	-0.487379	-0.470344
BAZ1B	5.77485	6.21058	6.08888	5.94549	5.6438	5.759	6.05294	5.89669	6.08272	6.07145	6.17331	6.20782	6.06067	6.19413	6.18663	5.52549	6.09453	6.14375	6.11622	6.29551	5.41118	6.39701	5.94623	5.95346	6.12139	-0.238774	0.236677	0.118102	0.0849328	0.0203524	-0.0803574	-0.351594	-0.365854	-0.133194	-0.11868	-0.335367	-0.0626386	0.173327	-0.0109372	-0.00594648	0.0185671	0.461709	0.192059	-0.0182705	0.000676473	0.0386345	0.0334148
BAZ2A	5.93096	6.10016	6.10906	6.12148	6.15767	6.01792	5.87105	6.62989	6.04848	6.21695	6.07568	6.00852	6.15342	6.08887	6.22745	6.35496	6.12692	6.55163	6.25727	6.29764	6.21369	6.17742	6.21418	6.21674	6.16267	-0.08225	0.491752	0.408044	0.144264	0.0963247	-0.108015	-0.556333	-0.637583	0.270393	0.124583	0.0482829	-0.0692066	0.118008	-0.109862	-0.0590338	-0.033396	0.00584865	0.0213245	-0.144898	-0.082503	0.131596	-0.0454748
BAZ2B	6.7492	6.92542	7.13227	6.82247	6.73941	7.17571	6.86126	5.67354	6.7707	6.63198	6.54248	6.31149	6.40532	6.78173	6.8111	6.55838	6.5404	6.88818	6.53514	6.51942	6.55718	6.61226	6.26773	6.52959	6.42118	-0.249006	0.398455	0.166827	-1.06776	-0.944603	-0.548821	0.0328894	0.239361	-0.95176	0.542561	-0.155567	0.0456095	0.348846	0.392676	-0.0328894	0.162693	0.758332	-0.119116	0.0467529	-0.954582	-0.458444	-0.529452
BBIP1	8.19448	8.13291	7.79124	8.00293	7.67887	7.44356	7.68939	7.28656	7.77492	7.83915	7.83439	8.09066	7.85439	7.78737	7.8128	7.87453	7.7889	7.81231	7.84148	7.71716	7.94213	7.71956	7.8715	7.78686	7.98065	-0.120744	0.391938	-0.326584	-0.775711	-0.185859	-0.30623	-0.114262	-0.117204	-0.482484	-0.159462	-0.0710258	0.076535	-0.184051	-0.177386	-0.153278	0.19614	0.206807	-0.00646377	0.115773	0.471888	0.0993605	0.512813
BBOX1	12.196	12.4725	11.0582	12.2022	12.2645	11.8968	11.4745	12.1702	11.8285	12.0074	12.2082	12.2707	12.1038	11.9556	11.7478	11.7981	11.5051	12.2537	12.1935	12.2172	11.6405	12.0777	12.1663	11.9298	10.9929	0.74237	-0.859945	-1.9913	-0.693818	0.958364	1.5015	1.45086	1.49921	0.146036	0.295018	-0.0029459	-0.720939	-0.201609	-0.410136	-0.0570288	-0.509332	1.08128	0.153583	-0.524751	0.0029459	0.190682	-0.412797
BBS1	8.11501	7.99082	7.44518	8.11053	8.02126	7.66463	7.77587	8.35559	8.14795	8.31706	8.35112	8.49	8.32663	8.27235	8.12115	8.22735	8.30267	8.21923	8.21285	8.11211	7.86906	8.19586	8.44816	8.20479	8.23776	-0.242456	-0.552141	-0.93122	-0.581327	-0.402369	0.33161	0.220797	0.339799	-0.796055	0.311308	0.086483	0.0451813	-0.00322056	0.0349369	0.058176	0.158838	0.139566	-0.101484	-0.42923	-0.29019	0.00322056	-0.0336924
BBS10	6.26086	6.3592	5.84031	6.32925	5.91439	5.6189	5.60359	4.77155	5.55411	5.6872	5.96537	5.84796	5.88328	5.84191	5.50501	5.48679	6.01482	5.32955	5.5145	5.85857	5.44256	5.78793	5.47693	5.7222	5.6858	0.398368	1.0071	0.251597	-0.476295	0.25064	-0.17919	-0.150479	0.161911	-0.202883	0.0552464	0.279116	-0.153591	0.235272	0.295287	-0.224434	0.608156	0.763929	-0.0967374	-0.0659809	-0.0552464	-0.316976	-0.206503
BBS4	6.23233	6.19837	6.02451	6.04895	6.18651	6.08968	6.04819	5.39749	6.17713	6.025	6.01308	5.98679	6.10715	5.65502	6.06058	6.07781	6.10756	6.01702	5.94559	5.95088	6.22205	5.9998	5.78021	6.05391	5.89466	0.37415	-1.34174	-0.834339	0.0102155	-0.751883	-1.04226	0.15241	-0.112485	-0.0641482	0.0631499	-0.743957	0.517554	0.0256684	0.428473	0.061636	-0.13769	0.903086	0.370032	0.947343	-0.641595	0.315508	-0.0404739
BBS7	4.63602	4.4391	4.49777	4.26496	4.47708	4.38624	3.93115	3.83653	4.53585	4.37278	4.52933	4.67267	4.38587	4.43792	4.47323	4.34154	4.44388	4.23613	4.35206	4.44267	4.19142	4.49823	4.41045	4.30716	4.42618	-0.178289	-0.351891	-0.753928	-0.163592	-0.176849	-0.799476	0.189308	-0.110581	0.360268	0.159227	-0.280156	0.344985	0.414696	-0.146546	0.0359597	-0.124762	0.32986	0.294449	1.21024	0.224102	0.304793	-0.0359597
[truncated: 10,598 more rows]
