# Supplementary material for: Identifying Aging-Related Biomarkers and Immune Infiltration Features in Diabetic Nephropathy Using Integrative Bioinformatics Approaches and Machine-Learning Strategies
Source: Biomedicines. 2023 Sep 4;11(9):2454. doi: 10.3390/biomedicines11092454 (PMC10525809; doi:10.3390/biomedicines11092454)
Supplement: Supplementary file 1 [file biomedicines-11-02454-s001.zip › Supplementary Table S20.xlsx]

## Sheet: immueScore
Calculation of 22 types of immune cells in each sample based on CIBERSORT
ID	B_cells_naive	B_cells_memory	Plasma_cells	T_cells_CD8	T_cells_CD4_naive	T_cells_CD4_memory_resting	T_cells_CD4_memory_activated	T_cells_follicular_helper	T_cells_regulatory_(Tregs)	T_cells_gamma_delta	NK_cells_resting	NK_cells_activated	Monocytes	Macrophages_M0	Macrophages_M1	Macrophages_M2	Dendritic_cells_resting	Dendritic_cells_activated	Mast_cells_resting	Mast_cells_activated	Eosinophils	Neutrophils	P-value_CIBERSORT	Correlation_CIBERSORT	RMSE_CIBERSORT
GSM2811029	0	0.137591	0.10776	0.0634426	0	0.0368005	0	0	0.11365	0	0.0252735	0.0186779	0.0559469	0	0.0302452	0.236265	0.0687601	0	0.100443	0.00514423	0	0	0.001	0.369482	0.929038
GSM2811030	0	0.243205	0.143459	0.110365	0.0377173	0	0	0	0.104107	0.048581	0	0.0135795	0.0268698	0	0.018972	0.0666859	0.0473217	0	0.120331	0	0.0183872	0.000418726	0	0.438699	0.898928
GSM2811031	0	0.183398	0.198706	0	0.00715765	0.195794	0.0129974	0	0.00463885	0.150648	0	0.0157969	0	0.00260021	0.0375279	0.114734	0.0141053	0.0121665	0.0286956	0.00666324	0	0.0143692	0	0.774492	0.684801
GSM2811032	0	0.122523	0.125189	0.0722238	0	0	0	0	0.0626801	0.0370316	0	0.0588	0.0107094	0	0.0206231	0.191427	0.0959997	0	0.201372	0	0	0.00142167	0.005	0.27237	0.972099
GSM2811033	0.00963576	0.135734	0.0922233	0.077099	0	0.0913356	0	0	0.140059	0.0074375	0	0.0211529	0.0182312	0	0.0557165	0.0886736	0.108915	0	0.135196	0.0185907	0	0	0.026	0.166915	1.01433
GSM2811034	0	0.14738	0.0225327	0.040405	0	0.149934	0	0.00672646	0.0715979	0.0346779	0	0.128741	0.0200931	0	0.0287309	0.130548	0.0798954	0	0.125423	0.00348867	0	0.00982665	0	0.436756	0.898912
GSM2811035	0	0.133339	0.155512	0.0369255	0	0.229255	0	0	0.00992812	0.13615	0	0.00456207	0.0312405	0	0.0199381	0.113294	0.0221177	0.0193109	0.0556626	0.0125441	0	0.0202204	0	0.710814	0.747191
GSM2811043	0.0680675	0	0.0383964	0.153452	0	0	0	0.0936091	0.165586	0	0	0.0928919	0.10848	0.00847585	0	0.0606789	0.0237854	0.0769159	0	0.109662	0	0	0.08	0.124544	1.04397
GSM2811044	0.0526344	0	0.0596495	0.096698	0	0.174711	0	0.0109127	0.0404812	0.0114567	0	0.0726018	0.0434978	0	0.0115767	0.196425	0.0482026	0.0159887	0	0.165164	0	0	0.071	0.128555	1.03656
GSM2811045	0.0619651	9.39e-05	0.167173	0.222264	0	0.0464242	0	0.0618602	0.136078	0	0	0.00875527	0.0240015	0	0	0.144197	0.0618083	0.00475666	0.032662	0.0279609	0	0	0.135	0.104066	1.05939
GSM2811046	0	0.2206	0.209291	0.0556633	0.0127694	0.0263979	0	0	0.0512186	0	0	0.0390552	0	0.0139814	0	0.132881	0.0843136	0.0320211	0	0.121807	0	0	0.002	0.334952	0.960671
GSM2811047	0	0.043061	0.100191	0.0559351	0	0.287891	0	0.00290465	0.0733423	0	0	0.00900507	0.00356614	0	0.064023	0.113871	0.12694	0	0	0.119269	0	0	0.013	0.196462	1.00546
GSM2811048	0	0.0866002	0	0.238135	0	0	0	0	0.135791	0	0.0135013	0.0604732	0	0	0.0525644	0.261713	0.0642541	0	0.0267113	0.05171	0	0.00854614	0.254	0.0728576	1.05963
GSM2811049	0	0.0218601	0.0862544	0.0859817	0	0.136929	0	0	0.104681	0.0073056	0	0.0639172	0.00809151	0	0.0535278	0.232852	0.0764615	0	0.0984104	0.0237287	0	0	0.105	0.115125	1.03224
GSM2811050	0.0866239	0	0.116362	0.228493	0	0	0	0	0.096181	0	0	0.0471417	0	0	0.0214518	0.290623	0.0574533	0	0.0275891	0.028081	0	0	0.019	0.173323	1.01794
GSM2811051	0	0.153709	0.169089	0.0559601	0	0.0213333	0	0.018232	0.217374	0	0.00987445	0	0	0.069273	0.0189651	0.03418	0.0943365	0	0	0.0691524	0	0.0685213	0.007	0.239781	0.997819
GSM2811052	0.0413814	0	0.0470954	0.187115	0	0.14428	0	0.0658789	0.0853707	0	0	0.102653	0	0.0161471	0.018727	0.0145395	0.166559	0	0	0.110253	0	0	0.629	0.0178883	1.10099
GSM2811053	0.0665392	0	0.0765732	0.0891329	0	0.0624684	0	0.0258534	0.119731	0	0	0.0164338	0.00910457	0	0.00321806	0.326828	0.0588621	0.00404533	0	0.134263	0	0.0069468	0.016	0.180499	1.01201
GSM2811054	0	0.146458	0.128481	0.165672	0	0.0619989	0	0.000836498	0.129314	0	0.041073	0	0.00143656	0	0	0	0.0711512	0.0489655	0	0.152692	0	0.0519217	0.243	0.0752767	1.0706
GSM2811055	0	0.0943809	0.0598702	0.249199	0	0.00937543	0	0	0.187177	0	0.0712624	0.0266106	0	0	0.00583292	0.0665671	0.185115	0	0	0.0446088	0	0	0.739	0.00309625	1.09951
GSM2811056	0	0.100918	0.0665039	0.0878685	0	0.0675583	0	0.0492723	0.0729973	0.0229727	0	0	0	0	0.00753127	0.0763517	0.117745	0.00881129	0	0.0893085	0	0.232161	0.003	0.306555	0.96164
GSM2811057	0	0.10813	0.421019	0.072992	0	0.125823	0	0	0.0325694	0.0312457	0	0.0224148	0	0	0.0051492	0.0983759	0.0362859	0.00661475	0	0.0390943	0	0.000285861	0	0.69816	0.715352
GSM2811058	0.0386574	0	0.0351404	0.205184	0	0.181707	0	0	0.19133	0	0.0145258	0.0131089	0.0145659	0	0.0228776	0.0966137	0.0760772	0	0	0.110212	0	0	0.616	0.019809	1.09928
GSM2811059	0.0900811	0	0.0844964	0.221769	0	0.0417266	0	0	0.153466	0	0	0.0268299	0	0	0.0596254	0.200616	0.0584154	0	0	0.0468022	0	0.0161725	0.069	0.129948	1.03706
GSM2811060	0.105534	0	0.0449373	0.056718	0	0.145113	0	0	0.122232	0	0	0.100012	0.00794976	0	0	0.230623	0.0700297	0.0235701	0	0.0932808	0	0	0.455	0.0397006	1.07227
GSM756992	0	0.0698883	0.0163586	0.116963	0	0.133202	0	0	0.0316199	0.168895	0	0.0943299	0	0.0359449	0.061467	0.092453	0.0418908	0	0.136987	0	0	0	0.005	0.266048	0.983718
GSM756993	0	0.0544984	0.0910915	0.142593	0	0	0	0.0513647	0.059598	0.00522789	0	0	0	0	0	0.118202	0.232946	0	0	0.171849	0	0.0726296	0.007	0.245086	0.983735
GSM756994	0	0.037039	0.18951	0.117552	0	0	0.0583706	0.00382206	0.0462111	0.203788	0	0.0344513	0	0	0.0464752	0.0894075	0.0686991	0.00886992	0.0728455	0	0	0.0229577	0	0.568042	0.827979
GSM756995	0.0130548	0.260061	0.0106664	0	0.074257	0.0921985	0	0.052823	0.0249579	0.166556	0	0.0309093	0	0.0808147	0.0155438	0.0722057	0.040533	0.043786	0.0126239	0.00900916	0	0	0	0.500057	0.866552
GSM756996	0	0.14153	0.115588	0.054056	0.0800577	0	0	0	0.0455371	0.029341	0	0.0176968	0.0630167	0	0.0301206	0.163243	0.0977499	0	0.162063	0	0	0	0.006	0.251702	0.978345
GSM756997	0	0.0650523	0.085582	0.230907	0	0.0924975	0	0	0.155926	0	0.0449425	0	0	0	0.0175758	0.118433	0.107523	0	0	0.0815606	0	0	0.506	0.0328446	1.08167
GSM756998	0	0.0819839	0.0565074	0.0829125	0.0128913	0.225728	0	0	0.00251182	0.0824522	0	0.072203	0	0.034099	0.0228001	0.0999562	0.0308206	0	0.195134	0	0	0	0.002	0.353464	0.937853
GSM756999	0.012589	0.100641	0.104623	0	0	0.233957	0	0	0.0198232	0.156196	0	0.0757535	0.0372649	0	0.0073591	0.090739	0.0148964	0.0141928	0.0757784	0.00846083	0.0477266	0	0.001	0.369664	0.931611
GSM757000	0	0.147764	0.158588	0.0182453	0	0.0732687	0	0.0047293	0.0656879	0	0	0.065144	0.0957184	0	0.072483	0.16131	0.0550595	0	0	0.0820011	0	0	0.001	0.374719	0.929452
GSM757001	0	0.0804239	0.0591838	0.198128	0	0.165792	0	0	0.128269	0	0.0428804	0.0332245	0.0334008	0	0.0460446	0.0444761	0.0692101	0	0	0.0989666	0	0	0.416	0.0448211	1.084
GSM757002	0	0.0886269	0.355904	0.0938076	0	0.00232193	0	0	0.143249	0	0	0.0253756	0.033503	0.0392917	0.0489344	0.0809601	0.0266524	0	0	0.0613737	0	0	0.002	0.333271	0.984235
GSM757003	0.0778138	0.0210987	0.0931831	0.0455898	0	0.159217	0	0.0344723	0.0976611	0	0.0177599	0.0215483	0	0	0.00260444	0.140875	0.141933	0.0297573	0	0.116486	0	0	0.13	0.10625	1.0399
GSM757004	0.0619069	0.0192049	0.0942494	0.072057	0	0.243969	0	0.0836877	0.0835114	0	0	0.0696464	0	0	0.0486402	0.0825264	0.0882754	0	0	0.052325	0	0	0.249	0.0738154	1.06978
GSM757005	0.0680222	0.0343066	0.0513838	0.0462597	0	0.232822	0	0.0640798	0.0181193	0	0.0213497	0.014788	0	0	0.0310192	0.13816	0.138004	0.00450787	0	0.12597	0	0.0112077	0.081	0.124356	1.03083
GSM757006	0	0.077227	0.0841614	0.0695058	0	0.213577	0	0	0.0849982	0	0	0.124619	0.00544276	0	0.0233267	0.0962249	0.0872359	0	0	0.133682	0	0	0.13	0.106333	1.05598
GSM757007	0	0.133785	0.0832989	0	0	0.119832	0	0	0.171653	0	0.0488136	0.0144007	0	0	0.0470273	0.0857192	0.159407	0	0	0.0906159	0	0.0454472	0.092	0.120623	1.03263
GSM757008	0	0.130469	0.0477626	0	0	0	0	0	0.196083	0.066774	0.0092479	0	0	0	0	0.115019	0.138589	0.0390856	0.0209602	0.0539354	0	0.182075	0.047	0.141223	1.0282
GSM757009	0.0171696	0.130655	0.082904	0.169447	0	0	0	0.072328	0.062066	0	0	0.089035	0.0364603	0	0	0.159324	0.0619533	0.022564	0	0.0699569	0	0.0261367	0.005	0.266485	0.977329
GSM757010	0	0.191175	0.300985	0.0927596	0	0	0	0	0	0.0977207	0	0.0927423	0.0148864	0	0	0.0509931	0.0121204	0.0446534	0	0.0745082	0	0.027455	0	0.56555	0.826529
GSM757011	0	0.122884	0.109832	0.170329	0	0.113651	0	0	0.142151	0	0	0.0340637	0.0214578	0	0	0.0225714	0.0781261	0	0.00187724	0.0570405	0	0.126016	0.117	0.111281	1.05505
GSM757012	0	0.151604	0.11273	0	0.0560543	0.007727	0	0	0.131666	0	0.104251	0	0	0	0	0.094643	0.0780031	0.0436878	0	0.11409	0	0.105544	0.035	0.149571	1.02586
GSM757013	0	0.235846	0.0913865	0.0591277	0	0.241472	0	0	0.0681135	0	0.0699888	0.0123929	0	0.0252277	0.010199	0.010199	0.019576	0.0319477	0.0323044	0.0189062	0	0.0733129	0.121	0.110162	1.05898
