# Supplementary material for: Identifying Aging-Related Biomarkers and Immune Infiltration Features in Diabetic Nephropathy Using Integrative Bioinformatics Approaches and Machine-Learning Strategies
Source: Biomedicines. 2023 Sep 4;11(9):2454. doi: 10.3390/biomedicines11092454 (PMC10525809; doi:10.3390/biomedicines11092454)
Supplement: Supplementary file 1 [file biomedicines-11-02454-s001.zip › Supplementary Table S21.xlsx]

## Sheet: Supplementary File 20
Correlation analysis between hub genes and immune cells
IL10RA	Correlation coefficient (r)	pvalue		CD45	Correlation coefficient (r)	pvalue		CTSS	Correlation coefficient (r)	pvalue		C1QA	Correlation coefficient (r)	pvalue
B_cells_naive	-0.488984	2.49e-10		B_cells_naive	-0.53671	1.72e-12		B_cells_naive	-0.591628	1.94e-15		B_cells_naive	-0.554643	2.15e-13
B_cells_memory	0.00266394	0.974278		B_cells_memory	0.160658	0.0503124		B_cells_memory	0.205756	0.011822		B_cells_memory	0.221432	0.00664905
Plasma_cells	0.0978247	0.235269		Plasma_cells	0.186322	0.0228963		Plasma_cells	0.129995	0.114075		Plasma_cells	0.17553	0.0322554
T_cells_CD8	-0.03921	0.63495		T_cells_CD8	-0.0521881	0.527319		T_cells_CD8	-0.0101595	0.90213		T_cells_CD8	0.0530385	0.520603
T_cells_CD4_naive	0.127607	0.120933		T_cells_CD4_naive	0.255695	0.00164752		T_cells_CD4_naive	0.248585	0.00223606		T_cells_CD4_naive	0.243118	0.00281179
T_cells_CD4_memory_resting	-0.205774	0.0118142		T_cells_CD4_memory_resting	-0.246797	0.00241133		T_cells_CD4_memory_resting	-0.315189	9.03e-05		T_cells_CD4_memory_resting	-0.289891	0.000335679
T_cells_CD4_memory_activated	0.174141	0.0336691		T_cells_CD4_memory_activated	0.204357	0.0124221		T_cells_CD4_memory_activated	0.200945	0.0139982		T_cells_CD4_memory_activated	0.0564491	0.494107
T_cells_follicular_helper	-0.275783	0.000663401		T_cells_follicular_helper	-0.218795	0.00734463		T_cells_follicular_helper	-0.273686	0.000731879		T_cells_follicular_helper	-0.0713663	0.387091
T_cells_regulatory_(Tregs)	-0.26028	0.00134687		T_cells_regulatory_(Tregs)	-0.286331	0.000399981		T_cells_regulatory_(Tregs)	-0.282625	0.000478877		T_cells_regulatory_(Tregs)	-0.242705	0.00286026
T_cells_gamma_delta	0.271229	0.000820373		T_cells_gamma_delta	0.405803	2.83e-07		T_cells_gamma_delta	0.287308	0.000381278		T_cells_gamma_delta	0.328887	4.22e-05
NK_cells_resting	-0.0835554	0.311009		NK_cells_resting	-0.16958	0.0386819		NK_cells_resting	-0.0954509	0.24688		NK_cells_resting	-0.152252	0.0637906
NK_cells_activated	-0.0410118	0.619467		NK_cells_activated	0.0436676	0.596948		NK_cells_activated	0.103718	0.208112		NK_cells_activated	-0.0848173	0.303733
Monocytes	0.376826	2.17e-06		Monocytes	0.340605	2.13e-05		Monocytes	0.451201	7.7e-09		Monocytes	0.14224	0.0835498
Macrophages_M0	0.148834	0.070056		Macrophages_M0	0.138271	0.0926299		Macrophages_M0	0.212284	0.00934628		Macrophages_M0	0.284662	0.000433889
Macrophages_M1	0.183287	0.0252573		Macrophages_M1	0.254011	0.00177251		Macrophages_M1	0.287935	0.000369715		Macrophages_M1	0.208717	0.0106354
Macrophages_M2	0.309147	0.000124926		Macrophages_M2	0.190155	0.0201888		Macrophages_M2	0.182484	0.0259154		Macrophages_M2	0.281326	0.000509772
Dendritic_cells_resting	-0.18042	0.0276751		Dendritic_cells_resting	-0.0945611	0.251333		Dendritic_cells_resting	-0.148018	0.0716223		Dendritic_cells_resting	-0.168591	0.039848
Dendritic_cells_activated	-0.206887	0.0113557		Dendritic_cells_activated	-0.197017	0.016027		Dendritic_cells_activated	-0.249186	0.00217981		Dendritic_cells_activated	-0.218009	0.00756417
Mast_cells_resting	-0.0733987	0.373681		Mast_cells_resting	-0.0775718	0.347049		Mast_cells_resting	-0.100023	0.224861		Mast_cells_resting	-0.0701017	0.395581
Mast_cells_activated	0.106551	0.195891		Mast_cells_activated	0.148771	0.0701748		Mast_cells_activated	0.150408	0.0671106		Mast_cells_activated	0.110189	0.180968
Eosinophils	-0.0608169	0.461247		Eosinophils	-0.129946	0.114212		Eosinophils	-0.002425	0.976584		Eosinophils	-0.013875	0.866624
Neutrophils	-0.0265417	0.747975		Neutrophils	-0.0785148	0.341202		Neutrophils	-0.118511	0.150006		Neutrophils	0.0249631	0.762504
