# Supplementary material for: Identifying Aging-Related Biomarkers and Immune Infiltration Features in Diabetic Nephropathy Using Integrative Bioinformatics Approaches and Machine-Learning Strategies
Source: Biomedicines. 2023 Sep 4;11(9):2454. doi: 10.3390/biomedicines11092454 (PMC10525809; doi:10.3390/biomedicines11092454)
Supplement: Supplementary file 1 [file biomedicines-11-02454-s001.zip › Supplementary Table S22.xlsx]

## Sheet: Sheet1
The results of Human phenotype ontology enrichment analyses for CCR2							The results of GO enrichment analyses for CCR2							The results of KEGG enrichment analyses for CCR2
Term	ES	NES	pvalue	FDR	FWER		Term	ES	NES	pvalue	FDR	FWER		Term	ES	NES	pvalue	FDR	FWER
DESQUAMATION_OF_SKIN_SOON_AFTER_BIRTH	0.8263	1.7934	0	0.1011	0.795		RESPONSE_TO_TUMOR_CELL	0.5911	1.5697	0.0154	0.2119	1		CHEMOKINE_SIGNALING_PATHWAY	0.6359	1.7885	0	0.0438	0.126
ERYTHRODERMA	0.639	1.794	0	0.1028	0.793		REGULATION_OF_CHROMOSOME_SEPARATION	0.5037	1.5693	0.0414	0.2122	1		FC_EPSILON_RI_SIGNALING_PATHWAY	0.5363	1.8055	0	0.0462	0.1
RED_EYE	0.5471	1.785	0	0.1034	0.821		APOPTOTIC_CELL_CLEARANCE	0.582	1.5699	0.0178	0.2122	1		GLYCOSYLPHOSPHATIDYLINOSITOL_GPI_ANCHOR_BIOSYNTHESIS	-0.668	-1.8963	0	0.0501	0.038
ABNORMAL_GRANULOCYTE_COUNT	0.5109	1.7984	0.004	0.1034	0.782		POSITIVE_REGULATION_OF_HEMOPOIESIS	0.5555	1.6047	0.0084	0.2124	1		CYTOSOLIC_DNA_SENSING_PATHWAY	0.6874	1.8135	0.002	0.0607	0.088
B_LYMPHOCYTOPENIA	0.7546	1.7749	0	0.1041	0.847		INTERLEUKIN_2_PRODUCTION	0.609	1.5728	0.0167	0.2125	1		ETHER_LIPID_METABOLISM	0.5763	1.708	0.0124	0.0629	0.299
VASCULITIS	0.6529	1.7953	0	0.1043	0.791		POSITIVE_REGULATION_OF_T_HELPER_1_TYPE_IMMUNE_RESPONSE	0.7809	1.573	0.0041	0.2126	1		RIG_I_LIKE_RECEPTOR_SIGNALING_PATHWAY	0.4862	1.7318	0.0041	0.064	0.241
ABNORMAL_LYMPHOCYTE_MORPHOLOGY	0.667	1.8022	0.002	0.1046	0.768		POSITIVE_REGULATION_OF_NITRIC_OXIDE_METABOLIC_PROCESS	0.6384	1.5751	0.0295	0.2126	1		T_CELL_RECEPTOR_SIGNALING_PATHWAY	0.5613	1.7139	0.0021	0.0673	0.281
ABNORMAL_IMMUNE_SYSTEM_MORPHOLOGY	0.5061	1.7993	0.004	0.1054	0.78		REGULATION_OF_LEUKOCYTE_APOPTOTIC_PROCESS	0.641	1.5948	0.0101	0.2126	1		FC_GAMMA_R_MEDIATED_PHAGOCYTOSIS	0.5236	1.6808	0.0192	0.0697	0.385
OTITIS_MEDIA	0.53	1.7755	0	0.1056	0.847		MITOTIC_SPINDLE_ORGANIZATION	0.4656	1.6035	0.0216	0.2126	1		TOLL_LIKE_RECEPTOR_SIGNALING_PATHWAY	0.5939	1.7364	0	0.0733	0.233
DECREASED_CIRCULATING_IGG_LEVEL	0.6752	1.8041	0	0.1057	0.761		NEGATIVE_REGULATION_OF_RESPONSE_TO_DNA_DAMAGE_STIMULUS	0.4221	1.5699	0.0311	0.2127	1		PRIMARY_IMMUNODEFICIENCY	0.7962	1.6382	0	0.0763	0.506
AIRWAY_OBSTRUCTION	0.5942	1.7851	0	0.1059	0.819		RESPONSE_TO_CHEMOKINE	0.6743	1.5701	0.0042	0.2128	1		NOD_LIKE_RECEPTOR_SIGNALING_PATHWAY	0.6774	1.682	0	0.0766	0.381
PAPULE	0.5918	1.7715	0.002	0.1068	0.854		POSITIVE_REGULATION_OF_UNSATURATED_FATTY_ACID_BIOSYNTHETIC_PROCESS	0.7759	1.5724	0.0184	0.2129	1		LEISHMANIA_INFECTION	0.705	1.6406	0.002	0.0804	0.501
ABNORMAL_CIRCULATING_IGM_LEVEL	0.6371	1.8087	0.002	0.1068	0.743		POSITIVE_REGULATION_OF_ERK1_AND_ERK2_CASCADE	0.4908	1.5686	0.0165	0.213	1		B_CELL_RECEPTOR_SIGNALING_PATHWAY	0.5516	1.5752	0.0261	0.0842	0.697
ACUTE_MYELOID_LEUKEMIA	0.5011	1.7698	0.0125	0.1069	0.858		POSITIVE_REGULATION_OF_NATURAL_KILLER_CELL_MEDIATED_CYTOTOXICITY	0.714	1.5715	0.01	0.213	1		AMYOTROPHIC_LATERAL_SCLEROSIS_ALS	0.4929	1.6533	0.0102	0.0844	0.46
ENCEPHALITIS	0.6911	1.7882	0	0.1069	0.809		REGULATION_OF_NATURAL_KILLER_CELL_CHEMOTAXIS	0.9408	1.5731	0	0.2131	1		ANTIGEN_PROCESSING_AND_PRESENTATION	0.572	1.6432	0.0164	0.0855	0.493
ABNORMAL_CONJUNCTIVA_MORPHOLOGY	0.4953	1.7757	0	0.1078	0.847		REGULATION_OF_CYSTEINE_TYPE_ENDOPEPTIDASE_ACTIVITY	0.4458	1.5734	0.0204	0.2131	1		CYTOKINE_CYTOKINE_RECEPTOR_INTERACTION	0.5728	1.6227	0.002	0.0857	0.552
MENINGITIS	0.7518	1.779	0	0.1084	0.839		CELLULAR_DEFENSE_RESPONSE	0.7089	1.5949	0.002	0.2131	1		PRION_DISEASES	0.5877	1.5758	0.01	0.0871	0.695
ECZEMA	0.5144	1.7853	0.002	0.1084	0.818		POSITIVE_REGULATION_OF_LEUKOCYTE_ADHESION_TO_VASCULAR_ENDOTHELIAL_CELL	0.7285	1.5674	0.0083	0.2132	1		TYPE_I_DIABETES_MELLITUS	0.7298	1.5903	0.0101	0.0873	0.66
ABNORMAL_PROSTATE_MORPHOLOGY	0.5734	1.8045	0	0.1088	0.757		NECROPTOTIC_PROCESS	0.5947	1.5703	0.0302	0.2132	1		AUTOIMMUNE_THYROID_DISEASE	0.6819	1.5766	0.0243	0.0902	0.693
RECURRENT_BACTERIAL_INFECTIONS	0.6341	1.8125	0	0.1089	0.73		B_CELL_MEDIATED_IMMUNITY	0.6233	1.5751	0.0261	0.2132	1		LEUKOCYTE_TRANSENDOTHELIAL_MIGRATION	0.53	1.5918	0.0079	0.0903	0.659
DECREASED_CIRCULATING_IGA_LEVEL	0.6513	1.7761	0.002	0.1097	0.847		POSITIVE_REGULATION_OF_VASCULAR_ENDOTHELIAL_CELL_PROLIFERATION	0.6786	1.5793	0.02	0.2132	1		CELL_ADHESION_MOLECULES_CAMS	0.6086	1.5786	0.0223	0.0929	0.687
LYMPHOPENIA	0.7032	1.809	0	0.11	0.741		EOSINOPHIL_MIGRATION	0.7794	1.5934	0.0102	0.2132	1		ALLOGRAFT_REJECTION	0.7737	1.6022	0.004	0.0941	0.619
PALPEBRAL_EDEMA	0.6283	1.8145	0	0.1106	0.723		SIGNAL_TRANSDUCTION_INVOLVED_IN_CELL_CYCLE_CHECKPOINT	0.4381	1.5963	0.0282	0.2132	1		INTESTINAL_IMMUNE_NETWORK_FOR_IGA_PRODUCTION	0.7455	1.5919	0.0121	0.095	0.657
ABNORMALITY_OF_THE_LYMPH_NODES	0.6052	1.7633	0.002	0.1108	0.87		POSITIVE_REGULATION_OF_I_KAPPAB_KINASE_NF_KAPPAB_SIGNALING	0.4966	1.6047	0.0101	0.2132	1		ASTHMA	0.7923	1.606	0.004	0.0963	0.609
REDUCED_NATURAL_KILLER_CELL_COUNT	0.818	1.7645	0.002	0.1115	0.868		REGULATION_OF_PROSTAGLANDIN_SECRETION	0.7713	1.5796	0.0104	0.2133	1		SYSTEMIC_LUPUS_ERYTHEMATOSUS	0.7507	1.5932	0.01	0.0989	0.651
ABNORMAL_PULMONARY_THORACIC_IMAGING_FINDING	0.6301	1.7558	0.0039	0.1117	0.886		REGULATION_OF_LIPOPOLYSACCHARIDE_MEDIATED_SIGNALING_PATHWAY	0.7359	1.5941	0.0043	0.2133	1		ECM_RECEPTOR_INTERACTION	0.5909	1.5506	0.0195	0.1036	0.756
RECURRENT_PNEUMONIA	0.65	1.7588	0.002	0.1121	0.885		OLIGODENDROCYTE_DIFFERENTIATION	0.4277	1.6036	0.0102	0.2133	1		GRAFT_VERSUS_HOST_DISEASE	0.7428	1.5334	0.0141	0.1166	0.798
ABSENT_EYEBROW	0.5641	1.7539	0.0041	0.1123	0.889		NEGATIVE_REGULATION_OF_LEUKOCYTE_MEDIATED_CYTOTOXICITY	0.7174	1.605	0.0163	0.2133	1		NATURAL_KILLER_CELL_MEDIATED_CYTOTOXICITY	0.6267	1.8143	0	0.1196	0.086
ABNORMALITY_OF_T_CELL_PHYSIOLOGY	0.5784	1.757	0.002	0.1124	0.886		D_AMINO_ACID_TRANSPORT	0.7186	1.5682	0.0265	0.2134	1		VIRAL_MYOCARDITIS	0.5821	1.526	0.048	0.1208	0.816
ABNORMAL_T_CELL_MORPHOLOGY	0.7179	1.7604	0	0.1124	0.883		POSITIVE_REGULATION_OF_INTERLEUKIN_10_PRODUCTION	0.6668	1.5704	0.0122	0.2134	1		APOPTOSIS	0.4075	1.5003	0.0166	0.1444	0.867
BONE_MARROW_HYPOCELLULARITY	0.4989	1.815	0.0041	0.1146	0.72		INFLAMMATORY_RESPONSE	0.503	1.571	0.0063	0.2134	1		HEMATOPOIETIC_CELL_LINEAGE	0.6104	1.4766	0.0579	0.1701	0.911
RECURRENT_SKIN_INFECTIONS	0.668	1.8213	0	0.1146	0.703		DENDRITIC_CELL_DIFFERENTIATION	0.6008	1.5735	0.0223	0.2134	1		SMALL_CELL_LUNG_CANCER	0.4339	1.4702	0.043	0.1732	0.92
ABNORMAL_LEUKOCYTE_COUNT	0.5462	1.8235	0.004	0.1166	0.692		PROTEIN_TRIMERIZATION	0.7104	1.5955	0.0212	0.2134	1		PROGESTERONE_MEDIATED_OOCYTE_MATURATION	0.3583	1.4305	0.0405	0.2241	0.964
ABNORMALITY_OF_MALE_INTERNAL_GENITALIA	0.5303	1.8169	0.002	0.1169	0.718		POSITIVE_REGULATION_OF_T_HELPER_CELL_DIFFERENTIATION	0.6941	1.6025	0.008	0.2134	1		O_GLYCAN_BIOSYNTHESIS	0.6119	1.3948	0.1078	0.2715	0.982
LEUKOCYTOSIS	0.5759	1.7469	0.002	0.1178	0.907		NEGATIVE_REGULATION_OF_DNA_REPAIR	0.4816	1.567	0.0191	0.2135	1		VEGF_SIGNALING_PATHWAY	0.3393	1.3622	0.0508	0.3004	0.99
PURPURA	0.5379	1.7452	0	0.1181	0.91		NEGATIVE_REGULATION_OF_INTERFERON_BETA_PRODUCTION	0.6581	1.5675	0.0272	0.2135	1		GAP_JUNCTION	0.391	1.3662	0.0721	0.3017	0.99
RECURRENT_VIRAL_INFECTIONS	0.6792	1.7476	0	0.1189	0.906		REGULATION_OF_HEMOPOIESIS	0.4824	1.5707	0.0125	0.2135	1		EPITHELIAL_CELL_SIGNALING_IN_HELICOBACTER_PYLORI_INFECTION	0.4012	1.3479	0.0875	0.3083	0.995
PROSTATE_NEOPLASM	0.5174	1.7415	0.0081	0.12	0.919		MITOTIC_NUCLEAR_ENVELOPE_DISASSEMBLY	0.7609	1.5715	0.0142	0.2135	1		P53_SIGNALING_PATHWAY	0.445	1.3671	0.1	0.3089	0.99
T_LYMPHOCYTOPENIA	0.7713	1.7424	0.002	0.1206	0.917		REGULATION_OF_HUMORAL_IMMUNE_RESPONSE	0.6651	1.5718	0.006	0.2135	1		LONG_TERM_DEPRESSION	0.3478	1.3491	0.0923	0.3144	0.995
INCREASED_CIRCULATING_IGM_LEVEL	0.751	1.825	0	0.1208	0.688		SYNAPSE_PRUNING	0.9172	1.5738	0	0.2135	1		PATHOGENIC_ESCHERICHIA_COLI_INFECTION	0.4863	1.3299	0.1434	0.3303	0.996
ABNORMAL_EOSINOPHIL_MORPHOLOGY	0.6782	1.7213	0.002	0.1224	0.948		EOSINOPHIL_CHEMOTAXIS	0.831	1.5951	0.0021	0.2135	1		FOCAL_ADHESION	0.3703	1.3114	0.0932	0.3372	0.999
ABNORMAL_BRONCHUS_MORPHOLOGY	0.555	1.7304	0.0041	0.1227	0.935		REGULATION_OF_COMPLEMENT_ACTIVATION	0.6859	1.574	0.008	0.2136	1		CELL_CYCLE	0.3849	1.3199	0.146	0.3393	0.999
COMBINED_IMMUNODEFICIENCY	0.7129	1.7255	0.0061	0.1229	0.944		CELLULAR_RESPONSE_TO_LIPID	0.4007	1.5765	0.0043	0.2136	1		JAK_STAT_SIGNALING_PATHWAY	0.3783	1.3149	0.1262	0.3399	0.999
DERMAL_ATROPHY	0.558	1.7221	0.0061	0.123	0.947		POSITIVE_REGULATION_OF_GLIOGENESIS	0.5212	1.6061	0.0208	0.2136	1		PATHWAYS_IN_CANCER	0.3138	1.3015	0.082	0.3451	0.999
ABNORMAL_T_CELL_SUBSET_DISTRIBUTION	0.7112	1.7342	0	0.123	0.929		REGULATION_OF_RESPONSE_TO_CYTOKINE_STIMULUS	0.5062	1.5782	0.0367	0.2137	1		CIRCADIAN_RHYTHM_MAMMAL	0.541	1.2764	0.1747	0.3463	1
ABNORMAL_PARANASAL_SINUS_MORPHOLOGY	0.6152	1.7355	0.0039	0.123	0.929		POSITIVE_REGULATION_OF_LIPID_KINASE_ACTIVITY	0.5923	1.5935	0.0208	0.2137	1		ABC_TRANSPORTERS	0.4045	1.2782	0.1411	0.3509	1
CHRONIC_PULMONARY_OBSTRUCTION	0.7702	1.7258	0.002	0.1243	0.943		REGULATION_OF_T_CELL_ACTIVATION	0.5666	1.5957	0.0145	0.2137	1		COMPLEMENT_AND_COAGULATION_CASCADES	0.4729	1.2919	0.1051	0.3528	1
APLASIA_HYPOPLASIA_OF_THE_THYMUS	0.4798	1.7224	0.012	0.1244	0.947		BIOLOGICAL_PROCESS_INVOLVED_IN_SYMBIOTIC_INTERACTION	0.3856	1.5677	0.0281	0.2138	1		GNRH_SIGNALING_PATHWAY	0.3136	1.2816	0.1166	0.3529	1
SKIN_RASH	0.6159	1.7235	0	0.1244	0.947		NEGATIVE_REGULATION_OF_IMMUNE_RESPONSE	0.5538	1.5751	0.0203	0.2138	1		GLYCOSPHINGOLIPID_BIOSYNTHESIS_GANGLIO_SERIES	0.4648	1.2817	0.1406	0.3606	1
ABNORMAL_MYELOID_LEUKOCYTE_MORPHOLOGY	0.4635	1.7306	0.0059	0.1245	0.934		RESPONSE_TO_BACTERIUM	0.5068	1.6016	0.0021	0.2138	1		RIBOSOME	0.4324	1.2588	0.2267	0.3671	1
ABNORMALITY_OF_SKIN_PHYSIOLOGY	0.4846	1.7359	0.002	0.1246	0.926		REGULATION_OF_DEVELOPMENTAL_PIGMENTATION	0.6169	1.6052	0.0165	0.2138	1		CARDIAC_MUSCLE_CONTRACTION	-0.5103	-1.6278	0.0243	0.3821	0.54
UNUSUAL_FUNGAL_INFECTION	0.6313	1.7313	0.004	0.1254	0.932		REGULATION_OF_DNA_REPAIR	0.3682	1.5766	0.0448	0.2139	1		OXIDATIVE_PHOSPHORYLATION	-0.5828	-1.6515	0.0535	0.4366	0.46
UNUSUAL_INFECTION	0.4456	1.7368	0	0.1254	0.926		NUCLEOSIDE_TRIPHOSPHATE_CATABOLIC_PROCESS	0.661	1.5797	0.0283	0.2139	1		WNT_SIGNALING_PATHWAY	0.3074	1.2039	0.1581	0.456	1
RESTRICTIVE_VENTILATORY_DEFECT	0.5083	1.7182	0	0.1255	0.952		T_CELL_ACTIVATION_INVOLVED_IN_IMMUNE_RESPONSE	0.5774	1.5963	0.0208	0.2139	1		THYROID_CANCER	0.374	1.1953	0.2099	0.4612	1
ABNORMAL_CELLULAR_PHENOTYPE	0.4163	1.7168	0	0.126	0.956		CELLULAR_RESPONSE_TO_INSULIN_LIKE_GROWTH_FACTOR_STIMULUS	0.8116	1.6007	0.0165	0.2139	1		NON_HOMOLOGOUS_END_JOINING	0.466	1.1826	0.2857	0.4653	1
AUTOIMMUNITY	0.5859	1.7259	0.0039	0.126	0.942		HUMORAL_IMMUNE_RESPONSE_MEDIATED_BY_CIRCULATING_IMMUNOGLOBULIN	0.7353	1.5787	0.01	0.214	1		ARACHIDONIC_ACID_METABOLISM	0.4044	1.1868	0.1684	0.4666	1
ABNORMAL_NEUTROPHIL_COUNT	0.4671	1.7268	0.0116	0.1265	0.942		REGULATION_OF_MEMBRANE_INVAGINATION	0.7307	1.5822	0.0265	0.214	1		ALPHA_LINOLENIC_ACID_METABOLISM	0.4511	1.1727	0.2725	0.4726	1
HEMATOLOGICAL_NEOPLASM	0.5399	1.8259	0.0041	0.1265	0.686		OSTEOCLAST_DEVELOPMENT	0.7743	1.6027	0.0059	0.214	1		COLORECTAL_CANCER	0.3198	1.148	0.261	0.5093	1
ABNORMAL_B_CELL_MORPHOLOGY	0.6604	1.7138	0.008	0.1291	0.96		POSITIVE_REGULATION_OF_CYSTEINE_TYPE_ENDOPEPTIDASE_ACTIVITY_INVOLVED_IN_APOPTOTIC_SIGNALING_PATHWAY	0.6578	1.5769	0.0342	0.2141	1		TGF_BETA_SIGNALING_PATHWAY	0.3192	1.1367	0.2771	0.5113	1
SEPSIS	0.6532	1.8275	0	0.1305	0.681		CELL_JUNCTION_DISASSEMBLY	0.7508	1.5778	0.023	0.2141	1		LONG_TERM_POTENTIATION	0.2713	1.1288	0.2543	0.516	1
PULMONARY_FIBROSIS	0.4777	1.7114	0.0021	0.1312	0.963		CHROMOSOME_SEGREGATION	0.382	1.5906	0.0082	0.2141	1		NEUROTROPHIN_SIGNALING_PATHWAY	0.2461	1.1228	0.2529	0.5169	1
RECURRENT_SINUSITIS	0.6462	1.7051	0.0099	0.1313	0.969		POSITIVE_REGULATION_OF_ALPHA_BETA_T_CELL_ACTIVATION	0.6121	1.574	0.0239	0.2142	1		HOMOLOGOUS_RECOMBINATION	0.3288	1.1371	0.3027	0.5197	1
APLASIA_HYPOPLASIA_OF_THE_SKIN	0.4503	1.7104	0	0.1313	0.963		OLIGODENDROCYTE_DEVELOPMENT	0.4753	1.5784	0.0145	0.2142	1		BLADDER_CANCER	0.3369	1.0996	0.3116	0.5412	1
CHRONIC_MUCOCUTANEOUS_CANDIDIASIS	0.6872	1.7081	0.004	0.1317	0.966		REGULATION_OF_MYELOID_LEUKOCYTE_DIFFERENTIATION	0.5168	1.5799	0.0169	0.2142	1		REGULATION_OF_ACTIN_CYTOSKELETON	0.2752	1.0885	0.334	0.543	1
PRIMARY_PERITONEAL_CARCINOMA	0.6884	1.7069	0.0184	0.1319	0.968		ACUTE_INFLAMMATORY_RESPONSE	0.4983	1.6036	0.004	0.2142	1		GLYCOSAMINOGLYCAN_BIOSYNTHESIS_CHONDROITIN_SULFATE	0.4872	1.1024	0.3391	0.5452	1
STRIAE_DISTENSAE	0.6499	1.7053	0.0156	0.1328	0.969		RESPONSE_TO_MOLECULE_OF_BACTERIAL_ORIGIN	0.5087	1.6054	0.0042	0.2142	1		OOCYTE_MEIOSIS	0.2567	1.0888	0.3124	0.5511	1
CHRONIC_OTITIS_MEDIA	0.4967	1.7081	0.002	0.1333	0.966		POSITIVE_REGULATION_OF_GENE_EXPRESSION	0.4166	1.5752	0.0021	0.2143	1		MELANOGENESIS	0.2908	1.0745	0.3314	0.5589	1
TELANGIECTASIA_OF_THE_SKIN	0.4681	1.6964	0.0021	0.1342	0.976		RAP_PROTEIN_SIGNAL_TRANSDUCTION	0.6297	1.5911	0.0203	0.2143	1		NEUROACTIVE_LIGAND_RECEPTOR_INTERACTION	0.3538	1.0679	0.4195	0.5607	1
ABNORMALITY_OF_BONE_MARROW_CELL_MORPHOLOGY	0.4634	1.6925	0.0099	0.1345	0.978		REGULATION_OF_REGULATED_SECRETORY_PATHWAY	0.4675	1.5982	0.0121	0.2143	1		PANCREATIC_CANCER	0.2625	1.0363	0.428	0.6056	1
HODGKIN_LYMPHOMA	0.7054	1.6929	0.0121	0.1353	0.978		REGULATION_OF_LYMPHOCYTE_MEDIATED_IMMUNITY	0.5696	1.601	0.0141	0.2143	1		CHRONIC_MYELOID_LEUKEMIA	0.2752	1.0157	0.4358	0.6323	1
ABNORMALITY_OF_THE_THYMUS	0.4288	1.7008	0.0099	0.1353	0.974		LEUKOCYTE_MIGRATION	0.5302	1.566	0.0102	0.2144	1		ALANINE_ASPARTATE_AND_GLUTAMATE_METABOLISM	-0.603	-1.433	0.1028	0.6477	0.948
PULMONARY_INFILTRATES	0.6411	1.7016	0.0079	0.1353	0.972		ENDODERM_FORMATION	0.621	1.5663	0.0166	0.2144	1		PYRUVATE_METABOLISM	-0.6139	-1.4153	0.1277	0.6613	0.96
CORNEAL_SCARRING	0.6694	1.6985	0.004	0.1355	0.975		REGULATION_OF_UNSATURATED_FATTY_ACID_BIOSYNTHETIC_PROCESS	0.7625	1.5774	0.0167	0.2144	1		GLYOXYLATE_AND_DICARBOXYLATE_METABOLISM	-0.724	-1.446	0.0533	0.6616	0.936
MULTIPLE_CAFE_AU_LAIT_SPOTS	0.5056	1.6965	0.0082	0.1356	0.976		POSITIVE_REGULATION_OF_INTERFERON_ALPHA_PRODUCTION	0.7134	1.5964	0.0126	0.2144	1		ENDOMETRIAL_CANCER	0.2672	0.9836	0.502	0.6705	1
LEUKEMIA	0.4851	1.8289	0.0041	0.1357	0.671		LEUKOCYTE_ADHESION_TO_VASCULAR_ENDOTHELIAL_CELL	0.6904	1.6017	0.0021	0.2144	1		METABOLISM_OF_XENOBIOTICS_BY_CYTOCHROME_P450	-0.3576	-1.0594	0.378	0.6716	1
CATAPLEXY	0.7385	1.6906	0.008	0.1361	0.978		REGULATION_OF_NEUTROPHIL_MIGRATION	0.6472	1.6062	0.0078	0.2144	1		VALINE_LEUCINE_AND_ISOLEUCINE_DEGRADATION	-0.6883	-1.4	0.1384	0.672	0.967
ABSCESS	0.6517	1.6971	0.0041	0.1362	0.976		NIK_NF_KAPPAB_SIGNALING	0.4414	1.5757	0.0356	0.2145	1		PHOSPHATIDYLINOSITOL_SIGNALING_SYSTEM	-0.2841	-1.1625	0.2144	0.6739	1
UVEITIS	0.676	1.6931	0.0021	0.1363	0.977		NEUTROPHIL_DIFFERENTIATION	0.8838	1.5803	0.0042	0.2145	1		NON_SMALL_CELL_LUNG_CANCER	0.2355	0.987	0.4684	0.6743	1
BULL_S_EYE_MACULOPATHY	0.908	1.6989	0	0.1364	0.975		POSITIVE_REGULATION_OF_DEFENSE_RESPONSE_TO_VIRUS_BY_HOST	0.7269	1.5809	0.0217	0.2145	1		CYSTEINE_AND_METHIONINE_METABOLISM	-0.3824	-1.0625	0.3973	0.678	1
ABNORMALITY_OF_THE_PHARYNX	0.4691	1.6883	0.0119	0.1368	0.979		NEGATIVE_REGULATION_OF_TRANSFORMING_GROWTH_FACTOR_BETA_PRODUCTION	0.7176	1.5822	0.0168	0.2145	1		STARCH_AND_SUCROSE_METABOLISM	-0.3936	-1.0678	0.4061	0.68	1
RECURRENT_LOWER_RESPIRATORY_TRACT_INFECTIONS	0.5647	1.6931	0.0039	0.1378	0.977		REGULATION_OF_APOPTOTIC_SIGNALING_PATHWAY	0.3884	1.5907	0.0084	0.2145	1		GLYCEROPHOSPHOLIPID_METABOLISM	-0.2897	-1.0748	0.3721	0.6801	1
ARTHRITIS	0.4595	1.6883	0.004	0.1382	0.979		POSITIVE_REGULATION_OF_PROSTAGLANDIN_BIOSYNTHETIC_PROCESS	0.8574	1.577	0.0041	0.2146	1		PPAR_SIGNALING_PATHWAY	-0.4612	-1.2486	0.2495	0.6803	0.998
INFLAMMATORY_ABNORMALITY_OF_THE_EYE	0.5564	1.8367	0	0.1386	0.646		INSEMINATION	0.6732	1.58	0.027	0.2146	1		FATTY_ACID_METABOLISM	-0.5067	-1.0808	0.4551	0.6813	1
ABNORMALITY_OF_THE_SPLEEN	0.4355	1.6851	0	0.139	0.98		NEGATIVE_REGULATION_OF_EXCITATORY_POSTSYNAPTIC_POTENTIAL	0.7427	1.5967	0.0122	0.2146	1		GLYCOSPHINGOLIPID_BIOSYNTHESIS_LACTO_AND_NEOLACTO_SERIES	-0.4115	-1.1659	0.2896	0.6838	1
RESPIRATORY_TRACT_INFECTION	0.4266	1.6833	0.002	0.1391	0.981		PURINE_NUCLEOTIDE_SALVAGE	0.7189	1.565	0.0277	0.2147	1		ADHERENS_JUNCTION	-0.3687	-1.2362	0.2163	0.6899	0.998
ACUTE_PHASE_RESPONSE	0.6001	1.6859	0.006	0.1392	0.98		NEGATIVE_REGULATION_OF_LYMPHOCYTE_ACTIVATION	0.5744	1.59	0.0102	0.2147	1		PHENYLALANINE_METABOLISM	-0.4966	-1.1696	0.2959	0.6937	1
ABNORMAL_CIRCULATING_IGG_LEVEL	0.6807	1.8315	0	0.1394	0.658		REGULATION_OF_MESENCHYMAL_TO_EPITHELIAL_TRANSITION_INVOLVED_IN_METANEPHROS_MORPHOGENESIS	0.7207	1.6064	0.019	0.2147	1		GLYCOLYSIS_GLUCONEOGENESIS	-0.379	-1.0815	0.3595	0.6944	1
RECURRENT_UPPER_RESPIRATORY_TRACT_INFECTIONS	0.4993	1.6839	0.014	0.1396	0.98		ANTIGEN_PROCESSING_AND_PRESENTATION_OF_PEPTIDE_OR_POLYSACCHARIDE_ANTIGEN_VIA_MHC_CLASS_II	0.5212	1.6069	0.0188	0.2147	1		ARRHYTHMOGENIC_RIGHT_VENTRICULAR_CARDIOMYOPATHY_ARVC	-0.2944	-0.967	0.5084	0.6944	1
RECURRENT_RESPIRATORY_INFECTIONS	0.4265	1.6808	0.002	0.1416	0.981		REGULATION_OF_INSULIN_RECEPTOR_SIGNALING_PATHWAY	0.4381	1.5805	0.0277	0.2148	1		STEROID_BIOSYNTHESIS	-0.5059	-1.1922	0.2676	0.6954	1
ABNORMAL_CIRCULATING_IGA_LEVEL	0.6595	1.8473	0	0.1418	0.614		POSITIVE_REGULATION_OF_AMYLOID_BETA_FORMATION	0.6371	1.5812	0.0221	0.2148	1		TRYPTOPHAN_METABOLISM	-0.4186	-0.9723	0.5163	0.6961	1
ABNORMALITY_OF_THE_MIDDLE_EAR	0.3958	1.6795	0.0021	0.1425	0.982		CELLULAR_RESPONSE_TO_LIGHT_STIMULUS	0.3496	1.585	0.0061	0.2148	1		SELENOAMINO_ACID_METABOLISM	-0.4662	-1.1448	0.3514	0.6977	1
ABNORMALITY_OF_TEMPERATURE_REGULATION	0.418	1.6775	0.002	0.1443	0.985		POSITIVE_REGULATION_OF_HORMONE_SECRETION	0.4032	1.5919	0.0021	0.2148	1		GLYCINE_SERINE_AND_THREONINE_METABOLISM	-0.622	-1.2992	0.2114	0.6987	0.994
HEMOLYTIC_ANEMIA	0.5253	1.6762	0.0099	0.145	0.985		POSITIVE_REGULATION_OF_LEUKOCYTE_PROLIFERATION	0.6011	1.5654	0.0187	0.2149	1		BASAL_CELL_CARCINOMA	-0.2956	-0.9881	0.4605	0.6999	1
SEVERE_COMBINED_IMMUNODEFICIENCY	0.7186	1.6751	0.0081	0.1453	0.985		SUPEROXIDE_ANION_GENERATION	0.62	1.5752	0.029	0.2149	1		TERPENOID_BACKBONE_BIOSYNTHESIS	-0.4873	-1.0852	0.4058	0.7014	1
UNUSUAL_INFECTION_BY_ANATOMICAL_SITE	0.7204	1.8387	0	0.1454	0.642		RESPIRATORY_BURST	0.7685	1.5814	0.0042	0.2149	1		VASCULAR_SMOOTH_MUSCLE_CONTRACTION	-0.2535	-0.9929	0.4341	0.7024	1
GENERALIZED_JOINT_LAXITY	0.5276	1.6722	0.0084	0.1461	0.986		POSITIVE_REGULATION_OF_DNA_BINDING_TRANSCRIPTION_FACTOR_ACTIVITY	0.4069	1.5837	0.0021	0.2149	1		DILATED_CARDIOMYOPATHY	-0.312	-0.9745	0.4989	0.7027	1
MULTIPLE_PRENATAL_FRACTURES	0.7095	1.6726	0.0061	0.1467	0.986		REGULATION_OF_NITRIC_OXIDE_METABOLIC_PROCESS	0.5867	1.5973	0.0249	0.2149	1		NITROGEN_METABOLISM	-0.462	-1.2498	0.2308	0.704	0.998
LYMPHOMA	0.6631	1.8505	0	0.147	0.598		NECROTIC_CELL_DEATH	0.5317	1.5999	0.0315	0.2149	1		BUTANOATE_METABOLISM	-0.5919	-1.2775	0.2699	0.7044	0.996
ABNORMALITY_OF_THE_LYMPHATIC_SYSTEM	0.4189	1.6708	0.002	0.1472	0.988		REGULATION_OF_LEUKOCYTE_PROLIFERATION	0.6032	1.5823	0.0123	0.215	1		HUNTINGTONS_DISEASE	-0.2466	-1.0103	0.4325	0.7059	1
ABNORMALITY_OF_NEUTROPHILS	0.419	1.669	0.0118	0.1476	0.988		POSITIVE_REGULATION_OF_MYELOID_CELL_DIFFERENTIATION	0.499	1.5912	0.0103	0.215	1		MELANOMA	-0.267	-1.0361	0.3811	0.7061	1
ABNORMAL_THROMBOCYTE_MORPHOLOGY	0.4371	1.6729	0.0079	0.1476	0.986		RESPONSE_TO_CYTOKINE	0.462	1.5969	0.0145	0.215	1		FRUCTOSE_AND_MANNOSE_METABOLISM	-0.3418	-0.9781	0.4971	0.7075	1
APLASIA_HYPOPLASIA_OF_THE_EYEBROW	0.4139	1.6696	0.0041	0.1479	0.988		REGULATION_OF_B_CELL_PROLIFERATION	0.6719	1.5982	0.0102	0.215	1		INOSITOL_PHOSPHATE_METABOLISM	-0.4149	-1.4528	0.0625	0.7079	0.929
HIATUS_HERNIA	0.6381	1.6664	0.0119	0.1504	0.989		POSITIVE_REGULATION_OF_ALPHA_BETA_T_CELL_PROLIFERATION	0.7349	1.5651	0.008	0.2151	1		GALACTOSE_METABOLISM	-0.3951	-1.1326	0.2961	0.7079	1
ABNORMAL_PLATELET_MORPHOLOGY	0.6125	1.6654	0.0178	0.1508	0.99		POSITIVE_REGULATION_OF_CELL_CELL_ADHESION	0.5499	1.5826	0.0165	0.2152	1		TYROSINE_METABOLISM	-0.4019	-1.0888	0.3492	0.7091	1
PRURITUS	0.5006	1.6638	0.0101	0.1525	0.99		POSITIVE_REGULATION_OF_NATURAL_KILLER_CELL_MEDIATED_IMMUNITY	0.7006	1.5852	0.006	0.2152	1		LYSINE_DEGRADATION	-0.5339	-1.2861	0.2252	0.7097	0.995
RECURRENT_BACTERIAL_SKIN_INFECTIONS	0.7908	1.6622	0.0081	0.1539	0.991		POSITIVE_REGULATION_OF_LYMPHOCYTE_MIGRATION	0.7222	1.5921	0.0062	0.2152	1		GLIOMA	-0.2479	-0.9952	0.4682	0.7097	1
IMPAIRED_ANTIGEN_SPECIFIC_RESPONSE	0.6594	1.6612	0.0121	0.1542	0.991		T_CELL_MEDIATED_IMMUNITY	0.5923	1.5975	0.0183	0.2152	1		HYPERTROPHIC_CARDIOMYOPATHY_HCM	-0.4004	-1.2655	0.1512	0.7116	0.997
INCREASED_CIRCULATING_IGA_LEVEL	0.7245	1.6501	0.0142	0.1557	0.995		NUCLEAR_CHROMOSOME_SEGREGATION	0.403	1.5839	0.0183	0.2153	1		AMINO_SUGAR_AND_NUCLEOTIDE_SUGAR_METABOLISM	-0.4065	-1.17	0.2863	0.7128	1
BRONCHITIS	0.6198	1.649	0.0103	0.1563	0.995		REGULATION_OF_B_CELL_ACTIVATION	0.658	1.607	0.0062	0.2153	1		ONE_CARBON_POOL_BY_FOLATE	-0.6429	-1.4891	0.0433	0.7142	0.877
ABNORMAL_INFLAMMATORY_RESPONSE	0.4197	1.6505	0.004	0.1564	0.995		REGULATION_OF_MITOCHONDRIAL_OUTER_MEMBRANE_PERMEABILIZATION_INVOLVED_IN_APOPTOTIC_SIGNALING_PATHWAY	0.4761	1.5828	0.0224	0.2154	1		RENAL_CELL_CARCINOMA	0.2397	0.9534	0.5392	0.715	1
ABNORMAL_CELL_PROLIFERATION	0.7571	1.6505	0.006	0.1575	0.995		MACROPHAGE_ACTIVATION	0.6165	1.5854	0.0165	0.2155	1		LIMONENE_AND_PINENE_DEGRADATION	-0.6738	-1.1928	0.3233	0.7163	1
PANHYPOGAMMAGLOBULINEMIA	0.5944	1.6577	0.0218	0.1576	0.994		REGULATION_OF_CHROMOSOME_SEGREGATION	0.4946	1.586	0.0336	0.2155	1		GLYCOSAMINOGLYCAN_BIOSYNTHESIS_KERATAN_SULFATE	-0.4418	-1.1138	0.34	0.7169	1
KERATITIS	0.4584	1.6518	0.0041	0.1578	0.995		COMPLEMENT_ACTIVATION	0.6666	1.583	0.012	0.2157	1		TYPE_II_DIABETES_MELLITUS	-0.2953	-0.9976	0.4466	0.7171	1
COUGH	0.4928	1.6508	0.0042	0.1582	0.995		PROGRAMMED_NECROTIC_CELL_DEATH	0.5981	1.5856	0.0224	0.2157	1		NOTCH_SIGNALING_PATHWAY	-0.2859	-1.0106	0.4375	0.7179	1
APLASIA_HYPOPLASIA_OF_THE_EYELID	0.5814	1.6522	0.0186	0.1583	0.994		REGULATION_OF_MITOTIC_SISTER_CHROMATID_SEGREGATION	0.5349	1.5869	0.027	0.2157	1		ADIPOCYTOKINE_SIGNALING_PATHWAY	-0.3043	-1.1206	0.2924	0.7186	1
SPLENOMEGALY	0.4392	1.6565	0.0098	0.1585	0.994		RESPIRATORY_BURST_INVOLVED_IN_DEFENSE_RESPONSE	0.7575	1.5912	0.008	0.2157	1		GLYCOSAMINOGLYCAN_DEGRADATION	-0.3847	-1.1754	0.2426	0.7198	1
ABNORMAL_PHARYNX_MORPHOLOGY	0.4815	1.658	0.016	0.1585	0.994		CELLULAR_RESPONSE_TO_UV	0.4303	1.5983	0.016	0.2158	1		PENTOSE_PHOSPHATE_PATHWAY	-0.3924	-1.0895	0.3762	0.7232	1
EMPHYSEMA	0.5753	1.6533	0.004	0.1589	0.994		RESPONSE_TO_INTERLEUKIN_1	0.4625	1.5993	0.0186	0.2158	1		LYSOSOME	0.2672	0.9372	0.5257	0.724	1
PROTRACTED_DIARRHEA	0.6982	1.6548	0.0041	0.1589	0.994		POSITIVE_REGULATION_OF_TUMOR_NECROSIS_FACTOR_SUPERFAMILY_CYTOKINE_PRODUCTION	0.6601	1.6083	0.0041	0.2158	1		DORSO_VENTRAL_AXIS_FORMATION	-0.3356	-0.9444	0.5302	0.7246	1
LEUKOPENIA	0.5959	1.8522	0.002	0.1592	0.593		POSITIVE_REGULATION_OF_INTERLEUKIN_4_PRODUCTION	0.7201	1.5839	0.0061	0.2159	1		DRUG_METABOLISM_CYTOCHROME_P450	-0.3625	-1.013	0.4379	0.7256	1
SMALL_CEREBRAL_CORTEX	0.7612	1.6523	0	0.1594	0.994		POSITIVE_REGULATION_OF_EXTRINSIC_APOPTOTIC_SIGNALING_PATHWAY	0.5568	1.5865	0.0167	0.216	1		PORPHYRIN_AND_CHLOROPHYLL_METABOLISM	0.3668	0.9403	0.5676	0.7283	1
KERATOCONJUNCTIVITIS	0.5394	1.6463	0.0214	0.1597	0.995		REGULATION_OF_MACROPHAGE_APOPTOTIC_PROCESS	0.8918	1.5842	0.006	0.2161	1		ERBB_SIGNALING_PATHWAY	-0.2481	-1.0176	0.4106	0.7296	1
PREMATURE_SKIN_WRINKLING	0.5204	1.6533	0.0123	0.1601	0.994		POSITIVE_REGULATION_OF_DOUBLE_STRAND_BREAK_REPAIR	0.5519	1.587	0.0453	0.2161	1		GLYCEROLIPID_METABOLISM	-0.4174	-1.2501	0.1683	0.7325	0.998
FEVER	0.4611	1.6548	0.0118	0.1602	0.994		POSITIVE_REGULATION_OF_T_CELL_APOPTOTIC_PROCESS	0.8303	1.5984	0.0041	0.2161	1		GLUTATHIONE_METABOLISM	-0.3792	-0.9336	0.5455	0.733	1
THIN_EYEBROW	0.4487	1.6443	0.0142	0.1619	0.995		REGULATION_OF_PATTERN_RECOGNITION_RECEPTOR_SIGNALING_PATHWAY	0.5713	1.607	0.0126	0.2161	1		MAPK_SIGNALING_PATHWAY	0.2296	0.9257	0.6019	0.7333	1
SEVERE_B_LYMPHOCYTOPENIA	0.8466	1.6423	0.0081	0.1629	0.996		REGULATION_OF_DEFENSE_RESPONSE_TO_VIRUS_BY_HOST	0.7066	1.6079	0.0161	0.2161	1		ALDOSTERONE_REGULATED_SODIUM_REABSORPTION	-0.3335	-1.0997	0.3049	0.7335	1
RECURRENT_OTITIS_MEDIA	0.4887	1.6389	0.0063	0.1632	0.996		DEFENSE_RESPONSE_TO_GRAM_POSITIVE_BACTERIUM	0.5705	1.5635	0.0178	0.2162	1		PEROXISOME	-0.5243	-1.2994	0.2485	0.7346	0.994
ABNORMAL_PROPORTION_OF_CD4_POSITIVE_T_CELLS	0.6981	1.6415	0.0081	0.1632	0.996		REGULATION_OF_ISOMERASE_ACTIVITY	0.8899	1.586	0	0.2162	1		ARGININE_AND_PROLINE_METABOLISM	-0.6556	-1.4653	0.0977	0.735	0.914
PREMATURE_RUPTURE_OF_MEMBRANES	0.7826	1.64	0.0103	0.1634	0.996		REGULATION_OF_B_CELL_APOPTOTIC_PROCESS	0.7345	1.5873	0.0229	0.2162	1		PARKINSONS_DISEASE	-0.3725	-1.1944	0.3158	0.7356	1
ARTERIAL_THROMBOSIS	0.673	1.6406	0.0176	0.1634	0.996		REGULATION_OF_EXOCYTOSIS	0.4108	1.5889	0.0082	0.2162	1		MTOR_SIGNALING_PATHWAY	-0.3027	-1.0915	0.346	0.7357	1
ABNORMAL_BILIARY_TRACT_MORPHOLOGY	0.4192	1.6392	0.0082	0.1636	0.996		RESPONSE_TO_TYPE_I_INTERFERON	0.6236	1.5885	0.0327	0.2164	1		PROXIMAL_TUBULE_BICARBONATE_RECLAMATION	-0.7082	-1.5328	0.039	0.7389	0.806
APLASIA_CUTIS_CONGENITA	0.4923	1.6425	0.004	0.1637	0.995		POSITIVE_REGULATION_OF_LYMPHOCYTE_DIFFERENTIATION	0.5789	1.6073	0.0081	0.2164	1		ACUTE_MYELOID_LEUKEMIA	0.2589	0.9061	0.5952	0.747	1
ABNORMAL_PLEURA_MORPHOLOGY	0.5834	1.6379	0.0061	0.1638	0.996		G0_TO_G1_TRANSITION	0.521	1.5881	0.0366	0.2165	1		FOLATE_BIOSYNTHESIS	-0.7703	-1.5058	0.0272	0.7494	0.853
SKIN_ULCER	0.5184	1.636	0.0143	0.166	0.996		POSITIVE_REGULATION_OF_NATURAL_KILLER_CELL_CHEMOTAXIS	0.9368	1.5986	0	0.2165	1		MISMATCH_REPAIR	0.3178	0.9078	0.5458	0.754	1
INCREASED_CIRCULATING_ANTIBODY_LEVEL	0.6066	1.8567	0	0.166	0.577		POSITIVE_REGULATION_OF_B_CELL_ACTIVATION	0.6212	1.5601	0.0186	0.2166	1		ENDOCYTOSIS	-0.2948	-1.1959	0.1918	0.7563	1
DECREASED_CIRCULATING_TOTAL_IGM	0.5926	1.6341	0.0117	0.168	0.996		APOPTOTIC_SIGNALING_PATHWAY	0.3825	1.6083	0.01	0.2166	1		TIGHT_JUNCTION	-0.3098	-1.2018	0.1742	0.7657	1
ESOPHAGEAL_STRICTURE	0.7342	1.6305	0.002	0.1735	0.998		POSITIVE_REGULATION_OF_LYMPHOCYTE_APOPTOTIC_PROCESS	0.7622	1.563	0.0142	0.2167	1		BETA_ALANINE_METABOLISM	-0.6334	-1.3015	0.1834	0.7673	0.994
ABNORMAL_NATURAL_KILLER_CELL_MORPHOLOGY	0.721	1.8681	0.002	0.1802	0.528		REGULATION_OF_PHOSPHOLIPASE_C_ACTIVITY	0.5565	1.5635	0.0375	0.2167	1		CITRATE_CYCLE_TCA_CYCLE	-0.6706	-1.3102	0.2422	0.7781	0.993
PNEUMONIA	0.5772	1.8589	0	0.1809	0.566		NEGATIVE_REGULATION_OF_CELL_ACTIVATION	0.5539	1.5874	0.0222	0.2167	1		HISTIDINE_METABOLISM	-0.5826	-1.3216	0.1709	0.7812	0.992
ABNORMAL_NATURAL_KILLER_CELL_PHYSIOLOGY	0.769	1.6252	0.0104	0.1828	0.999		POSITIVE_REGULATION_OF_ADAPTIVE_IMMUNE_RESPONSE	0.604	1.6087	0.0205	0.2168	1		VASOPRESSIN_REGULATED_WATER_REABSORPTION	-0.2312	-0.8744	0.6554	0.8046	1
STOMATITIS	0.5736	1.6182	0.031	0.1854	1		POSITIVE_REGULATION_OF_MITOCHONDRIAL_OUTER_MEMBRANE_PERMEABILIZATION_INVOLVED_IN_APOPTOTIC_SIGNALING_PATHWAY	0.5271	1.5877	0.0164	0.2169	1		PRIMARY_BILE_ACID_BIOSYNTHESIS	0.3713	0.8651	0.6451	0.8064	1
MYOSITIS	0.6736	1.6234	0.0157	0.1854	0.999		ACUTE_INFLAMMATORY_RESPONSE_TO_ANTIGENIC_STIMULUS	0.6829	1.5607	0.0144	0.217	1		RETINOL_METABOLISM	-0.3051	-0.8856	0.6295	0.8077	1
ORAL_ULCER	0.7403	1.6225	0.0101	0.1855	0.999		THYMIC_T_CELL_SELECTION	0.7656	1.5567	0.0184	0.2171	1		AXON_GUIDANCE	-0.2197	-0.8424	0.7146	0.8134	1
ABNORMALITY_OF_CHROMOSOME_STABILITY	0.4387	1.6211	0.0186	0.1858	0.999		POSITIVE_REGULATION_OF_LEUKOCYTE_MIGRATION	0.5634	1.5585	0.0225	0.2171	1		PROSTATE_CANCER	-0.2191	-0.8617	0.6958	0.8146	1
OSTEOSARCOMA	0.5671	1.6215	0.0244	0.1862	0.999		CELLULAR_EXTRAVASATION	0.6079	1.5602	0.0205	0.2171	1		DRUG_METABOLISM_OTHER_ENZYMES	-0.2839	-0.8749	0.6851	0.8153	1
APLASTIC_ANEMIA	0.6128	1.6184	0.0143	0.1863	1		NEGATIVE_REGULATION_OF_ANTIGEN_RECEPTOR_MEDIATED_SIGNALING_PATHWAY	0.654	1.5636	0.0361	0.2171	1		LINOLEIC_ACID_METABOLISM	-0.3303	-0.845	0.7118	0.8199	1
HEMOPHAGOCYTOSIS	0.7596	1.6201	0.002	0.1864	0.999		REGULATION_OF_DOPAMINERGIC_NEURON_DIFFERENTIATION	0.7178	1.5582	0.0082	0.2173	1		ALZHEIMERS_DISEASE	-0.3337	-1.3244	0.1406	0.8201	0.992
ARTHRALGIA	0.4835	1.6189	0.0099	0.1866	1		REGULATION_OF_GLIOGENESIS	0.4687	1.5609	0.0186	0.2173	1		RENIN_ANGIOTENSIN_SYSTEM	-0.3589	-0.8501	0.695	0.8223	1
ABNORMALITY_OF_METACARPOPHALANGEAL_JOINT	0.6726	1.6194	0.0179	0.1868	1		INTERFERON_GAMMA_PRODUCTION	0.6312	1.5611	0.0061	0.2173	1		VIBRIO_CHOLERAE_INFECTION	-0.215	-0.7904	0.7762	0.8523	1
MEMORY_IMPAIRMENT	0.4269	1.6126	0.0079	0.1926	1		SPINDLE_ORGANIZATION	0.4143	1.5614	0.012	0.2173	1		N_GLYCAN_BIOSYNTHESIS	-0.2614	-0.8106	0.6916	0.8547	1
PANCYTOPENIA	0.447	1.6115	0.0276	0.1935	1		POSITIVE_REGULATION_OF_FC_RECEPTOR_MEDIATED_STIMULATORY_SIGNALING_PATHWAY	0.8514	1.5569	0.0082	0.2174	1		DNA_REPLICATION	0.2795	0.8302	0.6686	0.8561	1
DECREASED_PROPORTION_OF_CD3_POSITIVE_T_CELLS	0.8333	1.6126	0	0.1937	1		REGULATION_OF_T_CELL_CHEMOTAXIS	0.8207	1.5574	0.0083	0.2174	1		PROPANOATE_METABOLISM	-0.6641	-1.3288	0.2035	0.8595	0.992
ABNORMALITY_OF_THE_PREPUTIUM	0.5012	1.6099	0.0237	0.1941	1		GLUCOCORTICOID_SECRETION	0.7038	1.5586	0.0257	0.2175	1		BASAL_TRANSCRIPTION_FACTORS	-0.2531	-0.792	0.7287	0.8614	1
TRICUSPID_VALVE_PROLAPSE	0.7148	1.6103	0.0244	0.1945	1		POSITIVE_REGULATION_OF_T_CELL_MEDIATED_CYTOTOXICITY	0.6466	1.562	0.0269	0.2175	1		GLYCOSAMINOGLYCAN_BIOSYNTHESIS_HEPARAN_SULFATE	-0.2943	-0.798	0.7389	0.8631	1
SCARRING	0.4144	1.6129	0.0061	0.1945	1		INFLAMMATORY_RESPONSE_TO_ANTIGENIC_STIMULUS	0.5427	1.5562	0.0219	0.2176	1		HEDGEHOG_SIGNALING_PATHWAY	-0.2398	-0.7744	0.787	0.8649	1
GASTROINTESTINAL_INFLAMMATION	0.5347	1.607	0.0062	0.1962	1		LEUKOCYTE_TETHERING_OR_ROLLING	0.6911	1.5571	0.0104	0.2176	1		TASTE_TRANSDUCTION	0.2858	0.8117	0.6837	0.8752	1
APHTHOUS_ULCER	0.6661	1.6062	0.0204	0.1966	1		RETINA_HOMEOSTASIS	0.4566	1.5576	0.0125	0.2176	1		NICOTINATE_AND_NICOTINAMIDE_METABOLISM	-0.3153	-0.7579	0.8123	0.8776	1
AUTOIMMUNE_THROMBOCYTOPENIA	0.6142	1.608	0.0261	0.1967	1		NEGATIVE_REGULATION_OF_HEART_RATE	0.6855	1.5602	0.0139	0.2176	1		INSULIN_SIGNALING_PATHWAY	-0.3222	-1.3387	0.0744	0.8811	0.99
ABNORMAL_LARGE_INTESTINE_MORPHOLOGY	0.4572	1.6071	0.0201	0.1974	1		POSITIVE_REGULATION_BY_SYMBIONT_OF_ENTRY_INTO_HOST	0.766	1.5615	0.0117	0.2176	1		UBIQUITIN_MEDIATED_PROTEOLYSIS	0.2043	0.7854	0.7397	0.883	1
PULMONARY_INSUFFICIENCY	0.6138	1.605	0.0238	0.1978	1		EXTRACELLULAR_REGULATION_OF_SIGNAL_TRANSDUCTION	0.7645	1.5588	0.0301	0.2177	1		BASE_EXCISION_REPAIR	0.2461	0.7773	0.7335	0.8845	1
HEMIPLEGIA	0.6784	1.6	0.0143	0.2031	1		ATRIAL_SEPTUM_MORPHOGENESIS	0.6683	1.6087	0.0305	0.2177	1		OTHER_GLYCAN_DEGRADATION	0.3111	0.7701	0.7595	0.8852	1
LICHENIFICATION	0.7664	1.6005	0.0123	0.2034	1		ACTIVATION_OF_PHOSPHOLIPASE_D_ACTIVITY	0.7255	1.5593	0.0206	0.2178	1		ASCORBATE_AND_ALDARATE_METABOLISM	-0.3728	-0.7336	0.7708	0.8892	1
DECREASED_CIRCULATING_ANTIBODY_LEVEL	0.5957	1.8711	0	0.2035	0.521		REGULATION_OF_OSTEOCLAST_DEVELOPMENT	0.7855	1.5617	0.0201	0.2178	1		PYRIMIDINE_METABOLISM	0.2287	0.7882	0.7939	0.8895	1
ABNORMAL_MACROPHAGE_MORPHOLOGY	0.6652	1.6008	0.0277	0.2039	1		NEGATIVE_REGULATION_OF_B_CELL_PROLIFERATION	0.8146	1.6091	0.002	0.2179	1		SPHINGOLIPID_METABOLISM	0.2561	0.7589	0.797	0.8907	1
IMMUNOLOGIC_HYPERSENSITIVITY	0.4474	1.6012	0.0061	0.2043	1		POSITIVE_REGULATION_OF_INTRACELLULAR_SIGNAL_TRANSDUCTION	0.4065	1.5621	0.0063	0.218	1		PURINE_METABOLISM	0.174	0.7927	0.8819	0.8943	1
NON_HODGKIN_LYMPHOMA	0.6855	1.5984	0.0375	0.2051	1		ESTABLISHMENT_OF_PROTEIN_LOCALIZATION_TO_MITOCHONDRIAL_MEMBRANE	0.4299	1.5588	0.0202	0.2181	1		VALINE_LEUCINE_AND_ISOLEUCINE_BIOSYNTHESIS	0.299	0.7488	0.7943	0.8946	1
ANTINUCLEAR_ANTIBODY_POSITIVITY	0.6126	1.5974	0.0241	0.2059	1		ACTIVATION_OF_INNATE_IMMUNE_RESPONSE	0.4831	1.5576	0.0287	0.2182	1		CALCIUM_SIGNALING_PATHWAY	-0.2109	-0.7365	0.8363	0.896	1
ACUTE_LYMPHOBLASTIC_LEUKEMIA	0.5237	1.5968	0.0246	0.2061	1		FIBROBLAST_APOPTOTIC_PROCESS	0.6664	1.6325	0.0207	0.2186	1		BIOSYNTHESIS_OF_UNSATURATED_FATTY_ACIDS	-0.2823	-0.7155	0.7992	0.9014	1
NEUROINFLAMMATION	0.7437	1.595	0.0142	0.2089	1		CYTOKINE_PRODUCTION	0.5119	1.6091	0.0021	0.2187	1		SNARE_INTERACTIONS_IN_VESICULAR_TRANSPORT	-0.1863	-0.674	0.8937	0.9154	1
UPPER_LIMB_POSTURAL_TREMOR	0.7186	1.5917	0.0262	0.2101	1		B_CELL_DIFFERENTIATION	0.6057	1.636	0.0104	0.2188	1		GLYCOSPHINGOLIPID_BIOSYNTHESIS_GLOBO_SERIES	-0.2331	-0.6599	0.9232	0.9184	1
JOINT_SWELLING	0.5452	1.591	0.0121	0.2104	1		POSITIVE_REGULATION_OF_CELL_ACTIVATION	0.5725	1.6094	0.0103	0.2191	1		PANTOTHENATE_AND_COA_BIOSYNTHESIS	0.2914	0.721	0.8469	0.9201	1
HERPES_SIMPLEX_ENCEPHALITIS	0.8509	1.5919	0.0098	0.2107	1		REGULATION_OF_ALKALINE_PHOSPHATASE_ACTIVITY	0.8213	1.555	0.0126	0.2193	1		NUCLEOTIDE_EXCISION_REPAIR	-0.2056	-0.6773	0.8725	0.9228	1
ABNORMAL_ENDOCARDIUM_MORPHOLOGY	0.4692	1.5929	0.0387	0.2111	1		INTRINSIC_APOPTOTIC_SIGNALING_PATHWAY_IN_RESPONSE_TO_DNA_DAMAGE	0.4818	1.6097	0.027	0.2193	1		MATURITY_ONSET_DIABETES_OF_THE_YOUNG	0.2484	0.7075	0.8286	0.9263	1
ANENCEPHALY	0.4719	1.5921	0.0119	0.2115	1		POSITIVE_REGULATION_OF_ENDOPLASMIC_RETICULUM_UNFOLDED_PROTEIN_RESPONSE	0.709	1.6331	0.0184	0.2194	1		PENTOSE_AND_GLUCURONATE_INTERCONVERSIONS	-0.3141	-0.6817	0.8276	0.9294	1
UNERUPTED_TOOTH	0.5894	1.5931	0.0252	0.212	1		POSITIVE_REGULATION_OF_INTERFERON_GAMMA_PRODUCTION	0.7053	1.6336	0.004	0.2195	1		RNA_DEGRADATION	0.196	0.6653	0.8732	0.9421	1
ABNORMAL_ERYTHROCYTE_SEDIMENTATION_RATE	0.5849	1.5888	0.0334	0.2126	1		NEGATIVE_REGULATION_OF_PHAGOCYTOSIS	0.7342	1.6326	0.0085	0.2196	1		PROTEASOME	0.264	0.6746	0.78	0.9436	1
ABNORMAL_STERNAL_OSSIFICATION	0.7604	1.5892	0.0182	0.2128	1		RESPONSE_TO_INTERFERON_GAMMA	0.5868	1.6361	0.0103	0.2197	1		REGULATION_OF_AUTOPHAGY	0.1716	0.6778	0.9145	0.9508	1
BASILAR_IMPRESSION	0.9197	1.5875	0	0.2143	1		MYELOID_DENDRITIC_CELL_ACTIVATION	0.6647	1.555	0.0178	0.2198	1		AMINOACYL_TRNA_BIOSYNTHESIS	0.2771	0.6224	0.8558	0.9583	1
ABNORMAL_PERICARDIUM_MORPHOLOGY	0.564	1.5866	0.0161	0.2153	1		T_CELL_CHEMOTAXIS	0.8095	1.6098	0.0041	0.2202	1		STEROID_HORMONE_BIOSYNTHESIS	-0.1794	-0.5865	0.9836	0.9629	1
CHRONIC_DIARRHEA	0.4471	1.584	0.0261	0.2184	1		REGULATION_OF_NEUTROPHIL_CHEMOTAXIS	0.6715	1.6343	0.01	0.2202	1		TAURINE_AND_HYPOTAURINE_METABOLISM	0.2964	0.624	0.9297	0.9675	1
BILIARY_CIRRHOSIS	0.6882	1.5808	0.0262	0.2188	1		ICOSANOID_BIOSYNTHETIC_PROCESS	0.5959	1.6347	0.0121	0.2205	1		SULFUR_METABOLISM	0.2409	0.5896	0.9532	0.9703	1
PORPHYRINURIA	0.721	1.5765	0.0371	0.2189	1		MYELOID_LEUKOCYTE_MEDIATED_IMMUNITY	0.4888	1.6368	0.0021	0.2206	1		RNA_POLYMERASE	-0.1568	-0.4572	0.9686	0.9874	1
ABNORMAL_LUNG_MORPHOLOGY	0.3756	1.5843	0.0098	0.219	1		REGULATION_OF_T_CELL_MEDIATED_CYTOTOXICITY	0.6666	1.61	0.0146	0.2207	1		SPLICEOSOME	0.118	0.4277	0.9919	0.9918	1
GANGRENE	0.514	1.581	0.0122	0.2196	1		NECROPTOTIC_SIGNALING_PATHWAY	0.8428	1.6121	0.004	0.2207	1		RIBOFLAVIN_METABOLISM	-0.208	-0.4796	0.9755	0.9943	1
FIBROSARCOMA	0.6653	1.5821	0.0339	0.2197	1		NUCLEOTIDE_BINDING_DOMAIN_LEUCINE_RICH_REPEAT_CONTAINING_RECEPTOR_SIGNALING_PATHWAY	0.5652	1.6337	0.0403	0.2207	1		OLFACTORY_TRANSDUCTION	0.1649	0.4365	0.9443	1	1
DIARRHEA	0.3906	1.5766	0.0078	0.2198	1		LEUKOTRIENE_METABOLIC_PROCESS	0.5808	1.551	0.0267	0.2208	1		PROTEIN_EXPORT	0.1757	0.4925	0.972	1	1
VIRAL_HEPATITIS	0.5691	1.5776	0.0195	0.2198	1		POSITIVE_REGULATION_OF_EPITHELIAL_CELL_DIFFERENTIATION_INVOLVED_IN_KIDNEY_DEVELOPMENT	0.8063	1.6302	0.002	0.2209	1
INFLAMMATION_OF_THE_LARGE_INTESTINE	0.5582	1.5753	0.0102	0.2202	1		NATURAL_KILLER_CELL_ACTIVATION	0.5898	1.6311	0.0019	0.2209	1
ABNORMAL_CIRCULATING_IGE_LEVEL	0.5857	1.5824	0.0186	0.2203	1		EXTRINSIC_APOPTOTIC_SIGNALING_PATHWAY	0.4321	1.6361	0.0062	0.2209	1
ABNORMAL_TRICUSPID_VALVE_MORPHOLOGY	0.5043	1.5811	0.0301	0.2205	1		OPTIC_NERVE_DEVELOPMENT	0.7204	1.5511	0.006	0.2211	1
DARK_URINE	0.7743	1.5747	0.0196	0.2206	1		VIRAL_LIFE_CYCLE	0.4215	1.5531	0.0337	0.2211	1
NEOPLASM_OF_THE_LARYNX	0.6299	1.5767	0.0301	0.2207	1		TRANSFORMING_GROWTH_FACTOR_BETA_PRODUCTION	0.58	1.5538	0.0162	0.2212	1
INCREASED_CIRCULATING_IGG_LEVEL	0.7505	1.5776	0.0261	0.2209	1		POSITIVE_REGULATION_OF_CD4_POSITIVE_ALPHA_BETA_T_CELL_ACTIVATION	0.665	1.6123	0.014	0.2212	1
ABNORMALITY_OF_THE_UPPER_RESPIRATORY_TRACT	0.4187	1.5779	0.0159	0.2215	1		ACTIVATION_OF_PHOSPHOLIPASE_C_ACTIVITY	0.6555	1.6136	0.0168	0.2212	1
ABNORMALITY_OF_THE_TONSILS	0.5426	1.5788	0.0244	0.2221	1		REGULATION_OF_TUMOR_NECROSIS_FACTOR_MEDIATED_SIGNALING_PATHWAY	0.5426	1.64	0.006	0.2212	1
SEVERE_INFECTION	0.7588	1.5779	0.0223	0.2226	1		CHROMOSOME_ORGANIZATION_INVOLVED_IN_MEIOTIC_CELL_CYCLE	0.4643	1.614	0.0154	0.2213	1
MYELODYSPLASIA	0.4207	1.5623	0.0374	0.2237	1		REGULATION_OF_TOLL_LIKE_RECEPTOR_SIGNALING_PATHWAY	0.6096	1.5527	0.0189	0.2214	1
AUTOIMMUNE_HEMOLYTIC_ANEMIA	0.6288	1.57	0.0336	0.2239	1		DEFENSE_RESPONSE_TO_VIRUS	0.5572	1.6286	0.0101	0.2214	1
AGAMMAGLOBULINEMIA	0.7517	1.5607	0.0142	0.224	1		REGULATION_OF_LYMPHOCYTE_ACTIVATION	0.5766	1.6304	0.0041	0.2214	1
PAPILLOMA	0.5318	1.5627	0.0227	0.224	1		INTERFERON_GAMMA_MEDIATED_SIGNALING_PATHWAY	0.6355	1.6405	0.0269	0.2214	1
HEPATOSPLENOMEGALY	0.4794	1.5601	0.0163	0.2241	1		MODULATION_BY_HOST_OF_VIRAL_PROCESS	0.6111	1.5517	0.0144	0.2215	1
GENERALIZED_OSTEOPOROSIS	0.6344	1.5629	0.0528	0.2246	1		CARDIAC_LEFT_VENTRICLE_MORPHOGENESIS	0.6092	1.5519	0.0557	0.2215	1
ABNORMAL_PLATELET_VOLUME	0.589	1.5702	0.0258	0.2246	1		REGULATION_OF_BIOLOGICAL_PROCESS_INVOLVED_IN_SYMBIOTIC_INTERACTION	0.476	1.5531	0.0263	0.2215	1
DECREASED_LYMPHOCYTE_PROLIFERATION_IN_RESPONSE_TO_MITOGEN	0.7824	1.5706	0.0081	0.2247	1		LYMPHOCYTE_COSTIMULATION	0.6082	1.5512	0.0323	0.2216	1
HYPERSPLENISM	0.6946	1.5546	0.0304	0.2248	1		POSITIVE_REGULATION_OF_RESPONSE_TO_EXTERNAL_STIMULUS	0.4913	1.61	0.0082	0.2216	1
VERTEBRAL_COMPRESSION_FRACTURES	0.5109	1.5608	0.0305	0.2248	1		POSITIVE_REGULATION_OF_LEUKOCYTE_CELL_CELL_ADHESION	0.595	1.6125	0.0083	0.2218	1
ABNORMAL_T_CELL_PROLIFERATION	0.7406	1.5691	0.016	0.2248	1		POSITIVE_REGULATION_OF_PROTEOLYSIS	0.3776	1.5513	0.0119	0.2219	1
ABNORMALITY_OF_DERMAL_MELANOSOMES	0.8108	1.5579	0.0099	0.2249	1		POSITIVE_REGULATION_OF_INTERLEUKIN_2_PRODUCTION	0.697	1.552	0.0224	0.2219	1
FOLLICULAR_HYPERPLASIA	0.7333	1.5569	0.0285	0.225	1		IRON_IMPORT_INTO_CELL	0.5857	1.5532	0.0275	0.2219	1
BROAD_NAIL	0.8194	1.5611	0.0081	0.225	1		REGULATION_OF_CELL_ACTIVATION	0.5484	1.6108	0.0062	0.2219	1
BILIARY_TRACT_ABNORMALITY	0.3834	1.5592	0.018	0.2252	1		REGULATION_OF_DENDRITIC_SPINE_DEVELOPMENT	0.4568	1.6146	0.0082	0.2219	1
ABNORMAL_ORAL_MUCOSA_MORPHOLOGY	0.4448	1.572	0.0181	0.2253	1		REGULATION_OF_LYMPHOCYTE_APOPTOTIC_PROCESS	0.6415	1.6369	0.0061	0.2219	1
BICONCAVE_VERTEBRAL_BODIES	0.6505	1.563	0.0427	0.2254	1		REGULATION_OF_T_CELL_MEDIATED_IMMUNITY	0.5978	1.6102	0.0184	0.222	1
ABNORMALITY_OF_BLOOD_AND_BLOOD_FORMING_TISSUES	0.367	1.5708	0.0078	0.2254	1		REPLICATION_FORK_PROCESSING	0.5539	1.6111	0.0181	0.222	1
HYPEREXTENSIBILITY_OF_THE_KNEE	0.5601	1.5547	0.0398	0.2256	1		REGULATION_OF_T_HELPER_1_TYPE_IMMUNE_RESPONSE	0.7229	1.5522	0.0245	0.2221	1
DECREASED_CIRCULATING_LEVEL_OF_SPECIFIC_ANTIBODY	0.6674	1.558	0.0383	0.2258	1		POSITIVE_REGULATION_OF_LEUKOCYTE_MEDIATED_IMMUNITY	0.6145	1.639	0.0041	0.2221	1
AUTOIMMUNE_ANTIBODY_POSITIVITY	0.5378	1.557	0.0207	0.2259	1		MITOTIC_SISTER_CHROMATID_SEGREGATION	0.4151	1.5502	0.0389	0.2222	1
ABNORMAL_NASOLACRIMAL_SYSTEM_MORPHOLOGY	0.4577	1.5632	0.0209	0.2259	1		T_CELL_DIFFERENTIATION	0.5662	1.6128	0.0121	0.2222	1
THYROIDITIS	0.5231	1.5554	0.0379	0.2261	1		B_CELL_APOPTOTIC_PROCESS	0.6423	1.614	0.0233	0.2222	1
FACIAL_EDEMA	0.509	1.571	0.0301	0.2261	1		NEGATIVE_REGULATION_OF_PROTEIN_LOCALIZATION_TO_CELL_PERIPHERY	0.6094	1.6287	0.018	0.2222	1
MALIGNANT_GENITOURINARY_TRACT_TUMOR	0.5791	1.5558	0.0265	0.2262	1		MEMBRANE_DISASSEMBLY	0.6982	1.6378	0.0102	0.2222	1
ABNORMAL_ELASTICITY_OF_SKIN	0.4187	1.5582	0.0216	0.2262	1		INTEGRIN_BIOSYNTHETIC_PROCESS	0.893	1.5499	0	0.2223	1
ATROPHIC_SCARS	0.7258	1.5549	0.022	0.2263	1		SIGNAL_COMPLEX_ASSEMBLY	0.6088	1.6291	0.0199	0.2224	1
RECURRENT_HERPES	0.7597	1.5635	0.014	0.2263	1		POSITIVE_REGULATION_OF_MONONUCLEAR_CELL_MIGRATION	0.6586	1.6383	0.002	0.2224	1
PREMATURELY_AGED_APPEARANCE	0.401	1.5664	0.0327	0.2264	1		PURINE_DEOXYRIBONUCLEOSIDE_TRIPHOSPHATE_METABOLIC_PROCESS	0.8815	1.6406	0.002	0.2224	1
HYPEREXTENSIBLE_SKIN	0.613	1.5637	0.0313	0.227	1		TUMOR_NECROSIS_FACTOR_SUPERFAMILY_CYTOKINE_PRODUCTION	0.606	1.6276	0.0041	0.2225	1
CONFUSION	0.4302	1.5666	0.0193	0.227	1		REGULATION_OF_DOUBLE_STRAND_BREAK_REPAIR_VIA_HOMOLOGOUS_RECOMBINATION	0.5285	1.6146	0.0361	0.2228	1
PERIFOVEAL_RING_OF_HYPERAUTOFLUORESCENCE	0.7652	1.5675	0.012	0.2274	1		REGULATION_OF_LEUKOCYTE_DEGRANULATION	0.6395	1.641	0.0146	0.2229	1
PLEURAL_EFFUSION	0.5509	1.5639	0.0219	0.2275	1		POSITIVE_REGULATION_OF_REACTIVE_OXYGEN_SPECIES_BIOSYNTHETIC_PROCESS	0.6207	1.637	0.0085	0.223	1
CHRONIC_HEPATITIS	0.7295	1.5648	0.0159	0.2276	1		FC_EPSILON_RECEPTOR_SIGNALING_PATHWAY	0.4714	1.6162	0.0179	0.2232	1
CELIAC_DISEASE	0.5728	1.5651	0.039	0.228	1		NEGATIVE_REGULATION_OF_CELL_KILLING	0.6785	1.6424	0.0143	0.2232	1
SCALING_SKIN	0.5048	1.5641	0.0251	0.2281	1		IMMUNE_SYSTEM_DEVELOPMENT	0.4323	1.5488	0.0165	0.2234	1
OSTEOMYELITIS	0.6086	1.5666	0.0215	0.2281	1		NEGATIVE_REGULATION_OF_TISSUE_REMODELING	0.7391	1.6242	0.0127	0.2234	1
DUODENAL_STENOSIS	0.5538	1.5522	0.0416	0.2288	1		RESPONSE_TO_INTERLEUKIN_2	0.6187	1.5485	0.049	0.2235	1
RECURRENT_GASTROENTERITIS	0.717	1.551	0.0303	0.2304	1		INTERLEUKIN_10_PRODUCTION	0.6197	1.549	0.0216	0.2236	1
CALVARIAL_SKULL_DEFECT	0.5715	1.5496	0.0524	0.2313	1		POSITIVE_REGULATION_OF_CD4_POSITIVE_ALPHA_BETA_T_CELL_DIFFERENTIATION	0.6645	1.6147	0.0121	0.2236	1
OPPORTUNISTIC_INFECTION	0.7536	1.5485	0.0244	0.2317	1		LEUKOCYTE_PROLIFERATION	0.5918	1.6152	0.0102	0.2236	1
POSTERIOR_PHARYNGEAL_CLEFT	0.7649	1.5498	0.0257	0.2317	1		CELLULAR_RESPONSE_TO_VIRUS	0.5077	1.6412	0.0062	0.2237	1
SUBCORTICAL_CEREBRAL_ATROPHY	0.4564	1.5475	0.0692	0.232	1		CELLULAR_RESPONSE_TO_ETHANOL	0.6918	1.6255	0	0.2239	1
SYNOVITIS	0.7951	1.5488	0.0196	0.232	1		REGULATION_OF_GRANULOCYTE_CHEMOTAXIS	0.6211	1.6261	0.006	0.224	1
APLASIA_HYPOPLASIA_OF_THE_UVULA	0.5851	1.5477	0.0356	0.2325	1		POSITIVE_REGULATION_OF_PROTEIN_MATURATION	0.5992	1.6163	0.0206	0.2241	1
ACUTE_LEUKEMIA	0.5084	1.8734	0.0021	0.2369	0.513		ADAPTIVE_IMMUNE_RESPONSE_BASED_ON_SOMATIC_RECOMBINATION_OF_IMMUNE_RECEPTORS_BUILT_FROM_IMMUNOGLOBULIN_SUPERFAMILY_DOMAINS	0.5965	1.6249	0.022	0.2241	1
ARTERIAL_DISSECTION	0.8399	1.5439	0.018	0.2377	1		LEUKOCYTE_CELL_CELL_ADHESION	0.5662	1.6244	0.0041	0.2242	1
MUSCLE_FLACCIDITY	0.6438	1.5441	0.0188	0.2384	1		REGULATION_OF_EPITHELIAL_CELL_DIFFERENTIATION_INVOLVED_IN_KIDNEY_DEVELOPMENT	0.6939	1.6415	0.0062	0.2242	1
ABNORMALLY_LAX_OR_HYPEREXTENSIBLE_SKIN	0.4574	1.5404	0.0298	0.2426	1		MONONUCLEAR_CELL_DIFFERENTIATION	0.5422	1.6154	0.0103	0.2243	1
ABNORMAL_PROPORTION_OF_CD8_POSITIVE_T_CELLS	0.8113	1.5404	0.0144	0.2436	1		NATURAL_KILLER_CELL_ACTIVATION_INVOLVED_IN_IMMUNE_RESPONSE	0.6261	1.6425	0.0059	0.2246	1
LYMPHOCYTOSIS	0.7221	1.5405	0.0207	0.2443	1		LYMPHOCYTE_MIGRATION	0.6527	1.6233	0.0061	0.2247	1
ABNORMAL_DELAYED_HYPERSENSITIVITY_SKIN_TEST	0.6562	1.5379	0.0474	0.2452	1		REGULATION_OF_GAMMA_DELTA_T_CELL_ACTIVATION	0.8054	1.5464	0.0104	0.2248	1
BURKITT_LYMPHOMA	0.8092	1.5365	0.0297	0.2455	1		CELLULAR_RESPONSE_TO_ANTIBIOTIC	0.8046	1.5476	0.0338	0.2248	1
EPISCLERITIS	0.7822	1.5387	0.0284	0.2455	1		POSITIVE_REGULATION_OF_T_CELL_PROLIFERATION	0.623	1.5468	0.0245	0.2249	1
MIGRAINE	0.4243	1.5381	0.0498	0.2458	1		REGULATION_OF_RESPONSE_TO_STRESS	0.3854	1.5473	0.0126	0.2249	1
SPARSE_BODY_HAIR	0.461	1.5366	0.0166	0.246	1		POSITIVE_REGULATION_OF_INTERLEUKIN_12_PRODUCTION	0.7881	1.6164	0	0.2249	1
STOMACH_CANCER	0.5397	1.531	0.057	0.2462	1		MITOTIC_SISTER_CHROMATID_COHESION	0.5723	1.547	0.0615	0.225	1
ABNORMAL_C_REACTIVE_PROTEIN_LEVEL	0.5395	1.5318	0.0289	0.2462	1		POSITIVE_REGULATION_OF_PROTEIN_POLYUBIQUITINATION	0.7152	1.546	0.0228	0.2251	1
AVASCULAR_NECROSIS	0.4553	1.537	0.0178	0.2462	1		REGULATION_OF_ANTIGEN_PROCESSING_AND_PRESENTATION	0.8171	1.5457	0.008	0.2252	1
CHRONIC_ORAL_CANDIDIASIS	0.7198	1.5339	0.0393	0.2463	1		CELL_CYCLE_G1_S_PHASE_TRANSITION	0.3897	1.5465	0.0287	0.2252	1
CORNEAL_NEOVASCULARIZATION	0.5351	1.5326	0.0499	0.2464	1		GRANULOCYTE_MIGRATION	0.639	1.6261	0.002	0.2252	1
SKIN_PLAQUE	0.5733	1.5312	0.0499	0.2465	1		NEGATIVE_REGULATION_OF_BONE_RESORPTION	0.751	1.6166	0.0041	0.2253	1
ABNORMALITY_OF_SKIN_PIGMENTATION	0.3372	1.5334	0.0061	0.2465	1		REGULATION_OF_NIK_NF_KAPPAB_SIGNALING	0.5302	1.6427	0.0082	0.2254	1
FOLLICULAR_HYPERKERATOSIS	0.557	1.5319	0.035	0.2468	1		REGULATION_OF_MYELOID_LEUKOCYTE_MEDIATED_IMMUNITY	0.6724	1.6433	0.0102	0.2254	1
TRACHEOESOPHAGEAL_FISTULA	0.4364	1.5341	0.0311	0.2468	1		NEGATIVE_REGULATION_OF_LEUKOCYTE_PROLIFERATION	0.5865	1.5452	0.0242	0.2257	1
CYSTIC_HYGROMA	0.4766	1.535	0.0313	0.2469	1		NATURAL_KILLER_CELL_CHEMOTAXIS	0.8947	1.6168	0	0.2261	1
ABNORMALITY_OF_HAIR_GROWTH	0.4911	1.5353	0.0411	0.2472	1		TOLL_LIKE_RECEPTOR_4_SIGNALING_PATHWAY	0.7442	1.5446	0.0128	0.2263	1
RECURRENT_OPPORTUNISTIC_INFECTIONS	0.8162	1.5326	0.0142	0.2473	1		REGULATION_OF_INFLAMMATORY_RESPONSE	0.5145	1.6193	0.0021	0.2265	1
ABNORMAL_MEGAKARYOCYTE_MORPHOLOGY	0.554	1.5343	0.0363	0.2474	1		BONE_CELL_DEVELOPMENT	0.7089	1.665	0.0021	0.2266	1
IMPAIRED_T_CELL_FUNCTION	0.5851	1.5286	0.0296	0.2494	1		HUMORAL_IMMUNE_RESPONSE	0.648	1.6434	0	0.2267	1
LACK_OF_SKIN_ELASTICITY	0.4674	1.5282	0.0356	0.2496	1		T_CELL_ACTIVATION	0.5598	1.617	0.0103	0.2268	1
COMMUNICATING_HYDROCEPHALUS	0.6251	1.5289	0.0377	0.2497	1		DNA_DEPENDENT_DNA_REPLICATION_MAINTENANCE_OF_FIDELITY	0.5324	1.6173	0.0227	0.227	1
NEUTROPHILIA	0.6711	1.5269	0.0281	0.2515	1		LYMPHOCYTE_ACTIVATION	0.566	1.667	0.004	0.2273	1
GLOMERULOPATHY	0.5187	1.5248	0.0457	0.2554	1		SOMATIC_DIVERSIFICATION_OF_IMMUNE_RECEPTORS	0.5044	1.5439	0.0537	0.2274	1
HYPOPIGMENTED_SKIN_PATCHES	0.38	1.5237	0.0228	0.2571	1		T_CELL_MEDIATED_CYTOTOXICITY	0.6523	1.618	0.0084	0.2274	1
PYRIDOXINE_RESPONSIVE_SIDEROBLASTIC_ANEMIA	0.5365	1.5227	0.0367	0.2574	1		CELLULAR_RESPONSE_TO_LEPTIN_STIMULUS	0.6459	1.6185	0.0126	0.2274	1
BLADDER_DIVERTICULUM	0.6267	1.523	0.0426	0.2575	1		NEGATIVE_REGULATION_OF_EXECUTION_PHASE_OF_APOPTOSIS	0.6282	1.6194	0.0226	0.2275	1
HYPOPLASIA_OF_THE_EAR_CARTILAGE	0.6595	1.5194	0.0369	0.2601	1		FC_RECEPTOR_MEDIATED_STIMULATORY_SIGNALING_PATHWAY	0.547	1.6437	0.0102	0.2275	1
ABNORMALLY_LOW_PITCHED_VOICE	0.6518	1.52	0.0541	0.2604	1		POSITIVE_REGULATION_OF_IMMUNE_EFFECTOR_PROCESS	0.5721	1.6453	0.0021	0.2277	1
RECURRENT_BRONCHITIS	0.6071	1.5203	0.0414	0.2608	1		EXOCYTOSIS	0.4087	1.5434	0.0104	0.2278	1
CUTANEOUS_PHOTOSENSITIVITY	0.4173	1.5194	0.0201	0.2609	1		REGULATION_OF_ADAPTIVE_IMMUNE_RESPONSE	0.6059	1.6174	0.0102	0.2278	1
DERMAL_TRANSLUCENCY	0.7484	1.5203	0.0272	0.2616	1		POSITIVE_REGULATION_OF_MEMBRANE_PERMEABILITY	0.4385	1.6653	0.0081	0.2279	1
LONG_TOE	0.5529	1.5138	0.0292	0.2633	1		REGULATION_OF_OLIGODENDROCYTE_DIFFERENTIATION	0.5199	1.6196	0.0107	0.228	1
RESPIRATORY_FAILURE_REQUIRING_ASSISTED_VENTILATION	0.5368	1.5139	0.0468	0.2639	1		REGULATION_OF_LYMPHOCYTE_DIFFERENTIATION	0.5674	1.6202	0.0186	0.228	1
HIP_OSTEOARTHRITIS	0.6565	1.5163	0.0594	0.2639	1		REGULATION_OF_MEMBRANE_PERMEABILITY	0.3851	1.5388	0.0147	0.2283	1
ABNORMALITY_OF_THE_TEMPOROMANDIBULAR_JOINT	0.7477	1.5159	0.0224	0.264	1		NEUTROPHIL_MIGRATION	0.6699	1.6439	0.002	0.2284	1
MEDULLOBLASTOMA	0.4954	1.5129	0.0607	0.2642	1		CYTOKINE_MEDIATED_SIGNALING_PATHWAY	0.5262	1.668	0.0041	0.2284	1
ORCHITIS	0.7197	1.5141	0.0471	0.2643	1		GAMMA_DELTA_T_CELL_ACTIVATION	0.7714	1.5413	0.0129	0.2287	1
ABNORMALITY_OF_THE_DENTAL_PULP	0.4634	1.5149	0.0532	0.2643	1		NEGATIVE_REGULATION_OF_OSTEOCLAST_DEVELOPMENT	0.9067	1.5389	0.002	0.2288	1
GASTROINTESTINAL_HEMORRHAGE	0.4371	1.5153	0.0158	0.2645	1		RESPONSE_TO_NITRIC_OXIDE	0.5799	1.6203	0.0163	0.2288	1
ABNORMAL_RECTUM_MORPHOLOGY	0.4581	1.5111	0.048	0.2646	1		LYMPHOCYTE_ACTIVATION_INVOLVED_IN_IMMUNE_RESPONSE	0.5244	1.5383	0.0395	0.2289	1
ABNORMALITY_OF_NEUTROPHIL_PHYSIOLOGY	0.7464	1.5144	0.0717	0.2646	1		T_CELL_MIGRATION	0.6424	1.5393	0.0282	0.2289	1
PANNICULITIS	0.7461	1.5164	0.0373	0.2646	1		NEGATIVE_REGULATION_OF_CYTOKINE_PRODUCTION	0.4974	1.5395	0.0274	0.2289	1
ARTERIOVENOUS_FISTULA	0.7438	1.5167	0.0453	0.265	1		LEUKOCYTE_CHEMOTAXIS	0.5765	1.5417	0.0166	0.2289	1
ABNORMAL_PERIFOLLICULAR_MORPHOLOGY	0.7564	1.5113	0.0298	0.2651	1		STRIATUM_DEVELOPMENT	0.7412	1.6454	0.0149	0.2289	1
POLYARTICULAR_ARTHROPATHY	0.5964	1.5115	0.0487	0.2656	1		POSITIVE_REGULATION_OF_T_HELPER_2_CELL_DIFFERENTIATION	0.7168	1.539	0.0238	0.229	1
MYELOFIBROSIS	0.668	1.5116	0.0599	0.2661	1		REGULATION_OF_MAST_CELL_ACTIVATION	0.5471	1.5396	0.0296	0.2291	1
ABNORMALITY_OF_HUMORAL_IMMUNITY	0.6212	1.88	0	0.2706	0.483		CELLULAR_RESPONSE_TO_ABIOTIC_STIMULUS	0.3461	1.5407	0.0061	0.2291	1
ABNORMALITY_OF_THE_FORAMEN_MAGNUM	0.6308	1.5069	0.0681	0.2722	1		MODULATION_OF_MOLECULAR_FUNCTION_IN_OTHER_ORGANISM	0.717	1.5409	0.0307	0.2291	1
PROTRUSIO_ACETABULI	0.8424	1.5073	0.0144	0.2722	1		CELL_DIVISION	0.3601	1.5413	0.018	0.2292	1
DYSPHASIA	0.4302	1.5061	0.0295	0.2723	1		PLATELET_MORPHOGENESIS	0.5786	1.5418	0.0229	0.2293	1
RECURRENT_ASPIRATION_PNEUMONIA	0.5606	1.5056	0.041	0.2725	1		NEGATIVE_REGULATION_OF_B_CELL_ACTIVATION	0.7223	1.542	0.0189	0.2293	1
PLATYBASIA	0.5842	1.5062	0.0347	0.2729	1		SUPEROXIDE_METABOLIC_PROCESS	0.5249	1.6458	0.0079	0.2293	1
PREMATURE_LOSS_OF_TEETH	0.5405	1.5032	0.0439	0.2734	1		MYELOID_LEUKOCYTE_ACTIVATION	0.511	1.667	0	0.2293	1
ABNORMAL_LYMPHOCYTE_PHYSIOLOGY	0.5901	1.9299	0	0.2738	0.311		REGULATION_OF_ESTABLISHMENT_OF_PROTEIN_LOCALIZATION_TO_MITOCHONDRION	0.4052	1.5397	0.0124	0.2294	1
DECREASED_CIRCULATING_TOTAL_IGA	0.8979	1.5025	0.002	0.2741	1		CHROMOSOME_SEPARATION	0.4998	1.6441	0.0187	0.2294	1
PHALANGEAL_DISLOCATION	0.9091	1.5033	0.002	0.2741	1		B_CELL_PROLIFERATION	0.6746	1.6655	0.0021	0.2294	1
HEMIPARESIS	0.4685	1.504	0.0319	0.2742	1		DENDRITIC_CELL_MIGRATION	0.7787	1.5422	0.0083	0.2295	1
T_CELL_LYMPHOMA	0.7035	1.5045	0.0557	0.2742	1		METAPHASE_ANAPHASE_TRANSITION_OF_CELL_CYCLE	0.5042	1.5294	0.0415	0.2296	1
EXCESSIVE_WRINKLED_SKIN	0.5235	1.5036	0.0529	0.2743	1		REGULATION_OF_T_CELL_DIFFERENTIATION	0.5742	1.621	0.0081	0.2296	1
ARTERIAL_RUPTURE	0.882	1.5019	0.0157	0.2745	1		REGULATION_OF_CHROMATIN_SILENCING	0.7429	1.5423	0.0389	0.2297	1
HEMIPLEGIA_HEMIPARESIS	0.3875	1.4938	0.0316	0.279	1		PROSTAGLANDIN_SECRETION	0.7499	1.6482	0.0083	0.2297	1
AMAUROSIS_FUGAX	0.5204	1.4939	0.0389	0.2796	1		POSITIVE_REGULATION_OF_ACUTE_INFLAMMATORY_RESPONSE	0.7224	1.5295	0.0229	0.2298	1
GANGLIONEUROMA	0.6705	1.4927	0.0589	0.2797	1		RESPONSE_TO_DSRNA	0.5282	1.5377	0.0455	0.2298	1
SUBCUTANEOUS_NODULE	0.4405	1.4993	0.0296	0.2798	1		REGULATION_OF_EXTRINSIC_APOPTOTIC_SIGNALING_PATHWAY	0.4536	1.6204	0.0105	0.2298	1
ANORECTAL_ANOMALY	0.365	1.4942	0.0187	0.2799	1		POSITIVE_REGULATION_OF_CYTOKINE_PRODUCTION_INVOLVED_IN_IMMUNE_RESPONSE	0.6001	1.5398	0.0171	0.2299	1
MACULAR_PURPURA	0.4471	1.4929	0.0403	0.2802	1		REGULATION_OF_VESICLE_MEDIATED_TRANSPORT	0.3693	1.54	0.0063	0.2299	1
HYPERPIGMENTATION_OF_THE_SKIN	0.3522	1.4901	0.0252	0.2804	1		POSITIVE_REGULATION_OF_FIBROBLAST_APOPTOTIC_PROCESS	0.8262	1.5371	0.0168	0.23	1
SCLEROSING_CHOLANGITIS	0.7428	1.492	0.0419	0.2804	1		REGULATION_OF_FC_RECEPTOR_MEDIATED_STIMULATORY_SIGNALING_PATHWAY	0.7714	1.5295	0.0183	0.2302	1
HYPERTENSIVE_CRISIS	0.5584	1.4889	0.0671	0.2805	1		SPERM_AXONEME_ASSEMBLY	0.601	1.5358	0.0502	0.2302	1
ABSENT_TESTIS	0.5229	1.4893	0.0588	0.2805	1		POSITIVE_REGULATION_OF_CHEMOKINE_PRODUCTION	0.5921	1.5373	0.0084	0.2302	1
FEMALE_PSEUDOHERMAPHRODITISM	0.7288	1.4942	0.0422	0.2806	1		REGULATION_OF_LEUKOCYTE_MEDIATED_IMMUNITY	0.5897	1.6486	0.0062	0.2303	1
CHROMOSOMAL_BREAKAGE_INDUCED_BY_CROSSLINKING_AGENTS	0.62	1.4895	0.0766	0.2809	1		POSITIVE_REGULATION_OF_NIK_NF_KAPPAB_SIGNALING	0.5941	1.6681	0.002	0.2303	1
RETINOPATHY	0.3669	1.4979	0.0254	0.281	1		NEGATIVE_REGULATION_OF_T_CELL_MEDIATED_IMMUNITY	0.6729	1.5336	0.032	0.2305	1
OVOID_VERTEBRAL_BODIES	0.5512	1.4944	0.0389	0.2811	1		POSITIVE_REGULATION_OF_JUN_KINASE_ACTIVITY	0.4158	1.5359	0.0266	0.2305	1
COLORECTAL_POLYPOSIS	0.4905	1.4902	0.0464	0.2812	1		POSITIVE_REGULATION_OF_RESPONSE_TO_CYTOKINE_STIMULUS	0.6142	1.5295	0.0397	0.2306	1
EXUDATIVE_VITREORETINOPATHY	0.6792	1.4913	0.0451	0.2812	1		DENDRITIC_SPINE_DEVELOPMENT	0.3709	1.5345	0.0202	0.2307	1
ABNORMALITY_OF_THE_VASCULATURE_OF_THE_EYE	0.3158	1.4904	0.004	0.2815	1		PHOSPHATIDYLCHOLINE_CATABOLIC_PROCESS	0.6595	1.5223	0.0324	0.2308	1
NEOPLASM_OF_THE_SKIN	0.3808	1.4907	0.0083	0.2817	1		REGULATION_OF_WATER_LOSS_VIA_SKIN	0.6444	1.5286	0.0206	0.2308	1
SPARSE_EYELASHES	0.4347	1.498	0.0192	0.2818	1		CELL_CELL_RECOGNITION	0.5186	1.5297	0.0322	0.2308	1
IMPACTED_TOOTH	0.6834	1.4944	0.06	0.282	1		REGULATION_OF_BONE_REMODELING	0.5427	1.5332	0.0434	0.2308	1
CENTRAL_PRIMITIVE_NEUROECTODERMAL_TUMOR	0.6522	1.4873	0.0467	0.2826	1		RIG_I_SIGNALING_PATHWAY	0.526	1.5365	0.0294	0.2308	1
ABNORMALITY_OF_BLADDER_MORPHOLOGY	0.4807	1.4946	0.0572	0.2826	1		SYMPATHETIC_GANGLION_DEVELOPMENT	0.6067	1.5246	0.0448	0.2309	1
INTESTINAL_PSEUDO_OBSTRUCTION	0.5085	1.4876	0.0804	0.2827	1		REGULATION_OF_T_CELL_APOPTOTIC_PROCESS	0.6149	1.5336	0.0163	0.2309	1
CELLULITIS	0.6137	1.4828	0.057	0.283	1		DORSAL_ROOT_GANGLION_DEVELOPMENT	0.8006	1.5339	0.0253	0.2309	1
ABNORMAL_MONOCYTE_MORPHOLOGY	0.5934	1.4947	0.0653	0.2832	1		POSITIVE_REGULATION_OF_FC_GAMMA_RECEPTOR_SIGNALING_PATHWAY_INVOLVED_IN_PHAGOCYTOSIS	0.8463	1.5348	0.0143	0.2309	1
POLYGENIC_INHERITANCE	0.5382	1.4829	0.0427	0.2836	1		REGULATION_OF_LEUKOCYTE_DIFFERENTIATION	0.5477	1.6459	0.0042	0.2309	1
PLEURITIS	0.7063	1.4835	0.0492	0.2837	1		CELL_RECOGNITION	0.5172	1.5247	0.0199	0.231	1
ABNORMAL_BLEEDING	0.3725	1.4956	0.0134	0.2837	1		REGULATION_OF_DENDRITIC_CELL_DIFFERENTIATION	0.7053	1.5299	0.046	0.231	1
PSORIASIFORM_DERMATITIS	0.5666	1.4864	0.0211	0.2838	1		THYMOCYTE_MIGRATION	0.8958	1.534	0.0041	0.231	1
CERVICAL_CORD_COMPRESSION	0.7363	1.496	0.0236	0.2838	1		REGULATION_OF_REACTIVE_OXYGEN_SPECIES_BIOSYNTHETIC_PROCESS	0.482	1.5359	0.0309	0.231	1
RECURRENT_ENTEROVIRAL_INFECTIONS	0.8872	1.4952	0.0138	0.2839	1		POSITIVE_REGULATION_OF_VASCULAR_ENDOTHELIAL_GROWTH_FACTOR_RECEPTOR_SIGNALING_PATHWAY	0.6672	1.5241	0.0259	0.2311	1
VASCULAR_SKIN_ABNORMALITY	0.3716	1.4838	0.02	0.284	1		REGULATION_OF_VIRAL_LIFE_CYCLE	0.5118	1.5275	0.0246	0.2311	1
PHARYNGITIS	0.6751	1.4947	0.0488	0.2841	1		T_CELL_PROLIFERATION	0.5543	1.531	0.0283	0.2311	1
ANTINEUTROPHIL_ANTIBODY_POSITIVITY	0.6492	1.483	0.0615	0.2842	1		RNA_PHOSPHODIESTER_BOND_HYDROLYSIS_ENDONUCLEOLYTIC	0.361	1.5329	0.0221	0.2311	1
PULMONARY_INTERSTITIAL_HIGH_RESOLUTION_COMPUTED_TOMOGRAPHY_ABNORMALITY	0.6026	1.4839	0.0579	0.2846	1		T_CELL_EXTRAVASATION	0.8035	1.5345	0.0164	0.2311	1
ABNORMAL_PULMONARY_INTERSTITIAL_MORPHOLOGY	0.3787	1.496	0.0064	0.2847	1		MYELOID_LEUKOCYTE_DIFFERENTIATION	0.4815	1.5349	0.0127	0.2311	1
RECURRENT_PHARYNGITIS	0.7066	1.4855	0.0542	0.2851	1		SEQUESTERING_OF_ACTIN_MONOMERS	0.808	1.5223	0.0258	0.2312	1
SYSTEMIC_LUPUS_ERYTHEMATOSUS	0.6604	1.4814	0.0641	0.2852	1		POSITIVE_REGULATION_OF_CAMP_DEPENDENT_PROTEIN_KINASE_ACTIVITY	0.8106	1.5242	0.0187	0.2312	1
COLITIS	0.5156	1.4839	0.0347	0.2854	1		REGULATION_OF_T_CELL_RECEPTOR_SIGNALING_PATHWAY	0.6571	1.5351	0.0433	0.2312	1
BEAKING_OF_VERTEBRAL_BODIES	0.5637	1.485	0.0574	0.2855	1		REGULATION_OF_DNA_RECOMBINATION	0.4725	1.536	0.0482	0.2312	1
CHOLANGITIS	0.605	1.4841	0.0617	0.2858	1		ANTIGEN_PROCESSING_AND_PRESENTATION_OF_PEPTIDE_ANTIGEN	0.4808	1.5248	0.0563	0.2313	1
SEVERE_VIRAL_INFECTION	0.7131	1.4806	0.052	0.2862	1		CELL_CYCLE_CHECKPOINT	0.3741	1.5279	0.0321	0.2313	1
SPARSE_OR_ABSENT_EYELASHES	0.4078	1.4842	0.0352	0.2864	1		REGULATION_OF_INFLAMMATORY_RESPONSE_TO_ANTIGENIC_STIMULUS	0.7016	1.5281	0.0275	0.2313	1
ABNORMAL_CEREBRAL_VEIN_MORPHOLOGY	0.7258	1.4801	0.0385	0.2867	1		REGULATION_OF_MAST_CELL_ACTIVATION_INVOLVED_IN_IMMUNE_RESPONSE	0.5607	1.5299	0.0327	0.2313	1
URINARY_RETENTION	0.5168	1.4794	0.0545	0.2872	1		PHOSPHATIDYLGLYCEROL_ACYL_CHAIN_REMODELING	0.6434	1.5306	0.0455	0.2313	1
ABNORMAL_METAPHYSEAL_TRABECULATION	0.4641	1.478	0.0579	0.289	1		LEUKOCYTE_HOMEOSTASIS	0.649	1.6463	0.0021	0.2313	1
ABNORMAL_TRACHEOBRONCHIAL_MORPHOLOGY	0.4104	1.4782	0.0549	0.2893	1		REGULATION_OF_KILLING_OF_CELLS_OF_OTHER_ORGANISM	0.6849	1.5276	0.0203	0.2314	1
ABNORMAL_RESPIRATORY_SYSTEM_MORPHOLOGY	0.3466	1.4763	0.0202	0.2902	1		MONONUCLEAR_CELL_MIGRATION	0.5753	1.5325	0.0228	0.2314	1
PRIMITIVE_NEUROECTODERMAL_TUMOR	0.387	1.4767	0.0356	0.2903	1		MEIOTIC_CHROMOSOME_SEGREGATION	0.4634	1.5228	0.0475	0.2315	1
URETERAL_OBSTRUCTION	0.5058	1.473	0.0424	0.2909	1		T_HELPER_1_TYPE_IMMUNE_RESPONSE	0.6542	1.5237	0.0247	0.2315	1
CERVICAL_SPINE_INSTABILITY	0.7149	1.4755	0.0403	0.2911	1		NEGATIVE_REGULATION_OF_LIPOPOLYSACCHARIDE_MEDIATED_SIGNALING_PATHWAY	0.73	1.5251	0.0329	0.2315	1
SUBCUTANEOUS_HEMORRHAGE	0.4333	1.4767	0.0394	0.2911	1		MITOTIC_CELL_CYCLE_CHECKPOINT	0.3888	1.5269	0.0364	0.2315	1
PALMAR_TELANGIECTASIA	0.7806	1.4731	0.029	0.2915	1		INTERLEUKIN_21_MEDIATED_SIGNALING_PATHWAY	0.8061	1.531	0.0162	0.2315	1
ABNORMALITY_OF_IMMUNE_SERUM_PROTEIN_PHYSIOLOGY	0.5998	1.4745	0.0483	0.2916	1		DENDRITE_ARBORIZATION	0.8002	1.5217	0.0174	0.2316	1
NEUTROPENIA_IN_PRESENCE_OF_ANTI_NEUTROPIL_ANTIBODIES	0.5479	1.4748	0.0623	0.2919	1		REGULATION_OF_CELL_CELL_ADHESION	0.4908	1.5223	0.0317	0.2316	1
ABNORMAL_PLATELET_GRANULES	0.5529	1.4737	0.0803	0.292	1		DENDRITIC_CELL_CHEMOTAXIS	0.7891	1.5226	0.0163	0.2316	1
RECURRENT_MYCOBACTERIAL_INFECTIONS	0.515	1.4732	0.0405	0.2921	1		POSITIVE_REGULATION_OF_MYELOID_LEUKOCYTE_DIFFERENTIATION	0.5388	1.523	0.0309	0.2316	1
GINGIVITIS	0.6249	1.4739	0.0793	0.2922	1		MYD88_DEPENDENT_TOLL_LIKE_RECEPTOR_SIGNALING_PATHWAY	0.7249	1.5248	0.0413	0.2316	1
GENERALIZED_ABNORMALITY_OF_SKIN	0.3123	1.47	0.0039	0.2947	1		REGULATION_OF_RESPONSE_TO_EXTERNAL_STIMULUS	0.4274	1.5264	0.0126	0.2316	1
CHRONIC_HEPATITIS_DUE_TO_CRYPTOSPORIDIUM_INFECTION	0.747	1.4695	0.0351	0.2951	1		CEREBRAL_CORTEX_NEURON_DIFFERENTIATION	0.5878	1.5271	0.048	0.2316	1
ABNORMALITY_OF_COMPLEMENT_SYSTEM	0.6926	1.4702	0.0457	0.2951	1		HISTONE_PHOSPHORYLATION	0.4875	1.53	0.0465	0.2316	1
GASTRITIS	0.5839	1.4707	0.0624	0.2954	1		NEGATIVE_REGULATION_OF_CELL_CYCLE_G1_S_PHASE_TRANSITION	0.4163	1.5319	0.0308	0.2316	1
CLUBBING_OF_FINGERS	0.4787	1.469	0.0609	0.2955	1		MODULATION_OF_AGE_RELATED_BEHAVIORAL_DECLINE	0.5318	1.5252	0.0559	0.2317	1
ABNORMAL_PLATELET_FUNCTION	0.5114	1.4703	0.0544	0.2955	1		POSITIVE_REGULATION_OF_CELL_ADHESION	0.4724	1.5255	0.0286	0.2317	1
ESOPHAGEAL_STENOSIS	0.5222	1.4682	0.0579	0.2967	1		AMYLOID_PRECURSOR_PROTEIN_CATABOLIC_PROCESS	0.4611	1.5213	0.0311	0.2318	1
ASCENDING_TUBULAR_AORTA_ANEURYSM	0.5985	1.4671	0.0914	0.2974	1		POSITIVE_REGULATION_OF_PROTEIN_LOCALIZATION_TO_CELL_CORTEX	0.7917	1.5231	0.0287	0.2318	1
ANKYLOSIS	0.5371	1.4672	0.0545	0.298	1		REGULATION_OF_ANTIGEN_RECEPTOR_MEDIATED_SIGNALING_PATHWAY	0.6872	1.531	0.0429	0.2319	1
NEOPLASM	0.3198	1.4664	0.016	0.2982	1		NEUTROPHIL_EXTRAVASATION	0.7141	1.532	0.0194	0.2319	1
ABNORMAL_CORNEAL_EPITHELIUM_MORPHOLOGY	0.3856	1.4633	0.0259	0.3038	1		SKIN_MORPHOGENESIS	0.7356	1.6493	0.0104	0.2319	1
JUVENILE_MYELOMONOCYTIC_LEUKEMIA	0.6951	1.4634	0.0507	0.3043	1		POSITIVE_REGULATION_OF_T_CELL_MIGRATION	0.7261	1.5301	0.0163	0.232	1
MOLLUSCOID_PSEUDOTUMORS	0.9291	1.4623	0.0099	0.3052	1		T_CELL_DIFFERENTIATION_IN_THYMUS	0.5771	1.6486	0.0143	0.232	1
FAILURE_TO_THRIVE_IN_INFANCY	0.3837	1.4614	0.0343	0.3066	1		T_CELL_RECEPTOR_SIGNALING_PATHWAY	0.5653	1.6537	0.0145	0.232	1
AMYLOIDOSIS	0.5238	1.4592	0.0645	0.3108	1		PURINE_DEOXYRIBONUCLEOTIDE_METABOLIC_PROCESS	0.7427	1.6682	0.0058	0.232	1
MALABSORPTION	0.3506	1.4588	0.0117	0.3109	1		SUBSTRATE_DEPENDENT_CELL_MIGRATION_CELL_EXTENSION	0.7382	1.5177	0.0368	0.2321	1
ABNORMALITY_OF_THE_GASTRIC_MUCOSA	0.4973	1.4574	0.0721	0.3118	1		POSITIVE_REGULATION_OF_LEUKOCYTE_CHEMOTAXIS	0.5594	1.5201	0.0188	0.2321	1
GASTROINTESTINAL_CARCINOMA	0.4216	1.458	0.041	0.3121	1		CYTOKINE_PRODUCTION_INVOLVED_IN_IMMUNE_RESPONSE	0.5386	1.5207	0.0167	0.2321	1
EXCESSIVE_WRINKLING_OF_PALMAR_SKIN	0.7361	1.4575	0.0503	0.3122	1		MEMBRANE_PROTEIN_PROTEOLYSIS	0.4615	1.5232	0.0436	0.2321	1
BLADDER_NEOPLASM	0.4587	1.456	0.0641	0.3133	1		DITERPENOID_BIOSYNTHETIC_PROCESS	0.7786	1.5255	0.0243	0.2321	1
LARGE_FORAMEN_MAGNUM	0.6869	1.4556	0.0711	0.3136	1		ANTIMICROBIAL_HUMORAL_RESPONSE	0.6134	1.526	0.0163	0.2321	1
RETINAL_ARTERIOLAR_TORTUOSITY	0.4336	1.4563	0.0795	0.3136	1		SEQUESTERING_OF_EXTRACELLULAR_LIGAND_FROM_RECEPTOR	0.8249	1.5264	0.0102	0.2321	1
SKIN_EROSION	0.5666	1.454	0.0624	0.3141	1		CYTOPLASMIC_PATTERN_RECOGNITION_RECEPTOR_SIGNALING_PATHWAY_IN_RESPONSE_TO_VIRUS	0.5937	1.6544	0.0059	0.2321	1
ACUTE_KIDNEY_INJURY	0.506	1.4546	0.0589	0.3141	1		NEGATIVE_REGULATION_OF_MULTI_ORGANISM_PROCESS	0.6464	1.5173	0.0241	0.2322	1
RHEUMATOID_FACTOR_POSITIVE	0.5441	1.4542	0.0562	0.3144	1		TOLL_LIKE_RECEPTOR_9_SIGNALING_PATHWAY	0.6626	1.6592	0.0082	0.2322	1
MORPHOLOGICAL_ABNORMALITY_OF_THE_MIDDLE_EAR	0.5396	1.4548	0.0863	0.3145	1		ACUTE_PHASE_RESPONSE	0.5434	1.5313	0.0182	0.2323	1
ABNORMALITY_OF_THE_MIDDLE_EAR_OSSICLES	0.6052	1.4515	0.0629	0.3174	1		POSITIVE_REGULATION_OF_CELL_KILLING	0.6816	1.653	0.006	0.2323	1
ALOPECIA	0.3491	1.4517	0.0208	0.3178	1		REGULATION_OF_LEUKOCYTE_ADHESION_TO_VASCULAR_ENDOTHELIAL_CELL	0.6868	1.5201	0.0313	0.2324	1
CONGENITAL_MUSCULAR_TORTICOLLIS	0.8091	1.4519	0.0518	0.3182	1		POSITIVE_REGULATION_OF_T_CELL_MEDIATED_IMMUNITY	0.5678	1.5203	0.0452	0.2324	1
ANTIPHOSPHOLIPID_ANTIBODY_POSITIVITY	0.6716	1.4492	0.07	0.319	1		NEGATIVE_REGULATION_OF_VIRAL_GENOME_REPLICATION	0.7123	1.5256	0.0429	0.2324	1
RECURRENT_STAPHYLOCOCCAL_INFECTIONS	0.6123	1.4478	0.0645	0.3191	1		NEGATIVE_REGULATION_OF_ACTIVATED_T_CELL_PROLIFERATION	0.6554	1.5311	0.0261	0.2324	1
MULTIPLE_LIPOMAS	0.4683	1.4485	0.0375	0.3192	1		LEUKOCYTE_DIFFERENTIATION	0.5304	1.6465	0.004	0.2324	1
INCREASED_BLOOD_UREA_NITROGEN	0.7012	1.4479	0.0554	0.3195	1		POSITIVE_REGULATION_OF_MEMBRANE_PROTEIN_ECTODOMAIN_PROTEOLYSIS	0.7174	1.657	0.012	0.2324	1
LYMPHADENITIS	0.8134	1.4493	0.0389	0.3195	1		REGULATION_OF_DEFENSE_RESPONSE_TO_VIRUS_BY_VIRUS	0.6103	1.5177	0.0287	0.2325	1
ABNORMAL_CD4_CD8_RATIO	0.5674	1.4486	0.0594	0.3196	1		HISTAMINE_PRODUCTION_INVOLVED_IN_INFLAMMATORY_RESPONSE	0.7162	1.5207	0.0452	0.2325	1
BRAIN_NEOPLASM	0.525	1.4494	0.0763	0.32	1		NEGATIVE_REGULATION_OF_IMMUNE_EFFECTOR_PROCESS	0.4962	1.5173	0.0329	0.2326	1
ABNORMAL_INTESTINE_MORPHOLOGY	0.3377	1.4496	0.0317	0.3203	1		POSITIVE_REGULATION_OF_INTERLEUKIN_8_PRODUCTION	0.5874	1.5179	0.0062	0.2326	1
SILVER_GRAY_HAIR	0.7445	1.4498	0.0282	0.3207	1		CELL_ACTIVATION_INVOLVED_IN_IMMUNE_RESPONSE	0.4951	1.6555	0.0021	0.2326	1
ABNORMAL_SERUM_INTERLEUKIN_LEVEL	0.6202	1.4463	0.0567	0.3218	1		MACROPHAGE_PROLIFERATION	0.7716	1.5155	0.0356	0.2327	1
ARTERIOVENOUS_MALFORMATION	0.5252	1.4458	0.0685	0.3221	1		EPITHELIAL_TUBE_BRANCHING_INVOLVED_IN_LUNG_MORPHOGENESIS	0.5649	1.5157	0.0473	0.2329	1
GASTROINTESTINAL_STROMA_TUMOR	0.6447	1.4453	0.0799	0.3225	1		LIPOPHAGY	0.6995	1.518	0.0343	0.2329	1
SHOULDER_DISLOCATION	0.7183	1.4435	0.0754	0.3249	1		MYELOID_CELL_DEVELOPMENT	0.5189	1.5184	0.0237	0.2329	1
PREMATURE_GRAYING_OF_HAIR	0.4241	1.4431	0.076	0.325	1		POSITIVE_REGULATION_OF_ENDOTHELIAL_CELL_APOPTOTIC_PROCESS	0.66	1.5181	0.0211	0.2331	1
RECURRENT_INFECTION_OF_THE_GASTROINTESTINAL_TRACT	0.5284	1.4436	0.0675	0.3255	1		CARDIOBLAST_DIFFERENTIATION	0.6021	1.5189	0.0436	0.2331	1
ABNORMAL_ERYTHROCYTE_MORPHOLOGY	0.3357	1.4407	0.0406	0.3299	1		ENTRY_INTO_HOST	0.4364	1.5191	0.0304	0.2331	1
PULP_STONES	0.8634	1.4398	0.0337	0.3314	1		NEGATIVE_REGULATION_OF_ADAPTIVE_IMMUNE_RESPONSE	0.5872	1.5185	0.0431	0.2332	1
IMPAIRED_COLLAGEN_INDUCED_PLATELET_AGGREGATION	0.7222	1.4394	0.0889	0.3315	1		NEGATIVE_REGULATION_BY_HOST_OF_VIRAL_PROCESS	0.7885	1.6603	0.0084	0.2332	1
HYPOPLASTIC_FRONTAL_SINUSES	0.7215	1.4381	0.0413	0.3321	1		POSITIVE_REGULATION_OF_IRE1_MEDIATED_UNFOLDED_PROTEIN_RESPONSE	0.7916	1.5157	0.0226	0.2333	1
PERSISTENCE_OF_HEMOGLOBIN_F	0.5674	1.4376	0.0692	0.3325	1		NEGATIVE_REGULATION_OF_METAPHASE_ANAPHASE_TRANSITION_OF_CELL_CYCLE	0.5253	1.5163	0.0532	0.2333	1
OSTEOARTHRITIS	0.4544	1.4382	0.0382	0.3328	1		MRNA_CLEAVAGE_INVOLVED_IN_MRNA_PROCESSING	0.5315	1.6494	0.0308	0.2333	1
ENTROPION	0.4356	1.4383	0.0851	0.3333	1		ORGANELLE_FISSION	0.3257	1.5192	0.0101	0.2334	1
ADENOCARCINOMA_OF_THE_LARGE_INTESTINE	0.5049	1.4365	0.0911	0.3344	1		MITOTIC_NUCLEAR_DIVISION	0.351	1.5164	0.0231	0.2335	1
ABNORMAL_ADIPOSE_TISSUE_MORPHOLOGY	0.3569	1.4338	0.0201	0.3351	1		MEMBRANE_RAFT_ORGANIZATION	0.6893	1.5185	0.0241	0.2335	1
POOR_WOUND_HEALING	0.6712	1.4341	0.0621	0.3352	1		REGULATION_OF_VIRAL_GENOME_REPLICATION	0.6486	1.6558	0.0041	0.2336	1
ABNORMALITY_OF_THE_COLUMELLA	0.4248	1.4351	0.1002	0.3355	1		INTERLEUKIN_4_PRODUCTION	0.6275	1.5157	0.037	0.2337	1
ABSENT_STERNAL_OSSIFICATION	0.7849	1.4342	0.061	0.3359	1		POSITIVE_REGULATION_OF_CYTOKINE_PRODUCTION	0.5424	1.6545	0.0021	0.2337	1
ABNORMALITY_OF_THE_UTERINE_CERVIX	0.7567	1.4345	0.0667	0.336	1		POSITIVE_REGULATION_OF_PROTEIN_LOCALIZATION_TO_CELL_SURFACE	0.5582	1.5159	0.0282	0.2338	1
DECREASED_SPECIFIC_ANTIBODY_RESPONSE_TO_VACCINATION	0.7232	1.4352	0.0805	0.336	1		LYMPHOCYTE_MEDIATED_IMMUNITY	0.624	1.6684	0.002	0.2338	1
ABNORMAL_LARGE_INTESTINE_PHYSIOLOGY	0.4013	1.433	0.0628	0.3363	1		POSITIVE_REGULATION_OF_MULTI_ORGANISM_PROCESS	0.6803	1.6571	0.0019	0.234	1
REFRACTORY_ANEMIA	0.7541	1.4354	0.0692	0.3363	1		BONE_RESORPTION	0.5527	1.6592	0.0063	0.2341	1
RECURRENT_CANDIDA_INFECTIONS	0.7104	1.4325	0.0806	0.3366	1		GRANULOCYTE_CHEMOTAXIS	0.6749	1.6606	0.002	0.2344	1
ABNORMALITY_OF_DENTIN	0.763	1.4301	0.0634	0.3418	1		REGULATION_OF_IMMUNE_SYSTEM_PROCESS	0.5102	1.6496	0.0101	0.2345	1
CUTANEOUS_ABSCESS	0.5963	1.4252	0.0776	0.3426	1		NEUTROPHIL_CHEMOTAXIS	0.7038	1.6576	0	0.2346	1
HYPOCHROMIC_MICROCYTIC_ANEMIA	0.6604	1.4293	0.0777	0.343	1		DEFENSE_RESPONSE_TO_BACTERIUM	0.5991	1.6695	0	0.2347	1
PERIODONTITIS	0.5587	1.4254	0.1006	0.3431	1		POSITIVE_REGULATION_OF_NEUTROPHIL_MIGRATION	0.7676	1.65	0	0.2349	1
ARRHINENCEPHALY	0.4333	1.4256	0.0866	0.3433	1		MYD88_INDEPENDENT_TOLL_LIKE_RECEPTOR_SIGNALING_PATHWAY	0.6385	1.6686	0.006	0.2353	1
INCREASED_ENDOMYSIAL_CONNECTIVE_TISSUE	0.644	1.4228	0.0975	0.3437	1		PROSTANOID_BIOSYNTHETIC_PROCESS	0.6301	1.5134	0.044	0.2355	1
UNDETECTABLE_ELECTRORETINOGRAM	0.433	1.4287	0.0547	0.3437	1		MODULATION_BY_HOST_OF_SYMBIONT_PROCESS	0.5295	1.67	0.0042	0.2355	1
ECCHYMOSIS	0.4665	1.4237	0.0538	0.3439	1		TOLL_LIKE_RECEPTOR_2_SIGNALING_PATHWAY	0.7752	1.5129	0.0148	0.2356	1
RECURRENT_URINARY_TRACT_INFECTIONS	0.3361	1.4279	0.0378	0.3439	1		POSITIVE_REGULATION_OF_STEROID_HORMONE_SECRETION	0.725	1.5135	0.0247	0.2357	1
DRY_SKIN	0.3215	1.4256	0.0227	0.3441	1		T_CELL_SELECTION	0.6584	1.5136	0.0346	0.2359	1
ABNORMALITY_OF_DENTAL_STRUCTURE	0.3265	1.4229	0.0467	0.3442	1		NEPHRON_TUBULE_FORMATION	0.7707	1.6503	0.0107	0.2359	1
JOINT_HYPERFLEXIBILITY	0.3803	1.4232	0.0691	0.3443	1		REGULATION_OF_AMYLOID_BETA_CLEARANCE	0.5387	1.5129	0.0365	0.236	1
HEPATITIS	0.6658	1.8834	0	0.3443	0.471		POSITIVE_REGULATION_OF_INTERLEUKIN_6_PRODUCTION	0.5762	1.5137	0.0307	0.2362	1
IMPAIRED_ADP_INDUCED_PLATELET_AGGREGATION	0.6208	1.4261	0.0835	0.3444	1		INTERFERON_ALPHA_PRODUCTION	0.7262	1.6607	0.0042	0.2362	1
FOLLICULITIS	0.7551	1.4238	0.0613	0.3445	1		FC_RECEPTOR_SIGNALING_PATHWAY	0.4814	1.6505	0.02	0.2371	1
PILI_TORTI	0.6144	1.4241	0.0614	0.3445	1		G_PROTEIN_COUPLED_PURINERGIC_NUCLEOTIDE_RECEPTOR_SIGNALING_PATHWAY	0.8244	1.512	0.0139	0.2372	1
MELANOCYTIC_NEVUS	0.4094	1.4258	0.0536	0.3445	1		POSITIVE_REGULATION_OF_DEFENSE_RESPONSE	0.5245	1.6701	0.002	0.2374	1
ECHOLALIA	0.4463	1.4273	0.076	0.3446	1		REGULATION_OF_TYPE_I_INTERFERON_MEDIATED_SIGNALING_PATHWAY	0.5503	1.5114	0.0736	0.2379	1
VERRUCAE	0.648	1.4263	0.0586	0.3447	1		REGULATION_OF_EXTRINSIC_APOPTOTIC_SIGNALING_PATHWAY_VIA_DEATH_DOMAIN_RECEPTORS	0.5945	1.6704	0.0141	0.2389	1
FRACTURES_OF_THE_LONG_BONES	0.6404	1.427	0.0991	0.3447	1		SPHINGOLIPID_MEDIATED_SIGNALING_PATHWAY	0.549	1.5102	0.049	0.2401	1
LEFT_TO_RIGHT_SHUNT	0.5885	1.428	0.0459	0.3447	1		LEUKOCYTE_APOPTOTIC_PROCESS	0.6228	1.6724	0.0061	0.2402	1
RECURRENT_ABSCESS_FORMATION	0.6765	1.4195	0.0833	0.3448	1		POSITIVE_REGULATION_OF_LEUKOCYTE_DEGRANULATION	0.5599	1.5099	0.0588	0.2403	1
CARIOUS_TEETH	0.3537	1.4204	0.0683	0.345	1		REGULATION_OF_NATURAL_KILLER_CELL_MEDIATED_IMMUNITY	0.6611	1.6707	0.0039	0.2406	1
RENAL_CELL_CARCINOMA	0.3815	1.4197	0.0684	0.3451	1		NEGATIVE_REGULATION_OF_CYSTEINE_TYPE_ENDOPEPTIDASE_ACTIVITY	0.4862	1.5074	0.0291	0.2407	1
IMPAIRED_NEUTROPHIL_BACTERICIDAL_ACTIVITY	0.8272	1.4265	0.0561	0.3452	1		REGULATION_OF_MULTI_ORGANISM_PROCESS	0.6264	1.6714	0.002	0.2407	1
RECURRENT_FEVER	0.4553	1.419	0.0578	0.3453	1		ANTIBACTERIAL_HUMORAL_RESPONSE	0.6236	1.508	0.0264	0.2408	1
ANTERIOR_UVEITIS	0.6805	1.42	0.0937	0.3453	1		MUCUS_SECRETION	0.7164	1.5071	0.0421	0.2409	1
B_CELL_LYMPHOMA	0.6907	1.4218	0.0768	0.3454	1		INTERLEUKIN_23_PRODUCTION	0.6756	1.5065	0.0454	0.241	1
PRIMITIVE_REFLEX	0.5335	1.4164	0.0918	0.3455	1		GAMMA_DELTA_T_CELL_DIFFERENTIATION	0.7709	1.5075	0.0301	0.241	1
ABNORMALITY_ON_PULMONARY_FUNCTION_TESTING	0.3628	1.4204	0.0184	0.3457	1		DEOXYRIBONUCLEOSIDE_TRIPHOSPHATE_CATABOLIC_PROCESS	0.7774	1.5062	0.032	0.2411	1
ATRIAL_FLUTTER	0.4787	1.4165	0.055	0.346	1		POSITIVE_REGULATION_OF_GLIAL_CELL_MIGRATION	0.7783	1.508	0.0281	0.2411	1
THORACOLUMBAR_KYPHOSIS	0.5736	1.4205	0.0737	0.3462	1		REGULATION_OF_MACROPHAGE_DIFFERENTIATION	0.6238	1.5083	0.0551	0.2411	1
RETINAL_DETACHMENT	0.3912	1.4182	0.036	0.3464	1		NEGATIVE_REGULATION_OF_ACUTE_INFLAMMATORY_RESPONSE	0.6109	1.5091	0.0413	0.2411	1
BLEPHAROCHALASIS	0.8739	1.421	0.0289	0.3466	1		IMMUNOLOGICAL_SYNAPSE_FORMATION	0.8648	1.5092	0.0041	0.2412	1
CRUMPLED_LONG_BONES	0.7801	1.4165	0.0676	0.3467	1		POSITIVE_REGULATION_OF_PATTERN_RECOGNITION_RECEPTOR_SIGNALING_PATHWAY	0.6597	1.5066	0.029	0.2413	1
ABNORMAL_PULMONARY_VALVE_MORPHOLOGY	0.4826	1.414	0.082	0.3468	1		CHROMOSOME_CONDENSATION	0.5149	1.5076	0.0542	0.2413	1
BILIARY_TRACT_NEOPLASM	0.5706	1.4143	0.1032	0.3468	1		POSITIVE_REGULATION_OF_CELL_CYCLE_ARREST	0.3882	1.5084	0.0217	0.2413	1
ABNORMALITY_OF_DIGESTIVE_SYSTEM_MORPHOLOGY	0.3229	1.4206	0.022	0.3468	1		POSITIVE_REGULATION_OF_TYPE_2_IMMUNE_RESPONSE	0.7344	1.5085	0.0126	0.2414	1
BROAD_RIBS	0.5731	1.4146	0.0816	0.347	1		NEGATIVE_REGULATION_OF_MOLECULAR_FUNCTION_IN_OTHER_ORGANISM	0.7501	1.5067	0.0373	0.2415	1
MITRAL_VALVE_PROLAPSE	0.4436	1.4152	0.0972	0.3471	1		SPINDLE_MIDZONE_ASSEMBLY	0.7192	1.5086	0.0457	0.2415	1
CAUDATE_ATROPHY	0.6601	1.4167	0.0673	0.3471	1		RRNA_BASE_METHYLATION	0.7934	1.5057	0.055	0.242	1
ATROPHY_DEGENERATION_INVOLVING_THE_CAUDATE_NUCLEUS	0.6003	1.4148	0.0884	0.3472	1		GRANULOCYTE_DIFFERENTIATION	0.6881	1.6725	0	0.2425	1
ABNORMAL_BLISTERING_OF_THE_SKIN	0.4668	1.4169	0.0701	0.3474	1		FEMALE_MEIOTIC_NUCLEAR_DIVISION	0.6877	1.6742	0.0162	0.2427	0.999
DECREASED_LYMPHOCYTE_APOPTOSIS	0.7316	1.417	0.073	0.3477	1		RESPONSE_TO_INTERLEUKIN_17	0.7153	1.675	0.0142	0.2427	0.999
GIANT_PLATELETS	0.6542	1.4173	0.0727	0.3477	1		INNATE_IMMUNE_RESPONSE_ACTIVATING_SIGNAL_TRANSDUCTION	0.4508	1.5051	0.0437	0.2428	1
SEVERE_VARICELLA_ZOSTER_INFECTION	0.6492	1.4152	0.1095	0.3478	1		POSITIVE_REGULATION_OF_GLIAL_CELL_PROLIFERATION	0.6661	1.5042	0.0537	0.2434	1
RECURRENT_GRAM_NEGATIVE_BACTERIAL_INFECTIONS	0.6738	1.4129	0.0692	0.3487	1		POSITIVE_REGULATION_OF_RELEASE_OF_CYTOCHROME_C_FROM_MITOCHONDRIA	0.554	1.5044	0.0563	0.2434	1
ACROCYANOSIS	0.6125	1.412	0.0876	0.3495	1		POSITIVE_REGULATION_OF_B_CELL_DIFFERENTIATION	0.7001	1.5015	0.0669	0.2435	1
GRANULOMATOSIS	0.822	1.4122	0.0551	0.3497	1		REGULATION_OF_JUN_KINASE_ACTIVITY	0.4371	1.673	0.0104	0.2435	1
LIPOMA	0.5326	1.4102	0.0653	0.3517	1		POSITIVE_REGULATION_OF_MYELOID_LEUKOCYTE_CYTOKINE_PRODUCTION_INVOLVED_IN_IMMUNE_RESPONSE	0.6588	1.5017	0.0378	0.2437	1
LIMB_TREMOR	0.5362	1.4108	0.0978	0.3517	1		RESPONSE_TO_LIPOTEICHOIC_ACID	0.7317	1.5031	0.0305	0.2437	1
BILATERAL_TALIPES_EQUINOVARUS	0.6038	1.4104	0.0707	0.3521	1		MITOCHONDRIAL_OUTER_MEMBRANE_PERMEABILIZATION	0.4077	1.5033	0.0353	0.2437	1
ORTHOKERATOSIS	0.8129	1.4089	0.0664	0.3527	1		NEGATIVE_REGULATION_OF_IMMUNE_SYSTEM_PROCESS	0.4836	1.5044	0.0393	0.2437	1
IRIDOCYCLITIS	0.7119	1.4092	0.1045	0.3528	1		REGULATION_OF_CELL_CYCLE_ARREST	0.3593	1.4995	0.0168	0.2438	1
DECREASED_PROPORTION_OF_CD8_POSITIVE_T_CELLS	0.8987	1.4093	0.0281	0.3532	1		NEGATIVE_REGULATION_OF_DEFENSE_RESPONSE	0.4382	1.5034	0.0184	0.2438	1
HEADACHE	0.3271	1.4081	0.0398	0.3539	1		REGULATION_OF_LYMPHOCYTE_MIGRATION	0.5876	1.5035	0.0304	0.2439	1
ECTROPION	0.382	1.4077	0.0737	0.3541	1		DEFENSE_RESPONSE_TO_GRAM_NEGATIVE_BACTERIUM	0.5502	1.4995	0.0263	0.244	1
MULTIFACTORIAL_INHERITANCE	0.4844	1.4071	0.0647	0.355	1		POSITIVE_REGULATION_OF_UBIQUITIN_PROTEIN_LIGASE_ACTIVITY	0.539	1.5037	0.0711	0.244	1
ABNORMAL_MITRAL_VALVE_MORPHOLOGY	0.4239	1.4065	0.0817	0.3555	1		CELLULAR_RESPONSE_TO_RETINOIC_ACID	0.4804	1.5017	0.0207	0.2441	1
PRE_CAPILLARY_PULMONARY_HYPERTENSION	0.3712	1.4045	0.0851	0.3562	1		EXTRINSIC_APOPTOTIC_SIGNALING_PATHWAY_VIA_DEATH_DOMAIN_RECEPTORS	0.52	1.6755	0.0041	0.2441	0.999
URETHRAL_STENOSIS	0.4065	1.406	0.1027	0.3562	1		PEPTIDYL_TYROSINE_MODIFICATION	0.397	1.4996	0.0123	0.2442	1
PERIPHERAL_HYPERMYELINATION	0.7265	1.4034	0.0693	0.3565	1		REGULATION_OF_GAMMA_DELTA_T_CELL_DIFFERENTIATION	0.8071	1.5002	0.0271	0.2442	1
FLAT_CORNEA	0.468	1.4046	0.1257	0.3566	1		DNA_DEMETHYLATION	0.5997	1.5021	0.045	0.2442	1
MILD_SHORT_STATURE	0.5474	1.4039	0.1235	0.3569	1		POSITIVE_REGULATION_OF_SIGNALING	0.363	1.4997	0.0126	0.2444	1
CHRONIC_LYMPHOCYTIC_MENINGITIS	0.6729	1.4035	0.0667	0.3572	1		REGULATION_OF_MACROPHAGE_ACTIVATION	0.5775	1.4999	0.0336	0.2444	1
UTERINE_PROLAPSE	0.8823	1.4046	0.0468	0.3573	1		REGULATION_OF_GLIAL_CELL_MIGRATION	0.6729	1.5018	0.0294	0.2444	1
RECURRENT_INTRAPULMONARY_HEMORRHAGE	0.8175	1.4053	0.0486	0.3573	1		REGULATION_OF_HORMONE_SECRETION	0.366	1.5021	0.002	0.2445	1
INCREASED_INTRACRANIAL_PRESSURE	0.3622	1.4049	0.066	0.3574	1		PROSTATE_GLAND_GROWTH	0.6595	1.5003	0.0337	0.2446	1
PROLONGED_BLEEDING_TIME	0.483	1.4019	0.0894	0.359	1		NEGATIVE_REGULATION_OF_INFLAMMATORY_RESPONSE	0.4601	1.5008	0.0099	0.2447	1
NEONATAL_ALLOIMMUNE_THROMBOCYTOPENIA	0.6466	1.4021	0.112	0.3591	1		RESPONSE_TO_PROSTAGLANDIN	0.5642	1.5022	0.0389	0.2447	1
MEMBRANOPROLIFERATIVE_GLOMERULONEPHRITIS	0.8958	1.4015	0.0241	0.3592	1		VENTRICULAR_CARDIAC_MUSCLE_CELL_DEVELOPMENT	0.6604	1.4966	0.0545	0.2449	1
ENDOCARDITIS	0.5982	1.4004	0.1044	0.3611	1		PURINERGIC_NUCLEOTIDE_RECEPTOR_SIGNALING_PATHWAY	0.6752	1.4972	0.0296	0.2449	1
ABNORMAL_TOENAIL_MORPHOLOGY	0.3116	1.3999	0.037	0.3615	1		NEGATIVE_REGULATION_OF_CELL_CYCLE_PROCESS	0.3407	1.4977	0.0262	0.2449	1
MULTIPLE_ROWS_OF_EYELASHES	0.6897	1.3983	0.0857	0.3645	1		CALCIUM_MEDIATED_SIGNALING_USING_INTRACELLULAR_CALCIUM_SOURCE	0.5618	1.5006	0.0321	0.2449	1
INCREASED_B_CELL_COUNT	0.728	1.3974	0.088	0.366	1		POSITIVE_REGULATION_OF_GAMMA_DELTA_T_CELL_ACTIVATION	0.8223	1.4973	0.0123	0.245	1
FAILURE_TO_THRIVE_SECONDARY_TO_RECURRENT_INFECTIONS	0.9037	1.3966	0.0223	0.3672	1		UNSATURATED_FATTY_ACID_BIOSYNTHETIC_PROCESS	0.5036	1.5003	0.0396	0.245	1
ABNORMAL_CIRCULATING_CREATININE_CONCENTRATION	0.5263	1.3963	0.0752	0.3673	1		REGULATION_OF_PROTEOLYSIS	0.3603	1.4961	0.016	0.2451	1
MONOCYTOSIS	0.5536	1.3954	0.0778	0.3687	1		MICROTUBULE_CYTOSKELETON_ORGANIZATION_INVOLVED_IN_MITOSIS	0.4345	1.4966	0.0539	0.2451	1
VENOUS_THROMBOSIS	0.4496	1.3946	0.0623	0.3691	1		REGULATION_OF_NMDA_RECEPTOR_ACTIVITY	0.4988	1.5022	0.0122	0.2451	1
MACULE	0.3857	1.3949	0.0816	0.3692	1		REGULATION_OF_CD4_POSITIVE_ALPHA_BETA_T_CELL_DIFFERENTIATION	0.5892	1.4958	0.0453	0.2452	1
SEROSITIS	0.5669	1.3933	0.0772	0.3694	1		REGULATION_OF_CELL_CYCLE_G1_S_PHASE_TRANSITION	0.3858	1.4968	0.0308	0.2452	1
CORTICAL_THICKENING_OF_LONG_BONE_DIAPHYSES	0.7321	1.3925	0.1118	0.3698	1		MEIOTIC_CELL_CYCLE_PROCESS	0.3832	1.4974	0.0418	0.2452	1
PHONOPHOBIA	0.477	1.3937	0.1295	0.3699	1		NEGATIVE_REGULATION_OF_REGULATED_SECRETORY_PATHWAY	0.6408	1.4978	0.0564	0.2453	1
SQUAMOUS_CELL_CARCINOMA	0.4349	1.3933	0.0776	0.37	1		NEGATIVE_REGULATION_OF_ADENYLATE_CYCLASE_ACTIVITY	0.5819	1.4961	0.0401	0.2454	1
JUVENILE_RHEUMATOID_ARTHRITIS	0.6574	1.3927	0.0884	0.3701	1		ALPHA_BETA_T_CELL_ACTIVATION	0.5501	1.4984	0.0667	0.2455	1
IMPAIRED_DISTAL_VIBRATION_SENSATION	0.4666	1.3938	0.1035	0.3702	1		POSITIVE_REGULATION_OF_MONOCYTE_CHEMOTACTIC_PROTEIN_1_PRODUCTION	0.8557	1.4978	0.0104	0.2456	1
NYSTAGMUS_INDUCED_HEAD_NODDING	0.5682	1.3909	0.1336	0.373	1		REGULATION_OF_CHLORIDE_TRANSPORT	0.6056	1.4942	0.0723	0.2458	1
ABNORMAL_ORAL_FRENULUM_MORPHOLOGY	0.4386	1.3883	0.0889	0.3764	1		NEGATIVE_REGULATION_OF_MYOTUBE_DIFFERENTIATION	0.7315	1.4979	0.0455	0.2458	1
ABNORMAL_RIB_OSSIFICATION	0.7941	1.3888	0.0822	0.3765	1		NEGATIVE_REGULATION_OF_LONG_TERM_SYNAPTIC_POTENTIATION	0.7306	1.498	0.0431	0.2459	1
LIMB_PAIN	0.4833	1.3875	0.0695	0.3767	1		ANATOMICAL_STRUCTURE_MATURATION	0.3989	1.4942	0.0061	0.2461	1
DECREASED_SERUM_COMPLEMENT_C3	0.7149	1.3845	0.1139	0.3769	1		REGULATION_OF_CD8_POSITIVE_ALPHA_BETA_T_CELL_ACTIVATION	0.694	1.4922	0.0402	0.2462	1
HYPOPLASIA_OF_THE_MUSCULATURE	0.5601	1.3883	0.0909	0.377	1		PROTEIN_INSERTION_INTO_MITOCHONDRIAL_MEMBRANE_INVOLVED_IN_APOPTOTIC_SIGNALING_PATHWAY	0.5696	1.6756	0.0041	0.2462	0.999
MYELOMENINGOCELE	0.5626	1.3889	0.0744	0.377	1		INTERLEUKIN_6_PRODUCTION	0.5467	1.4943	0.049	0.2463	1
FRAGILE_SKIN	0.5652	1.387	0.0866	0.3772	1		CELL_REDOX_HOMEOSTASIS	0.4514	1.4945	0.0227	0.2463	1
PREMATURE_THELARCHE	0.605	1.3876	0.1283	0.3773	1		CELL_ACTIVATION	0.5169	1.6792	0.0021	0.2463	0.999
ABNORMALITY_OF_OCULAR_SMOOTH_PURSUIT	0.332	1.3846	0.0515	0.3775	1		APOPTOTIC_PROCESS	0.341	1.4923	0.0124	0.2464	1
ABNORMAL_ATRIOVENTRICULAR_VALVE_MORPHOLOGY	0.3988	1.3848	0.0853	0.3777	1		GLIOGENESIS	0.389	1.4946	0.0146	0.2465	1
ABNORMALITY_OF_PULMONARY_CIRCULATION	0.371	1.3862	0.0754	0.3778	1		REGULATION_OF_SUPEROXIDE_ANION_GENERATION	0.6418	1.4924	0.0634	0.2467	1
MICROANGIOPATHIC_HEMOLYTIC_ANEMIA	0.78	1.385	0.0897	0.3779	1		DETECTION_OF_EXTERNAL_BIOTIC_STIMULUS	0.751	1.4925	0.0223	0.2469	1
ANAL_ATRESIA	0.3302	1.3864	0.0437	0.3779	1		COPULATION	0.6117	1.4946	0.0374	0.2469	1
REDUNDANT_SKIN	0.3871	1.3855	0.0733	0.3781	1		ACTIVATION_OF_JNKK_ACTIVITY	0.5806	1.4926	0.0637	0.247	1
ABNORMAL_SERUM_INTERFERON_LEVEL	0.7221	1.3851	0.1116	0.3784	1		PHAGOCYTOSIS_RECOGNITION	0.695	1.4934	0.0241	0.247	1
ABNORMALITY_OF_THE_CALCANEUS	0.5488	1.3856	0.114	0.3785	1		HISTONE_SERINE_PHOSPHORYLATION	0.5931	1.4948	0.0585	0.247	1
DEEP_SET_NAILS	0.6741	1.3827	0.1012	0.3806	1		CENTROSOME_SEPARATION	0.5475	1.4931	0.0577	0.2471	1
ABNORMALITY_OF_VON_WILLEBRAND_FACTOR	0.6429	1.3824	0.1011	0.3807	1		REGULATION_OF_PERK_MEDIATED_UNFOLDED_PROTEIN_RESPONSE	0.6412	1.4916	0.0487	0.2472	1
CEREBRAL_WHITE_MATTER_HYPOPLASIA	0.5141	1.3812	0.0862	0.3815	1		NEURAL_CREST_CELL_MIGRATION_INVOLVED_IN_AUTONOMIC_NERVOUS_SYSTEM_DEVELOPMENT	0.7369	1.4892	0.0403	0.2473	1
ABNORMALITY_OF_THE_UMBILICAL_CORD	0.4465	1.3815	0.0609	0.382	1		VENTRICULAR_CARDIAC_MUSCLE_CELL_DIFFERENTIATION	0.669	1.4927	0.0506	0.2473	1
APLASIA_HYPOPLASIA_OF_THE_CEREBRAL_WHITE_MATTER	0.5141	1.3812	0.0862	0.3823	1		AXON_ENSHEATHMENT_IN_CENTRAL_NERVOUS_SYSTEM	0.5226	1.4928	0.0473	0.2474	1
THORACOLUMBAR_KYPHOSCOLIOSIS	0.7137	1.3798	0.0694	0.3841	1		LEUKOTRIENE_BIOSYNTHETIC_PROCESS	0.8195	1.6796	0.01	0.2475	0.998
URTICARIA	0.4687	1.3784	0.0788	0.3862	1		NEGATIVE_REGULATION_OF_T_CELL_RECEPTOR_SIGNALING_PATHWAY	0.6343	1.4892	0.0574	0.2476	1
HEMOLYTIC_UREMIC_SYNDROME	0.6559	1.3784	0.1148	0.3869	1		MDA_5_SIGNALING_PATHWAY	0.7455	1.4885	0.039	0.2478	1
CSF_PLEOCYTOSIS	0.6211	1.3775	0.102	0.3876	1		VIRAL_GENOME_REPLICATION	0.5698	1.6759	0.006	0.2478	0.999
URETERAL_STENOSIS	0.4983	1.3759	0.1002	0.3909	1		NOREPINEPHRINE_BIOSYNTHETIC_PROCESS	0.7812	1.4883	0.0265	0.2479	1
ABNORMALITY_OF_FLUID_REGULATION	0.3071	1.3754	0.0182	0.3913	1		NEGATIVE_REGULATION_OF_CELL_CYCLE_ARREST	0.4664	1.4892	0.0301	0.2479	1
CUTIS_LAXA	0.3881	1.3746	0.0648	0.392	1		POSITIVE_REGULATION_OF_LEUKOCYTE_APOPTOTIC_PROCESS	0.757	1.6805	0	0.2479	0.998
CARDIOVASCULAR_CALCIFICATION	0.4425	1.3742	0.073	0.3923	1		LONG_TERM_SYNAPTIC_POTENTIATION	0.4095	1.4874	0.0118	0.248	1
FIBROADENOMA_OF_THE_BREAST	0.5713	1.3737	0.1223	0.3927	1		INTRINSIC_APOPTOTIC_SIGNALING_PATHWAY_BY_P53_CLASS_MEDIATOR	0.4355	1.4885	0.0518	0.2481	1
SUBVALVULAR_AORTIC_STENOSIS	0.5003	1.3746	0.1314	0.3927	1		LEUKOCYTE_MIGRATION_INVOLVED_IN_INFLAMMATORY_RESPONSE	0.7588	1.4893	0.0141	0.2481	1
ABNORMAL_STOMACH_MORPHOLOGY	0.3337	1.373	0.0582	0.3931	1		REGULATION_OF_MONONUCLEAR_CELL_MIGRATION	0.5446	1.4894	0.0449	0.2482	1
ABNORMAL_CIRCULATING_BETA_GLOBULIN_LEVEL	0.6364	1.3732	0.0906	0.3933	1		NEGATIVE_REGULATION_OF_LYMPHOCYTE_APOPTOTIC_PROCESS	0.584	1.4875	0.0366	0.2483	1
ABNORMALITY_OF_THE_ANUS	0.3298	1.37	0.0376	0.3945	1		POSITIVE_REGULATION_OF_TRANSFORMING_GROWTH_FACTOR_BETA_PRODUCTION	0.5533	1.4897	0.0246	0.2483	1
THIN_RIBS	0.4227	1.3684	0.0825	0.395	1		POSITIVE_REGULATION_OF_COLD_INDUCED_THERMOGENESIS	0.4021	1.4878	0.0123	0.2484	1
APLASIA_HYPOPLASIA_OF_THE_STERNUM	0.5471	1.3701	0.0909	0.3951	1		RESPONSE_TO_INTERLEUKIN_18	0.7641	1.4899	0.0437	0.2484	1
DYSESTHESIA	0.5445	1.3686	0.1351	0.3952	1		CELL_CYCLE_PHASE_TRANSITION	0.3321	1.4876	0.0255	0.2485	1
PORENCEPHALIC_CYST	0.5956	1.3692	0.1157	0.3952	1		SEQUESTERING_OF_METAL_ION	0.7774	1.4895	0.0244	0.2485	1
FATIGUE	0.3016	1.3695	0.0272	0.3952	1		NEGATIVE_REGULATION_OF_CELL_CYCLE_PHASE_TRANSITION	0.3605	1.4868	0.0342	0.2486	1
LONG_NOSE	0.4867	1.3688	0.1497	0.3954	1		DEOXYRIBONUCLEOSIDE_TRIPHOSPHATE_METABOLIC_PROCESS	0.639	1.49	0.0612	0.2486	1
THICK_UPPER_LIP_VERMILION	0.4417	1.3673	0.1341	0.3956	1		POSITIVE_REGULATION_OF_NEURON_PROJECTION_REGENERATION	0.7664	1.4907	0.0308	0.2486	1
URINARY_BLADDER_SPHINCTER_DYSFUNCTION	0.3994	1.3701	0.078	0.3956	1		B_CELL_RECEPTOR_SIGNALING_PATHWAY	0.7277	1.4901	0.0304	0.2487	1
NEOPLASM_OF_FATTY_TISSUE	0.4216	1.3707	0.0648	0.3957	1		REGULATION_OF_ADENYLATE_CYCLASE_ACTIVITY	0.5035	1.4903	0.0398	0.2487	1
CARDIAC_SHUNT	0.5412	1.3667	0.0891	0.3958	1		CHEMOKINE_PRODUCTION	0.5292	1.4869	0.0062	0.2488	1
ACUTE_OTITIS_MEDIA	0.6625	1.3675	0.1059	0.3959	1		MEMBRANE_PROTEIN_ECTODOMAIN_PROTEOLYSIS	0.5111	1.4904	0.0381	0.2489	1
SHORT_CHIN	0.3421	1.3709	0.098	0.3961	1		V_D_J_RECOMBINATION	0.7402	1.6829	0.0041	0.2489	0.998
ABNORMAL_FINGERTIP_MORPHOLOGY	0.4151	1.3702	0.1076	0.3962	1		CD8_POSITIVE_ALPHA_BETA_T_CELL_ACTIVATION	0.6922	1.4864	0.0437	0.249	1
OTOSCLEROSIS	0.8093	1.3661	0.0777	0.3965	1		T_CELL_HOMEOSTASIS	0.6138	1.6764	0.0041	0.2491	0.999
FOAM_CELLS	0.5725	1.3667	0.1179	0.3965	1		BONE_REMODELING	0.5563	1.6809	0.0127	0.2495	0.998
CHRONIC_LEUKEMIA	0.5185	1.371	0.1238	0.3965	1		REGULATION_OF_RESPONSE_TO_BIOTIC_STIMULUS	0.503	1.6771	0.0062	0.2498	0.999
CUTANEOUS_ANERGY	0.6625	1.3675	0.1059	0.3966	1		REGULATION_OF_MYELINATION	0.4541	1.4846	0.0437	0.2509	1
ABNORMALITY_OF_THE_THORACIC_CAVITY	0.4621	1.3711	0.0927	0.3969	1		POSITIVE_REGULATION_OF_MYELOID_LEUKOCYTE_MEDIATED_IMMUNITY	0.7376	1.4854	0.0491	0.2509	1
RECURRENT_EAR_INFECTIONS	0.5157	1.3656	0.1333	0.3971	1		CYTOKINETIC_PROCESS	0.5149	1.4851	0.0648	0.251	1
AORTIC_VALVE_STENOSIS	0.466	1.3649	0.0888	0.3982	1		REGULATION_OF_PEPTIDYL_TYROSINE_PHOSPHORYLATION	0.3978	1.4844	0.0122	0.2511	1
SOFT_SKIN	0.5086	1.3639	0.1255	0.3998	1		T_CELL_ACTIVATION_VIA_T_CELL_RECEPTOR_CONTACT_WITH_ANTIGEN_BOUND_TO_MHC_MOLECULE_ON_ANTIGEN_PRESENTING_CELL	0.7568	1.4847	0.0604	0.2511	1
ABNORMALITY_OF_THE_EPIDIDYMIS	0.4927	1.3634	0.084	0.4003	1		ANTIGEN_PROCESSING_AND_PRESENTATION_OF_ENDOGENOUS_ANTIGEN	0.6299	1.4849	0.0624	0.2512	1
LEIOMYOSARCOMA	0.4435	1.3623	0.0996	0.4017	1		REGULATION_OF_ALPHA_BETA_T_CELL_ACTIVATION	0.5437	1.484	0.0587	0.2516	1
DISTAL_JOINT_LAXITY	0.701	1.3625	0.1126	0.4019	1		PROSTAGLANDIN_TRANSPORT	0.7138	1.6811	0.0062	0.2517	0.998
VERTEBRAL_HYPOPLASIA	0.4566	1.3619	0.1	0.402	1		B_CELL_HOMEOSTASIS	0.7527	1.683	0.0021	0.2517	0.998
ABNORMAL_UTERUS_MORPHOLOGY	0.3774	1.3599	0.114	0.4043	1		MAST_CELL_ACTIVATION	0.5462	1.4835	0.0442	0.252	1
URETHRAL_OBSTRUCTION	0.372	1.3574	0.0869	0.4048	1		POSITIVE_REGULATION_OF_GRANULOCYTE_CHEMOTAXIS	0.8046	1.6849	0	0.252	0.998
BLEPHARITIS	0.3662	1.3594	0.0878	0.4048	1		SPINDLE_ASSEMBLY	0.4062	1.4828	0.0281	0.2523	1
ABNORMALITY_OF_THE_ABDOMINAL_ORGANS	0.2974	1.36	0.0286	0.4048	1		REGULATION_OF_DEFENSE_RESPONSE_TO_VIRUS	0.5054	1.4831	0.0509	0.2524	1
RAYNAUD_PHENOMENON	0.5261	1.359	0.0963	0.4049	1		NEGATIVE_REGULATION_OF_HISTONE_H3_K9_METHYLATION	0.6214	1.4829	0.0603	0.2525	1
MALAR_PROMINENCE	0.7308	1.3576	0.1126	0.405	1		REGULATION_OF_CELL_MATURATION	0.5696	1.4822	0.0617	0.2529	1
SPONDYLOLYSIS	0.7214	1.3587	0.105	0.405	1		SISTER_CHROMATID_SEGREGATION	0.3991	1.4823	0.0587	0.2531	1
NEOPLASM_OF_THE_GALLBLADDER	0.6746	1.3578	0.1199	0.4051	1		POSITIVE_REGULATION_OF_IMMUNE_SYSTEM_PROCESS	0.5485	1.6855	0.002	0.2534	0.998
ORTHOSTATIC_HYPOTENSION	0.4281	1.3601	0.0988	0.4051	1		REGULATION_OF_IMMUNE_EFFECTOR_PROCESS	0.578	1.6834	0.0041	0.2535	0.998
ABNORMAL_UMBILICUS_MORPHOLOGY	0.3411	1.3604	0.085	0.4051	1		SINGLE_STRANDED_VIRAL_RNA_REPLICATION_VIA_DOUBLE_STRANDED_DNA_INTERMEDIATE	0.7146	1.4816	0.0401	0.2536	1
OVERHANGING_NASAL_TIP	0.6865	1.358	0.106	0.4053	1		MAST_CELL_ACTIVATION_INVOLVED_IN_IMMUNE_RESPONSE	0.5288	1.4816	0.0557	0.2538	1
DERMATOCHALASIS	0.7691	1.3582	0.1238	0.4055	1		DIAPEDESIS	0.8151	1.481	0.0223	0.2541	1
PROSTATITIS	0.7083	1.3547	0.0949	0.4101	1		NEGATIVE_T_CELL_SELECTION	0.848	1.481	0.0124	0.2543	1
ASCITES	0.407	1.3538	0.0897	0.4102	1		LIPOPOLYSACCHARIDE_MEDIATED_SIGNALING_PATHWAY	0.7039	1.6861	0	0.2548	0.998
FACIAL_GRIMACING	0.6129	1.3543	0.1222	0.4104	1		OOCYTE_MATURATION	0.4802	1.4803	0.0506	0.2551	1
ABNORMAL_FEMORAL_NECK_HEAD_MORPHOLOGY	0.3617	1.3539	0.0886	0.4106	1		REGULATION_OF_AMYLOID_PRECURSOR_PROTEIN_CATABOLIC_PROCESS	0.4929	1.4795	0.0511	0.256	1
ABNORMAL_TRICUSPID_VALVE_PHYSIOLOGY	0.3615	1.3548	0.092	0.4106	1		REGULATION_OF_PODOSOME_ASSEMBLY	0.6596	1.4792	0.0554	0.2563	1
ABNORMALITY_OF_THE_SACROILIAC_JOINT	0.592	1.3528	0.1357	0.4121	1		MAINTENANCE_OF_SISTER_CHROMATID_COHESION	0.6342	1.4795	0.0768	0.2563	1
WIDE_NASAL_RIDGE	0.5618	1.3516	0.1438	0.4137	1		CELLULAR_RESPONSE_TO_RADIATION	0.3268	1.4787	0.0041	0.2569	1
RECURRENT_JOINT_DISLOCATION	0.8604	1.3517	0.0891	0.4141	1		POSITIVE_REGULATION_OF_VIRAL_GENOME_REPLICATION	0.526	1.6864	0.0156	0.2571	0.998
IRREGULAR_HYPERPIGMENTATION	0.3635	1.3504	0.1066	0.4158	1		POSITIVE_REGULATION_OF_PHAGOCYTOSIS_ENGULFMENT	0.6924	1.4782	0.0655	0.2572	1
SCARRING_ALOPECIA_OF_SCALP	0.5619	1.3471	0.1291	0.4165	1		REGULATION_OF_PEPTIDASE_ACTIVITY	0.4036	1.4783	0.0225	0.2574	1
FACIAL_ERYTHEMA	0.6254	1.3487	0.1087	0.4165	1		POSITIVE_REGULATION_OF_APOPTOTIC_SIGNALING_PATHWAY	0.4917	1.6869	0.0083	0.2589	0.998
ABNORMAL_MORPHOLOGY_OF_THE_MUSCULATURE_OF_THE_NECK	0.3473	1.3472	0.0639	0.4168	1		MACROPHAGE_ACTIVATION_INVOLVED_IN_IMMUNE_RESPONSE	0.7051	1.4772	0.0619	0.259	1
PERSISTENT_EBV_VIREMIA	0.7793	1.3497	0.1124	0.4169	1		RESPONSE_TO_VIRUS	0.5542	1.6911	0.0083	0.259	0.998
AGENESIS_OF_CEREBELLAR_VERMIS	0.6096	1.3446	0.1332	0.417	1		DETECTION_OF_OTHER_ORGANISM	0.7717	1.4742	0.0284	0.2592	1
ABNORMAL_MITRAL_VALVE_PHYSIOLOGY	0.3844	1.3493	0.1055	0.4171	1		REGULATION_OF_ACUTE_INFLAMMATORY_RESPONSE_TO_ANTIGENIC_STIMULUS	0.8009	1.474	0.0202	0.2594	1
OCCIPITAL_MENINGOCELE	0.5034	1.3462	0.1289	0.4172	1		REGULATION_OF_NK_T_CELL_ACTIVATION	0.646	1.4743	0.049	0.2594	1
ABNORMAL_SHOULDER_MORPHOLOGY	0.3644	1.3487	0.1017	0.4172	1		PROSTATE_GLAND_DEVELOPMENT	0.4876	1.4737	0.0432	0.2596	1
RECURRENT_NEISSERIAL_INFECTIONS	0.7339	1.3481	0.1189	0.4173	1		REGULATION_OF_LEUKOCYTE_MIGRATION	0.5018	1.4743	0.0433	0.2597	1
RECTAL_ABSCESS	0.8969	1.3447	0.0786	0.4174	1		POSITIVE_REGULATION_OF_CHROMOSOME_SEGREGATION	0.532	1.4764	0.087	0.2599	1
INCREASED_LAXITY_OF_ANKLES	0.7604	1.3472	0.1389	0.4174	1		DEOXYRIBONUCLEOTIDE_BIOSYNTHETIC_PROCESS	0.6709	1.4733	0.0602	0.2601	1
SUBACUTE_PROGRESSIVE_VIRAL_HEPATITIS	0.5908	1.3441	0.1198	0.4175	1		PRODUCTION_OF_MOLECULAR_MEDIATOR_OF_IMMUNE_RESPONSE	0.4745	1.4744	0.0167	0.2601	1
PREMATURE_LOSS_OF_PRIMARY_TEETH	0.594	1.3488	0.125	0.4176	1		POSITIVE_REGULATION_OF_TRANSFORMING_GROWTH_FACTOR_BETA1_PRODUCTION	0.7393	1.4761	0.0704	0.2601	1
VITILIGO	0.4664	1.3463	0.1238	0.4177	1		POSITIVE_REGULATION_OF_REGULATED_SECRETORY_PATHWAY	0.4371	1.4731	0.0475	0.2602	1
ABNORMAL_PLATELET_AGGREGATION	0.5602	1.3474	0.1388	0.4178	1		MEIOSIS_I_CELL_CYCLE_PROCESS	0.4079	1.4745	0.0707	0.2602	1
MEDIASTINAL_LYMPHADENOPATHY	0.5719	1.3477	0.1105	0.4178	1		POSITIVE_REGULATION_OF_MULTICELLULAR_ORGANISMAL_PROCESS	0.3902	1.4765	0.0124	0.2602	1
PULMONARY_HEMORRHAGE	0.4964	1.3448	0.1323	0.4179	1		RESPONSE_TO_BACTERIAL_LIPOPROTEIN	0.9105	1.4718	0.0105	0.2603	1
ABNORMALITY_OF_LOWER_LIMB_METAPHYSES	0.5275	1.3451	0.1296	0.4179	1		POSITIVE_REGULATION_OF_HUMORAL_IMMUNE_RESPONSE_MEDIATED_BY_CIRCULATING_IMMUNOGLOBULIN	0.8525	1.4719	0.0058	0.2605	1
DISCOID_LUPUS_RASH	0.8462	1.3429	0.0845	0.4183	1		ACTIVATION_OF_JUN_KINASE_ACTIVITY	0.4459	1.4745	0.0456	0.2605	1
CHRONIC_ATROPHIC_GASTRITIS	0.6011	1.3432	0.1656	0.4184	1		POSITIVE_REGULATION_OF_CELL_DEATH	0.3623	1.472	0.0204	0.2606	1
DECREASED_SPECIFIC_ANTI_POLYSACCHARIDE_ANTIBODY_LEVEL	0.5975	1.3426	0.1375	0.4186	1		TISSUE_HOMEOSTASIS	0.391	1.4746	0.0146	0.2606	1
ABNORMAL_ABDOMEN_MORPHOLOGY	0.3302	1.3451	0.0479	0.4186	1		REGULATION_OF_LEUKOCYTE_MEDIATED_CYTOTOXICITY	0.6731	1.6895	0.0041	0.2606	0.998
APLASIA_HYPOPLASIA_INVOLVING_THE_VERTEBRAL_COLUMN	0.3946	1.3417	0.0817	0.4188	1		NEGATIVE_REGULATION_OF_NEUROTRANSMITTER_SECRETION	0.7834	1.471	0.0373	0.2607	1
HYDROCEPHALUS	0.3002	1.3433	0.0447	0.4188	1		MAINTENANCE_OF_LOCATION	0.3619	1.4748	0.0121	0.2607	1
BOWEL_DIVERTICULOSIS	0.4673	1.3452	0.1559	0.4189	1		POSITIVE_REGULATION_OF_SYNAPTIC_TRANSMISSION_GABAERGIC	0.6371	1.4708	0.0864	0.2608	1
ABNORMAL_GRANULOCYTOPOIETIC_CELL_MORPHOLOGY	0.703	1.3421	0.1039	0.4191	1		REGULATION_OF_HISTONE_PHOSPHORYLATION	0.5761	1.4749	0.0971	0.2608	1
TRUNCAL_ATAXIA	0.3387	1.3417	0.0493	0.4194	1		NEGATIVE_REGULATION_OF_VIRAL_PROCESS	0.5617	1.4756	0.0667	0.2608	1
PROGRESSIVE_HEARING_IMPAIRMENT	0.3828	1.3407	0.0933	0.4197	1		NEGATIVE_REGULATION_OF_LYMPHOCYTE_MEDIATED_IMMUNITY	0.5719	1.4705	0.0548	0.2609	1
NEOPLASM_OF_THE_BREAST	0.3403	1.3408	0.0837	0.42	1		REGULATION_OF_INTRINSIC_APOPTOTIC_SIGNALING_PATHWAY_IN_RESPONSE_TO_DNA_DAMAGE	0.5089	1.471	0.064	0.2609	1
CHEILITIS	0.5094	1.3388	0.1104	0.4211	1		HEPARIN_METABOLIC_PROCESS	0.5873	1.4703	0.0676	0.261	1
ABNORMAL_ATRIOVENTRICULAR_VALVE_PHYSIOLOGY	0.3599	1.3395	0.0992	0.4214	1		REGULATION_OF_NEURON_PROJECTION_REGENERATION	0.5102	1.472	0.0402	0.261	1
CIGARETTE_PAPER_SCARS	0.9055	1.3389	0.0552	0.4216	1		PROTEIN_PROCESSING	0.3681	1.4724	0.0082	0.261	1
NEOPLASM_OF_THE_STOMACH	0.3604	1.3391	0.1061	0.4216	1		PURINE_NUCLEOSIDE_TRIPHOSPHATE_CATABOLIC_PROCESS	0.8478	1.4701	0.0259	0.2611	1
PERICARDIAL_EFFUSION	0.4824	1.3396	0.1463	0.4217	1		POSITIVE_REGULATION_OF_CYSTEINE_TYPE_ENDOPEPTIDASE_ACTIVITY	0.4188	1.4722	0.0268	0.2611	1
BEADED_RIBS	0.7455	1.3341	0.1568	0.422	1		URETER_DEVELOPMENT	0.6263	1.475	0.03	0.2611	1
ATLANTOAXIAL_ABNORMALITY	0.6924	1.3369	0.1377	0.4222	1		ADAPTIVE_IMMUNE_RESPONSE	0.6531	1.6873	0	0.2612	0.998
SPARSE_SCALP_HAIR	0.3166	1.3371	0.1034	0.4225	1		NEGATIVE_REGULATION_OF_APOPTOTIC_SIGNALING_PATHWAY	0.3434	1.471	0.0246	0.2613	1
LARYNGEAL_DYSTONIA	0.503	1.3379	0.0998	0.4225	1		REGULATION_OF_PROTEIN_LOCALIZATION_TO_CELL_CORTEX	0.6295	1.475	0.063	0.2613	1
KNEE_DISLOCATION	0.656	1.3341	0.1233	0.4226	1		PROTEIN_POLYGLUTAMYLATION	0.7039	1.4752	0.0668	0.2613	1
SUBMUCOUS_CLEFT_OF_SOFT_AND_HARD_PALATE	0.3977	1.3352	0.0776	0.4226	1		POSITIVE_REGULATION_OF_CELL_CYCLE_PROCESS	0.3348	1.4712	0.0184	0.2614	1
PULMONARY_ARTERY_STENOSIS	0.4239	1.3365	0.1058	0.4227	1		POSITIVE_REGULATION_OF_INFLAMMATORY_RESPONSE	0.5285	1.4724	0.0387	0.2614	1
ARTHROPATHY	0.4185	1.3345	0.1077	0.4228	1		NEGATIVE_REGULATION_OF_INTERLEUKIN_2_PRODUCTION	0.5967	1.4696	0.0533	0.2617	1
TRACTIONAL_RETINAL_DETACHMENT	0.7091	1.3373	0.0996	0.4228	1		OVULATION_FROM_OVARIAN_FOLLICLE	0.7003	1.4691	0.0491	0.2619	1
LIVER_ABSCESS	0.8209	1.3375	0.124	0.4228	1		FOREBRAIN_NEURON_FATE_COMMITMENT	0.7296	1.4693	0.0188	0.262	1
GASTROINTESTINAL_EOSINOPHILIA	0.6114	1.3342	0.1475	0.423	1		REGULATION_OF_GRANULOCYTE_DIFFERENTIATION	0.8244	1.6912	0.0042	0.262	0.998
PARAKERATOSIS	0.405	1.3347	0.1006	0.423	1		REGULATION_OF_STRESS_ACTIVATED_PROTEIN_KINASE_SIGNALING_CASCADE	0.4076	1.4681	0.0376	0.2629	1
ABNORMALITY_OF_BLOOD_CIRCULATION	0.3245	1.3328	0.0586	0.4232	1		T_CELL_APOPTOTIC_PROCESS	0.6063	1.692	0.002	0.2629	0.998
HYPOPLASTIC_FIFTH_TOENAIL	0.5396	1.333	0.1561	0.4232	1		TISSUE_REMODELING	0.4366	1.4684	0.0451	0.2631	1
PECTORAL_MUSCLE_HYPOPLASIA_APLASIA	0.7363	1.3352	0.1315	0.4232	1		MEMBRANE_PROTEIN_INTRACELLULAR_DOMAIN_PROTEOLYSIS	0.5214	1.4681	0.0889	0.2632	1
STIFF_SKIN	0.668	1.336	0.1411	0.4232	1		HISTONE_H3_K27_METHYLATION	0.5699	1.4676	0.0785	0.2636	1
PULMONARY_EMBOLISM	0.4736	1.3357	0.1113	0.4233	1		POSITIVE_REGULATION_OF_PHAGOCYTOSIS	0.6759	1.6875	0.004	0.2637	0.998
POIKILODERMA	0.5179	1.3353	0.1506	0.4235	1		CHRONIC_INFLAMMATORY_RESPONSE	0.6964	1.4672	0.022	0.2642	1
HYPEROSTOSIS	0.4091	1.3331	0.1275	0.4236	1		POSITIVE_REGULATION_OF_ALPHA_BETA_T_CELL_DIFFERENTIATION	0.5509	1.4668	0.073	0.2646	1
LOCALIZED_SKIN_LESION	0.3001	1.3323	0.0635	0.4239	1		TRANSFORMING_GROWTH_FACTOR_BETA1_PRODUCTION	0.6752	1.4612	0.0588	0.2658	1
MITTEN_DEFORMITY	0.6717	1.3304	0.1508	0.4277	1		LYSOSOME_LOCALIZATION	0.4476	1.4613	0.055	0.2658	1
DEMYELINATING_PERIPHERAL_NEUROPATHY	0.4094	1.3293	0.1277	0.4283	1		IMP_BIOSYNTHETIC_PROCESS	0.5343	1.4648	0.0721	0.2659	1
PYODERMA	0.8546	1.3295	0.1014	0.4285	1		MACROPHAGE_APOPTOTIC_PROCESS	0.8226	1.6921	0.002	0.2659	0.998
DECREASED_CALVARIAL_OSSIFICATION	0.639	1.3297	0.1537	0.4288	1		NEGATIVE_REGULATION_OF_MACROPHAGE_ACTIVATION	0.7778	1.4656	0.0333	0.266	1
STEPPAGE_GAIT	0.3708	1.3284	0.1034	0.4291	1		REGULATION_OF_MEMBRANE_PROTEIN_ECTODOMAIN_PROTEOLYSIS	0.5596	1.4659	0.0407	0.266	1
BROAD_FACE	0.4984	1.3286	0.1463	0.4294	1		SKIN_DEVELOPMENT	0.3935	1.4614	0.0081	0.2661	1
ABNORMAL_SPUTUM	0.4339	1.3278	0.119	0.4295	1		SECRETION	0.3357	1.4657	0.0081	0.2661	1
CHORIORETINAL_ATROPHY	0.446	1.328	0.1213	0.4296	1		CARDIAC_MUSCLE_CELL_MYOBLAST_DIFFERENTIATION	0.6267	1.4554	0.0852	0.2662	1
DYSCHROMATOPSIA	0.4405	1.3272	0.1482	0.4302	1		NEGATIVE_REGULATION_OF_SINGLE_STRANDED_VIRAL_RNA_REPLICATION_VIA_DOUBLE_STRANDED_DNA_INTERMEDIATE	0.7106	1.4601	0.0563	0.2663	1
ABNORMALITY_OF_THE_GINGIVA	0.3552	1.3267	0.0988	0.4308	1		MICROGLIAL_CELL_PROLIFERATION	0.8823	1.4648	0.0254	0.2663	1
INCREASED_MEGAKARYOCYTE_COUNT	0.6741	1.3257	0.1592	0.4326	1		POSITIVE_REGULATION_OF_KERATINOCYTE_PROLIFERATION	0.731	1.4602	0.0417	0.2664	1
FACIAL_TELANGIECTASIA	0.5749	1.3243	0.1213	0.434	1		PURINE_DEOXYRIBONUCLEOTIDE_CATABOLIC_PROCESS	0.7448	1.4614	0.0648	0.2664	1
CHRONIC_LYMPHATIC_LEUKEMIA	0.6577	1.3247	0.1558	0.4343	1		POSITIVE_REGULATION_OF_LIPOPOLYSACCHARIDE_MEDIATED_SIGNALING_PATHWAY	0.8072	1.4554	0.0417	0.2665	1
NEONATAL_SHORT_LIMB_SHORT_STATURE	0.6965	1.3244	0.1298	0.4345	1		NEGATIVE_REGULATION_OF_CYSTEINE_TYPE_ENDOPEPTIDASE_ACTIVITY_INVOLVED_IN_APOPTOTIC_SIGNALING_PATHWAY	0.6865	1.4549	0.0483	0.2666	1
WIDOW_S_PEAK	0.5069	1.3217	0.1452	0.4357	1		POSITIVE_REGULATION_OF_GRANULOCYTE_MACROPHAGE_COLONY_STIMULATING_FACTOR_PRODUCTION	0.7431	1.4598	0.05	0.2666	1
ALVEOLAR_RIDGE_OVERGROWTH	0.6216	1.3213	0.1245	0.4361	1		REGULATION_OF_ATTACHMENT_OF_SPINDLE_MICROTUBULES_TO_KINETOCHORE	0.5852	1.4603	0.0685	0.2666	1
HYPOINTENSITY_OF_CEREBRAL_WHITE_MATTER_ON_MRI	0.5845	1.3218	0.14	0.4361	1		NEGATIVE_REGULATION_OF_CELL_DEATH	0.3424	1.4605	0.0202	0.2666	1
ABNORMALITY_OF_THE_VERTEBRAL_ENDPLATES	0.4464	1.3231	0.1143	0.4361	1		MODULATION_BY_SYMBIONT_OF_ENTRY_INTO_HOST	0.5339	1.4648	0.0556	0.2666	1
MILIA	0.5139	1.32	0.1491	0.4364	1		POSITIVE_REGULATION_OF_INTERLEUKIN_17_PRODUCTION	0.6465	1.465	0.0596	0.2666	1
ABNORMAL_HEART_VALVE_MORPHOLOGY	0.3464	1.3219	0.1004	0.4365	1		RESPONSE_TO_INTERFERON_BETA	0.7065	1.4555	0.0754	0.2667	1
DEEP_PLANTAR_CREASES	0.4442	1.3194	0.1365	0.4366	1		CYTOLYSIS	0.6184	1.4614	0.0391	0.2667	1
HEREDITARY_NONPOLYPOSIS_COLORECTAL_CARCINOMA	0.4432	1.3221	0.1265	0.4367	1		NEGATIVE_REGULATION_OF_VASCULAR_ENDOTHELIAL_GROWTH_FACTOR_RECEPTOR_SIGNALING_PATHWAY	0.7072	1.4616	0.0417	0.2667	1
ABNORMALITY_OF_HAND_JOINT_MOBILITY	0.5618	1.3196	0.1525	0.4368	1		POSITIVE_REGULATION_OF_REACTIVE_OXYGEN_SPECIES_METABOLIC_PROCESS	0.4683	1.4634	0.0501	0.2667	1
RETINAL_PERFORATION	0.5956	1.3204	0.1571	0.4368	1		HYALURONAN_CATABOLIC_PROCESS	0.5292	1.4535	0.0747	0.2668	1
ERYTHEMA_NODOSUM	0.6468	1.3201	0.1252	0.4369	1		POSITIVE_REGULATION_OF_CORTICOSTEROID_HORMONE_SECRETION	0.7748	1.455	0.0253	0.2668	1
INCREASED_ARM_SPAN	0.6618	1.3222	0.1349	0.4372	1		PROTEIN_LOCALIZATION_TO_CHROMOSOME_CENTROMERIC_REGION	0.586	1.4605	0.0887	0.2668	1
BROAD_HALLUX_PHALANX	0.5457	1.3188	0.1306	0.4374	1		EPITHELIAL_CELL_PROLIFERATION_INVOLVED_IN_PROSTATE_GLAND_DEVELOPMENT	0.7081	1.4544	0.0887	0.2669	1
HEMOPTYSIS	0.4802	1.3204	0.1368	0.4374	1		NEGATIVE_REGULATION_OF_NOREPINEPHRINE_SECRETION	0.7432	1.4546	0.0319	0.2669	1
THORACIC_HYPOPLASIA	0.3502	1.3222	0.0973	0.4376	1		ACTIVATION_OF_GTPASE_ACTIVITY	0.4098	1.465	0.0307	0.2669	1
ABNORMAL_AORTIC_VALVE_PHYSIOLOGY	0.3839	1.3175	0.1096	0.4399	1		CHROMATIN_SILENCING	0.4451	1.4591	0.1116	0.267	1
ABNORMAL_DERMOEPIDERMAL_JUNCTION_MORPHOLOGY	0.7611	1.3158	0.151	0.4409	1		POSITIVE_REGULATION_OF_B_CELL_PROLIFERATION	0.582	1.4592	0.0456	0.267	1
GINGIVAL_BLEEDING	0.4153	1.3158	0.0953	0.4415	1		POSITIVE_REGULATION_OF_GENE_EXPRESSION_EPIGENETIC	0.3841	1.4635	0.071	0.267	1
ENLARGED_TONSILS	0.6562	1.3153	0.1258	0.4416	1		POSITIVE_REGULATION_OF_MONOCYTE_CHEMOTAXIS	0.7128	1.4636	0.0331	0.267	1
ABNORMAL_BREATH_SOUND	0.394	1.3166	0.1322	0.4416	1		NEPHRON_TUBULE_EPITHELIAL_CELL_DIFFERENTIATION	0.6387	1.4638	0.0636	0.267	1
ECZEMATOID_DERMATITIS	0.5897	1.316	0.1028	0.4418	1		POSITIVE_REGULATION_OF_GRANULOCYTE_DIFFERENTIATION	0.8535	1.4536	0.0393	0.2671	1
HEMATOCHEZIA	0.5697	1.3161	0.1071	0.4421	1		REGULATION_OF_PEPTIDE_HORMONE_SECRETION	0.3476	1.454	0.0079	0.2671	1
OVARIAN_CARCINOMA	0.4794	1.3146	0.1775	0.4425	1		REACTIVE_NITROGEN_SPECIES_METABOLIC_PROCESS	0.4725	1.4555	0.0679	0.2671	1
ABNORMAL_THYROID_MORPHOLOGY	0.3247	1.3128	0.0758	0.4444	1		CHROMATIN_ORGANIZATION_INVOLVED_IN_REGULATION_OF_TRANSCRIPTION	0.3915	1.4593	0.0869	0.2671	1
DECREASED_SKULL_OSSIFICATION	0.4232	1.3133	0.1629	0.4445	1		POSITIVE_REGULATION_OF_CALCIUM_MEDIATED_SIGNALING	0.5711	1.4616	0.0502	0.2671	1
PROGRESSIVE_SENSORINEURAL_HEARING_IMPAIRMENT	0.4252	1.3124	0.1055	0.4448	1		REGULATION_OF_MITOTIC_CENTROSOME_SEPARATION	0.6216	1.4624	0.0669	0.2671	1
RETINAL_FLECKS	0.673	1.3129	0.1313	0.4448	1		REGULATION_OF_PRODUCTION_OF_MOLECULAR_MEDIATOR_OF_IMMUNE_RESPONSE	0.4929	1.4538	0.0333	0.2672	1
TELANGIECTASIA	0.3389	1.3105	0.0962	0.445	1		PROTEIN_LOCALIZATION_TO_CELL_SURFACE	0.3968	1.4556	0.0205	0.2672	1
RECTAL_PROLAPSE	0.4437	1.3133	0.1918	0.445	1		NEURON_MATURATION	0.4491	1.4631	0.0165	0.2672	1
ABNORMAL_BLOOD_GAS_LEVEL	0.4961	1.3092	0.1361	0.4454	1		BONE_TRABECULA_MORPHOGENESIS	0.6828	1.464	0.0683	0.2672	1
MENINGOCELE	0.3704	1.3105	0.0876	0.4455	1		NEGATIVE_REGULATION_OF_EXOCYTOSIS	0.5695	1.4536	0.0537	0.2673	1
ERYTHROID_HYPERPLASIA	0.6194	1.3084	0.1282	0.4456	1		NEGATIVE_REGULATION_OF_LEUKOCYTE_MEDIATED_IMMUNITY	0.559	1.4541	0.0717	0.2673	1
ABNORMALITY_OF_THE_DENTAL_ROOT	0.3677	1.3097	0.1211	0.4456	1		REGULATION_OF_PROTEIN_LOCALIZATION_TO_CELL_SURFACE	0.4163	1.4557	0.0361	0.2673	1
CERVICAL_LYMPHADENOPATHY	0.7825	1.3117	0.1209	0.4458	1		HOMEOSTASIS_OF_NUMBER_OF_CELLS	0.4232	1.4616	0.0509	0.2673	1
EXTERNAL_EAR_MALFORMATION	0.3955	1.3085	0.1213	0.446	1		NEGATIVE_REGULATION_OF_INTERLEUKIN_12_PRODUCTION	0.657	1.4639	0.0303	0.2673	1
ABNORMALITY_OF_THE_SMALL_INTESTINE	0.3031	1.3093	0.0896	0.446	1		CELLULAR_RESPONSE_TO_MECHANICAL_STIMULUS	0.48	1.4618	0.0591	0.2674	1
ABSENT_NIPPLE	0.5783	1.3098	0.1916	0.446	1		METENCEPHALON_DEVELOPMENT	0.3695	1.4624	0.0206	0.2674	1
HYPERMELANOTIC_MACULE	0.3757	1.3106	0.142	0.4461	1		ANTIGEN_RECEPTOR_MEDIATED_SIGNALING_PATHWAY	0.6229	1.6929	0.0062	0.2674	0.998
FOOT_ACROOSTEOLYSIS	0.5854	1.3085	0.1513	0.4465	1		ANTIGEN_PROCESSING_AND_PRESENTATION_OF_LIPID_ANTIGEN_VIA_MHC_CLASS_IB	0.8285	1.4558	0.0242	0.2675	1
AORTIC_REGURGITATION	0.3948	1.3106	0.1204	0.4466	1		CELLULAR_RESPONSE_TO_INTERFERON_BETA	0.6842	1.4585	0.0495	0.2675	1
ACETABULAR_DYSPLASIA	0.5218	1.3112	0.166	0.4466	1		NEGATIVE_REGULATION_OF_LEUKOCYTE_CELL_CELL_ADHESION	0.4823	1.462	0.0675	0.2675	1
ESOPHAGEAL_ULCERATION	0.6813	1.3107	0.144	0.447	1		IMMUNE_RESPONSE_INHIBITING_SIGNAL_TRANSDUCTION	0.7643	1.453	0.0497	0.2676	1
CHRONIC_SINUSITIS	0.4497	1.3066	0.1391	0.4473	1		POSITIVE_REGULATION_OF_GLIAL_CELL_DIFFERENTIATION	0.4774	1.4582	0.0275	0.2676	1
ABNORMAL_RAPID_EYE_MOVEMENT_SLEEP	0.516	1.3073	0.1102	0.4476	1		POSITIVE_REGULATION_OF_INTRINSIC_APOPTOTIC_SIGNALING_PATHWAY	0.462	1.4586	0.0438	0.2676	1
FUSED_CERVICAL_VERTEBRAE	0.353	1.3067	0.1398	0.4478	1		CELLULAR_RESPONSE_TO_DNA_DAMAGE_STIMULUS	0.3177	1.4618	0.0515	0.2677	1
ABNORMAL_CERVICAL_SPINE_MORPHOLOGY	0.6003	1.3067	0.1761	0.4484	1		KILLING_OF_CELLS_OF_OTHER_ORGANISM	0.5702	1.4625	0.0461	0.2677	1
BIRTH_LENGTH_LESS_THAN_3RD_PERCENTILE	0.5018	1.3055	0.1697	0.4489	1		RESPONSE_TO_INTERLEUKIN_15	0.6274	1.4528	0.1074	0.2678	1
DEFECTIVE_T_CELL_PROLIFERATION	0.7421	1.3057	0.1449	0.449	1		REGULATION_OF_DEVELOPMENT_HETEROCHRONIC	0.7392	1.4558	0.0588	0.2678	1
HYPERACTIVE_PATELLAR_REFLEX	0.5558	1.3043	0.1637	0.4494	1		POSITIVE_THYMIC_T_CELL_SELECTION	0.7792	1.4559	0.0425	0.2679	1
ELEVATED_PROPORTION_OF_CD4_NEGATIVE_CD8_NEGATIVE_ALPHA_BETA_REGULATORY_T_CELLS	0.708	1.305	0.1543	0.4496	1		ESTABLISHMENT_OF_LYMPHOCYTE_POLARITY	0.818	1.4625	0.0344	0.268	1
ONYCHOMYCOSIS	0.5782	1.3044	0.1509	0.4498	1		POSITIVE_REGULATION_OF_B_CELL_MEDIATED_IMMUNITY	0.5959	1.456	0.0505	0.2681	1
PLATYSPONDYLY	0.3739	1.3038	0.119	0.4499	1		NEGATIVE_REGULATION_OF_NATURAL_KILLER_CELL_MEDIATED_IMMUNITY	0.6131	1.4561	0.0702	0.2682	1
ABNORMAL_RIB_CAGE_MORPHOLOGY	0.2833	1.3044	0.07	0.4503	1		CALCIUM_MEDIATED_SIGNALING	0.4486	1.4563	0.0324	0.2682	1
RETINAL_VASCULAR_TORTUOSITY	0.3507	1.3021	0.1571	0.4517	1		REGULATION_OF_ACUTE_INFLAMMATORY_RESPONSE	0.6704	1.695	0	0.2682	0.998
ABNORMAL_ESOPHAGUS_MORPHOLOGY	0.3451	1.3015	0.1172	0.4518	1		PLATELET_ACTIVATION	0.4766	1.4522	0.0618	0.2683	1
PANCREATITIS	0.3712	1.3017	0.1098	0.4521	1		NEGATIVE_REGULATION_OF_ACTIN_NUCLEATION	0.8033	1.6937	0.004	0.2683	0.998
CHRONIC_BRONCHITIS	0.5515	1.3021	0.1629	0.4523	1		DIET_INDUCED_THERMOGENESIS	0.5711	1.4519	0.0442	0.2685	1
OPSOCLONUS	0.6697	1.3021	0.1483	0.4527	1		INTERLEUKIN_8_PRODUCTION	0.5202	1.4522	0.0228	0.2685	1
ABNORMAL_ECHOCARDIOGRAM	0.4489	1.3024	0.1733	0.4527	1		REGULATION_OF_T_HELPER_CELL_DIFFERENTIATION	0.562	1.4563	0.0744	0.2685	1
RECURRENT_CUTANEOUS_ABSCESS_FORMATION	0.6633	1.2993	0.1893	0.456	1		REGULATION_OF_T_HELPER_2_CELL_DIFFERENTIATION	0.6734	1.4564	0.0397	0.2686	1
ABNORMAL_SCLERA_MORPHOLOGY	0.3824	1.2989	0.1209	0.4563	1		REGULATION_OF_RIG_I_SIGNALING_PATHWAY	0.5475	1.4566	0.0491	0.2686	1
WRITER_S_CRAMP	0.4426	1.2994	0.1164	0.4563	1		POSITIVE_REGULATION_OF_DNA_RECOMBINATION	0.5122	1.4571	0.0855	0.2687	1
HYPERHIDROSIS	0.3027	1.2982	0.0956	0.4572	1		NEGATIVE_REGULATION_OF_GLUCOSE_TRANSMEMBRANE_TRANSPORT	0.6216	1.4567	0.055	0.2688	1
ASTHMA	0.3414	1.2979	0.0954	0.4574	1		T_CELL_CYTOKINE_PRODUCTION	0.5444	1.4573	0.063	0.2689	1
IMMUNODEFICIENCY	0.6475	1.9428	0	0.4583	0.279		POSITIVE_REGULATION_OF_ACTION_POTENTIAL	0.779	1.4575	0.0444	0.2689	1
MALNUTRITION	0.491	1.2971	0.1239	0.4588	1		B_CELL_LINEAGE_COMMITMENT	0.7325	1.4571	0.0497	0.269	1
EROSION_OF_ORAL_MUCOSA	0.7701	1.2961	0.1804	0.4605	1		POSITIVE_REGULATION_OF_CD8_POSITIVE_ALPHA_BETA_T_CELL_ACTIVATION	0.7623	1.4515	0.0266	0.2691	1
FINE_HAIR	0.3669	1.2953	0.1149	0.4613	1		DEVELOPMENTAL_MATURATION	0.3781	1.4567	0.012	0.2691	1
RECURRENT_STAPHYLOCOCCUS_AUREUS_INFECTIONS	0.5517	1.2943	0.1429	0.4618	1		POSITIVE_REGULATION_OF_T_CELL_DIFFERENTIATION_IN_THYMUS	0.6984	1.4512	0.0473	0.2693	1
HYPOPLASTIC_PELVIS	0.5301	1.2946	0.1687	0.4618	1		POSITIVE_REGULATION_OF_LIPASE_ACTIVITY	0.4223	1.4508	0.0752	0.2694	1
JOINT_LAXITY	0.3287	1.2953	0.1207	0.4619	1		ACTIN_POLYMERIZATION_DEPENDENT_CELL_MOTILITY	0.7537	1.451	0.0429	0.2694	1
JOINT_HYPERMOBILITY	0.317	1.2947	0.1325	0.4621	1		RESPONSE_TO_LEPTIN	0.6347	1.6956	0.0085	0.2705	0.998
APHASIA	0.3512	1.2925	0.1573	0.4657	1		ENDODERM_DEVELOPMENT	0.4856	1.4498	0.0539	0.2713	1
UPPER_EXTREMITY_JOINT_DISLOCATION	0.4216	1.2922	0.178	0.4658	1		RESPONSE_TO_X_RAY	0.5206	1.4495	0.0755	0.2716	1
KYPHOSCOLIOSIS	0.2971	1.2919	0.0932	0.4659	1		REGULATION_OF_GLIAL_CELL_PROLIFERATION	0.5288	1.4486	0.0743	0.2717	1
ABNORMALITY_OF_PRIMARY_TEETH	0.4355	1.29	0.1714	0.4671	1		NEGATIVE_REGULATION_OF_DENDRITIC_SPINE_DEVELOPMENT	0.6377	1.4486	0.0707	0.272	1
PREMATURE_BIRTH	0.2907	1.2904	0.0701	0.4674	1		POST_ANAL_TAIL_MORPHOGENESIS	0.6263	1.4482	0.066	0.2721	1
MUSCLE_FIBER_NECROSIS	0.6116	1.2901	0.1694	0.4675	1		POSITIVE_REGULATION_OF_CELL_POPULATION_PROLIFERATION	0.4002	1.4487	0.0267	0.2722	1
IMPAIRED_VIBRATION_SENSATION_AT_ANKLES	0.5305	1.2905	0.1499	0.4679	1		CENTRAL_NERVOUS_SYSTEM_MYELIN_FORMATION	0.75	1.4487	0.0522	0.2723	1
ABNORMALITY_OF_CARTILAGE_OF_EXTERNAL_EAR	0.5807	1.2907	0.1965	0.468	1		CELL_CHEMOTAXIS	0.5167	1.4489	0.0434	0.2724	1
LARYNGEAL_STENOSIS	0.5543	1.2893	0.1417	0.4683	1		SEQUESTERING_OF_CALCIUM_ION	0.4312	1.4478	0.0333	0.2726	1
ABNORMALITY_OF_THE_STAPES	0.6681	1.2882	0.1865	0.4697	1		RESPONSE_TO_FUNGUS	0.5565	1.4476	0.0624	0.2728	1
HYPERPLASIA_OF_THE_MAXILLA	0.6819	1.2884	0.1657	0.4699	1		SIGNAL_TRANSDUCTION_INVOLVED_IN_G2_DNA_DAMAGE_CHECKPOINT	0.5555	1.4473	0.0903	0.2729	1
CONGENITAL_BILATERAL_HIP_DISLOCATION	0.6625	1.2874	0.2105	0.4711	1		MOVEMENT_IN_HOST_ENVIRONMENT	0.3873	1.4469	0.0437	0.2731	1
NEOPLASM_OF_THE_LARGE_INTESTINE	0.3565	1.2858	0.1598	0.4719	1		POSITIVE_REGULATION_OF_MACROPHAGE_DIFFERENTIATION	0.654	1.447	0.0823	0.2733	1
TRANSIENT_GLOBAL_AMNESIA	0.424	1.2859	0.1522	0.4722	1		INTERLEUKIN_12_PRODUCTION	0.7424	1.6958	0	0.2741	0.998
SOUND_SENSITIVITY	0.3681	1.286	0.1617	0.4726	1		TRANSCRIPTION_DEPENDENT_TETHERING_OF_RNA_POLYMERASE_II_GENE_DNA_AT_NUCLEAR_PERIPHERY	0.6474	1.4449	0.079	0.2746	1
GAZE_EVOKED_NYSTAGMUS	0.3681	1.2862	0.1398	0.4729	1		RESPONSE_TO_NICOTINE	0.4542	1.4444	0.068	0.2747	1
ABNORMALITY_OF_ODONTOID_TISSUE	0.2868	1.2863	0.1163	0.473	1		REGULATION_OF_TRANSCRIPTION_FROM_RNA_POLYMERASE_II_PROMOTER_IN_RESPONSE_TO_OXIDATIVE_STRESS	0.6725	1.4447	0.0774	0.2747	1
GENERALIZED_AMYLOID_DEPOSITION	0.6993	1.2844	0.1703	0.4732	1		PROTEIN_LOCALIZATION_TO_CELL_CORTEX	0.5639	1.4444	0.0806	0.2749	1
ABNORMAL_OSSIFICATION_INVOLVING_THE_FEMORAL_HEAD_AND_NECK	0.5462	1.2846	0.173	0.4735	1		POSITIVE_REGULATION_OF_MACROPHAGE_MIGRATION	0.6194	1.445	0.1092	0.2749	1
MYALGIA	0.3053	1.284	0.099	0.4737	1		POSITIVE_REGULATION_OF_GAMMA_DELTA_T_CELL_DIFFERENTIATION	0.8273	1.4436	0.0371	0.2751	1
HYPOCHROMIC_ANEMIA	0.4264	1.2847	0.1367	0.4739	1		REGULATION_OF_LEUKOCYTE_CHEMOTAXIS	0.5041	1.445	0.0458	0.2751	1
THIN_NAIL	0.5213	1.2827	0.1385	0.4742	1		REGULATION_OF_PHOSPHATIDYLINOSITOL_3_KINASE_ACTIVITY	0.4814	1.4455	0.0758	0.2751	1
THORACOLUMBAR_SCOLIOSIS	0.5129	1.2824	0.1984	0.4743	1		CELLULAR_RESPONSE_TO_EXTERNAL_STIMULUS	0.3793	1.4452	0.0351	0.2752	1
PERIANAL_ABSCESS	0.754	1.2828	0.1734	0.4748	1		POSITIVE_REGULATION_OF_PEPTIDYL_TYROSINE_PHOSPHORYLATION	0.4185	1.4438	0.0257	0.2753	1
PERSISTENCE_OF_PRIMARY_TEETH	0.5238	1.2829	0.1564	0.475	1		HEMATOPOIETIC_PROGENITOR_CELL_DIFFERENTIATION	0.377	1.4451	0.0439	0.2753	1
ABNORMAL_JOINT_MORPHOLOGY	0.2613	1.2814	0.0635	0.4755	1		NEGATIVE_REGULATION_OF_HEMOPOIESIS	0.4627	1.4455	0.0582	0.2753	1
ABNORMAL_LIVER_MORPHOLOGY	0.2972	1.283	0.0641	0.4755	1		REGULATION_OF_DNA_BINDING_TRANSCRIPTION_FACTOR_ACTIVITY	0.3546	1.4436	0.0105	0.2754	1
CUPPED_EAR	0.3935	1.2816	0.162	0.4758	1		NEGATIVE_REGULATION_OF_GENE_EXPRESSION_EPIGENETIC	0.4403	1.4457	0.0926	0.2754	1
BLOODSTREAM_INFECTIOUS_AGENT	0.6645	1.2804	0.1496	0.4773	1		POSITIVE_REGULATION_OF_EMBRYONIC_DEVELOPMENT	0.5724	1.4438	0.0793	0.2756	1
ABNORMALITY_OF_THE_METAPHYSIS	0.3132	1.2801	0.0762	0.4774	1		POSITIVE_REGULATION_OF_ERYTHROCYTE_DIFFERENTIATION	0.5144	1.4419	0.066	0.2765	1
ABNORMALITY_OF_THE_PHALANGES_OF_THE_HALLUX	0.4536	1.2795	0.1804	0.4776	1		PRODUCTION_OF_MOLECULAR_MEDIATOR_INVOLVED_IN_INFLAMMATORY_RESPONSE	0.4908	1.4424	0.0517	0.2765	1
HYPOPLASTIC_ILIA	0.393	1.2797	0.159	0.4778	1		TOLERANCE_INDUCTION_TO_SELF_ANTIGEN	0.8003	1.4417	0.055	0.2766	1
WORMIAN_BONES	0.4217	1.2789	0.1355	0.4787	1		REGULATION_OF_ANION_CHANNEL_ACTIVITY	0.6771	1.4422	0.0895	0.2766	1
STRIDOR	0.421	1.2781	0.1583	0.48	1		SOMATIC_DIVERSIFICATION_OF_IMMUNOGLOBULINS	0.4456	1.4425	0.089	0.2767	1
DECREASED_LEVEL_OF_GABA_IN_SERUM	0.6355	1.2775	0.1936	0.4808	1		POSITIVE_REGULATION_OF_TUMOR_NECROSIS_FACTOR_MEDIATED_SIGNALING_PATHWAY	0.8042	1.4419	0.0375	0.2768	1
DECREASED_PREALBUMIN_LEVEL	0.7996	1.2772	0.1343	0.481	1		POSITIVE_T_CELL_SELECTION	0.6398	1.4414	0.0865	0.2769	1
ABNORMALITY_OF_THE_RADIAL_HEAD	0.4516	1.2765	0.1968	0.4821	1		NEGATIVE_REGULATION_OF_DENDRITE_DEVELOPMENT	0.675	1.4425	0.06	0.2769	1
LYMPHOPROLIFERATIVE_DISORDER	0.5931	1.276	0.1906	0.4827	1		POSITIVE_REGULATION_OF_RESPONSE_TO_BIOTIC_STIMULUS	0.5226	1.7258	0.0041	0.2769	0.989
OSTEOCHONDROSIS	0.4809	1.2754	0.196	0.4835	1		IMMUNOGLOBULIN_PRODUCTION_INVOLVED_IN_IMMUNOGLOBULIN_MEDIATED_IMMUNE_RESPONSE	0.5017	1.4412	0.0685	0.2771	1
ABNORMALITY_OF_THE_ACETABULUM	0.3782	1.2744	0.1471	0.4848	1		POSITIVE_REGULATION_OF_AMYLOID_PRECURSOR_PROTEIN_CATABOLIC_PROCESS	0.6931	1.6961	0.0084	0.2772	0.998
ALLERGY	0.4557	1.2737	0.2045	0.4851	1		T_CELL_TOLERANCE_INDUCTION	0.6835	1.44	0.0739	0.2773	1
SHORT_RIBS	0.3232	1.2745	0.1124	0.4851	1		MITOTIC_G1_S_TRANSITION_CHECKPOINT	0.409	1.4408	0.055	0.2774	1
ANOREXIA	0.3554	1.2738	0.1437	0.4856	1		REGULATION_OF_UBIQUITIN_PROTEIN_LIGASE_ACTIVITY	0.5693	1.44	0.0784	0.2775	1
ABNORMALITY_OF_GLOBE_SIZE	0.2848	1.2732	0.1132	0.4858	1		REGULATION_OF_LEUKOCYTE_TETHERING_OR_ROLLING	0.6747	1.4401	0.0671	0.2776	1
STILLBIRTH	0.4416	1.2728	0.1477	0.4859	1		POSITIVE_REGULATION_OF_SIGNALING_RECEPTOR_ACTIVITY	0.5225	1.4401	0.051	0.2779	1
ABNORMALITY_OF_THE_PHALANGES_OF_THE_TOES	0.3432	1.2722	0.1603	0.4863	1		ASTROCYTE_CELL_MIGRATION	0.9292	1.4394	0.0146	0.2781	1
JUVENILE_ASEPTIC_NECROSIS	0.4508	1.271	0.1758	0.4865	1		REGULATION_OF_CELL_KILLING	0.662	1.7129	0.002	0.2781	0.995
VASCULAR_CALCIFICATION	0.4094	1.2713	0.126	0.4865	1		POSITIVE_REGULATION_OF_CYTOSOLIC_CALCIUM_ION_CONCENTRATION_INVOLVED_IN_PHOSPHOLIPASE_C_ACTIVATING_G_PROTEIN_COUPLED_SIGNALING_PATHWAY	0.629	1.4402	0.065	0.2782	1
IMPAIRMENT_OF_ACTIVITIES_OF_DAILY_LIVING	0.2728	1.2724	0.0852	0.4865	1		ENTRY_OF_BACTERIUM_INTO_HOST_CELL	0.6096	1.4386	0.0729	0.2783	1
CAMPTODACTYLY_OF_TOE	0.5426	1.2717	0.2004	0.4867	1		NEGATIVE_REGULATION_OF_TOLL_LIKE_RECEPTOR_SIGNALING_PATHWAY	0.5225	1.4403	0.0613	0.2783	1
ADENOCARCINOMA_OF_THE_INTESTINES	0.4009	1.2714	0.1745	0.4868	1		INTERLEUKIN_1_ALPHA_PRODUCTION	0.8213	1.4391	0.0277	0.2784	1
UPPER_EYELID_COLOBOMA	0.6916	1.269	0.1992	0.4889	1		HEAT_GENERATION	0.6996	1.4386	0.0613	0.2785	1
SHORT_TOE	0.352	1.2691	0.1751	0.4893	1		POSITIVE_REGULATION_OF_PODOSOME_ASSEMBLY	0.6143	1.4387	0.0678	0.2787	1
GLOMERULONEPHRITIS	0.4635	1.2696	0.1452	0.4893	1		POSITIVE_REGULATION_OF_ISOTYPE_SWITCHING_TO_IGG_ISOTYPES	0.7295	1.4388	0.068	0.2788	1
FUNCTIONAL_ABNORMALITY_OF_THE_GASTROINTESTINAL_TRACT	0.2669	1.2682	0.0939	0.4896	1		ENGULFMENT_OF_APOPTOTIC_CELL	0.5855	1.4381	0.0654	0.2789	1
JOINT_CONTRACTURE_OF_THE_HAND	0.287	1.2639	0.099	0.4899	1		CELLULAR_RESPONSE_TO_MOLECULE_OF_BACTERIAL_ORIGIN	0.5998	1.7235	0	0.279	0.989
RETINAL_PIGMENT_EPITHELIAL_ATROPHY	0.4447	1.2692	0.1431	0.4899	1		REGULATION_OF_TYPE_2_IMMUNE_RESPONSE	0.6093	1.4379	0.0637	0.2792	1
DUODENAL_ATRESIA	0.3958	1.2633	0.1786	0.49	1		REGULATION_OF_CELL_ADHESION	0.4369	1.4366	0.07	0.2793	1
ESOPHAGEAL_CARCINOMA	0.5451	1.2635	0.2202	0.4901	1		INTRINSIC_APOPTOTIC_SIGNALING_PATHWAY	0.3597	1.4356	0.0574	0.2794	1
SLENDER_LONG_BONE	0.3746	1.2683	0.1866	0.4901	1		CELLULAR_RESPONSE_TO_IRON_ION	0.6872	1.7172	0.0021	0.2795	0.994
THROMBOCYTOSIS	0.4046	1.2639	0.181	0.4904	1		T_HELPER_1_CELL_CYTOKINE_PRODUCTION	0.8156	1.4357	0.0412	0.2796	1
PROMINENT_VEINS_ON_TRUNK	0.6717	1.2676	0.194	0.4905	1		MYELOID_LEUKOCYTE_MIGRATION	0.5233	1.4366	0.0428	0.2796	1
ASPIRATION	0.3908	1.2666	0.163	0.4906	1		RESPONSE_TO_LIPID	0.353	1.4363	0.0212	0.2797	1
GENU_VALGUM	0.3426	1.2639	0.1199	0.491	1		POSITIVE_REGULATION_OF_INTERLEUKIN_1_PRODUCTION	0.6279	1.4367	0.0644	0.2798	1
SCHIZENCEPHALY	0.6143	1.2667	0.1979	0.491	1		RESPONSE_TO_UV	0.3463	1.4349	0.0437	0.2799	1
CRANIOSYNOSTOSIS	0.3082	1.2669	0.1364	0.491	1		PRO_B_CELL_DIFFERENTIATION	0.6471	1.4357	0.0415	0.2799	1
GAZE_EVOKED_HORIZONTAL_NYSTAGMUS	0.5324	1.2672	0.1996	0.491	1		NEGATIVE_REGULATION_OF_LEUKOCYTE_APOPTOTIC_PROCESS	0.6157	1.4374	0.0869	0.2799	1
ANKLE_FLEXION_CONTRACTURE	0.3572	1.2656	0.1789	0.4911	1		STORE_OPERATED_CALCIUM_ENTRY	0.5369	1.4348	0.0632	0.28	1
IRREGULAR_VERTEBRAL_ENDPLATES	0.424	1.2646	0.1494	0.4912	1		PURINE_DEOXYRIBONUCLEOTIDE_BIOSYNTHETIC_PROCESS	0.7709	1.4352	0.0457	0.28	1
ATELECTASIS	0.3366	1.2642	0.1617	0.4914	1		DENDRITIC_CELL_ANTIGEN_PROCESSING_AND_PRESENTATION	0.882	1.4367	0.0246	0.28	1
DECREASED_CIRCULATING_IGG2_LEVEL	0.7082	1.264	0.1941	0.4915	1		REGULATION_OF_CD4_POSITIVE_ALPHA_BETA_T_CELL_ACTIVATION	0.5424	1.4359	0.0837	0.2801	1
THICKENED_CORTEX_OF_LONG_BONES	0.5233	1.266	0.2074	0.4915	1		RESPONSE_TO_BIOTIC_STIMULUS	0.51	1.6965	0	0.2801	0.998
DEFORMED_TARSAL_BONES	0.5914	1.2656	0.1748	0.4916	1		CELL_CELL_ADHESION	0.4205	1.435	0.037	0.2802	1
MISSING_RIBS	0.3887	1.2646	0.1528	0.4918	1		REGULATION_OF_CYCLIN_DEPENDENT_PROTEIN_KINASE_ACTIVITY	0.3694	1.4357	0.0453	0.2802	1
CALCIFICATION_OF_THE_AORTA	0.4477	1.2648	0.17	0.4919	1		GRANULOCYTE_MACROPHAGE_COLONY_STIMULATING_FACTOR_PRODUCTION	0.7083	1.4343	0.0656	0.2803	1
NARROW_NASAL_RIDGE	0.6041	1.265	0.2105	0.492	1		T_CELL_DIFFERENTIATION_INVOLVED_IN_IMMUNE_RESPONSE	0.5191	1.4345	0.0744	0.2803	1
CUTANEOUS_MELANOMA	0.4797	1.2619	0.1756	0.4929	1		POSITIVE_REGULATION_OF_FATTY_ACID_BIOSYNTHETIC_PROCESS	0.5239	1.4367	0.0467	0.2803	1
ABNORMAL_MANDIBULAR_RAMUS_MORPHOLOGY	0.744	1.2614	0.1844	0.4935	1		CENTRAL_NERVOUS_SYSTEM_MATURATION	0.6935	1.4368	0.0699	0.2806	1
ABNORMALITY_OF_FACIAL_SKELETON	0.2733	1.2604	0.1006	0.4953	1		EPINEPHRINE_TRANSPORT	0.7232	1.4369	0.0616	0.2806	1
ALZHEIMER_DISEASE	0.4832	1.2588	0.1689	0.4954	1		GLIAL_CELL_PROLIFERATION	0.6462	1.7095	0.0021	0.2808	0.997
ABNORMAL_SALIVARY_GLAND_MORPHOLOGY	0.4749	1.2595	0.1732	0.4955	1		DEOXYRIBONUCLEOSIDE_METABOLIC_PROCESS	0.6993	1.4336	0.0806	0.2813	1
THICKENED_SKIN	0.2747	1.2597	0.0687	0.4956	1		CYTOPLASMIC_PATTERN_RECOGNITION_RECEPTOR_SIGNALING_PATHWAY	0.5061	1.7135	0.004	0.2815	0.994
ADDUCTED_THUMB	0.3366	1.2589	0.1325	0.4959	1		REGULATION_OF_TISSUE_REMODELING	0.4514	1.4329	0.0544	0.2819	1
ABNORMAL_THROMBOSIS	0.3788	1.2598	0.1188	0.4959	1		NEGATIVE_REGULATION_OF_NATURAL_KILLER_CELL_ACTIVATION	0.7928	1.4329	0.0508	0.2822	1
JOINT_DISLOCATION	0.2965	1.2573	0.1493	0.4961	1		REGULATION_OF_CELL_DEATH	0.3358	1.4329	0.0331	0.2824	1
ABNORMAL_EYELASH_MORPHOLOGY	0.2786	1.2576	0.1358	0.4961	1		POSITIVE_REGULATION_OF_ESTABLISHMENT_OF_PROTEIN_LOCALIZATION_TO_MITOCHONDRION	0.4824	1.6983	0	0.2824	0.998
BASAL_GANGLIA_CALCIFICATION	0.5028	1.2583	0.2	0.4961	1		IMMUNE_EFFECTOR_PROCESS	0.5248	1.7146	0	0.2829	0.994
ABNORMAL_CERVICAL_CURVATURE	0.6221	1.2578	0.1862	0.4962	1		AMYLOID_BETA_CLEARANCE	0.5725	1.7258	0.0021	0.283	0.989
HYPOPLASIA_OF_THE_FEMORAL_HEAD	0.7021	1.2589	0.1907	0.4963	1		PYROPTOSIS	0.8051	1.4316	0.024	0.2832	1
DEGENERATION_OF_THE_STRIATUM	0.5943	1.2578	0.2113	0.4967	1		AMACRINE_CELL_DIFFERENTIATION	0.8426	1.4318	0.0171	0.2833	1
BROAD_PHALANX_OF_THE_TOES	0.3979	1.2563	0.1633	0.4975	1		POSITIVE_REGULATION_OF_NERVOUS_SYSTEM_PROCESS	0.5025	1.4319	0.0283	0.2833	1
ABNORMALITY_OF_THE_RIBS	0.2802	1.2564	0.0949	0.4978	1		ANTIGEN_PROCESSING_AND_PRESENTATION	0.5477	1.6968	0.0101	0.2834	0.998
APLASIA_HYPOPLASIA_OF_TOE	0.3307	1.2558	0.1677	0.4979	1		LOW_DENSITY_LIPOPROTEIN_PARTICLE_CLEARANCE	0.4568	1.432	0.0506	0.2835	1
CHILBLAINS	0.6968	1.2556	0.2114	0.498	1		ENDODERMAL_CELL_DIFFERENTIATION	0.697	1.729	0.0062	0.2836	0.987
CONVEX_NASAL_RIDGE	0.419	1.2546	0.2143	0.4993	1		RESPONSE_TO_TUMOR_NECROSIS_FACTOR	0.5084	1.7306	0.0021	0.2841	0.985
PROGRESSIVE_GAIT_ATAXIA	0.3871	1.254	0.1333	0.4994	1		REGULATION_OF_CELL_CYCLE_PHASE_TRANSITION	0.3242	1.4309	0.0319	0.2842	1
ECTODERMAL_DYSPLASIA	0.4658	1.2541	0.1963	0.4999	1		REGULATION_OF_DEFENSE_RESPONSE	0.4999	1.7003	0.0021	0.2844	0.998
SPINOCEREBELLAR_TRACT_DEGENERATION	0.5109	1.2546	0.188	0.4999	1		POSITIVE_REGULATION_OF_DENDRITIC_CELL_CYTOKINE_PRODUCTION	0.8165	1.4309	0.0333	0.2845	1
TREMOR_BY_ANATOMICAL_SITE	0.3242	1.2507	0.1417	0.5	1		FEMALE_MEIOSIS_I	0.6949	1.4303	0.082	0.2847	1
THICK_VERMILION_BORDER	0.2858	1.2535	0.1132	0.5	1		BIOLOGICAL_PROCESS_INVOLVED_IN_INTERACTION_WITH_SYMBIONT	0.5049	1.7174	0	0.2847	0.993
COR_PULMONALE	0.6799	1.2511	0.2152	0.5002	1		POSITIVE_REGULATION_OF_LEUKOCYTE_TETHERING_OR_ROLLING	0.7198	1.4304	0.0515	0.2848	1
AXIAL_DYSTONIA	0.5335	1.2513	0.2025	0.5003	1		POSITIVE_REGULATION_OF_CALCIUM_ION_TRANSMEMBRANE_TRANSPORTER_ACTIVITY	-0.6982	-1.9676	0	0.2849	0.249
FINGER_SWELLING	0.7497	1.2507	0.2096	0.5006	1		POSITIVE_REGULATION_OF_LYMPHOCYTE_CHEMOTAXIS	0.8214	1.7069	0.0021	0.285	0.998
INCREASED_LACTATE_DEHYDROGENASE_LEVEL	0.4293	1.2514	0.1853	0.5008	1		CELL_KILLING	0.6266	1.7096	0	0.2854	0.997
ABNORMAL_HEART_VALVE_PHYSIOLOGY	0.3249	1.2516	0.1466	0.5008	1		MEMBRANE_ORGANIZATION	0.2969	1.4298	0.0175	0.2855	1
MENOMETRORRHAGIA	0.7754	1.2518	0.268	0.5011	1		TYPE_2_IMMUNE_RESPONSE	0.5763	1.4295	0.0613	0.2857	1
ABNORMAL_NUMBER_OF_ERYTHROID_PRECURSORS	0.424	1.2525	0.2183	0.5012	1		REGULATION_OF_CELL_CYCLE_PROCESS	0.3051	1.4285	0.0222	0.286	1
DEVELOPMENTAL_GLAUCOMA	0.3687	1.2522	0.2017	0.5014	1		NEGATIVE_REGULATION_OF_EXTRINSIC_APOPTOTIC_SIGNALING_PATHWAY_VIA_DEATH_DOMAIN_RECEPTORS	0.648	1.7038	0.0119	0.286	0.998
INTUSSUSCEPTION	0.6412	1.2518	0.2207	0.5016	1		POSITIVE_REGULATION_OF_PRODUCTION_OF_MOLECULAR_MEDIATOR_OF_IMMUNE_RESPONSE	0.5054	1.4279	0.0588	0.2861	1
BLOODY_DIARRHEA	0.4246	1.2526	0.1495	0.5016	1		NATURAL_KILLER_CELL_DEGRANULATION	0.7513	1.4281	0.0758	0.2861	1
ABNORMALITY_OF_THE_INTERVERTEBRAL_DISK	0.3801	1.2498	0.1561	0.5018	1		DETERMINATION_OF_ADULT_LIFESPAN	0.5604	1.4282	0.1018	0.2862	1
LARGE_BEAKED_NOSE	0.5287	1.2481	0.2317	0.5039	1		DETECTION_OF_MOLECULE_OF_BACTERIAL_ORIGIN	0.7743	1.4276	0.033	0.2863	1
CLEFT_HARD_PALATE	0.6973	1.2448	0.2616	0.504	1		MULTICELLULAR_ORGANISM_AGING	0.4649	1.4285	0.0784	0.2863	1
MYELOPROLIFERATIVE_DISORDER	0.4896	1.245	0.1992	0.5041	1		HOMEOSTASIS_OF_NUMBER_OF_CELLS_WITHIN_A_TISSUE	0.5151	1.4286	0.072	0.2863	1
APLASIA_HYPOPLASIA_OF_THE_RIBS	0.2951	1.2483	0.1228	0.5041	1		CAMERA_TYPE_EYE_PHOTORECEPTOR_CELL_DIFFERENTIATION	0.5123	1.4287	0.0669	0.2864	1
FACIAL_CLEFT	0.4777	1.2485	0.2069	0.5041	1		GLYCOSYL_COMPOUND_BIOSYNTHETIC_PROCESS	0.5	1.4291	0.0918	0.2864	1
APLASIA_HYPOPLASIA_OF_THE_4TH_METACARPAL	0.4653	1.2452	0.1951	0.5042	1		DEFENSE_RESPONSE	0.5213	1.7011	0.0021	0.2864	0.998
BIFID_NOSE	0.7268	1.2469	0.1854	0.5044	1		POSITIVE_REGULATION_OF_CHEMOTAXIS	0.4958	1.4272	0.0603	0.2865	1
ABNORMALITY_OF_SKULL_OSSIFICATION	0.3862	1.2471	0.2028	0.5044	1		COMPLEMENT_ACTIVATION_ALTERNATIVE_PATHWAY	0.6807	1.4274	0.0616	0.2865	1
SQUAMOUS_CELL_CARCINOMA_OF_THE_SKIN	0.4796	1.2452	0.2141	0.5048	1		TROPHECTODERMAL_CELL_DIFFERENTIATION	0.5382	1.4288	0.0787	0.2866	1
ABNORMAL_PELVIS_BONE_OSSIFICATION	0.6058	1.2454	0.2277	0.5048	1		B_CELL_ACTIVATION	0.6272	1.6983	0.0021	0.2867	0.998
SPONDYLOLISTHESIS	0.5299	1.2472	0.214	0.5048	1		POSITIVE_REGULATION_OF_PEPTIDASE_ACTIVITY	0.3874	1.4269	0.0451	0.2869	1
SOFT_DOUGHY_SKIN	0.722	1.2434	0.2203	0.505	1		GANGLION_DEVELOPMENT	0.628	1.7197	0.0021	0.2876	0.992
LIMB_ATAXIA	0.316	1.2441	0.1361	0.5051	1		MESENCHYMAL_EPITHELIAL_CELL_SIGNALING	0.8591	1.4263	0.0429	0.2879	1
UNILATERAL_CRYPTORCHIDISM	0.5598	1.2455	0.2312	0.5052	1		POSITIVE_REGULATION_OF_CELL_CYCLE	0.3108	1.4257	0.0208	0.2881	1
NEOPLASM_OF_THE_TONGUE	0.4078	1.243	0.1932	0.5054	1		LYMPHOCYTE_HOMEOSTASIS	0.6884	1.7261	0	0.2881	0.988
MOVEMENT_ABNORMALITY_OF_THE_TONGUE	0.5533	1.2457	0.1877	0.5054	1		POSITIVE_REGULATION_OF_PROTEIN_METABOLIC_PROCESS	0.3107	1.4258	0.0248	0.2882	1
CONGENITAL_MUSCULAR_DYSTROPHY	0.4637	1.2472	0.205	0.5054	1		REGULATION_OF_CHRONIC_INFLAMMATORY_RESPONSE	0.7897	1.4259	0.0321	0.2883	1
ABNORMALITY_OF_THE_BRAINSTEM_WHITE_MATTER	0.6199	1.2434	0.2315	0.5055	1		REGULATION_OF_INNATE_IMMUNE_RESPONSE	0.5218	1.7045	0.0103	0.2886	0.998
CROHN_S_DISEASE	0.7637	1.2436	0.1996	0.5056	1		LEUKOCYTE_MEDIATED_IMMUNITY	0.5382	1.7179	0	0.2888	0.993
PULMONARY_ARTERY_DILATATION	0.4574	1.2458	0.1992	0.5058	1		NEGATIVE_REGULATION_OF_ANTIGEN_PROCESSING_AND_PRESENTATION	0.8143	1.4246	0.0398	0.2889	1
ABNORMALITY_OF_THE_SPINOCEREBELLAR_TRACTS	0.4969	1.2458	0.1695	0.5062	1		REGULATION_OF_NUCLEOTIDE_BINDING_OLIGOMERIZATION_DOMAIN_CONTAINING_SIGNALING_PATHWAY	0.7584	1.4246	0.052	0.2892	1
RHEUMATOID_ARTHRITIS	0.4847	1.2417	0.1535	0.5073	1		MEMBRANE_INVAGINATION	0.6514	1.7016	0.0041	0.2893	0.998
CHEST_PAIN	0.3597	1.242	0.1383	0.5073	1		SOMATIC_DIVERSIFICATION_OF_T_CELL_RECEPTOR_GENES	0.8617	1.4246	0.0271	0.2894	1
PROGRESSIVE_PROXIMAL_MUSCLE_WEAKNESS	0.4492	1.2402	0.1942	0.5096	1		MICROGLIAL_CELL_ACTIVATION	0.6565	1.4249	0.0837	0.2895	1
ABNORMALITY_OF_SKIN_ADNEXA_PHYSIOLOGY	0.2674	1.2403	0.1164	0.51	1		OSTEOCLAST_DIFFERENTIATION	0.461	1.423	0.0661	0.2896	1
PERITONEAL_ABSCESS	0.5364	1.2394	0.2655	0.5104	1		REGULATION_OF_SUPEROXIDE_METABOLIC_PROCESS	0.54	1.4241	0.0692	0.2896	1
HYPERPHOSPHATEMIA	0.38	1.239	0.1657	0.5109	1		NUCLEOTIDE_SALVAGE	0.6347	1.4231	0.0884	0.2897	1
BASAL_CELL_CARCINOMA	0.3418	1.2395	0.1746	0.5109	1		INTRINSIC_APOPTOTIC_SIGNALING_PATHWAY_IN_RESPONSE_TO_DNA_DAMAGE_BY_P53_CLASS_MEDIATOR	0.4784	1.4246	0.0784	0.2897	1
NEOPLASM_OF_THE_COLON	0.3581	1.2376	0.1925	0.5123	1		INTERLEUKIN_17_PRODUCTION	0.4976	1.4232	0.0413	0.2898	1
LOW_HANGING_COLUMELLA	0.4895	1.2378	0.2613	0.5124	1		ETHANOLAMINE_CONTAINING_COMPOUND_METABOLIC_PROCESS	0.7406	1.4235	0.0825	0.2898	1
MULTIFOCAL_CEREBRAL_WHITE_MATTER_ABNORMALITIES	0.4877	1.2343	0.2289	0.5126	1		REGULATION_OF_NUCLEAR_DIVISION	0.3523	1.4238	0.0557	0.2899	1
LONG_HALLUX	0.504	1.2346	0.2241	0.5126	1		DEOXYRIBONUCLEOTIDE_METABOLIC_PROCESS	0.4801	1.4236	0.0547	0.29	1
PALMAR_HYPERHIDROSIS	0.5284	1.238	0.2345	0.5127	1		MEMBRANE_RAFT_LOCALIZATION	0.9174	1.4233	0.0105	0.2901	1
BROAD_LONG_BONES	0.3327	1.2347	0.1964	0.5128	1		NEGATIVE_REGULATION_OF_GENE_SILENCING	0.5794	1.7308	0.0152	0.2904	0.985
BROAD_FOREHEAD	0.3174	1.2337	0.1492	0.5129	1		EYELID_DEVELOPMENT_IN_CAMERA_TYPE_EYE	0.6303	1.4222	0.0705	0.291	1
BREAST_APLASIA	0.5151	1.2349	0.2391	0.5129	1		NEGATIVE_REGULATION_OF_T_CELL_MEDIATED_CYTOTOXICITY	0.8108	1.4196	0.0472	0.2946	1
NAIL_DYSTROPHY	0.3151	1.2316	0.1788	0.5131	1		CD40_SIGNALING_PATHWAY	0.6406	1.4197	0.1035	0.2947	1
THIN_SKIN	0.3517	1.2351	0.1633	0.5131	1		PROTEIN_LOCALIZATION_TO_CHROMATIN	0.5057	1.4198	0.119	0.2949	1
CARDIAC_VALVE_CALCIFICATION	0.4701	1.2323	0.1729	0.5132	1		BLASTOCYST_FORMATION	0.4125	1.4189	0.0688	0.2951	1
ABNORMALITY_OF_THE_CRUS_OF_THE_HELIX	0.6071	1.2328	0.2361	0.5132	1		NEGATIVE_REGULATION_OF_B_CELL_APOPTOTIC_PROCESS	0.6305	1.4198	0.0915	0.2952	1
THICK_LOWER_LIP_VERMILION	0.3018	1.2353	0.1518	0.5132	1		SUBPALLIUM_DEVELOPMENT	0.6723	1.7315	0.0104	0.2952	0.985
BROAD_EYEBROW	0.5182	1.237	0.2287	0.5132	1		OLIGODENDROCYTE_PROGENITOR_PROLIFERATION	0.5799	1.419	0.069	0.2953	1
CEREBRAL_HEMORRHAGE	0.3809	1.2338	0.202	0.5133	1		CHROMATIN_REMODELING	0.338	1.4199	0.0611	0.2954	1
IMPAIRED_VIBRATION_SENSATION_IN_THE_LOWER_LIMBS	0.3564	1.233	0.1688	0.5134	1		ERK1_AND_ERK2_CASCADE	0.4271	1.42	0.0464	0.2954	1
URINARY_INCONTINENCE	0.2665	1.2355	0.1041	0.5134	1		POSITIVE_REGULATION_OF_SYNAPTIC_TRANSMISSION	0.3705	1.4186	0.0327	0.2955	1
COOMBS_POSITIVE_HEMOLYTIC_ANEMIA	0.6144	1.2317	0.2124	0.5135	1		NEGATIVE_REGULATION_OF_MYELOID_LEUKOCYTE_DIFFERENTIATION	0.4882	1.419	0.0622	0.2955	1
JUVENILE_ONSET	0.3087	1.2319	0.1657	0.5136	1		REGULATION_OF_ENDODEOXYRIBONUCLEASE_ACTIVITY	0.6813	1.4175	0.0934	0.2959	1
ABNORMALITY_OF_THE_PULMONARY_ARTERY	0.3703	1.2324	0.1988	0.5136	1		PROTEIN_INSERTION_INTO_MEMBRANE	0.3834	1.4176	0.0656	0.2962	1
PHOTOPHOBIA	0.2864	1.2331	0.155	0.5136	1		ANTIMICROBIAL_HUMORAL_IMMUNE_RESPONSE_MEDIATED_BY_ANTIMICROBIAL_PEPTIDE	0.5935	1.4176	0.0613	0.2964	1
ABNORMAL_LEFT_VENTRICULAR_OUTFLOW_TRACT_MORPHOLOGY	0.4328	1.2355	0.2218	0.5139	1		REGULATION_OF_MITOCHONDRIAL_MEMBRANE_PERMEABILITY	0.3486	1.4179	0.0579	0.2965	1
ABNORMAL_SENSORY_NERVE_CONDUCTION_VELOCITY	0.4464	1.2356	0.2024	0.5141	1		NEGATIVE_REGULATION_BY_HOST_OF_VIRAL_TRANSCRIPTION	0.5929	1.4177	0.0898	0.2966	1
PERONEAL_MUSCLE_ATROPHY	0.5475	1.2362	0.2088	0.5141	1		REACTIVE_OXYGEN_SPECIES_BIOSYNTHETIC_PROCESS	0.3964	1.4179	0.0496	0.2967	1
APLASIA_HYPOPLASIA_OF_THE_DISTAL_PHALANGES_OF_THE_HAND	0.2836	1.2359	0.1543	0.5142	1		POSITIVE_REGULATION_OF_MYELOID_CELL_APOPTOTIC_PROCESS	0.7184	1.4165	0.0734	0.2975	1
SHORT_COLUMELLA	0.453	1.2308	0.2545	0.5144	1		REGULATION_OF_B_CELL_DIFFERENTIATION	0.6289	1.4166	0.081	0.2976	1
MYOCARDIAL_INFARCTION	0.3541	1.2362	0.1866	0.5144	1		POSITIVE_REGULATION_OF_JNK_CASCADE	0.4762	1.4145	0.0719	0.2989	1
EPISTAXIS	0.3623	1.2294	0.1449	0.5154	1		RESPONSE_TO_NERVE_GROWTH_FACTOR	0.3725	1.4146	0.0496	0.2989	1
INTESTINAL_POLYP	0.3399	1.2283	0.2241	0.5156	1		CD4_POSITIVE_CD25_POSITIVE_ALPHA_BETA_REGULATORY_T_CELL_DIFFERENTIATION	0.7615	1.415	0.0346	0.299	1
APLASTIC_HYPOPLASTIC_TOENAIL	0.2919	1.2291	0.1578	0.5156	1		NATURAL_KILLER_CELL_MEDIATED_IMMUNE_RESPONSE_TO_TUMOR_CELL	0.7303	1.4142	0.06	0.2991	1
ABNORMAL_CRANIAL_NERVE_PHYSIOLOGY	0.2566	1.2301	0.0952	0.5156	1		REGULATION_OF_JNK_CASCADE	0.4037	1.4147	0.0561	0.2991	1
NONIMMUNE_HYDROPS_FETALIS	0.4452	1.2296	0.2351	0.5157	1		REGULATION_OF_NEUTROPHIL_ACTIVATION	0.8287	1.4138	0.0394	0.2992	1
ABNORMAL_CORNEA_MORPHOLOGY	0.2582	1.2288	0.1265	0.5158	1		POSITIVE_REGULATION_OF_CELL_MIGRATION_INVOLVED_IN_SPROUTING_ANGIOGENESIS	0.6035	1.4147	0.0685	0.2992	1
ABNORMALITY_OF_SMALL_INTESTINAL_VILLUS_MORPHOLOGY	0.3853	1.2284	0.1778	0.516	1		DEVELOPMENTAL_PIGMENTATION	0.4001	1.415	0.0624	0.2992	1
ABSENT_FRONTAL_SINUSES	0.5797	1.2296	0.2628	0.5161	1		LIPOPROTEIN_LOCALIZATION	0.5565	1.4151	0.0643	0.2993	1
BREECH_PRESENTATION	0.4348	1.2275	0.2166	0.5165	1		TOLL_LIKE_RECEPTOR_3_SIGNALING_PATHWAY	0.6712	1.4155	0.09	0.2993	1
BRUISING_SUSCEPTIBILITY	0.3712	1.2276	0.1945	0.517	1		POSITIVE_REGULATION_OF_DOUBLE_STRAND_BREAK_REPAIR_VIA_HOMOLOGOUS_RECOMBINATION	0.6376	1.4127	0.1066	0.2994	1
ABNORMAL_ARTERIAL_PHYSIOLOGY	0.3843	1.227	0.1886	0.5171	1		COLLAGEN_FIBRIL_ORGANIZATION	0.5812	1.4128	0.0786	0.2995	1
HYPOPLASTIC_VERTEBRAL_BODIES	0.4307	1.2264	0.1977	0.518	1		REGULATION_OF_NATURAL_KILLER_CELL_ACTIVATION	0.5714	1.4138	0.0962	0.2995	1
INTERNALLY_NUCLEATED_SKELETAL_MUSCLE_FIBERS	0.5679	1.2259	0.261	0.5187	1		REGULATION_OF_PLATELET_AGGREGATION	0.5618	1.4152	0.0648	0.2995	1
ABNORMALITY_OF_THE_LIVER	0.2704	1.2255	0.1064	0.5189	1		REGULATION_OF_BRANCHING_INVOLVED_IN_LUNG_MORPHOGENESIS	0.8056	1.4117	0.0402	0.2997	1
ABNORMAL_RESPIRATORY_SYSTEM_PHYSIOLOGY	0.2431	1.225	0.0594	0.519	1		VIRAL_LATENCY	0.6082	1.4129	0.0706	0.2997	1
MELANOMA	0.3128	1.2244	0.1647	0.5192	1		POSITIVE_REGULATION_OF_KILLING_OF_CELLS_OF_OTHER_ORGANISM	0.6536	1.4135	0.0669	0.2997	1
DECREASED_BODY_WEIGHT	0.2324	1.2241	0.0487	0.5194	1		REGULATION_OF_SYSTEMIC_ARTERIAL_BLOOD_PRESSURE_BY_NOREPINEPHRINE_EPINEPHRINE	0.5936	1.4117	0.0652	0.3	1
CUTANEOUS_CYST	0.4098	1.225	0.1976	0.5195	1		POSITIVE_REGULATION_OF_STRESS_ACTIVATED_PROTEIN_KINASE_SIGNALING_CASCADE	0.4501	1.4118	0.0634	0.3	1
NEOPLASM_OF_THE_ORAL_CAVITY	0.3929	1.2245	0.2414	0.5196	1		RESPONSE_TO_ACIDIC_PH	0.4944	1.4121	0.0529	0.3	1
AGENESIS_OF_CORPUS_CALLOSUM	0.2632	1.2236	0.1229	0.5199	1		T_HELPER_1_CELL_DIFFERENTIATION	0.6507	1.4123	0.1041	0.3	1
HYPOPLASTIC_ILIAC_WING	0.4543	1.2221	0.2075	0.5219	1		PURINE_DEOXYRIBONUCLEOSIDE_MONOPHOSPHATE_METABOLIC_PROCESS	0.7929	1.4129	0.0681	0.3	1
FACIAL_PARALYSIS	0.6594	1.2223	0.2479	0.5219	1		MODULATION_OF_PROCESS_OF_OTHER_ORGANISM_INVOLVED_IN_SYMBIOTIC_INTERACTION	0.3831	1.4119	0.0417	0.3001	1
ABNORMALITY_OF_FEMUR_MORPHOLOGY	0.3179	1.2225	0.1841	0.522	1		MODULATION_OF_EXCITATORY_POSTSYNAPTIC_POTENTIAL	0.4867	1.413	0.0847	0.3001	1
NEOPLASM_OF_THE_GASTROINTESTINAL_TRACT	0.277	1.2214	0.1113	0.5224	1		CARTILAGE_DEVELOPMENT_INVOLVED_IN_ENDOCHONDRAL_BONE_MORPHOGENESIS	0.4851	1.413	0.0825	0.3003	1
RENAL_AMYLOIDOSIS	0.645	1.2215	0.208	0.5226	1		REGULATION_OF_TOLL_LIKE_RECEPTOR_2_SIGNALING_PATHWAY	0.7917	1.41	0.0506	0.3008	1
BONE_CYST	0.4115	1.2199	0.213	0.5231	1		REGULATION_OF_CELL_DIVISION	0.3755	1.4106	0.0296	0.3008	1
CEREBRAL_HYPOPLASIA	0.3453	1.2202	0.2396	0.5231	1		INTERLEUKIN_1_PRODUCTION	0.5504	1.4107	0.0702	0.3008	1
OSTEOLYSIS	0.3534	1.2204	0.1785	0.5232	1		IMMUNE_RESPONSE_INHIBITING_CELL_SURFACE_RECEPTOR_SIGNALING_PATHWAY	0.7517	1.4109	0.0761	0.3008	1
MALAR_RASH	0.5891	1.2208	0.268	0.5232	1		NEGATIVE_REGULATION_OF_NITRIC_OXIDE_SYNTHASE_ACTIVITY	0.6703	1.411	0.0859	0.3008	1
SLENDER_BUILD	0.3866	1.2196	0.212	0.5233	1		NEGATIVE_REGULATION_OF_PROTEIN_LOCALIZATION_TO_MEMBRANE	0.4535	1.4101	0.0833	0.3009	1
BLUE_SCLERAE	0.383	1.2204	0.1887	0.5236	1		REGULATION_OF_INTRINSIC_APOPTOTIC_SIGNALING_PATHWAY_BY_P53_CLASS_MEDIATOR	0.4987	1.4104	0.0907	0.3009	1
BROAD_METACARPALS	0.4561	1.2191	0.2224	0.5239	1		NEGATIVE_REGULATION_OF_LYASE_ACTIVITY	0.5027	1.4101	0.0665	0.3011	1
EQUINUS_CALCANEUS	0.6678	1.2186	0.2648	0.524	1		POSITIVE_REGULATION_OF_MAPK_CASCADE	0.3794	1.4075	0.0429	0.3015	1
CLUBBING_OF_TOES	0.3931	1.2188	0.1975	0.524	1		MODULATION_BY_HOST_OF_VIRAL_GENOME_REPLICATION	0.5813	1.4076	0.0952	0.3015	1
THICK_NASAL_ALAE	0.4061	1.2179	0.2603	0.5251	1		FAT_CELL_PROLIFERATION	0.6377	1.4079	0.1196	0.3015	1
ABNORMAL_UPPER_MOTOR_NEURON_MORPHOLOGY	0.4838	1.2168	0.2126	0.5272	1		CD8_POSITIVE_ALPHA_BETA_T_CELL_PROLIFERATION	0.7488	1.4077	0.0793	0.3017	1
MUCOSAL_TELANGIECTASIAE	0.3874	1.216	0.246	0.5278	1		POSITIVE_REGULATION_OF_UBIQUITIN_PROTEIN_TRANSFERASE_ACTIVITY	0.3901	1.408	0.0558	0.3017	1
SPARSE_HAIR	0.2589	1.2163	0.1309	0.5278	1		GLYCEROPHOSPHOLIPID_CATABOLIC_PROCESS	0.5352	1.409	0.0691	0.3017	1
ABNORMAL_LARYNX_MORPHOLOGY	0.3493	1.2151	0.2106	0.5288	1		GRANZYME_MEDIATED_PROGRAMMED_CELL_DEATH_SIGNALING_PATHWAY	0.8382	1.407	0.0515	0.3018	1
PYODERMA_GANGRENOSUM	0.596	1.2145	0.2749	0.5292	1		CD4_POSITIVE_ALPHA_BETA_T_CELL_DIFFERENTIATION	0.5333	1.4081	0.0969	0.3018	1
MUTISM	0.351	1.2147	0.227	0.5292	1		ETHER_METABOLIC_PROCESS	0.5055	1.4091	0.0701	0.3018	1
HYPERKERATOSIS	0.2728	1.2152	0.113	0.5292	1		SOMATIC_RECOMBINATION_OF_IMMUNOGLOBULIN_GENE_SEGMENTS	0.4503	1.4094	0.096	0.3018	1
ABNORMALITY_OF_THE_ILIUM	0.3408	1.2138	0.2015	0.5294	1		CELLULAR_RESPONSE_TO_CARBOHYDRATE_STIMULUS	0.315	1.4065	0.0163	0.3019	1
JOINT_CONTRACTURES_INVOLVING_THE_JOINTS_OF_THE_FEET	0.4501	1.214	0.2261	0.5296	1		BIOLOGICAL_ADHESION	0.4077	1.4072	0.0492	0.3019	1
ECTOPIA_PUPILLAE	0.4751	1.21	0.2531	0.5366	1		VASCULAR_ENDOTHELIAL_CELL_PROLIFERATION	0.5865	1.4083	0.0878	0.3019	1
ABNORMAL_SCALP_MORPHOLOGY	0.2657	1.2102	0.182	0.5368	1		POSITIVE_REGULATION_OF_DNA_REPAIR	0.3712	1.4092	0.0686	0.3019	1
PES_VALGUS	0.4417	1.2104	0.2471	0.5368	1		PROTEIN_LOCALIZATION_TO_CHROMOSOME	0.4225	1.4068	0.1578	0.302	1
ABNORMALITY_OF_THE_PERIORBITAL_REGION	0.2891	1.2091	0.1765	0.5376	1		MONOCYTE_CHEMOTAXIS	0.6117	1.4081	0.0713	0.302	1
CONSTITUTIONAL_SYMPTOM	0.249	1.2091	0.0688	0.5381	1		REGULATION_OF_RESPONSE_TO_DNA_DAMAGE_STIMULUS	0.3456	1.4084	0.0857	0.3021	1
APLASIA_HYPOPLASIA_OF_THE_DISTAL_PHALANX_OF_THE_5TH_TOE	0.5038	1.2086	0.2465	0.5382	1		MACROPHAGE_FUSION	0.738	1.4086	0.0588	0.3021	1
SHALLOW_ORBITS	0.4346	1.208	0.2431	0.5392	1		CELLULAR_RESPONSE_TO_BIOTIC_STIMULUS	0.5946	1.7336	0	0.3021	0.982
ABNORMAL_PLATELET_MEMBRANE_PROTEIN_EXPRESSION	0.6054	1.2077	0.264	0.5393	1		MACROPINOCYTOSIS	0.7545	1.4065	0.0894	0.3022	1
POSITIONAL_FOOT_DEFORMITY	0.2818	1.2059	0.1677	0.5412	1		REGULATION_OF_DENDRITIC_CELL_ANTIGEN_PROCESSING_AND_PRESENTATION	0.8647	1.4084	0.0291	0.3023	1
UNILATERAL_RENAL_AGENESIS	0.3189	1.2063	0.2238	0.5413	1		TOLL_LIKE_RECEPTOR_SIGNALING_PATHWAY	0.6221	1.7316	0.002	0.3023	0.985
ABNORMAL_URETER_PHYSIOLOGY	0.2724	1.2065	0.1776	0.5414	1		POSITIVE_REGULATION_OF_TOLL_LIKE_RECEPTOR_SIGNALING_PATHWAY	0.6855	1.4051	0.071	0.3031	1
LACK_OF_T_CELL_FUNCTION	0.5392	1.2059	0.2564	0.5417	1		REGULATION_OF_VIRAL_INDUCED_CYTOPLASMIC_PATTERN_RECOGNITION_RECEPTOR_SIGNALING_PATHWAY	0.5251	1.4058	0.072	0.3031	1
ENDOCARDIAL_FIBROSIS	0.503	1.2041	0.259	0.5443	1		NEGATIVE_REGULATION_OF_NUCLEAR_DIVISION	0.4308	1.4052	0.1004	0.3032	1
MICROCYTIC_ANEMIA	0.3996	1.2041	0.2064	0.5447	1		RESPONSE_TO_SALT	0.5184	1.4054	0.0982	0.3032	1
PROTEIN_LOSING_ENTEROPATHY	0.543	1.203	0.2436	0.5458	1		COTRANSLATIONAL_PROTEIN_TARGETING_TO_MEMBRANE	0.3975	1.4054	0.1379	0.3035	1
ABNORMAL_LUMBAR_SPINE_MORPHOLOGY	0.4117	1.2032	0.248	0.5459	1		NEUTROPHIL_MEDIATED_KILLING_OF_SYMBIONT_CELL	0.6971	1.4054	0.0926	0.3037	1
APLASIA_HYPOPLASIA_OF_THE_EARLOBES	0.3483	1.2026	0.2161	0.546	1		REGULATION_OF_INTRACELLULAR_SIGNAL_TRANSDUCTION	0.3218	1.4037	0.0407	0.3042	1
IRON_DEFICIENCY_ANEMIA	0.4489	1.2019	0.2098	0.5472	1		NEGATIVE_REGULATION_OF_INFLAMMATORY_RESPONSE_TO_ANTIGENIC_STIMULUS	0.6766	1.404	0.0904	0.3042	1
SHAGREEN_PATCH	0.5433	1.1998	0.269	0.5497	1		POSITIVE_REGULATION_OF_DEVELOPMENTAL_PIGMENTATION	0.7357	1.4038	0.0706	0.3045	1
ABNORMAL_EYELID_MORPHOLOGY	0.2415	1.2002	0.1531	0.55	1		HETEROTYPIC_CELL_CELL_ADHESION	0.5493	1.404	0.0847	0.3045	1
ABNORMAL_SUBCLAVIAN_ARTERY_MORPHOLOGY	0.5675	1.1999	0.2202	0.5502	1		POSITIVE_REGULATION_OF_MACROPHAGE_CYTOKINE_PRODUCTION	0.7304	1.4042	0.0655	0.3046	1
ABNORMAL_VASCULAR_PHYSIOLOGY	0.3199	1.2003	0.188	0.5504	1		DNA_REPLICATION_INDEPENDENT_NUCLEOSOME_ORGANIZATION	0.4862	1.4043	0.0745	0.3047	1
ABNORMAL_VASCULAR_MORPHOLOGY	0.2694	1.1993	0.152	0.5505	1		FEVER_GENERATION	0.6645	1.4028	0.0933	0.3058	1
PES_PLANUS	0.2816	1.1981	0.1944	0.5521	1		I_KAPPAB_PHOSPHORYLATION	0.6096	1.402	0.099	0.3059	1
SKELETAL_MYOPATHY	0.5905	1.1982	0.3056	0.5525	1		REGULATION_OF_T_CELL_MIGRATION	0.599	1.4021	0.0593	0.3059	1
INTRAALVEOLAR_PHOSPHOLIPID_ACCUMULATION	0.5658	1.1972	0.2561	0.5531	1		NEGATIVE_REGULATION_OF_ARP2_3_COMPLEX_MEDIATED_ACTIN_NUCLEATION	0.6459	1.4023	0.0667	0.3059	1
HYPOPLASTIC_DERMOEPIDERMAL_HEMIDESMOSOMES	0.692	1.1969	0.2869	0.5532	1		REGULATION_OF_ACTIVATION_OF_JANUS_KINASE_ACTIVITY	0.6414	1.4025	0.0855	0.3059	1
UPPER_LIMB_ASYMMETRY	0.4297	1.1974	0.2509	0.5533	1		ALPHA_BETA_T_CELL_PROLIFERATION	0.6076	1.4026	0.0982	0.3059	1
ABNORMALITY_OF_FRONTAL_SINUS	0.5361	1.1964	0.2677	0.5538	1		POSITIVE_REGULATION_OF_IMMUNE_RESPONSE	0.5791	1.7347	0.002	0.3059	0.982
ABNORMALITY_OF_THE_PLANTAR_SKIN_OF_FOOT	0.3106	1.1957	0.1469	0.5545	1		REGULATION_OF_NEURON_MATURATION	0.5584	1.4004	0.0877	0.3073	1
ABNORMALITY_OF_FACIAL_ADIPOSE_TISSUE	0.4877	1.1953	0.2929	0.5548	1		POSITIVE_REGULATION_OF_NMDA_GLUTAMATE_RECEPTOR_ACTIVITY	0.7519	1.4006	0.0791	0.3073	1
TRICUSPID_ATRESIA	0.4587	1.1957	0.2703	0.555	1		REGULATION_OF_PLATELET_ACTIVATION	0.5443	1.4012	0.0705	0.3074	1
UNEXPLAINED_FEVERS	0.47	1.1941	0.2484	0.5571	1		TRANSFORMING_GROWTH_FACTOR_BETA2_PRODUCTION	0.6946	1.4007	0.0754	0.3075	1
ABNORMAL_EYEBROW_MORPHOLOGY	0.2626	1.1935	0.1976	0.5572	1		POSITIVE_REGULATION_OF_CELL_AGING	0.4617	1.4002	0.0787	0.3076	1
UNDETECTABLE_LIGHT_AND_DARK_ADAPTED_ELECTRORETINOGRAM	0.5577	1.1938	0.2946	0.5573	1		NEUTROPHIL_MEDIATED_KILLING_OF_GRAM_NEGATIVE_BACTERIUM	0.7528	1.4007	0.0976	0.3077	1
PREMATURE_OVARIAN_INSUFFICIENCY	0.3018	1.1909	0.1885	0.5599	1		POSITIVE_REGULATION_OF_ANTIGEN_RECEPTOR_MEDIATED_SIGNALING_PATHWAY	0.7441	1.4008	0.0911	0.3079	1
BONE_MARROW_HYPERCELLULARITY	0.4092	1.1903	0.244	0.5602	1		ISOTYPE_SWITCHING_TO_IGG_ISOTYPES	0.6465	1.3998	0.1069	0.308	1
ABNORMALITY_OF_SUBCUTANEOUS_FAT_TISSUE	0.3846	1.19	0.2604	0.5603	1		CELL_ADHESION_MEDIATED_BY_INTEGRIN	0.5595	1.3975	0.0922	0.3094	1
ARNOLD_CHIARI_MALFORMATION	0.3285	1.1905	0.2247	0.5604	1		CEREBELLAR_GRANULAR_LAYER_MORPHOGENESIS	0.7312	1.3975	0.0784	0.3097	1
SENSORY_NEUROPATHY	0.299	1.1909	0.2117	0.5605	1		TOLERANCE_INDUCTION	0.6429	1.3976	0.0904	0.3098	1
BROAD_METATARSAL	0.5199	1.1911	0.2948	0.5607	1		DNA_INTEGRITY_CHECKPOINT	0.3373	1.3977	0.0775	0.31	1
ABNORMALLY_FOLDED_HELIX	0.3971	1.189	0.2218	0.561	1		MULTICELLULAR_ORGANISMAL_HOMEOSTASIS	0.3275	1.3978	0.0041	0.3101	1
ABNORMAL_T_CELL_ACTIVATION	0.5135	1.1912	0.2432	0.561	1		BIOLOGICAL_PROCESS_INVOLVED_IN_INTRASPECIES_INTERACTION_BETWEEN_ORGANISMS	0.4417	1.3979	0.0733	0.3102	1
ABNORMAL_ENERGY_EXPENDITURE	0.5016	1.1892	0.2638	0.5612	1		CELL_MATURATION	0.3687	1.3964	0.0102	0.3103	1
CHRONIC_RHINITIS	0.3847	1.1913	0.2247	0.5612	1		DIRECT_OSSIFICATION	0.7874	1.3966	0.0616	0.3103	1
ABNORMALITY_OF_MACULAR_PIGMENTATION	0.4064	1.1915	0.1904	0.5613	1		GERMINAL_CENTER_FORMATION	0.7633	1.3965	0.069	0.3104	1
CEPHALOHEMATOMA	0.5804	1.1881	0.2541	0.5616	1		DNA_GEOMETRIC_CHANGE	0.3668	1.3979	0.1109	0.3105	1
LACK_OF_INSIGHT	0.5231	1.1893	0.2727	0.5616	1		POSITIVE_REGULATION_OF_CELL_DIFFERENTIATION	0.3598	1.3981	0.0389	0.3105	1
ABNORMAL_HAIR_LABORATORY_EXAMINATION	0.362	1.1881	0.2022	0.562	1		REGULATION_OF_HEAT_GENERATION	0.6981	1.3967	0.0822	0.3106	1
NARROW_MOUTH	0.3064	1.1882	0.2079	0.5625	1		WNT_SIGNALING_PATHWAY_INVOLVED_IN_MIDBRAIN_DOPAMINERGIC_NEURON_DIFFERENTIATION	0.5626	1.3984	0.1034	0.3106	1
ABNORMAL_FORM_OF_THE_VERTEBRAL_BODIES	0.284	1.1874	0.1875	0.5628	1		REGULATION_OF_SKELETAL_MUSCLE_TISSUE_GROWTH	0.6036	1.3967	0.0871	0.3107	1
ABNORMALITY_OF_THE_UVULA	0.2877	1.1869	0.1996	0.5633	1		NEGATIVE_REGULATION_OF_MICROGLIAL_CELL_ACTIVATION	0.8254	1.3983	0.0674	0.3107	1
DECREASED_MEAN_CORPUSCULAR_HEMOGLOBIN_CONCENTRATION	0.6808	1.1866	0.2724	0.5635	1		BONE_TRABECULA_FORMATION	0.7173	1.3981	0.0776	0.3108	1
APLASIA_HYPOPLASIA_OF_THE_BLADDER	0.5072	1.1856	0.297	0.5653	1		NEGATIVE_REGULATION_OF_RESPONSE_TO_BIOTIC_STIMULUS	0.4313	1.3957	0.0763	0.3111	1
HOARSE_CRY	0.5186	1.1847	0.2676	0.5669	1		DETECTION_OF_BIOTIC_STIMULUS	0.5975	1.3957	0.1098	0.3114	1
LIMITED_ELBOW_EXTENSION	0.385	1.1837	0.2428	0.5686	1		HOMOLOGOUS_RECOMBINATION	0.4989	1.7355	0.0079	0.3114	0.982
ABNORMAL_VERTEBRAL_MORPHOLOGY	0.2598	1.1831	0.1537	0.5693	1		NEGATIVE_REGULATION_OF_SYNAPSE_ASSEMBLY	0.7417	1.3952	0.1002	0.3118	1
