# Supplementary material for: Identifying Aging-Related Biomarkers and Immune Infiltration Features in Diabetic Nephropathy Using Integrative Bioinformatics Approaches and Machine-Learning Strategies
Source: Biomedicines. 2023 Sep 4;11(9):2454. doi: 10.3390/biomedicines11092454 (PMC10525809; doi:10.3390/biomedicines11092454)
Supplement: Supplementary file 1 [file biomedicines-11-02454-s001.zip › Supplementary Table S23.xlsx]

## Sheet: Sheet1
The results of Human phenotype ontology enrichment analyses for VCAM1							The results of GO enrichment analyses for VCAM1							The results of KEGG enrichment analyses for VCAM1
Term	ES	NES	pvalue	FDR	FWER		Term	ES	NES	pvalue	FDR	FWER		Term	ES	NES	pvalue	FDR	FWER
RECURRENT_PNEUMONIA	0.5829	1.5656	0.053	0.1991	1		LEUKOCYTE_DIFFERENTIATION	0.5429	1.6839	0	0.0964	0.997		T_CELL_RECEPTOR_SIGNALING_PATHWAY	0.5503	1.6777	0.0078	0.0855	0.378
ABNORMAL_ADIPOSE_TISSUE_MORPHOLOGY	0.3862	1.5661	0.002	0.1995	1		LYMPHOCYTE_ACTIVATION_INVOLVED_IN_IMMUNE_RESPONSE	0.5641	1.6841	0.0061	0.0965	0.997		NOD_LIKE_RECEPTOR_SIGNALING_PATHWAY	0.6867	1.6897	0.0039	0.0864	0.353
UVEITIS	0.6145	1.5656	0.0423	0.1998	1		OSTEOCLAST_DEVELOPMENT	0.8055	1.6962	0.004	0.0966	0.993		NATURAL_KILLER_CELL_MEDIATED_CYTOTOXICITY	0.5989	1.7076	0	0.0938	0.308
MENINGITIS	0.6777	1.5661	0.0166	0.2002	1		LEUKOCYTE_MIGRATION	0.5651	1.6845	0	0.0967	0.996		TOLL_LIKE_RECEPTOR_SIGNALING_PATHWAY	0.5793	1.6903	0.0019	0.0978	0.351
ABNORMALITY_OF_THE_PULMONARY_VASCULATURE	0.4305	1.5676	0.0141	0.2003	1		APOPTOTIC_CELL_CLEARANCE	0.6278	1.6842	0	0.0968	0.997		PRION_DISEASES	0.5984	1.5997	0.0155	0.1041	0.642
ATROPHY_DEGENERATION_INVOLVING_THE_CAUDATE_NUCLEUS	0.6609	1.5664	0.0201	0.2004	1		PHOSPHATIDYLSERINE_ACYL_CHAIN_REMODELING	0.5932	1.6831	0.0097	0.0969	0.997		LEUKOCYTE_TRANSENDOTHELIAL_MIGRATION	0.5878	1.7137	0.002	0.1051	0.294
BASAL_CELL_CARCINOMA	0.4443	1.5638	0.0183	0.2008	1		CELLULAR_RESPONSE_TO_ABIOTIC_STIMULUS	0.3805	1.6862	0	0.0969	0.996		PATHOGENIC_ESCHERICHIA_COLI_INFECTION	0.5776	1.5879	0.0157	0.1056	0.672
PROSTATE_NEOPLASM	0.4753	1.5665	0.0275	0.2009	1		NEGATIVE_REGULATION_OF_LYMPHOCYTE_ACTIVATION	0.6092	1.6963	0.002	0.0969	0.993		SYSTEMIC_LUPUS_ERYTHEMATOSUS	0.7783	1.5907	0.002	0.107	0.668
ABNORMAL_PULMONARY_THORACIC_IMAGING_FINDING	0.5909	1.6269	0.0165	0.2009	0.999		POSITIVE_REGULATION_OF_STRESS_FIBER_ASSEMBLY	0.4712	1.7016	0	0.097	0.992		AMYOTROPHIC_LATERAL_SCLEROSIS_ALS	0.518	1.7299	0	0.1071	0.259
LONG_NOSE	0.5666	1.5677	0.0369	0.201	1		GLIAL_CELL_DIFFERENTIATION	0.4317	1.7054	0	0.097	0.992		VIRAL_MYOCARDITIS	0.6245	1.6008	0.0136	0.109	0.639
STIFF_SKIN	0.7843	1.568	0.0079	0.201	1		LOCALIZATION_WITHIN_MEMBRANE	0.4949	1.6828	0.0063	0.0971	0.997		B_CELL_RECEPTOR_SIGNALING_PATHWAY	0.5805	1.63	0.008	0.1109	0.537
RECURRENT_RESPIRATORY_INFECTIONS	0.4087	1.5879	0.0128	0.201	1		ENTRY_OF_BACTERIUM_INTO_HOST_CELL	0.6912	1.6845	0.0163	0.0971	0.996		CYTOSOLIC_DNA_SENSING_PATHWAY	0.6215	1.6381	0.0077	0.1115	0.515
PARTIAL_AGENESIS_OF_THE_CORPUS_CALLOSUM	0.4536	1.5892	0.0196	0.201	1		POSITIVE_REGULATION_OF_CELL_POPULATION_PROLIFERATION	0.4625	1.6849	0	0.0971	0.996		ECM_RECEPTOR_INTERACTION	0.6228	1.604	0.0074	0.1125	0.629
DEFORMED_TARSAL_BONES	0.7542	1.6275	0	0.201	0.999		POSITIVE_REGULATION_OF_MYELINATION	0.6413	1.6852	0.0021	0.0971	0.996		FOCAL_ADHESION	0.4584	1.605	0.0134	0.1186	0.626
ABNORMAL_PLATELET_AGGREGATION	0.6608	1.5641	0.0126	0.2011	1		DNA_DEMETHYLATION	0.6658	1.702	0.0021	0.0971	0.992		LONG_TERM_DEPRESSION	0.41	1.5693	0.0215	0.1204	0.718
B_LYMPHOCYTOPENIA	0.6851	1.5668	0.0397	0.2011	1		CELL_KILLING	0.622	1.6945	0.0041	0.0972	0.993		GAP_JUNCTION	0.477	1.6393	0.0019	0.121	0.512
MACULAR_PURPURA	0.4733	1.5683	0.0146	0.2012	1		REGULATION_OF_ADAPTIVE_IMMUNE_RESPONSE	0.6263	1.695	0.002	0.0972	0.993		CELL_ADHESION_MOLECULES_CAMS	0.6279	1.6096	0.0095	0.1212	0.614
ABNORMALITY_OF_TEMPERATURE_REGULATION	0.3921	1.5887	0.0083	0.2012	1		HUMORAL_IMMUNE_RESPONSE	0.6593	1.6964	0	0.0972	0.993		HEMATOPOIETIC_CELL_LINEAGE	0.6492	1.5519	0.0134	0.1232	0.769
COLITIS	0.5407	1.5882	0.012	0.2013	1		CELLULAR_RESPONSE_TO_LIGHT_STIMULUS	0.3757	1.7027	0.002	0.0972	0.992		CHEMOKINE_SIGNALING_PATHWAY	0.6303	1.7394	0	0.1242	0.233
AUTOIMMUNITY	0.5511	1.5686	0.0279	0.2014	1		CELLULAR_RESPONSE_TO_UV	0.4638	1.7044	0	0.0972	0.992		INTESTINAL_IMMUNE_NETWORK_FOR_IGA_PRODUCTION	0.7595	1.5541	0.002	0.1264	0.767
ABNORMAL_STOMACH_MORPHOLOGY	0.3941	1.6254	0	0.2014	0.999		TOLL_LIKE_RECEPTOR_SIGNALING_PATHWAY	0.6061	1.6862	0.0098	0.0973	0.996		CYTOKINE_CYTOKINE_RECEPTOR_INTERACTION	0.5738	1.6104	0.0076	0.1294	0.611
DECREASED_LYMPHOCYTE_APOPTOSIS	0.8195	1.5631	0.0147	0.2015	1		NEGATIVE_REGULATION_OF_TYPE_I_INTERFERON_PRODUCTION	0.5655	1.6954	0.008	0.0973	0.993		LEISHMANIA_INFECTION	0.6959	1.5546	0.0203	0.1314	0.764
LACK_OF_SKIN_ELASTICITY	0.4939	1.6278	0.0158	0.2016	0.999		AMELOGENESIS	0.6568	1.6864	0.0127	0.0974	0.996		ANTIGEN_PROCESSING_AND_PRESENTATION	0.5438	1.5154	0.0439	0.1532	0.862
SOFT_SKIN	0.5863	1.5687	0.0162	0.2017	1		MOTOR_NEURON_APOPTOTIC_PROCESS	0.65	1.7054	0.0177	0.0974	0.992		P53_SIGNALING_PATHWAY	0.5087	1.5233	0.0291	0.1547	0.847
DECREASED_LEVEL_OF_GABA_IN_SERUM	0.7754	1.5892	0.0184	0.2019	1		POSITIVE_REGULATION_OF_ENDOTHELIAL_CELL_APOPTOTIC_PROCESS	0.7055	1.6853	0.002	0.0975	0.996		AUTOIMMUNE_THYROID_DISEASE	0.6796	1.5181	0.0335	0.1555	0.856
ACUTE_PHASE_RESPONSE	0.5596	1.5968	0.0207	0.2021	1		REGULATION_OF_EXTRINSIC_APOPTOTIC_SIGNALING_PATHWAY	0.4759	1.6917	0.002	0.0975	0.994		ASTHMA	0.7595	1.4911	0.0193	0.1581	0.903
ABNORMAL_LUNG_MORPHOLOGY	0.3741	1.5688	0.0041	0.2024	1		REGULATION_OF_TUMOR_NECROSIS_FACTOR_MEDIATED_SIGNALING_PATHWAY	0.5705	1.6966	0	0.0975	0.993		ALLOGRAFT_REJECTION	0.7525	1.4979	0.012	0.1601	0.893
LONG_TOE	0.5912	1.6293	0.0062	0.2025	0.999		TUMOR_NECROSIS_FACTOR_SUPERFAMILY_CYTOKINE_PRODUCTION	0.6299	1.698	0.002	0.0975	0.993		APOPTOSIS	0.3968	1.4753	0.022	0.1602	0.926
ACROCYANOSIS	0.7226	1.6255	0.0042	0.2026	0.999		NEGATIVE_REGULATION_OF_PRI_MIRNA_TRANSCRIPTION_BY_RNA_POLYMERASE_II	0.6336	1.7021	0.0084	0.0975	0.992		PRIMARY_IMMUNODEFICIENCY	0.7507	1.5017	0.0156	0.1606	0.886
JOINT_HYPERFLEXIBILITY	0.4367	1.6299	0.004	0.2026	0.999		REGULATION_OF_VIRAL_LIFE_CYCLE	0.551	1.7045	0	0.0975	0.992		RIBOSOME	0.5105	1.4922	0.1303	0.162	0.901
ABNORMAL_CERVICAL_CURVATURE	0.8015	1.5893	0.0079	0.2027	1		POSITIVE_REGULATION_OF_DEFENSE_RESPONSE	0.535	1.7028	0.0041	0.0976	0.992		GRAFT_VERSUS_HOST_DISEASE	0.7454	1.5038	0.0177	0.1632	0.88
PLEURAL_EFFUSION	0.5624	1.6199	0.0101	0.2027	0.999		SUPEROXIDE_ANION_GENERATION	0.6668	1.6924	0.0082	0.0977	0.994		PATHWAYS_IN_CANCER	0.3644	1.4755	0.0174	0.1644	0.926
PERIFOVEAL_RING_OF_HYPERAUTOFLUORESCENCE	0.7987	1.6229	0.0062	0.2027	0.999		POSITIVE_REGULATION_OF_B_CELL_ACTIVATION	0.6622	1.6967	0	0.0977	0.993		SMALL_CELL_LUNG_CANCER	0.4452	1.4784	0.0447	0.1652	0.923
HEMOLYTIC_ANEMIA	0.5078	1.6286	0.0102	0.2027	0.999		NEGATIVE_REGULATION_BY_HOST_OF_VIRAL_PROCESS	0.8084	1.6982	0.002	0.0977	0.993		TYPE_I_DIABETES_MELLITUS	0.7063	1.4821	0.0343	0.1658	0.92
HEPATOSPLENOMEGALY	0.4957	1.5959	0.0063	0.2029	1		LYMPHOCYTE_APOPTOTIC_PROCESS	0.6089	1.6987	0.0081	0.0977	0.993		ABC_TRANSPORTERS	0.4647	1.4539	0.0828	0.1746	0.942
ORAL_ULCER	0.6917	1.562	0.0445	0.203	1		POSITIVE_REGULATION_OF_MULTI_ORGANISM_PROCESS	0.697	1.6864	0.0021	0.0978	0.996		JAK_STAT_SIGNALING_PATHWAY	0.4263	1.4588	0.0583	0.1771	0.939
RECURRENT_BACTERIAL_SKIN_INFECTIONS	0.7718	1.5689	0.0127	0.203	1		DENDRITIC_CELL_DIFFERENTIATION	0.6404	1.6918	0	0.0978	0.994		COMPLEMENT_AND_COAGULATION_CASCADES	0.5495	1.455	0.0187	0.1773	0.941
KYPHOSIS	0.336	1.5866	0.002	0.203	1		REGULATION_OF_JNK_CASCADE	0.4722	1.6932	0.0021	0.0978	0.993		FC_GAMMA_R_MEDIATED_PHAGOCYTOSIS	0.5673	1.7434	0	0.1794	0.225
FOLLICULAR_HYPERKERATOSIS	0.574	1.59	0.0242	0.203	1		REGULATION_OF_CELL_KILLING	0.6579	1.7055	0.0041	0.0978	0.992		CELL_CYCLE	0.4219	1.4265	0.0792	0.2001	0.963
RECURRENT_VIRAL_INFECTIONS	0.6328	1.5969	0.0147	0.203	1		POSITIVE_REGULATION_OF_STRESS_ACTIVATED_PROTEIN_KINASE_SIGNALING_CASCADE	0.5337	1.6926	0.0021	0.0979	0.994		WNT_SIGNALING_PATHWAY	0.3706	1.4275	0.0447	0.2036	0.963
ABNORMALITY_OF_THE_PULMONARY_ARTERY	0.4887	1.6278	0.0101	0.203	0.999		MONONUCLEAR_CELL_MIGRATION	0.626	1.697	0	0.0979	0.993		GNRH_SIGNALING_PATHWAY	0.349	1.4183	0.0413	0.2067	0.972
ASTIGMATISM	0.3891	1.5695	0.0204	0.2031	1		REGULATION_OF_COMPLEMENT_ACTIVATION	0.7372	1.7072	0.002	0.0979	0.99		NEUROTROPHIN_SIGNALING_PATHWAY	0.304	1.3911	0.0528	0.2417	0.987
ABNORMAL_SERUM_INTERFERON_LEVEL	0.8288	1.5699	0.0143	0.2032	1		PATTERN_RECOGNITION_RECEPTOR_SIGNALING_PATHWAY	0.5671	1.7058	0.0098	0.098	0.992		ETHER_LIPID_METABOLISM	0.4613	1.386	0.0951	0.2444	0.987
APLASIA_HYPOPLASIA_INVOLVING_THE_VERTEBRAL_COLUMN	0.4653	1.586	0.0182	0.2032	1		MYELOID_DENDRITIC_CELL_ACTIVATION	0.7178	1.6866	0	0.0981	0.996		RIG_I_LIKE_RECEPTOR_SIGNALING_PATHWAY	0.382	1.3569	0.098	0.2843	0.992
BLOODY_DIARRHEA	0.5354	1.5972	0.0122	0.2032	1		REGULATION_OF_PEPTIDASE_ACTIVITY	0.458	1.6868	0.002	0.0981	0.996		EPITHELIAL_CELL_SIGNALING_IN_HELICOBACTER_PYLORI_INFECTION	0.4063	1.3465	0.0929	0.2954	0.993
GENU_VALGUM	0.431	1.5977	0.01	0.2032	1		NEGATIVE_REGULATION_OF_IMMUNE_SYSTEM_PROCESS	0.5363	1.6909	0.002	0.0981	0.994		FC_EPSILON_RI_SIGNALING_PATHWAY	0.5173	1.7522	0.002	0.3187	0.203
CLUBBING_OF_FINGERS	0.521	1.6207	0.006	0.2033	0.999		RESPONSE_TO_INTERFERON_GAMMA	0.5983	1.7028	0.008	0.0981	0.992		VEGF_SIGNALING_PATHWAY	0.3222	1.298	0.0915	0.3691	0.997
PULMONARY_INFILTRATES	0.5968	1.5903	0.0285	0.2034	1		LYMPHOCYTE_CHEMOTAXIS	0.7604	1.6926	0	0.0982	0.994		BLADDER_CANCER	0.3999	1.2922	0.1226	0.3725	0.997
ABNORMALITY_OF_THE_LYMPHATIC_SYSTEM	0.4026	1.5986	0.0063	0.2034	1		SINGLE_STRANDED_VIRAL_RNA_REPLICATION_VIA_DOUBLE_STRANDED_DNA_INTERMEDIATE	0.8012	1.6933	0	0.0982	0.993		CIRCADIAN_RHYTHM_MAMMAL	0.5432	1.2483	0.1945	0.4389	1
ABNORMAL_INTESTINE_MORPHOLOGY	0.3816	1.6219	0.0021	0.2034	0.999		CELL_ACTIVATION_INVOLVED_IN_IMMUNE_RESPONSE	0.502	1.6987	0.006	0.0982	0.993		TAURINE_AND_HYPOTAURINE_METABOLISM	0.5887	1.2518	0.2224	0.4418	0.999
INCREASED_CIRCULATING_IGG_LEVEL	0.7439	1.569	0.0103	0.2035	1		POSITIVE_REGULATION_OF_LEUKOCYTE_MIGRATION	0.6073	1.7003	0	0.0982	0.992		TGF_BETA_SIGNALING_PATHWAY	0.3526	1.242	0.1759	0.443	1
BRUISING_SUSCEPTIBILITY	0.4855	1.5893	0.0166	0.2036	1		DEFENSE_RESPONSE_TO_VIRUS	0.5697	1.7073	0.004	0.0982	0.99		MELANOGENESIS	0.334	1.2316	0.1283	0.4532	1
DECREASED_CIRCULATING_LEVEL_OF_SPECIFIC_ANTIBODY	0.6916	1.595	0.0247	0.2036	1		POSITIVE_REGULATION_OF_CELL_ADHESION	0.5182	1.697	0.0021	0.0983	0.993		O_GLYCAN_BIOSYNTHESIS	0.5147	1.1949	0.2757	0.4619	1
ANKLE_FLEXION_CONTRACTURE	0.4544	1.6231	0.0204	0.2036	0.999		CALCIUM_MEDIATED_SIGNALING_USING_INTRACELLULAR_CALCIUM_SOURCE	0.637	1.706	0.0021	0.0983	0.992		PURINE_METABOLISM	0.2676	1.1983	0.1621	0.4634	1
BROAD_DISTAL_PHALANX_OF_FINGER	0.5438	1.5701	0.037	0.2037	1		REGULATION_OF_KILLING_OF_CELLS_OF_OTHER_ORGANISM	0.7374	1.6873	0.0061	0.0984	0.996		GLYCOSAMINOGLYCAN_BIOSYNTHESIS_CHONDROITIN_SULFATE	0.5577	1.2006	0.2558	0.4675	1
ABNORMAL_BLEEDING	0.394	1.5783	0.0082	0.2038	1		MYELOID_LEUKOCYTE_ACTIVATION	0.5138	1.6902	0.006	0.0984	0.994		ALPHA_LINOLENIC_ACID_METABOLISM	0.4769	1.2167	0.2318	0.4726	1
PORENCEPHALIC_CYST	0.7017	1.62	0.0099	0.2038	0.999		NEGATIVE_REGULATION_OF_EXTRINSIC_APOPTOTIC_SIGNALING_PATHWAY_VIA_DEATH_DOMAIN_RECEPTORS	0.6437	1.703	0.008	0.0984	0.992		PROGESTERONE_MEDIATED_OOCYTE_MATURATION	0.2965	1.2012	0.1706	0.4746	1
ABNORMAL_ORAL_FRENULUM_MORPHOLOGY	0.5129	1.63	0.0159	0.2038	0.999		BONE_CELL_DEVELOPMENT	0.6985	1.6868	0	0.0985	0.996		ARACHIDONIC_ACID_METABOLISM	0.4103	1.2057	0.1766	0.475	1
NEONATAL_ALLOIMMUNE_THROMBOCYTOPENIA	0.7328	1.5704	0.0165	0.204	1		NEGATIVE_REGULATION_OF_DNA_DAMAGE_RESPONSE_SIGNAL_TRANSDUCTION_BY_P53_CLASS_MEDIATOR	0.6751	1.6876	0.0199	0.0985	0.996		REGULATION_OF_ACTIN_CYTOSKELETON	0.299	1.1791	0.2222	0.4818	1
PULMONARY_EMBOLISM	0.5574	1.5835	0.0167	0.204	1		STRESS_ACTIVATED_PROTEIN_KINASE_SIGNALING_CASCADE	0.4307	1.7062	0.0021	0.0985	0.992		MAPK_SIGNALING_PATHWAY	0.3046	1.2059	0.1693	0.4833	1
ANTINEUTROPHIL_ANTIBODY_POSITIVITY	0.683	1.5904	0.0214	0.204	1		NEGATIVE_REGULATION_OF_BONE_RESORPTION	0.7713	1.7075	0	0.0985	0.99		COLORECTAL_CANCER	0.3233	1.1614	0.2305	0.5059	1
NEUROINFLAMMATION	0.7399	1.5978	0.0126	0.204	1		MATURATION_OF_SSU_RRNA_FROM_TRICISTRONIC_RRNA_TRANSCRIPT_SSU_RRNA_5_8S_RRNA_LSU_RRNA	0.5069	1.6987	0.0118	0.0986	0.993		CHRONIC_MYELOID_LEUKEMIA	0.3105	1.1536	0.2625	0.5123	1
CAUDATE_ATROPHY	0.7356	1.5988	0.0101	0.204	1		NEGATIVE_REGULATION_OF_INTRINSIC_APOPTOTIC_SIGNALING_PATHWAY_IN_RESPONSE_TO_DNA_DAMAGE	0.6443	1.7095	0.0061	0.0986	0.99		THYROID_CANCER	0.3538	1.1336	0.2922	0.542	1
PERSONALITY_CHANGES	0.4659	1.579	0.0194	0.2042	1		POSITIVE_REGULATION_OF_MONONUCLEAR_CELL_MIGRATION	0.6849	1.7098	0	0.0986	0.99		ACUTE_MYELOID_LEUKEMIA	0.3214	1.1183	0.2901	0.5444	1
ABNORMAL_MITRAL_VALVE_PHYSIOLOGY	0.4565	1.5992	0.0061	0.2042	1		B_CELL_MEDIATED_IMMUNITY	0.6731	1.7133	0	0.0987	0.987		OOCYTE_MEIOSIS	0.2652	1.1257	0.274	0.5477	1
ABNORMAL_TRICUSPID_VALVE_PHYSIOLOGY	0.4175	1.5838	0.0248	0.2043	1		POSITIVE_REGULATION_OF_ACTIN_FILAMENT_BUNDLE_ASSEMBLY	0.4924	1.6877	0.004	0.0988	0.996		DNA_REPLICATION	0.3884	1.1205	0.3263	0.549	1
ABNORMAL_BILIARY_TRACT_MORPHOLOGY	0.4135	1.6209	0.0083	0.2043	0.999		B_CELL_ACTIVATION	0.6232	1.7077	0.002	0.0988	0.99		TIGHT_JUNCTION	0.2799	1.0662	0.3564	0.5884	1
LONG_EYELASHES	0.3937	1.5785	0.0413	0.2044	1		POSITIVE_REGULATION_OF_ERK1_AND_ERK2_CASCADE	0.5293	1.7081	0	0.0988	0.99		OTHER_GLYCAN_DEGRADATION	0.4249	1.0564	0.4227	0.5905	1
ABNORMALITY_OF_THE_MIDDLE_EAR	0.3841	1.6233	0.0082	0.2044	0.999		REGULATION_OF_LEUKOCYTE_MEDIATED_IMMUNITY	0.6045	1.7085	0	0.0988	0.99		LYSOSOME	0.3003	1.0676	0.3593	0.5942	1
ABNORMAL_SCALP_MORPHOLOGY	0.3477	1.5704	0.0042	0.2046	1		POSITIVE_REGULATION_OF_ERYTHROCYTE_DIFFERENTIATION	0.6147	1.7101	0.0061	0.0988	0.99		VIBRIO_CHOLERAE_INFECTION	0.2883	1.0723	0.3611	0.5942	1
ABNORMAL_T_CELL_SUBSET_DISTRIBUTION	0.6472	1.5754	0.0245	0.2046	1		REGULATION_OF_B_CELL_ACTIVATION	0.6826	1.6989	0.002	0.0989	0.992		NEUROACTIVE_LIGAND_RECEPTOR_INTERACTION	0.37	1.086	0.4219	0.595	1
LICHENIFICATION	0.7529	1.5759	0.0122	0.2046	1		REGULATION_OF_PLATELET_ACTIVATION	0.6372	1.7142	0.002	0.0989	0.987		GLYCOSPHINGOLIPID_BIOSYNTHESIS_GANGLIO_SERIES	0.3777	1.0575	0.3733	0.5966	1
ABNORMALITY_OF_HAND_JOINT_MOBILITY	0.6717	1.5841	0.0144	0.2046	1		REGULATION_OF_MEMBRANE_PROTEIN_ECTODOMAIN_PROTEOLYSIS	0.6503	1.7156	0.002	0.0989	0.986		MELANOMA	0.2664	1.0472	0.3817	0.5985	1
ABNORMAL_HEART_VALVE_MORPHOLOGY	0.4187	1.5849	0.0144	0.2046	1		MACROPHAGE_MIGRATION	0.6495	1.6809	0.0041	0.099	0.997		AXON_GUIDANCE	0.2854	1.0723	0.3399	0.6028	1
ABNORMAL_EOSINOPHIL_MORPHOLOGY	0.6187	1.5906	0.0286	0.2046	1		AXON_ENSHEATHMENT_IN_CENTRAL_NERVOUS_SYSTEM	0.5908	1.6879	0.002	0.099	0.996		RENAL_CELL_CARCINOMA	0.2709	1.0764	0.3427	0.604	1
FEVER	0.4487	1.6099	0.0063	0.2046	1		LYMPHOCYTE_MIGRATION	0.6794	1.6883	0.0021	0.099	0.996		LONG_TERM_POTENTIATION	0.2453	1.0267	0.4019	0.6116	1
ABNORMAL_T_CELL_MORPHOLOGY	0.6503	1.5603	0.027	0.2047	1		NEGATIVE_REGULATION_OF_INTERLEUKIN_1_PRODUCTION	0.6527	1.6991	0.0041	0.099	0.992		VASCULAR_SMOOTH_MUSCLE_CONTRACTION	0.264	1.027	0.4023	0.6191	1
MITTEN_DEFORMITY	0.7886	1.6092	0.0103	0.2047	1		POSITIVE_REGULATION_OF_CALCIUM_MEDIATED_SIGNALING	0.6542	1.679	0	0.0991	0.997		GLYCOSAMINOGLYCAN_BIOSYNTHESIS_KERATAN_SULFATE	-0.5177	-1.2749	0.1893	0.6223	0.996
BONE_MARROW_HYPOCELLULARITY	0.4588	1.6302	0.0233	0.2047	0.999		REGULATION_OF_LEUKOCYTE_DIFFERENTIATION	0.5545	1.6886	0.004	0.0991	0.996		HEDGEHOG_SIGNALING_PATHWAY	0.3141	1.0284	0.422	0.6244	1
CSF_PLEOCYTOSIS	0.715	1.5817	0.0159	0.2048	1		T_CELL_PROLIFERATION	0.6166	1.716	0.0021	0.0991	0.986		NON_HOMOLOGOUS_END_JOINING	0.4067	1.0149	0.4476	0.6245	1
ARTERIOVENOUS_MALFORMATION	0.5688	1.5822	0.0202	0.2048	1		REGULATION_OF_RELEASE_OF_CYTOCHROME_C_FROM_MITOCHONDRIA	0.5435	1.6792	0.0084	0.0992	0.997		VASOPRESSIN_REGULATED_WATER_REABSORPTION	0.2688	1.0017	0.4386	0.6388	1
NEOPLASM_OF_THE_ORAL_CAVITY	0.5206	1.6103	0.0163	0.2048	1		REGULATION_OF_DNA_REPAIR	0.3963	1.6892	0.0041	0.0992	0.994		PYRIMIDINE_METABOLISM	0.2901	0.9952	0.4626	0.6423	1
ABNORMALITY_OF_THE_LYMPH_NODES	0.5462	1.5606	0.0341	0.2049	1		ICOSANOID_BIOSYNTHETIC_PROCESS	0.6168	1.7086	0	0.0992	0.99		OXIDATIVE_PHOSPHORYLATION	-0.453	-1.2788	0.2716	0.6424	0.996
COXA_VALGA	0.4728	1.5761	0.0123	0.2049	1		REGULATION_OF_OSTEOCLAST_DEVELOPMENT	0.8446	1.7103	0.002	0.0992	0.99		PPAR_SIGNALING_PATHWAY	-0.4739	-1.2885	0.2012	0.6461	0.996
PROLONGED_BLEEDING_TIME	0.5486	1.5773	0.0127	0.2049	1		POSITIVE_REGULATION_OF_ADAPTIVE_IMMUNE_RESPONSE	0.631	1.7146	0	0.0992	0.987		PHOSPHATIDYLINOSITOL_SIGNALING_SYSTEM	0.2359	0.9613	0.5072	0.6517	1
PROGRESSIVE_PROXIMAL_MUSCLE_WEAKNESS	0.5626	1.5844	0.027	0.2049	1		REGULATION_OF_CELL_CELL_ADHESION	0.5453	1.7209	0	0.0992	0.985		TERPENOID_BACKBONE_BIOSYNTHESIS	-0.5573	-1.2549	0.256	0.6519	0.998
SUBCUTANEOUS_NODULE	0.46	1.579	0.0164	0.205	1		POSITIVE_REGULATION_OF_CELL_CELL_ADHESION	0.5887	1.7133	0.002	0.0993	0.987		BASAL_CELL_CARCINOMA	0.292	0.974	0.4853	0.6541	1
JOINT_DISLOCATION	0.3811	1.5993	0.0061	0.205	1		REGULATION_OF_LEUKOCYTE_MIGRATION	0.5716	1.715	0	0.0993	0.987		SULFUR_METABOLISM	0.403	0.9823	0.4904	0.656	1
ABNORMAL_CONJUNCTIVA_MORPHOLOGY	0.4424	1.5764	0.0083	0.2051	1		POSITIVE_REGULATION_OF_FIBROBLAST_PROLIFERATION	0.536	1.7231	0.002	0.0993	0.984		ENDOMETRIAL_CANCER	0.2627	0.9765	0.493	0.6575	1
OSTEOLYSIS	0.4483	1.5798	0.006	0.2051	1		POSITIVE_REGULATION_OF_JUN_KINASE_ACTIVITY	0.4438	1.6782	0.0101	0.0994	0.998		TASTE_TRANSDUCTION	0.3431	0.9614	0.5346	0.659	1
ABNORMALITY_OF_DERMAL_MELANOSOMES	0.8087	1.5824	0.0102	0.2051	1		NEGATIVE_REGULATION_OF_SMOOTHENED_SIGNALING_PATHWAY	0.5159	1.6803	0.0215	0.0994	0.997		GLYCEROPHOSPHOLIPID_METABOLISM	0.2628	0.9657	0.5153	0.6596	1
ABNORMALITY_OF_THE_DENTAL_PULP	0.4817	1.5908	0.0275	0.2051	1		ACTIVATION_OF_PHOSPHOLIPASE_C_ACTIVITY	0.6807	1.6887	0.0103	0.0994	0.996		GLYCINE_SERINE_AND_THREONINE_METABOLISM	-0.6226	-1.2895	0.2561	0.679	0.996
HYDROCEPHALUS	0.3527	1.5705	0.004	0.2052	1		RESPONSE_TO_PROSTAGLANDIN	0.6314	1.677	0.002	0.0995	0.998		STEROID_BIOSYNTHESIS	-0.5592	-1.2983	0.1707	0.6888	0.996
GENERALIZED_JOINT_LAXITY	0.477	1.5768	0.0267	0.2052	1		REGULATION_OF_LYMPHOCYTE_MEDIATED_IMMUNITY	0.5985	1.6773	0.0061	0.0995	0.998		LYSINE_DEGRADATION	-0.5372	-1.3101	0.2371	0.6925	0.994
UNUSUAL_FUNGAL_INFECTION	0.5798	1.5793	0.029	0.2052	1		RESPONSE_TO_BACTERIUM	0.5231	1.6793	0	0.0995	0.997		BETA_ALANINE_METABOLISM	-0.6565	-1.3353	0.1923	0.6955	0.988
HYPOGLYCORRHACHIA	0.8347	1.5916	0.0117	0.2053	1		METENCEPHALON_DEVELOPMENT	0.4177	1.68	0.002	0.0995	0.997		ONE_CARBON_POOL_BY_FOLATE	-0.5925	-1.395	0.1051	0.6992	0.974
ABNORMAL_LARYNX_MORPHOLOGY	0.4687	1.6112	0.0143	0.2053	1		COLLAGEN_FIBRIL_ORGANIZATION	0.6803	1.676	0.002	0.0996	0.998		GLIOMA	0.2239	0.9267	0.5814	0.7018	1
ABNORMAL_PLEURA_MORPHOLOGY	0.561	1.5707	0.0146	0.2056	1		REGULATION_OF_GTPASE_ACTIVITY	0.4181	1.6778	0	0.0996	0.998		PANTOTHENATE_AND_COA_BIOSYNTHESIS	-0.3971	-0.9432	0.5411	0.7151	1
PERSISTENCE_OF_PRIMARY_TEETH	0.6367	1.5799	0.0162	0.2057	1		POSITIVE_REGULATION_OF_ESTABLISHMENT_OF_PROTEIN_LOCALIZATION_TO_MITOCHONDRION	0.4874	1.7104	0.0041	0.0996	0.99		AMINOACYL_TRNA_BIOSYNTHESIS	0.4078	0.9112	0.5617	0.7184	1
BEAKING_OF_VERTEBRAL_BODIES	0.5944	1.5995	0.0307	0.2057	1		NEGATIVE_REGULATION_OF_TISSUE_REMODELING	0.778	1.7234	0	0.0996	0.984		VALINE_LEUCINE_AND_ISOLEUCINE_DEGRADATION	-0.6589	-1.315	0.2275	0.7199	0.993
APLASIA_CUTIS_CONGENITA	0.4842	1.6304	0.0064	0.2057	0.999		RESPONSE_TO_NERVE_GROWTH_FACTOR	0.4479	1.6775	0	0.0997	0.998		ARRHYTHMOGENIC_RIGHT_VENTRICULAR_CARDIOMYOPATHY_ARVC	0.2758	0.9054	0.5859	0.7199	1
ABNORMAL_DELAYED_HYPERSENSITIVITY_SKIN_TEST	0.6958	1.591	0.0192	0.2058	1		NEGATIVE_REGULATION_OF_LEUKOCYTE_CELL_CELL_ADHESION	0.5564	1.6783	0	0.0997	0.997		CITRATE_CYCLE_TCA_CYCLE	-0.7055	-1.342	0.1728	0.7236	0.988
ANENCEPHALY	0.471	1.6104	0.0061	0.2058	1		NEGATIVE_REGULATION_OF_INFLAMMATORY_RESPONSE	0.5228	1.716	0	0.0997	0.986		BASAL_TRANSCRIPTION_FACTORS	-0.2985	-0.9526	0.5139	0.7239	1
INCREASED_CIRCULATING_IGM_LEVEL	0.6477	1.5589	0.0287	0.2059	1		REGULATION_OF_INFLAMMATORY_RESPONSE	0.5417	1.721	0	0.0997	0.985		RETINOL_METABOLISM	-0.3267	-0.9455	0.5279	0.7241	1
ABNORMALITY_OF_IMMUNE_SERUM_PROTEIN_PHYSIOLOGY	0.6407	1.5919	0.0226	0.2059	1		EXTRINSIC_APOPTOTIC_SIGNALING_PATHWAY	0.4474	1.6765	0.0082	0.0998	0.998		ASCORBATE_AND_ALDARATE_METABOLISM	-0.6049	-1.1893	0.2777	0.7242	1
ABNORMALITY_OF_BONE_MARROW_CELL_MORPHOLOGY	0.4456	1.5928	0.0086	0.206	1		RESPONSE_TO_INTERLEUKIN_9	0.7021	1.6793	0.0158	0.0998	0.997		MTOR_SIGNALING_PATHWAY	-0.2569	-0.9303	0.5463	0.7251	1
ABNORMALITY_OF_BLOOD_AND_BLOOD_FORMING_TISSUES	0.3733	1.5923	0.0021	0.2061	1		T_CELL_RECEPTOR_SIGNALING_PATHWAY	0.5844	1.7199	0.004	0.0998	0.985		INSULIN_SIGNALING_PATHWAY	-0.2443	-1.0361	0.3931	0.7263	1
URTICARIA	0.5385	1.5708	0.0147	0.2063	1		ACTIVATION_OF_GTPASE_ACTIVITY	0.463	1.6761	0.0021	0.0999	0.998		METABOLISM_OF_XENOBIOTICS_BY_CYTOCHROME_P450	-0.3215	-0.9589	0.5031	0.7268	1
APHTHOUS_ULCER	0.6417	1.5801	0.0291	0.2063	1		REPLICATION_FORK_PROCESSING	0.5798	1.7105	0.0039	0.0999	0.99		PHENYLALANINE_METABOLISM	-0.4196	-0.9651	0.5237	0.7295	1
HERPES_SIMPLEX_ENCEPHALITIS	0.8579	1.5805	0.0059	0.2063	1		LEUKOCYTE_MEDIATED_CYTOTOXICITY	0.6547	1.7163	0.0041	0.1	0.986		DORSO_VENTRAL_AXIS_FORMATION	-0.3638	-1.0402	0.4107	0.7342	1
HYPEREXTENSIBLE_SKIN	0.6411	1.6002	0.0103	0.2063	1		RESPONSE_TO_NICOTINE	0.5425	1.7173	0.0042	0.1	0.985		PANCREATIC_CANCER	0.2226	0.892	0.6457	0.7344	1
ABNORMAL_ATRIOVENTRICULAR_VALVE_PHYSIOLOGY	0.4298	1.6113	0.0081	0.2063	1		REGULATION_OF_TISSUE_REMODELING	0.54	1.7236	0.002	0.1	0.983		NON_SMALL_CELL_LUNG_CANCER	0.2102	0.8847	0.6587	0.7388	1
SPLENOMEGALY	0.4167	1.5712	0.0144	0.2064	1		MYELOID_LEUKOCYTE_DIFFERENTIATION	0.5275	1.7116	0.002	0.1001	0.989		TRYPTOPHAN_METABOLISM	-0.4493	-1.0212	0.4824	0.741	1
ABNORMAL_BLISTERING_OF_THE_SKIN	0.5026	1.559	0.0122	0.2065	1		POSITIVE_REGULATION_OF_RESPONSE_TO_EXTERNAL_STIMULUS	0.5223	1.7217	0	0.1001	0.985		SNARE_INTERACTIONS_IN_VESICULAR_TRANSPORT	-0.2676	-0.9657	0.4952	0.7429	1
ABNORMAL_UTERUS_MORPHOLOGY	0.443	1.574	0.0139	0.2066	1		COLLAGEN_METABOLIC_PROCESS	0.5596	1.7241	0	0.1001	0.983		PROTEIN_EXPORT	-0.4868	-1.3519	0.1627	0.7443	0.986
MUSCLE_FLACCIDITY	0.643	1.5995	0.0163	0.2066	1		RUFFLE_ORGANIZATION	0.5475	1.7212	0.002	0.1002	0.985		PENTOSE_AND_GLUCURONATE_INTERCONVERSIONS	-0.3948	-0.866	0.6418	0.7464	1
ELFIN_FACIES	0.6051	1.593	0.0251	0.2067	1		POSITIVE_REGULATION_OF_LEUKOCYTE_ADHESION_TO_VASCULAR_ENDOTHELIAL_CELL	0.786	1.7176	0	0.1003	0.985		LIMONENE_AND_PINENE_DEGRADATION	-0.6781	-1.1916	0.3104	0.7469	1
PES_VALGUS	0.5947	1.6319	0.0124	0.2067	0.998		POSITIVE_REGULATION_OF_LEUKOCYTE_MEDIATED_IMMUNITY	0.6414	1.7164	0.002	0.1004	0.986		DRUG_METABOLISM_OTHER_ENZYMES	-0.3377	-1.0409	0.3725	0.7508	1
SEPSIS	0.5749	1.5718	0.0477	0.2068	1		POSITIVE_REGULATION_OF_NATURAL_KILLER_CELL_PROLIFERATION	0.8093	1.7105	0.004	0.1005	0.99		CYSTEINE_AND_METHIONINE_METABOLISM	-0.3645	-1.0073	0.4656	0.7526	1
NYSTAGMUS_INDUCED_HEAD_NODDING	0.6353	1.5722	0.0352	0.2068	1		NIK_NF_KAPPAB_SIGNALING	0.4898	1.7241	0.0061	0.1006	0.983		TYPE_II_DIABETES_MELLITUS	-0.2816	-0.9683	0.501	0.7529	1
APLASIA_HYPOPLASIA_OF_THE_EYEBROW	0.3955	1.6004	0.0062	0.2068	1		POSITIVE_REGULATION_OF_INTRACELLULAR_SIGNAL_TRANSDUCTION	0.4441	1.7269	0	0.1006	0.981		UBIQUITIN_MEDIATED_PROTEOLYSIS	0.2201	0.8707	0.6327	0.7544	1
ABNORMALITY_OF_BLADDER_MORPHOLOGY	0.5334	1.6305	0.0082	0.2069	0.999		NECROTIC_CELL_DEATH	0.5599	1.6737	0.0081	0.1007	0.998		HUNTINGTONS_DISEASE	-0.2066	-0.8533	0.6091	0.7546	1
ABNORMALITY_OF_METACARPOPHALANGEAL_JOINT	0.6463	1.5726	0.0276	0.207	1		REGULATION_OF_B_CELL_PROLIFERATION	0.7069	1.7177	0	0.1007	0.985		VALINE_LEUCINE_AND_ISOLEUCINE_BIOSYNTHESIS	-0.3513	-0.9057	0.5881	0.7552	1
SKIN_RASH	0.5643	1.5712	0.0213	0.2071	1		REGULATION_OF_GRANULOCYTE_CHEMOTAXIS	0.6588	1.7256	0	0.1007	0.982		PROTEASOME	0.3304	0.8586	0.604	0.7578	1
OSTEOMYELITIS	0.64	1.6114	0.0042	0.2072	1		D_AMINO_ACID_TRANSPORT	0.749	1.673	0.0059	0.1009	0.998		ENDOCYTOSIS	-0.2136	-0.8661	0.6985	0.7582	1
MULTIPLE_CAFE_AU_LAIT_SPOTS	0.4892	1.6008	0.0282	0.2073	1		NEGATIVE_REGULATION_OF_CELL_ACTIVATION	0.6028	1.726	0.002	0.1009	0.981		DRUG_METABOLISM_CYTOCHROME_P450	-0.3741	-1.053	0.3898	0.7613	1
ABNORMALITY_OF_THE_SPLEEN	0.4189	1.6118	0.0021	0.2074	1		APOPTOTIC_SIGNALING_PATHWAY	0.4167	1.7272	0.002	0.1009	0.981		GLYCOSAMINOGLYCAN_DEGRADATION	-0.3538	-1.0605	0.3706	0.7634	1
CONGENITAL_MUSCULAR_DYSTROPHY	0.5758	1.5727	0.0424	0.2075	1		PROGRAMMED_NECROTIC_CELL_DEATH	0.6203	1.6726	0.006	0.101	0.998		CALCIUM_SIGNALING_PATHWAY	0.2544	0.8587	0.6863	0.7657	1
LARYNGEAL_STENOSIS	0.693	1.6123	0.0146	0.2075	1		RESPONSE_TO_LEPTIN	0.629	1.6733	0.0139	0.101	0.998		SPHINGOLIPID_METABOLISM	0.2844	0.8482	0.662	0.7665	1
CUTIS_LAXA	0.4546	1.6141	0.0021	0.2075	1		POSITIVE_REGULATION_OF_INTERLEUKIN_12_PRODUCTION	0.7982	1.6738	0	0.101	0.998		ALZHEIMERS_DISEASE	-0.2615	-1.0418	0.4195	0.7674	1
MULTIPLE_PRENATAL_FRACTURES	0.6949	1.6322	0.0161	0.2075	0.998		TUMOR_NECROSIS_FACTOR_MEDIATED_SIGNALING_PATHWAY	0.4985	1.7105	0.0061	0.101	0.99		CARDIAC_MUSCLE_CONTRACTION	-0.2992	-0.9687	0.4902	0.7674	1
LEUKEMIA	0.44	1.6354	0.0129	0.2076	0.998		PROTEIN_PROCESSING	0.4204	1.6744	0	0.1011	0.998		TYROSINE_METABOLISM	-0.324	-0.883	0.6073	0.7683	1
OTITIS_MEDIA	0.4997	1.6308	0.0106	0.2077	0.999		TRANSFORMING_GROWTH_FACTOR_BETA_PRODUCTION	0.6335	1.7243	0	0.1011	0.983		PENTOSE_PHOSPHATE_PATHWAY	-0.3171	-0.867	0.6031	0.769	1
PURPURA	0.4806	1.5572	0.0105	0.2078	1		TRACHEA_CARTILAGE_DEVELOPMENT	0.7863	1.6715	0.0142	0.1012	0.998		BUTANOATE_METABOLISM	-0.656	-1.3965	0.1564	0.7696	0.974
PRIMITIVE_REFLEX	0.592	1.6327	0.0235	0.2078	0.998		CELLULAR_RESPONSE_TO_LIPID	0.4236	1.674	0	0.1012	0.998		ALANINE_ASPARTATE_AND_GLUTAMATE_METABOLISM	-0.5136	-1.2059	0.2943	0.7697	1
REDUNDANT_SKIN	0.4432	1.601	0.0081	0.2079	1		REGULATION_OF_DEFENSE_RESPONSE_TO_VIRUS_BY_HOST	0.7342	1.7179	0.002	0.1012	0.985		LINOLEIC_ACID_METABOLISM	-0.336	-0.8742	0.6667	0.7701	1
ABNORMAL_FEMORAL_NECK_HEAD_MORPHOLOGY	0.4363	1.6133	0.0061	0.2079	1		REGULATION_OF_BIOLOGICAL_PROCESS_INVOLVED_IN_SYMBIOTIC_INTERACTION	0.5179	1.7275	0	0.1012	0.981		NITROGEN_METABOLISM	-0.4376	-1.1922	0.2525	0.7761	1
PANHYPOGAMMAGLOBULINEMIA	0.6022	1.6333	0.0344	0.2079	0.998		POSITIVE_REGULATION_OF_DNA_BINDING_TRANSCRIPTION_FACTOR_ACTIVITY	0.4441	1.7281	0	0.1013	0.98		INOSITOL_PHOSPHATE_METABOLISM	-0.3024	-1.0638	0.3619	0.7765	1
ABNORMALITY_OF_THE_FORAMEN_MAGNUM	0.6627	1.5729	0.0371	0.2081	1		REGULATION_OF_PROTON_TRANSPORT	0.601	1.672	0.0161	0.1014	0.998		ADIPOCYTOKINE_SIGNALING_PATHWAY	-0.2338	-0.885	0.6109	0.778	1
DARK_URINE	0.791	1.6126	0.0128	0.2082	1		T_CELL_MEDIATED_IMMUNITY	0.6182	1.6715	0.002	0.1016	0.998		PARKINSONS_DISEASE	-0.2989	-0.9708	0.502	0.7789	1
SUBCUTANEOUS_HEMORRHAGE	0.4668	1.5566	0.0148	0.2083	1		REGULATION_OF_INTRINSIC_APOPTOTIC_SIGNALING_PATHWAY_IN_RESPONSE_TO_DNA_DAMAGE	0.6075	1.7245	0	0.1016	0.983		ERBB_SIGNALING_PATHWAY	0.2043	0.8318	0.7273	0.7842	1
THICK_NASAL_ALAE	0.5248	1.5574	0.0551	0.2083	1		REGULATION_OF_LEUKOCYTE_ADHESION_TO_VASCULAR_ENDOTHELIAL_CELL	0.7686	1.7283	0	0.1016	0.98		BASE_EXCISION_REPAIR	0.2654	0.8263	0.673	0.7847	1
SACCADIC_OSCILLATION	0.6754	1.6049	0.0231	0.2083	1		LYMPHOCYTE_MEDIATED_IMMUNITY	0.6468	1.7317	0	0.1016	0.976		BIOSYNTHESIS_OF_UNSATURATED_FATTY_ACIDS	-0.4598	-1.1564	0.3147	0.7857	1
DECREASED_CIRCULATING_ANTIBODY_LEVEL	0.5293	1.6338	0.0168	0.2083	0.998		B_CELL_PROLIFERATION	0.6861	1.7179	0	0.1017	0.985		N_GLYCAN_BIOSYNTHESIS	-0.35	-1.0672	0.3825	0.7904	1
MIGRAINE	0.4507	1.607	0.0253	0.2085	1		LEUKOCYTE_MEDIATED_IMMUNITY	0.5357	1.7287	0.002	0.1017	0.979		FRUCTOSE_AND_MANNOSE_METABOLISM	-0.3483	-0.9731	0.514	0.7908	1
ABNORMALITY_OF_THE_GINGIVA	0.4386	1.6166	0	0.2085	1		MACROPHAGE_CHEMOTAXIS	0.6494	1.6651	0.0106	0.102	1		SELENOAMINO_ACID_METABOLISM	-0.3898	-0.9773	0.5098	0.7984	1
ECHOLALIA	0.4953	1.6053	0.022	0.2086	1		REGULATION_OF_GLIAL_CELL_DIFFERENTIATION	0.5407	1.732	0.0041	0.102	0.975		DILATED_CARDIOMYOPATHY	0.2558	0.8096	0.7216	0.8023	1
T_LYMPHOCYTOPENIA	0.7311	1.6142	0.0103	0.2086	1		HISTAMINE_TRANSPORT	0.7172	1.6704	0.0059	0.1021	0.998		PYRUVATE_METABOLISM	-0.5926	-1.3539	0.1734	0.8025	0.986
RESPIRATORY_TRACT_INFECTION	0.4139	1.6011	0.0064	0.2089	1		REGULATION_OF_LEUKOCYTE_APOPTOTIC_PROCESS	0.6624	1.6645	0	0.1022	1		GALACTOSE_METABOLISM	-0.377	-1.0714	0.3606	0.8031	1
LYMPHOPENIA	0.636	1.6152	0.0167	0.2089	1		REGULATION_OF_CELL_ADHESION	0.4994	1.6653	0.002	0.1022	1		GLYCOSAMINOGLYCAN_BIOSYNTHESIS_HEPARAN_SULFATE	-0.2971	-0.8049	0.716	0.8064	1
UNUSUAL_INFECTION_BY_ANATOMICAL_SITE	0.6618	1.6356	0.0042	0.2089	0.998		POSITIVE_REGULATION_OF_IMMUNE_EFFECTOR_PROCESS	0.5725	1.6682	0.002	0.1022	0.998		GLYOXYLATE_AND_DICARBOXYLATE_METABOLISM	-0.7094	-1.4058	0.0877	0.8166	0.968
INCREASED_BLOOD_UREA_NITROGEN	0.8045	1.6383	0.0021	0.209	0.997		LIVER_REGENERATION	0.5929	1.7323	0.0041	0.1022	0.974		ADHERENS_JUNCTION	-0.2451	-0.806	0.7082	0.8168	1
SCALING_SKIN	0.5315	1.634	0.0104	0.2092	0.998		RESPONSE_TO_INTERLEUKIN_4	0.605	1.6646	0.0122	0.1023	1		AMINO_SUGAR_AND_NUCLEOTIDE_SUGAR_METABOLISM	-0.3782	-1.0714	0.3824	0.8267	1
PLATYSPONDYLY	0.4566	1.6014	0.0079	0.2093	1		POSITIVE_REGULATION_OF_SIGNALING	0.3998	1.6684	0	0.1023	0.998		PRIMARY_BILE_ACID_BIOSYNTHESIS	0.3397	0.7876	0.7459	0.8273	1
GENERALIZED_ABNORMALITY_OF_SKIN	0.3316	1.5552	0	0.2094	1		T_CELL_DIFFERENTIATION_INVOLVED_IN_IMMUNE_RESPONSE	0.6024	1.6634	0.0062	0.1024	1		HYPERTROPHIC_CARDIOMYOPATHY_HCM	0.2379	0.7736	0.7918	0.8302	1
VASCULAR_SKIN_ABNORMALITY	0.4017	1.606	0.002	0.2094	1		REGULATION_OF_PROTEIN_LOCALIZATION_TO_CELL_CORTEX	0.7206	1.664	0.0141	0.1024	1		HISTIDINE_METABOLISM	-0.6364	-1.4229	0.1067	0.833	0.957
NEOPLASM_OF_THE_SKIN	0.4082	1.6143	0.002	0.2095	1		LEUKOCYTE_TETHERING_OR_ROLLING	0.7431	1.6695	0.002	0.1024	0.998		REGULATION_OF_AUTOPHAGY	-0.1979	-0.7779	0.7642	0.8338	1
MELANOCYTIC_NEVUS	0.4487	1.6053	0.0231	0.2096	1		T_CELL_ACTIVATION	0.596	1.7288	0	0.1024	0.979		RNA_POLYMERASE	0.2603	0.7587	0.7095	0.8345	1
POOR_WOUND_HEALING	0.766	1.6359	0.0061	0.2096	0.998		INTRINSIC_APOPTOTIC_SIGNALING_PATHWAY_BY_P53_CLASS_MEDIATOR	0.4884	1.6654	0.0082	0.1025	1		ALDOSTERONE_REGULATED_SODIUM_REABSORPTION	0.2341	0.7643	0.8415	0.8351	1
ALOPECIA	0.3742	1.5555	0.0041	0.2097	1		CELL_JUNCTION_DISASSEMBLY	0.8068	1.7356	0.002	0.1025	0.972		GLYCOSPHINGOLIPID_BIOSYNTHESIS_GLOBO_SERIES	-0.3851	-1.0773	0.3426	0.8379	1
GASTROINTESTINAL_CARCINOMA	0.4804	1.6388	0.0122	0.2097	0.997		CYTOKINE_PRODUCTION_INVOLVED_IN_IMMUNE_RESPONSE	0.5812	1.663	0	0.1026	1		PROSTATE_CANCER	0.1966	0.7736	0.8566	0.8383	1
ABNORMAL_PERICARDIUM_MORPHOLOGY	0.5388	1.5547	0.0346	0.2099	1		NEGATIVE_REGULATION_OF_TRANSFORMING_GROWTH_FACTOR_BETA_PRODUCTION	0.7538	1.6685	0.004	0.1026	0.998		GLYCOSYLPHOSPHATIDYLINOSITOL_GPI_ANCHOR_BIOSYNTHESIS	-0.5856	-1.6433	0.0267	0.8447	0.523
DEGENERATION_OF_THE_STRIATUM	0.7595	1.6153	0.004	0.21	1		REGULATION_OF_INTRINSIC_APOPTOTIC_SIGNALING_PATHWAY_BY_P53_CLASS_MEDIATOR	0.6014	1.6634	0.0063	0.1027	1		RENIN_ANGIOTENSIN_SYSTEM	-0.3141	-0.7392	0.8696	0.8501	1
IMPAIRED_ANTIGEN_SPECIFIC_RESPONSE	0.6423	1.6035	0.0228	0.2103	1		REGULATION_OF_MACROPHAGE_APOPTOTIC_PROCESS	0.9364	1.6654	0	0.1027	1		RIBOFLAVIN_METABOLISM	-0.3223	-0.747	0.7354	0.8524	1
ABNORMALITY_OF_SKIN_PHYSIOLOGY	0.455	1.6364	0.0042	0.2103	0.998		LYMPHOID_PROGENITOR_CELL_DIFFERENTIATION	0.6569	1.6695	0.0084	0.1027	0.998		RNA_DEGRADATION	-0.2167	-0.7257	0.8098	0.8549	1
ACUTE_LEUKEMIA	0.4377	1.6014	0.0216	0.2104	1		I_KAPPAB_KINASE_NF_KAPPAB_SIGNALING	0.5181	1.7361	0.004	0.1027	0.972		GLYCOLYSIS_GLUCONEOGENESIS	-0.3789	-1.0796	0.3824	0.8576	1
ABNORMAL_ARACHNOID_MATER_MORPHOLOGY	0.5642	1.5526	0.0421	0.2105	1		IMMUNE_SYSTEM_DEVELOPMENT	0.46	1.6686	0	0.1028	0.998		NICOTINATE_AND_NICOTINAMIDE_METABOLISM	-0.3133	-0.751	0.8176	0.8595	1
EXCESSIVE_WRINKLED_SKIN	0.5405	1.5532	0.0352	0.2107	1		NATURAL_KILLER_CELL_ACTIVATION	0.5947	1.6659	0.01	0.1029	1		MISMATCH_REPAIR	-0.2576	-0.707	0.8086	0.8642	1
CHRONIC_PULMONARY_OBSTRUCTION	0.7348	1.639	0.002	0.2107	0.997		REGULATION_OF_EXTRINSIC_APOPTOTIC_SIGNALING_PATHWAY_VIA_DEATH_DOMAIN_RECEPTORS	0.5943	1.6655	0.01	0.103	1		GLYCEROLIPID_METABOLISM	-0.3655	-1.0802	0.3724	0.8839	1
BASAL_GANGLIA_CALCIFICATION	0.615	1.5513	0.016	0.2109	1		ADAPTIVE_IMMUNE_RESPONSE	0.6616	1.7288	0	0.103	0.978		FATTY_ACID_METABOLISM	-0.5017	-1.0901	0.4212	0.8856	1
ABNORMAL_CORPUS_STRIATUM_MORPHOLOGY	0.4972	1.5527	0.0268	0.2109	1		REGULATION_OF_MONONUCLEAR_CELL_MIGRATION	0.623	1.7323	0	0.103	0.974		GLUTATHIONE_METABOLISM	0.2857	0.6945	0.8061	0.8864	1
ABNORMAL_RESPIRATORY_SYSTEM_MORPHOLOGY	0.3651	1.5516	0.0042	0.211	1		REGULATION_OF_T_CELL_ACTIVATION	0.6114	1.7372	0	0.103	0.971		STEROID_HORMONE_BIOSYNTHESIS	0.2164	0.708	0.9	0.8885	1
HEMIPLEGIA	0.6784	1.6016	0.0103	0.211	1		POSITIVE_REGULATION_OF_RESPONSE_TO_BIOTIC_STIMULUS	0.5255	1.7377	0.0041	0.103	0.971		HOMOLOGOUS_RECOMBINATION	0.2048	0.6978	0.8747	0.8913	1
AUTOIMMUNE_HEMOLYTIC_ANEMIA	0.6225	1.5519	0.0557	0.2111	1		REGULATION_OF_MYELOID_LEUKOCYTE_MEDIATED_IMMUNITY	0.6787	1.6661	0.0059	0.1031	0.999		PROPANOATE_METABOLISM	-0.7255	-1.4353	0.094	0.8938	0.948
HALLUX_VALGUS	0.4093	1.5537	0.0215	0.2111	1		POSITIVE_REGULATION_OF_GTPASE_ACTIVITY	0.4242	1.6687	0	0.1031	0.998		MATURITY_ONSET_DIABETES_OF_THE_YOUNG	-0.2337	-0.6573	0.9153	0.9028	1
FIBROADENOMA_OF_THE_BREAST	0.6761	1.6367	0.0202	0.2112	0.998		NEGATIVE_REGULATION_OF_POSTTRANSCRIPTIONAL_GENE_SILENCING	0.5825	1.73	0.0086	0.1031	0.976		STARCH_AND_SUCROSE_METABOLISM	-0.3974	-1.0904	0.3779	0.9154	1
HYPERKERATOSIS	0.3463	1.5532	0	0.2113	1		DEFENSE_RESPONSE_TO_BACTERIUM	0.6049	1.667	0	0.1033	0.998		GLYCOSPHINGOLIPID_BIOSYNTHESIS_LACTO_AND_NEOLACTO_SERIES	-0.394	-1.1003	0.3457	0.9165	1
ESOPHAGEAL_STRICTURE	0.7095	1.6394	0.0138	0.2116	0.997		REGULATION_OF_ACUTE_INFLAMMATORY_RESPONSE	0.685	1.7326	0	0.1033	0.974		NOTCH_SIGNALING_PATHWAY	0.1851	0.6535	0.8856	0.9182	1
ARTERIAL_DISSECTION	0.8415	1.5504	0.0143	0.2118	1		REGULATION_OF_RESPONSE_TO_EXTERNAL_STIMULUS	0.4609	1.6661	0	0.1034	0.999		NUCLEOTIDE_EXCISION_REPAIR	-0.1868	-0.6204	0.9213	0.9199	1
ABNORMALITY_OF_DIGESTIVE_SYSTEM_MORPHOLOGY	0.3533	1.5483	0.002	0.212	1		RESPONSE_TO_MOLECULE_OF_BACTERIAL_ORIGIN	0.5261	1.6666	0.0021	0.1035	0.999		PROXIMAL_TUBULE_BICARBONATE_RECLAMATION	-0.6768	-1.4534	0.0927	0.9454	0.931
LYMPHOCYTOSIS	0.7438	1.6017	0.002	0.212	1		DNA_METHYLATION_OR_DEMETHYLATION	0.4534	1.729	0	0.1035	0.978		OLFACTORY_TRANSDUCTION	0.1364	0.3431	0.9899	0.9985	1
TELANGIECTASIA_OF_THE_SKIN	0.4313	1.5495	0.0305	0.2123	1		INTERFERON_GAMMA_MEDIATED_SIGNALING_PATHWAY	0.6612	1.7343	0.006	0.1035	0.973		SPLICEOSOME	0.1207	0.4389	0.9854	0.9993	1
GINGIVITIS	0.6748	1.5483	0.0235	0.2126	1		CELLULAR_RESPONSE_TO_MOLECULE_OF_BACTERIAL_ORIGIN	0.597	1.7362	0	0.1035	0.972		ARGININE_AND_PROLINE_METABOLISM	-0.6689	-1.4743	0.0907	1	0.911
ABNORMALITY_OF_DENTIN	0.8254	1.5497	0.002	0.2126	1		REGULATION_OF_HEMOPOIESIS	0.5062	1.6663	0	0.1036	0.999		PEROXISOME	-0.6036	-1.4656	0.0983	1	0.918
ABNORMALITY_OF_THE_PHARYNX	0.4422	1.549	0.0464	0.2127	1		RESPONSE_TO_INTERLEUKIN_1	0.4983	1.733	0.002	0.1036	0.974		FOLATE_BIOSYNTHESIS	-0.7324	-1.4614	0.0756	1	0.921
THICK_LOWER_LIP_VERMILION	0.3758	1.5485	0.002	0.2129	1		INTERFERON_BETA_PRODUCTION	0.6057	1.7377	0.002	0.1038	0.971		PORPHYRIN_AND_CHLOROPHYLL_METABOLISM	0.1773	0.4581	0.9899	1	1
PREMATURE_GRAYING_OF_HAIR	0.4573	1.6018	0.0119	0.2129	1		ALPHA_BETA_T_CELL_ACTIVATION	0.6196	1.6617	0.002	0.1039	1
PREMATURE_SKIN_WRINKLING	0.5188	1.6395	0.0083	0.2129	0.997		MACROPHAGE_ACTIVATION	0.6423	1.6583	0	0.104	1
MELENA	0.5062	1.5474	0.0371	0.2131	1		POSITIVE_REGULATION_OF_APOPTOTIC_SIGNALING_PATHWAY	0.5072	1.7334	0.002	0.104	0.974
SYSTEMIC_LUPUS_ERYTHEMATOSUS	0.708	1.547	0.0149	0.2132	1		CELLULAR_RESPONSE_TO_BIOTIC_STIMULUS	0.5879	1.7384	0	0.104	0.971
ABNORMALITY_OF_PRIMARY_TEETH	0.5555	1.6399	0.0079	0.2136	0.997		REGULATION_OF_RESPONSE_TO_STRESS	0.4119	1.6577	0.002	0.1041	1
ARTERIOVENOUS_FISTULA	0.7542	1.5464	0.0261	0.2138	1		NEGATIVE_REGULATION_OF_ANTIGEN_RECEPTOR_MEDIATED_SIGNALING_PATHWAY	0.6909	1.6584	0.006	0.1041	1
SPARSE_SCALP_HAIR	0.3649	1.5456	0.0139	0.2147	1		RESPONSE_TO_TYPE_I_INTERFERON	0.625	1.6609	0.0139	0.1041	1
BROAD_FACE	0.6113	1.64	0.016	0.2152	0.997		REGULATION_OF_DENDRITIC_SPINE_DEVELOPMENT	0.4668	1.6611	0.002	0.1041	1
BULL_S_EYE_MACULOPATHY	0.8771	1.64	0.004	0.2169	0.997		REGULATION_OF_T_CELL_MEDIATED_IMMUNITY	0.6173	1.6614	0.002	0.1041	1
ABNORMAL_INFLAMMATORY_RESPONSE	0.4187	1.6402	0.0021	0.2181	0.997		LUNG_MORPHOGENESIS	0.5202	1.6577	0.006	0.1043	1
ABNORMAL_SHOULDER_MORPHOLOGY	0.457	1.6914	0	0.2183	0.99		PROSTAGLANDIN_SECRETION	0.7366	1.6588	0.0101	0.1043	1
GENERALIZED_LIPODYSTROPHY	0.7906	1.6901	0.0038	0.2184	0.99		NEGATIVE_REGULATION_OF_B_CELL_APOPTOTIC_PROCESS	0.7288	1.659	0.0098	0.1043	1
ABNORMALITY_OF_MALE_INTERNAL_GENITALIA	0.488	1.6926	0.004	0.2184	0.989		THYMUS_DEVELOPMENT	0.4517	1.6601	0.0063	0.1043	1
JUVENILE_MYELOMONOCYTIC_LEUKEMIA	0.7276	1.5432	0.0281	0.2186	1		MONONUCLEAR_CELL_DIFFERENTIATION	0.5514	1.6585	0.0081	0.1044	1
ABNORMAL_LYMPHOCYTE_PHYSIOLOGY	0.5116	1.6442	0.0166	0.2191	0.997		VIRAL_LIFE_CYCLE	0.4466	1.6592	0.006	0.1044	1
PANCYTOPENIA	0.4342	1.5419	0.0273	0.2198	1		BLASTOCYST_DEVELOPMENT	0.4321	1.6595	0.0082	0.1044	1
ARTERIAL_THROMBOSIS	0.639	1.5422	0.0416	0.2199	1		DENDRITIC_SPINE_DEVELOPMENT	0.3977	1.6598	0.004	0.1044	1
LARGE_FORAMEN_MAGNUM	0.7673	1.6402	0.0167	0.2199	0.997		INTERLEUKIN_10_PRODUCTION	0.6802	1.6571	0	0.1045	1
FOOT_DORSIFLEXOR_WEAKNESS	0.3915	1.6446	0	0.2201	0.996		HUMORAL_IMMUNE_RESPONSE_MEDIATED_BY_CIRCULATING_IMMUNOGLOBULIN	0.7678	1.6601	0	0.1046	1
ORCHITIS	0.7339	1.5409	0.0285	0.2205	1		CYTOKINE_PRODUCTION	0.5441	1.7419	0	0.1047	0.964
TRICUSPID_VALVE_PROLAPSE	0.7251	1.6452	0.0141	0.2206	0.996		REGULATION_OF_DEFENSE_RESPONSE	0.5067	1.7384	0	0.1049	0.971
ESOPHAGEAL_STENOSIS	0.5353	1.5404	0.0452	0.2208	1		POSITIVE_REGULATION_OF_MITOCHONDRIAL_OUTER_MEMBRANE_PERMEABILIZATION_INVOLVED_IN_APOPTOTIC_SIGNALING_PATHWAY	0.5684	1.7431	0.0039	0.105	0.963
THIN_EYEBROW	0.4622	1.693	0.0041	0.2208	0.988		NEGATIVE_REGULATION_OF_MULTI_ORGANISM_PROCESS	0.6899	1.6546	0.0083	0.1053	1
ABNORMAL_PULMONARY_INTERSTITIAL_MORPHOLOGY	0.3877	1.5393	0.0062	0.2209	1		RESPONSE_TO_INTERLEUKIN_15	0.751	1.7388	0.004	0.1053	0.971
BAND_KERATOPATHY	0.6789	1.5382	0.0419	0.221	1		MODULATION_BY_HOST_OF_SYMBIONT_PROCESS	0.5513	1.7408	0	0.1053	0.969
LYMPHOMA	0.5986	1.6467	0.0147	0.221	0.996		POSITIVE_REGULATION_OF_HYDROLASE_ACTIVITY	0.3926	1.655	0	0.1054	1
ABNORMAL_FORM_OF_THE_VERTEBRAL_BODIES	0.3674	1.5388	0.0142	0.2211	1		NATURAL_KILLER_CELL_PROLIFERATION	0.7628	1.7421	0.002	0.1054	0.964
PREMATURE_RUPTURE_OF_MEMBRANES	0.7164	1.541	0.0455	0.2211	1		PROSTAGLANDIN_TRANSPORT	0.695	1.6552	0.0079	0.1055	1
INCREASED_ENDOMYSIAL_CONNECTIVE_TISSUE	0.712	1.6428	0.0198	0.2212	0.997		REGULATION_OF_GRANULOCYTE_DIFFERENTIATION	0.8034	1.6557	0.0083	0.1055	1
PROTRUSIO_ACETABULI	0.8533	1.5383	0.0105	0.2214	1		HISTAMINE_SECRETION	0.6872	1.6559	0.004	0.1055	1
JOINT_CONTRACTURES_INVOLVING_THE_JOINTS_OF_THE_FEET	0.5766	1.5393	0.0339	0.2215	1		LUTEINIZATION	0.7165	1.7434	0.002	0.1055	0.962
RECURRENT_SKIN_INFECTIONS	0.6103	1.6404	0.0064	0.2215	0.997		REGULATION_OF_LIPOPOLYSACCHARIDE_MEDIATED_SIGNALING_PATHWAY	0.7364	1.6541	0	0.1056	1
INTESTINAL_FISTULA	0.5489	1.5365	0.0393	0.2218	1		NEURAL_CREST_FORMATION	0.7582	1.6546	0.0101	0.1056	1
DECREASED_URINE_OUTPUT	0.6904	1.5369	0.0263	0.2218	1		NEGATIVE_REGULATION_OF_CYSTEINE_TYPE_ENDOPEPTIDASE_ACTIVITY	0.5255	1.6554	0.0059	0.1056	1
INFLAMMATORY_ABNORMALITY_OF_THE_EYE	0.4975	1.6455	0.0062	0.2219	0.996		REGULATION_OF_PROTEOLYSIS	0.3997	1.6537	0.002	0.1057	1
PRIMARY_PERITONEAL_CARCINOMA	0.6256	1.537	0.0558	0.222	1		REGULATION_OF_CELL_CYCLE_ARREST	0.3936	1.6429	0.002	0.1058	1
ACUTE_MYELOID_LEUKEMIA	0.4335	1.5394	0.0444	0.2221	1		CD40_SIGNALING_PATHWAY	0.7396	1.6432	0.0161	0.1058	1
RED_EYE	0.474	1.5373	0.0169	0.2222	1		TRANSFORMING_GROWTH_FACTOR_BETA2_PRODUCTION	0.7901	1.6432	0.0061	0.1061	1
INFLAMMATION_OF_THE_LARGE_INTESTINE	0.5697	1.6416	0.0081	0.2223	0.997		ACTIVATION_OF_JUN_KINASE_ACTIVITY	0.494	1.6451	0.0059	0.1061	1
ABNORMALITY_OF_THE_CALCANEUS	0.6699	1.6937	0.0082	0.2224	0.987		POSITIVE_REGULATION_OF_CELL_ACTIVATION	0.6123	1.7436	0	0.1061	0.962
PAPULE	0.5613	1.7052	0	0.2225	0.976		HEMATOPOIETIC_PROGENITOR_CELL_DIFFERENTIATION	0.4309	1.6419	0.006	0.1062	1
BLADDER_DIVERTICULUM	0.6825	1.6468	0.0104	0.2228	0.996		LYMPHOCYTE_HOMEOSTASIS	0.6452	1.6453	0.0102	0.1062	1
LEUKOPENIA	0.5518	1.6537	0.0148	0.2228	0.995		REGULATION_OF_NATURAL_KILLER_CELL_ACTIVATION	0.6847	1.7388	0.002	0.1062	0.971
CYSTIC_HYGROMA	0.5044	1.6405	0.0081	0.223	0.997		ANTIGEN_PROCESSING_AND_PRESENTATION	0.5296	1.6432	0.0119	0.1063	1
WORMIAN_BONES	0.5601	1.7033	0.0042	0.2231	0.977		NEGATIVE_REGULATION_OF_I_KAPPAB_KINASE_NF_KAPPAB_SIGNALING	0.519	1.6455	0.0197	0.1063	1
ABNORMAL_EYELASH_MORPHOLOGY	0.3372	1.5351	0.012	0.2234	1		REGULATION_OF_T_CELL_RECEPTOR_SIGNALING_PATHWAY	0.6985	1.64	0.0099	0.1064	1
ENDOCARDITIS	0.6981	1.6563	0.0021	0.2234	0.994		REGULATION_OF_LEUKOCYTE_MEDIATED_CYTOTOXICITY	0.6541	1.6419	0.0101	0.1064	1
NOCTURNAL_HYPOVENTILATION	0.6666	1.6946	0.0078	0.2234	0.987		REGULATION_OF_ALKALINE_PHOSPHATASE_ACTIVITY	0.8545	1.6456	0.002	0.1064	1
OVOID_VERTEBRAL_BODIES	0.5532	1.5353	0.0476	0.2236	1		RRNA_BASE_METHYLATION	0.8855	1.6402	0.0062	0.1065	1
HEMATOLOGICAL_NEOPLASM	0.5006	1.65	0.013	0.2237	0.995		PANCREAS_DEVELOPMENT	0.4771	1.6415	0.0084	0.1065	1
ABNORMALITY_OF_HUMORAL_IMMUNITY	0.5555	1.6473	0.0105	0.2238	0.996		NEGATIVE_REGULATION_OF_INTERLEUKIN_1_BETA_PRODUCTION	0.6923	1.6433	0.0041	0.1065	1
RECURRENT_BACTERIAL_INFECTIONS	0.5884	1.6491	0.0042	0.2238	0.995		INTEGRIN_MEDIATED_SIGNALING_PATHWAY	0.5615	1.6387	0.002	0.1066	1
NARROW_NASAL_RIDGE	0.7952	1.6481	0	0.2241	0.996		MYELOID_CELL_DIFFERENTIATION	0.4494	1.6403	0.0061	0.1066	1
ABNORMAL_THROMBOCYTE_MORPHOLOGY	0.4473	1.7014	0.0062	0.2246	0.979		MYELOID_LEUKOCYTE_MEDIATED_IMMUNITY	0.4852	1.6435	0.006	0.1066	1
MONOCYTOSIS	0.6559	1.6503	0.008	0.2249	0.995		POSITIVE_REGULATION_OF_PROTEIN_POLYUBIQUITINATION	0.7528	1.6457	0.0058	0.1066	1
BLADDER_NEOPLASM	0.5309	1.6538	0.0097	0.2249	0.995		NEGATIVE_REGULATION_OF_LEUKOCYTE_PROLIFERATION	0.6361	1.652	0	0.1066	1
ABNORMAL_MACROPHAGE_MORPHOLOGY	0.6944	1.6565	0.0082	0.2252	0.994		RESPONSE_TO_VITAMIN	0.442	1.6377	0	0.1067	1
ABNORMAL_NATURAL_KILLER_CELL_MORPHOLOGY	0.5977	1.5315	0.0654	0.2258	1		PLATELET_ACTIVATION	0.525	1.6379	0.0061	0.1067	1
HODGKIN_LYMPHOMA	0.7129	1.6995	0	0.2259	0.98		NEGATIVE_REGULATION_OF_HEMOPOIESIS	0.5214	1.6406	0.002	0.1067	1
ABNORMAL_FINGERTIP_MORPHOLOGY	0.4707	1.527	0.0411	0.226	1		REGULATION_OF_INTRINSIC_APOPTOTIC_SIGNALING_PATHWAY_IN_RESPONSE_TO_DNA_DAMAGE_BY_P53_CLASS_MEDIATOR	0.6278	1.642	0.0196	0.1067	1
PNEUMONIA	0.5262	1.6507	0.0129	0.226	0.995		DNA_RECOMBINATION	0.4286	1.6436	0.0172	0.1067	1
IMMUNODEFICIENCY	0.562	1.6516	0.0185	0.226	0.995		REGULATION_OF_VESICLE_MEDIATED_TRANSPORT	0.3904	1.6438	0.002	0.1067	1
HEMIPLEGIA_HEMIPARESIS	0.404	1.5335	0.0239	0.2261	1		NUCLEOSIDE_MONOPHOSPHATE_BIOSYNTHETIC_PROCESS	0.5195	1.6517	0.022	0.1067	1
GASTROINTESTINAL_INFLAMMATION	0.5498	1.6744	0.002	0.2261	0.994		SUPEROXIDE_METABOLIC_PROCESS	0.5612	1.7439	0.002	0.1067	0.961
HEMOLYTIC_UREMIC_SYNDROME	0.8215	1.7054	0	0.2261	0.976		REGULATION_OF_TOLL_LIKE_RECEPTOR_SIGNALING_PATHWAY	0.6397	1.6358	0.006	0.1068	1
IRON_DEFICIENCY_ANEMIA	0.5987	1.6571	0.0117	0.2262	0.994		REGULATION_OF_MYELOID_LEUKOCYTE_DIFFERENTIATION	0.5287	1.6381	0.006	0.1068	1
SCARRING	0.4404	1.6964	0	0.2262	0.984		NEGATIVE_REGULATION_OF_DENDRITE_DEVELOPMENT	0.7831	1.6382	0.0063	0.1068	1
AGAMMAGLOBULINEMIA	0.757	1.5316	0.0212	0.2263	1		SPINDLE_ELONGATION	0.829	1.6387	0.0059	0.1068	1
ABNORMALITY_OF_PULMONARY_CIRCULATION	0.4406	1.6541	0.0021	0.2263	0.995		DENDRITE_ARBORIZATION	0.8668	1.6403	0	0.1068	1
ABNORMAL_PLATELET_VOLUME	0.6332	1.6948	0.002	0.2263	0.987		POSITIVE_REGULATION_OF_B_CELL_MEDIATED_IMMUNITY	0.6601	1.6408	0.006	0.1068	1
ABNORMAL_TRACHEOBRONCHIAL_MORPHOLOGY	0.419	1.5252	0.0331	0.2264	1		POSITIVE_REGULATION_OF_CELL_AGING	0.543	1.6443	0.0176	0.1068	1
ABNORMAL_CELLULAR_PHENOTYPE	0.3687	1.5256	0.008	0.2264	1		POSITIVE_REGULATION_OF_LEUKOCYTE_CHEMOTAXIS	0.5986	1.6458	0.0021	0.1068	1
SPONDYLOLISTHESIS	0.6453	1.5274	0.0264	0.2265	1		NATURAL_KILLER_CELL_MEDIATED_IMMUNITY	0.6418	1.6526	0.0081	0.1068	1
DEATH_IN_EARLY_ADULTHOOD	0.5018	1.5271	0.0551	0.2266	1		LIPOPHAGY	0.7686	1.6368	0.008	0.1069	1
ABNORMAL_BRONCHUS_MORPHOLOGY	0.4971	1.5277	0.038	0.2266	1		NEGATIVE_REGULATION_OF_RESPONSE_TO_CYTOKINE_STIMULUS	0.5345	1.637	0.002	0.1069	1
BURKITT_LYMPHOMA	0.8034	1.528	0.027	0.2267	1		POSITIVE_REGULATION_OF_TYPE_2_IMMUNE_RESPONSE	0.7785	1.6439	0.0021	0.1069	1
PREMATURE_LOSS_OF_PRIMARY_TEETH	0.686	1.5257	0.0245	0.2268	1		T_CELL_MEDIATED_CYTOTOXICITY	0.649	1.652	0.006	0.1069	1
GIANT_PLATELETS	0.7034	1.5298	0.0325	0.2268	1		REGULATION_OF_RESPONSE_TO_BIOTIC_STIMULUS	0.5145	1.739	0.004	0.1069	0.971
ABNORMAL_MORPHOLOGY_OF_THE_GREAT_VESSELS	0.3504	1.5259	0.0124	0.2269	1		NEGATIVE_REGULATION_OF_MYELOID_LEUKOCYTE_DIFFERENTIATION	0.5472	1.6359	0.006	0.107	1
MALABSORPTION	0.3725	1.5316	0.0061	0.2269	1		RESPONSE_TO_UV	0.3977	1.6365	0	0.107	1
ABNORMALITY_OF_THE_UTERINE_CERVIX	0.796	1.5281	0.016	0.227	1		REGULATION_OF_AMYLOID_PRECURSOR_PROTEIN_CATABOLIC_PROCESS	0.5278	1.6371	0.0143	0.107	1
HIATUS_HERNIA	0.595	1.5306	0.0221	0.227	1		AMYLOID_PRECURSOR_PROTEIN_CATABOLIC_PROCESS	0.4822	1.6409	0.0122	0.107	1
ADDUCTED_THUMB	0.4508	1.6976	0	0.2271	0.983		SYMPATHETIC_GANGLION_DEVELOPMENT	0.6359	1.6459	0.0163	0.107	1
LONG_TRACT_SIGNS	0.6089	1.5238	0.0378	0.2272	1		MACROPHAGE_APOPTOTIC_PROCESS	0.7977	1.636	0.0105	0.1071	1
DEMYELINATING_PERIPHERAL_NEUROPATHY	0.4725	1.5261	0.0258	0.2272	1		INFLAMMATORY_RESPONSE	0.5182	1.6387	0	0.1071	1
HYPOCHROMIC_ANEMIA	0.495	1.5302	0.0339	0.2272	1		REGULATION_OF_T_CELL_DIFFERENTIATION	0.5833	1.646	0.0101	0.1071	1
ABNORMAL_PHARYNX_MORPHOLOGY	0.4556	1.5298	0.0437	0.2273	1		BIOLOGICAL_ADHESION	0.473	1.6475	0	0.1071	1
LEUKOCYTOSIS	0.5433	1.6576	0.0104	0.2273	0.994		POSITIVE_REGULATION_OF_CHEMOTAXIS	0.5633	1.6477	0.0041	0.1071	1
MULTIPLE_ROWS_OF_EYELASHES	0.7643	1.5241	0.03	0.2274	1		RECOMBINATIONAL_REPAIR	0.4607	1.6521	0.0194	0.1071	1
ARTHRITIS	0.4203	1.5243	0.0187	0.2274	1		POSITIVE_REGULATION_OF_LYMPHOCYTE_MIGRATION	0.7297	1.6389	0.0061	0.1072	1
OPSOCLONUS	0.7979	1.5317	0.0226	0.2274	1		REGULATION_OF_PATTERN_RECOGNITION_RECEPTOR_SIGNALING_PATHWAY	0.5866	1.6482	0.004	0.1072	1
GLOMERULOPATHY	0.52	1.532	0.0266	0.2275	1		NEGATIVE_REGULATION_OF_CYTOKINE_PRODUCTION	0.5191	1.634	0.0062	0.1073	1
ABNORMAL_SOFT_PALATE_MORPHOLOGY	0.3625	1.5282	0.0122	0.2277	1		CELLULAR_EXTRAVASATION	0.6309	1.6341	0.0041	0.1073	1
ABNORMAL_PROPORTION_OF_CD8_POSITIVE_T_CELLS	0.8127	1.5322	0.0146	0.2278	1		EXTRINSIC_APOPTOTIC_SIGNALING_PATHWAY_VIA_DEATH_DOMAIN_RECEPTORS	0.5117	1.6347	0.0102	0.1073	1
PULMONARY_FIBROSIS	0.4178	1.5282	0.0143	0.2281	1		REGULATION_OF_PRODUCTION_OF_SMALL_RNA_INVOLVED_IN_GENE_SILENCING_BY_RNA	0.5201	1.6361	0.0146	0.1073	1
ORAL_MUCOSAL_BLISTERS	0.6749	1.6724	0.008	0.2282	0.994		NEGATIVE_REGULATION_OF_CELL_KILLING	0.6802	1.6461	0.0081	0.1073	1
KYPHOSCOLIOSIS	0.3474	1.5174	0.0219	0.2283	1		PURINE_DEOXYRIBONUCLEOTIDE_METABOLIC_PROCESS	0.7288	1.6469	0.0165	0.1073	1
ABNORMALITY_OF_THE_ACETABULUM	0.4516	1.5284	0.0308	0.2284	1		ANATOMICAL_STRUCTURE_MATURATION	0.4397	1.6479	0	0.1073	1
ABNORMAL_ORAL_MUCOSA_MORPHOLOGY	0.4767	1.6827	0	0.2287	0.993		NEGATIVE_REGULATION_OF_ACUTE_INFLAMMATORY_RESPONSE	0.6676	1.6337	0.0167	0.1074	1
UNERUPTED_TOOTH	0.5751	1.5174	0.0343	0.2288	1		VIRAL_RNA_GENOME_REPLICATION	0.5934	1.6389	0.0061	0.1074	1
ACETABULAR_DYSPLASIA	0.6131	1.5224	0.0366	0.2288	1		LEUKOTRIENE_METABOLIC_PROCESS	0.628	1.6463	0.0059	0.1074	1
ABNORMALITY_OF_THE_UPPER_RESPIRATORY_TRACT	0.4541	1.6744	0	0.2288	0.994		POSITIVE_REGULATION_OF_B_CELL_PROLIFERATION	0.6455	1.6466	0.002	0.1074	1
MALIGNANT_GENITOURINARY_TRACT_TUMOR	0.5725	1.5226	0.0526	0.2289	1		T_CELL_DIFFERENTIATION	0.5847	1.647	0.0062	0.1074	1
PANNICULITIS	0.7559	1.5285	0.0311	0.2289	1		NEGATIVE_REGULATION_OF_DEFENSE_RESPONSE	0.4797	1.6483	0	0.1074	1
NON_HODGKIN_LYMPHOMA	0.7156	1.658	0.0103	0.229	0.994		REGULATION_OF_CATECHOLAMINE_METABOLIC_PROCESS	0.7006	1.6486	0.0021	0.1074	1
INCREASED_CIRCULATING_IGA_LEVEL	0.7399	1.7058	0	0.229	0.975		LEUKOCYTE_HOMEOSTASIS	0.6238	1.6345	0.0138	0.1075	1
ABNORMALITY_OF_THE_PLANTAR_SKIN_OF_FOOT	0.3963	1.5219	0.0083	0.2291	1		PROSTATE_GLANDULAR_ACINUS_MORPHOGENESIS	0.7754	1.6348	0.0166	0.1075	1
ABNORMALITY_OF_FACIAL_SKELETON	0.33	1.5166	0.004	0.2293	1		REGULATION_OF_INNATE_IMMUNE_RESPONSE	0.5272	1.7441	0.006	0.1075	0.961
LOCALIZED_SKIN_LESION	0.3421	1.5163	0.0062	0.2294	1		ENTRY_INTO_HOST	0.4672	1.6333	0.002	0.1076	1
INCREASED_LACTATE_DEHYDROGENASE_LEVEL	0.5077	1.5174	0.0251	0.2294	1		POSITIVE_REGULATION_OF_TUMOR_NECROSIS_FACTOR_SUPERFAMILY_CYTOKINE_PRODUCTION	0.6629	1.6342	0.0061	0.1076	1
PULMONARY_INSUFFICIENCY	0.5835	1.5207	0.0419	0.2295	1		POSITIVE_REGULATION_OF_PROTEOLYSIS	0.4034	1.6349	0.004	0.1076	1
ABSENCE_OF_SUBCUTANEOUS_FAT	0.5088	1.521	0.048	0.2295	1		OXYGEN_METABOLIC_PROCESS	0.8156	1.649	0.017	0.1076	1
HYPOPIGMENTED_SKIN_PATCHES	0.3805	1.5143	0.0207	0.2297	1		OVULATION_CYCLE	0.508	1.6324	0.0141	0.1077	1
INCREASED_CIRCULATING_ANTIBODY_LEVEL	0.4928	1.52	0.0539	0.2297	1		NEGATIVE_REGULATION_OF_MULTICELLULAR_ORGANISM_GROWTH	0.7894	1.6486	0	0.1077	1
GASTRITIS	0.5948	1.5203	0.0487	0.2297	1		POSITIVE_REGULATION_OF_RESPONSE_TO_CYTOKINE_STIMULUS	0.651	1.6495	0.008	0.1077	1
B_CELL_LYMPHOMA	0.7434	1.5213	0.0211	0.2297	1		GLIAL_CELL_DEVELOPMENT	0.4488	1.649	0.0021	0.1078	1
ORTHOSTATIC_HYPOTENSION	0.471	1.5149	0.0341	0.2298	1		NOREPINEPHRINE_METABOLIC_PROCESS	0.7635	1.6493	0.0061	0.1078	1
UNUSUAL_INFECTION	0.4476	1.7086	0	0.2298	0.972		OSTEOCLAST_DIFFERENTIATION	0.5257	1.65	0.004	0.1078	1
RECURRENT_LOWER_RESPIRATORY_TRACT_INFECTIONS	0.5129	1.5145	0.0572	0.2299	1		CYTOPLASMIC_PATTERN_RECOGNITION_RECEPTOR_SIGNALING_PATHWAY	0.4925	1.6324	0.0201	0.1079	1
ABNORMALITY_OF_FACIAL_ADIPOSE_TISSUE	0.6133	1.5155	0.0664	0.2299	1		RELEASE_OF_CYTOCHROME_C_FROM_MITOCHONDRIA	0.5311	1.6501	0.0103	0.1079	1
ABNORMALITY_OF_PELVIC_GIRDLE_BONE_MORPHOLOGY	0.3317	1.5174	0.0122	0.2299	1		POSITIVE_REGULATION_OF_PROTEIN_LOCALIZATION_TO_CELL_SURFACE	0.6074	1.6315	0.0123	0.108	1
SKIN_PLAQUE	0.5745	1.5151	0.0377	0.23	1		POSITIVE_REGULATION_OF_CELL_DEATH	0.4078	1.6496	0	0.108	1
ABNORMAL_NASOLACRIMAL_SYSTEM_MORPHOLOGY	0.4397	1.5157	0.0287	0.23	1		EYELID_DEVELOPMENT_IN_CAMERA_TYPE_EYE	0.7018	1.6257	0.0183	0.1081	1
ABNORMAL_RECTUM_MORPHOLOGY	0.523	1.6835	0.0021	0.2301	0.993		TOLL_LIKE_RECEPTOR_2_SIGNALING_PATHWAY	0.8186	1.6261	0.002	0.1081	1
IMPAIRED_NEUTROPHIL_BACTERICIDAL_ACTIVITY	0.892	1.5122	0.0084	0.2303	1		ADHESION_OF_SYMBIONT_TO_HOST	0.606	1.6316	0.0119	0.1081	1
ABNORMAL_AORTIC_VALVE_PHYSIOLOGY	0.4419	1.5128	0.0305	0.2304	1		CELLULAR_RESPONSE_TO_OXYGEN_CONTAINING_COMPOUND	0.3647	1.6318	0	0.1081	1
SHOULDER_DISLOCATION	0.7479	1.5175	0.0492	0.2304	1		BETA_CATENIN_TCF_COMPLEX_ASSEMBLY	0.585	1.6325	0.0127	0.1081	1
ABNORMAL_NUMBER_OF_PERMANENT_TEETH	0.5964	1.5125	0.0353	0.2305	1		REGULATION_OF_LYMPHOCYTE_MIGRATION	0.6339	1.6503	0.0041	0.1081	1
CELLULITIS	0.6369	1.5193	0.0279	0.2305	1		DEFENSE_RESPONSE	0.5306	1.7444	0	0.1081	0.961
ANTIPHOSPHOLIPID_ANTIBODY_POSITIVITY	0.7024	1.5129	0.0454	0.2308	1		POSITIVE_REGULATION_OF_TYPE_I_INTERFERON_PRODUCTION	0.5302	1.6258	0.0259	0.1082	1
ESOPHAGEAL_ULCERATION	0.7888	1.5176	0.0139	0.2309	1		REGULATION_OF_APOPTOTIC_SIGNALING_PATHWAY	0.3993	1.6277	0.0061	0.1082	1
UPPER_EXTREMITY_JOINT_DISLOCATION	0.4998	1.5131	0.0427	0.231	1		POSITIVE_REGULATION_OF_ALPHA_BETA_T_CELL_PROLIFERATION	0.7661	1.6304	0.0059	0.1082	1
ATROPHY_DEGENERATION_INVOLVING_THE_SPINAL_CORD	0.6082	1.659	0.0204	0.231	0.994		APOPTOTIC_PROCESS	0.3727	1.6311	0.002	0.1082	1
BICONCAVE_VERTEBRAL_BODIES	0.7229	1.7334	0.0041	0.231	0.936		NEGATIVE_REGULATION_OF_INTRINSIC_APOPTOTIC_SIGNALING_PATHWAY_BY_P53_CLASS_MEDIATOR	0.5953	1.6325	0.0223	0.1082	1
LIMB_PAIN	0.5317	1.5187	0.0311	0.2311	1		POSITIVE_REGULATION_OF_LYMPHOCYTE_DIFFERENTIATION	0.5873	1.6261	0.008	0.1083	1
ABSCESS	0.6484	1.6748	0.0063	0.2311	0.994		ANIMAL_ORGAN_REGENERATION	0.4736	1.6275	0.0021	0.1083	1
VASCULAR_CALCIFICATION	0.4834	1.5183	0.024	0.2312	1		REGULATION_OF_INTRACELLULAR_SIGNAL_TRANSDUCTION	0.3705	1.6299	0.002	0.1083	1
ABNORMAL_CERVICAL_SPINE_MORPHOLOGY	0.7831	1.6843	0.0058	0.2312	0.993		AUTONOMIC_NERVOUS_SYSTEM_DEVELOPMENT	0.5518	1.6306	0.0041	0.1083	1
NEUTROPENIA_IN_PRESENCE_OF_ANTI_NEUTROPIL_ANTIBODIES	0.5717	1.5177	0.0397	0.2313	1		POSITIVE_REGULATION_OF_HEMOPOIESIS	0.5565	1.6308	0.0081	0.1083	1
ABNORMAL_PARANASAL_SINUS_MORPHOLOGY	0.6068	1.658	0.0021	0.2313	0.994		EXOCYTOSIS	0.4262	1.6277	0.004	0.1084	1
AVASCULAR_NECROSIS	0.4513	1.5132	0.0285	0.2314	1		REGULATION_OF_NEUTROPHIL_CHEMOTAXIS	0.6619	1.63	0.0061	0.1084	1
IRREGULAR_HYPERPIGMENTATION	0.4059	1.5179	0.016	0.2314	1		REGULATION_OF_BONE_REMODELING	0.616	1.745	0.0021	0.1084	0.96
ABNORMALITY_OF_DENTAL_STRUCTURE	0.3931	1.7311	0	0.2314	0.938		ANTIBACTERIAL_HUMORAL_RESPONSE	0.6739	1.6262	0.0021	0.1085	1
URETHRAL_STENOSIS	0.42	1.5101	0.035	0.2315	1		THYMIC_T_CELL_SELECTION	0.794	1.6278	0.0119	0.1085	1
CONFUSION	0.4135	1.5103	0.0241	0.2316	1		GRANULOCYTE_MACROPHAGE_COLONY_STIMULATING_FACTOR_PRODUCTION	0.7922	1.6293	0	0.1086	1
ANORECTAL_ANOMALY	0.3763	1.5107	0.0042	0.2316	1		POSITIVE_REGULATION_OF_MACROPHAGE_MIGRATION	0.6938	1.6294	0.0283	0.1086	1
MACULE	0.418	1.5111	0.018	0.232	1		REGULATION_OF_HYDROLASE_ACTIVITY	0.3845	1.6262	0	0.1087	1
ABNORMALITY_OF_NEUTROPHIL_PHYSIOLOGY	0.8614	1.6689	0	0.232	0.994		T_CELL_ACTIVATION_VIA_T_CELL_RECEPTOR_CONTACT_WITH_ANTIGEN_BOUND_TO_MHC_MOLECULE_ON_ANTIGEN_PRESENTING_CELL	0.8238	1.6278	0.004	0.1087	1
ALZHEIMER_DISEASE	0.5704	1.5107	0.0462	0.2321	1		POSITIVE_REGULATION_OF_REGULATED_SECRETORY_PATHWAY	0.4806	1.6247	0.004	0.1088	1
DERMAL_TRANSLUCENCY	0.8582	1.749	0.002	0.2321	0.912		POSITIVE_REGULATION_OF_JNK_CASCADE	0.5399	1.6263	0.0084	0.1088	1
ABNORMALITY_OF_SKIN_PIGMENTATION	0.3341	1.5094	0.0021	0.2323	1		POSITIVE_REGULATION_OF_EXTRINSIC_APOPTOTIC_SIGNALING_PATHWAY	0.5779	1.6267	0.0041	0.1089	1
ABNORMALITY_OF_THE_PHALANGES_OF_THE_TOES	0.4031	1.5089	0.0304	0.2326	1		POSITIVE_REGULATION_OF_ACUTE_INFLAMMATORY_RESPONSE	0.7641	1.6279	0	0.1089	1
ALOPECIA_OF_SCALP	0.5163	1.5085	0.0311	0.2327	1		REGULATION_OF_DNA_BINDING_TRANSCRIPTION_FACTOR_ACTIVITY	0.3949	1.6237	0	0.109	1
PILI_TORTI	0.7166	1.6603	0.0041	0.2327	0.994		POSITIVE_REGULATION_OF_MYELOID_CELL_DIFFERENTIATION	0.5056	1.6243	0.0101	0.109	1
JOINT_HYPERMOBILITY	0.3737	1.5078	0.0248	0.2329	1		FIBROBLAST_APOPTOTIC_PROCESS	0.6801	1.6247	0.0144	0.109	1
BILIARY_TRACT_ABNORMALITY	0.3696	1.5081	0.0239	0.2329	1		HOMEOSTASIS_OF_NUMBER_OF_CELLS	0.4699	1.6264	0.006	0.109	1
GRANULOMATOSIS	0.8761	1.5041	0	0.233	1		REGULATION_OF_GLIAL_CELL_PROLIFERATION	0.5938	1.628	0.0101	0.109	1
ATROPHIC_SCARS	0.7927	1.7059	0	0.2331	0.975		PHOSPHATIDYLGLYCEROL_ACYL_CHAIN_REMODELING	0.6732	1.6287	0.0141	0.109	1
OSTEOSARCOMA	0.5784	1.6752	0.0138	0.2332	0.994		REGULATION_OF_LYMPHOCYTE_DIFFERENTIATION	0.5701	1.6237	0.0162	0.1092	1
PLATYBASIA	0.5765	1.5028	0.0504	0.2333	1		POSITIVE_REGULATION_OF_MAPK_CASCADE	0.4409	1.628	0	0.1093	1
GLOMERULONEPHRITIS	0.5426	1.5043	0.0121	0.2333	1		POSITIVE_REGULATION_OF_T_CELL_PROLIFERATION	0.6938	1.745	0	0.1093	0.96
OSTEOARTHRITIS	0.4731	1.5008	0.0281	0.2334	1		PEPTIDYL_TYROSINE_MODIFICATION	0.434	1.6238	0	0.1094	1
VIRAL_HEPATITIS	0.5978	1.6612	0.0123	0.2334	0.994		REGULATION_OF_MITOCHONDRIAL_OUTER_MEMBRANE_PERMEABILIZATION_INVOLVED_IN_APOPTOTIC_SIGNALING_PATHWAY	0.4851	1.628	0.0178	0.1095	1
ABNORMAL_RIB_OSSIFICATION	0.8638	1.5036	0.0082	0.2335	1		MEMBRANE_DISASSEMBLY	0.6845	1.6204	0.0099	0.1097	1
MILIA	0.6334	1.6591	0.0042	0.2335	0.994		REGULATION_OF_ALPHA_BETA_T_CELL_ACTIVATION	0.5958	1.6219	0.0081	0.1097	1
HYPEREXTENSIBILITY_OF_THE_KNEE	0.5445	1.5044	0.0462	0.2336	1		POSITIVE_REGULATION_OF_CD4_POSITIVE_ALPHA_BETA_T_CELL_ACTIVATION	0.6637	1.6222	0.0081	0.1097	1
ELEVATED_PROPORTION_OF_CD4_NEGATIVE_CD8_NEGATIVE_ALPHA_BETA_REGULATORY_T_CELLS	0.8076	1.5	0.0227	0.2337	1		POSITIVE_REGULATION_OF_CELL_DIFFERENTIATION	0.4171	1.6223	0	0.1097	1
BASILAR_IMPRESSION	0.8712	1.5003	0.0124	0.2337	1		POSITIVE_REGULATION_OF_REACTIVE_OXYGEN_SPECIES_METABOLIC_PROCESS	0.5116	1.6227	0.004	0.1097	1
APLASIA_HYPOPLASIA_OF_THE_5TH_METACARPAL	0.68	1.4995	0.0305	0.2338	1		SIGNAL_TRANSDUCTION_INVOLVED_IN_CELL_CYCLE_CHECKPOINT	0.4545	1.6201	0.0176	0.1098	1
NEOPLASM_OF_THE_STOMACH	0.4077	1.5028	0.0353	0.2338	1		REGULATION_OF_LEUKOCYTE_DEGRANULATION	0.618	1.6205	0.0256	0.1098	1
THYROID_ADENOMA	0.644	1.5031	0.0285	0.2338	1		ALPHA_BETA_T_CELL_DIFFERENTIATION	0.5902	1.6207	0.0081	0.1098	1
RECURRENT_INTRAPULMONARY_HEMORRHAGE	0.8684	1.5046	0.002	0.2338	1		POSITIVE_REGULATION_OF_DEFENSE_RESPONSE_TO_VIRUS_BY_HOST	0.7336	1.6209	0.002	0.1098	1
ABNORMALITY_OF_THE_TEMPOROMANDIBULAR_JOINT	0.7452	1.4991	0.0307	0.2339	1		NECROPTOTIC_PROCESS	0.6117	1.6229	0.0121	0.1098	1
REFRACTORY_ANEMIA	0.7948	1.4996	0.0271	0.2339	1		POSITIVE_REGULATION_OF_GRANULOCYTE_CHEMOTAXIS	0.7663	1.6195	0	0.1099	1
ANURIA	0.759	1.5008	0.0202	0.2339	1		REGULATION_OF_ACTIN_CYTOSKELETON_REORGANIZATION	0.5471	1.621	0.0102	0.1099	1
ABNORMALITY_OF_FEMUR_MORPHOLOGY	0.3953	1.5016	0.0204	0.234	1		GRANULOCYTE_DIFFERENTIATION	0.6617	1.6212	0.004	0.1099	1
ABNORMAL_SERUM_INTERLEUKIN_LEVEL	0.6392	1.5065	0.0392	0.234	1		T_CELL_SELECTION	0.7028	1.6214	0.006	0.1099	1
ABNORMALITY_OF_ODONTOID_TISSUE	0.3757	1.7087	0	0.234	0.972		POSITIVE_REGULATION_OF_CATALYTIC_ACTIVITY	0.3631	1.6223	0	0.1099	1
CAMPTODACTYLY_OF_TOE	0.6628	1.5018	0.0608	0.2341	1		URETER_DEVELOPMENT	0.6819	1.6215	0.0242	0.11	1
IRIS_ATROPHY	0.7681	1.507	0.0251	0.2341	1		CENTRAL_NERVOUS_SYSTEM_MYELIN_FORMATION	0.8404	1.619	0.002	0.1101	1
RECURRENT_UPPER_RESPIRATORY_TRACT_INFECTIONS	0.4551	1.4987	0.0701	0.2342	1		MITOTIC_CELL_CYCLE_CHECKPOINT	0.4209	1.6191	0.0059	0.1101	1
STOMATITIS	0.5307	1.5047	0.0621	0.2342	1		REGULATION_OF_CYSTEINE_TYPE_ENDOPEPTIDASE_ACTIVITY	0.4665	1.6195	0.0021	0.1101	1
ABNORMALITY_OF_COMPLEMENT_SYSTEM	0.7061	1.5009	0.0289	0.2343	1		PROTEIN_INSERTION_INTO_MITOCHONDRIAL_MEMBRANE_INVOLVED_IN_APOPTOTIC_SIGNALING_PATHWAY	0.5841	1.7451	0.004	0.1103	0.96
ARTHRALGIA	0.4465	1.5011	0.0225	0.2343	1		ACUTE_INFLAMMATORY_RESPONSE_TO_ANTIGENIC_STIMULUS	0.7129	1.6195	0.0061	0.1104	1
ABNORMAL_VERTEBRAL_MORPHOLOGY	0.333	1.5065	0.0042	0.2345	1		POSITIVE_REGULATION_OF_INTERLEUKIN_17_PRODUCTION	0.7758	1.7453	0	0.1111	0.96
PREMATURE_LOSS_OF_TEETH	0.6096	1.665	0.0082	0.2345	0.994		JNK_CASCADE	0.4119	1.6172	0.0041	0.1113	1
MYOSITIS	0.6957	1.6691	0.0041	0.2345	0.994		REGULATION_OF_LYMPHOCYTE_CHEMOTAXIS	0.7519	1.6175	0.0102	0.1113	1
ELBOW_FLEXION_CONTRACTURE	0.4024	1.5018	0.0299	0.2346	1		REGULATION_OF_B_CELL_APOPTOTIC_PROCESS	0.7459	1.6162	0.0161	0.1115	1
BLUE_SCLERAE	0.4782	1.5056	0.038	0.2346	1		NEGATIVE_REGULATION_OF_B_CELL_PROLIFERATION	0.8338	1.6173	0	0.1115	1
ABNORMAL_HEART_VALVE_PHYSIOLOGY	0.39	1.5047	0.0185	0.2347	1		NEGATIVE_REGULATION_OF_VIRAL_GENOME_REPLICATION	0.7299	1.6177	0.0121	0.1115	1
EXCESSIVE_WRINKLING_OF_PALMAR_SKIN	0.7756	1.505	0.0218	0.2347	1		REGULATION_OF_HUMORAL_IMMUNE_RESPONSE	0.7277	1.7473	0	0.1115	0.958
ECZEMA	0.4933	1.6661	0	0.2347	0.994		IMMATURE_T_CELL_PROLIFERATION	0.6777	1.6162	0.0084	0.1117	1
THICKENED_CALVARIA	0.5344	1.5057	0.0335	0.2349	1		DEFENSE_RESPONSE_TO_GRAM_POSITIVE_BACTERIUM	0.6075	1.6166	0.0021	0.1117	1
PROTRACTED_DIARRHEA	0.6348	1.505	0.0474	0.2352	1		APOPTOTIC_MITOCHONDRIAL_CHANGES	0.3891	1.6167	0.0061	0.1117	1
ABNORMAL_MITRAL_VALVE_MORPHOLOGY	0.5174	1.7241	0.004	0.2352	0.952		NEGATIVE_REGULATION_OF_ACTIN_NUCLEATION	0.813	1.7494	0	0.1118	0.952
MYELOMENINGOCELE	0.5859	1.4978	0.0521	0.2354	1		REGULATION_OF_DOUBLE_STRAND_BREAK_REPAIR_VIA_HOMOLOGOUS_RECOMBINATION	0.5204	1.6145	0.0464	0.1119	1
PHALANGEAL_DISLOCATION	0.9068	1.4974	0.0227	0.2356	1		POSITIVE_REGULATION_OF_MULTICELLULAR_ORGANISMAL_PROCESS	0.4249	1.6154	0	0.112	1
ABNORMALITY_OF_THE_RADIAL_HEAD	0.6009	1.6613	0.002	0.2357	0.994		CELL_ACTIVATION	0.5352	1.7527	0	0.112	0.951
ANKYLOSIS	0.6434	1.7453	0.002	0.2357	0.916		REGULATION_OF_REGULATED_SECRETORY_PATHWAY	0.473	1.6136	0.004	0.1121	1
SMALL_CEREBRAL_CORTEX	0.701	1.497	0.0366	0.2358	1		TOLL_LIKE_RECEPTOR_4_SIGNALING_PATHWAY	0.7621	1.6137	0.004	0.1121	1
CARDIOVASCULAR_CALCIFICATION	0.5312	1.6753	0.0039	0.2358	0.994		INTERLEUKIN_12_PRODUCTION	0.7079	1.6146	0.0041	0.1121	1
ABNORMALITY_OF_THE_SYNOVIA	0.3423	1.4966	0.0163	0.236	1		ERK1_AND_ERK2_CASCADE	0.4812	1.6149	0.0084	0.1121	1
THICKENED_CORTEX_OF_LONG_BONES	0.6247	1.4963	0.0579	0.2362	1		POSITIVE_REGULATION_OF_STEM_CELL_DIFFERENTIATION	0.7173	1.6156	0.0062	0.1121	1
RECURRENT_STAPHYLOCOCCAL_INFECTIONS	0.6503	1.4915	0.0084	0.2367	1		SPINDLE_MIDZONE_ASSEMBLY	0.8406	1.7454	0.0019	0.1121	0.96
FIBROSARCOMA	0.6252	1.4918	0.0421	0.2367	1		POSITIVE_REGULATION_OF_LEUKOCYTE_CELL_CELL_ADHESION	0.636	1.7462	0	0.1121	0.959
STOMACH_CANCER	0.5319	1.4954	0.0711	0.2367	1		EXECUTION_PHASE_OF_APOPTOSIS	0.4409	1.7477	0	0.1121	0.958
PALPEBRAL_EDEMA	0.612	1.7336	0	0.2367	0.936		POSITIVE_REGULATION_OF_CELL_KILLING	0.6767	1.6147	0.0082	0.1122	1
ABNORMAL_CIRCULATING_CREATININE_CONCENTRATION	0.6502	1.7357	0	0.2367	0.932		DOUBLE_STRAND_BREAK_REPAIR	0.3863	1.6138	0.0254	0.1123	1
ABNORMALLY_LOW_PITCHED_VOICE	0.6392	1.4926	0.0736	0.2368	1		CELLULAR_RESPONSE_TO_INSULIN_LIKE_GROWTH_FACTOR_STIMULUS	0.8165	1.6139	0.0077	0.1124	1
PROGRESSIVE_SENSORINEURAL_HEARING_IMPAIRMENT	0.4934	1.4931	0.0324	0.2369	1		REGULATION_OF_DOPAMINERGIC_NEURON_DIFFERENTIATION	0.7454	1.6149	0.0061	0.1124	1
UNILATERAL_RENAL_AGENESIS	0.3922	1.4933	0.0833	0.2369	1		NEGATIVE_REGULATION_OF_SINGLE_STRANDED_VIRAL_RNA_REPLICATION_VIA_DOUBLE_STRANDED_DNA_INTERMEDIATE	0.8288	1.7506	0	0.1125	0.952
ABNORMAL_URETER_PHYSIOLOGY	0.3368	1.4957	0.0184	0.2369	1		POSITIVE_REGULATION_OF_LEUKOCYTE_DEGRANULATION	0.6327	1.7496	0.008	0.1127	0.952
BLEPHARITIS	0.3982	1.4919	0.0358	0.2371	1		POSITIVE_REGULATION_OF_NATURAL_KILLER_CELL_ACTIVATION	0.7368	1.7479	0.002	0.1128	0.957
URETERAL_OBSTRUCTION	0.5123	1.4949	0.0377	0.2372	1		POSITIVE_REGULATION_OF_LIPID_KINASE_ACTIVITY	0.5871	1.6128	0.022	0.1129	1
ATLANTOAXIAL_ABNORMALITY	0.7805	1.4926	0.0167	0.2373	1		DEFENSE_RESPONSE_TO_GRAM_NEGATIVE_BACTERIUM	0.6475	1.7527	0	0.1131	0.951
AGNOSIA	0.5229	1.4934	0.0485	0.2373	1		ANTIGEN_RECEPTOR_MEDIATED_SIGNALING_PATHWAY	0.6322	1.751	0.004	0.1132	0.952
ABNORMAL_PROPORTION_OF_CD4_POSITIVE_T_CELLS	0.7019	1.6661	0.0021	0.2373	0.994		TISSUE_REMODELING	0.5167	1.7535	0	0.1134	0.951
RECTAL_PROLAPSE	0.5625	1.6771	0.0078	0.2373	0.994		COMPLEMENT_ACTIVATION	0.7361	1.7543	0	0.1137	0.951
GASTROINTESTINAL_HEMORRHAGE	0.4282	1.4898	0.0272	0.2374	1		INTERLEUKIN_2_PRODUCTION	0.6191	1.6119	0.0123	0.1138	1
COOMBS_POSITIVE_HEMOLYTIC_ANEMIA	0.7348	1.4901	0.0208	0.2374	1		POSITIVE_REGULATION_OF_ALPHA_BETA_T_CELL_ACTIVATION	0.6343	1.6116	0.0102	0.114	1
CHRONIC_HEPATITIS	0.7018	1.4936	0.0437	0.2374	1		CD4_POSITIVE_ALPHA_BETA_T_CELL_DIFFERENTIATION	0.6022	1.6098	0.0102	0.1141	1
ABNORMAL_SENSORY_NERVE_CONDUCTION_VELOCITY	0.5326	1.4919	0.0428	0.2375	1		CELL_CELL_ADHESION	0.469	1.6086	0.0021	0.1142	1
MEMORY_IMPAIRMENT	0.4637	1.7499	0	0.2375	0.91		NEGATIVE_REGULATION_OF_OSTEOCLAST_DEVELOPMENT	0.9293	1.6099	0.0019	0.1142	1
ABNORMAL_CIRCULATING_IGA_LEVEL	0.5435	1.4938	0.0655	0.2376	1		INFLAMMATORY_RESPONSE_TO_ANTIGENIC_STIMULUS	0.5615	1.6102	0.0119	0.1142	1
SHALLOW_ORBITS	0.533	1.4941	0.0681	0.2377	1		T_HELPER_2_CELL_DIFFERENTIATION	0.691	1.6078	0.0144	0.1143	1
ABNORMAL_STERNAL_OSSIFICATION	0.7123	1.4893	0.0575	0.2378	1		MAPK_CASCADE	0.4016	1.61	0.0042	0.1143	1
ABNORMAL_VASCULAR_PHYSIOLOGY	0.3893	1.4902	0.0178	0.2378	1		REGULATION_OF_PROSTAGLANDIN_SECRETION	0.762	1.6104	0.0121	0.1143	1
CONVEX_NASAL_RIDGE	0.4907	1.4906	0.0561	0.2379	1		CELL_CYCLE_G1_S_PHASE_TRANSITION	0.4111	1.6107	0.0116	0.1143	1
THROMBOCYTOSIS	0.4625	1.4903	0.0613	0.238	1		POSITIVE_REGULATION_OF_MEMBRANE_PROTEIN_ECTODOMAIN_PROTEOLYSIS	0.7161	1.6109	0.0181	0.1143	1
DENTAL_MALOCCLUSION	0.4003	1.4942	0.035	0.238	1		CELL_POPULATION_PROLIFERATION	0.412	1.6111	0	0.1143	1
ABNORMAL_LYMPHOCYTE_MORPHOLOGY	0.6203	1.6615	0.0123	0.238	0.994		POSITIVE_REGULATION_OF_RELEASE_OF_CYTOCHROME_C_FROM_MITOCHONDRIA	0.5911	1.6075	0.0245	0.1144	1
DECREASED_SPECIFIC_ANTI_POLYSACCHARIDE_ANTIBODY_LEVEL	0.7535	1.6782	0.0062	0.238	0.994		REGULATION_OF_SUPEROXIDE_ANION_GENERATION	0.702	1.6078	0.0122	0.1144	1
PRE_CAPILLARY_PULMONARY_HYPERTENSION	0.453	1.7103	0.0062	0.2382	0.967		CD4_POSITIVE_ALPHA_BETA_T_CELL_ACTIVATION	0.5883	1.6087	0.0082	0.1144	1
SLENDER_BUILD	0.5178	1.6756	0.0105	0.2383	0.994		POSITIVE_REGULATION_OF_T_CELL_MEDIATED_IMMUNITY	0.5962	1.6105	0.0123	0.1144	1
PREMATURELY_AGED_APPEARANCE	0.441	1.7088	0.002	0.2384	0.972		IMMUNE_EFFECTOR_PROCESS	0.5344	1.7546	0	0.1144	0.95
ABNORMAL_SCLERA_MORPHOLOGY	0.4472	1.4886	0.0349	0.2386	1		TYPE_2_IMMUNE_RESPONSE	0.6428	1.6079	0.0041	0.1145	1
ABNORMAL_LEUKOCYTE_COUNT	0.5258	1.7396	0.0042	0.2387	0.927		ACTIVATION_OF_PHOSPHOLIPASE_D_ACTIVITY	0.7412	1.6088	0.0042	0.1145	1
ABNORMAL_ERYTHROCYTE_MORPHOLOGY	0.3453	1.4881	0.012	0.2392	1		CELL_ADHESION_MEDIATED_BY_INTEGRIN	0.6263	1.6089	0.0079	0.1145	1
ABNORMAL_ENDOCARDIUM_MORPHOLOGY	0.4892	1.6617	0.0186	0.2399	0.994		FAT_CELL_PROLIFERATION	0.7321	1.6091	0.0165	0.1145	1
AIRWAY_OBSTRUCTION	0.5792	1.7366	0	0.2405	0.932		POSITIVE_REGULATION_OF_MACROPHAGE_CHEMOTAXIS	0.7133	1.6071	0.0209	0.1146	1
T_CELL_LYMPHOMA	0.7039	1.4843	0.0585	0.2407	1		REGULATION_OF_LYMPHOCYTE_APOPTOTIC_PROCESS	0.6341	1.6081	0.0161	0.1146	1
FRAGILE_SKIN	0.6938	1.7241	0	0.2407	0.952		REGULATION_OF_CELL_CYCLE_G1_S_PHASE_TRANSITION	0.4209	1.6092	0.006	0.1147	1
HYPERMELANOTIC_MACULE	0.4198	1.4869	0.0323	0.2409	1		REGULATION_OF_PHOSPHOLIPASE_ACTIVITY	0.5035	1.6068	0.0084	0.1148	1
AMYLOIDOSIS	0.5253	1.4843	0.0355	0.2412	1		NEGATIVE_REGULATION_OF_CELL_AGING	0.5791	1.6054	0.0255	0.115	1
BLEPHAROCHALASIS	0.9148	1.4864	0.0021	0.2413	1		ESTROUS_CYCLE	0.7439	1.6054	0.0123	0.1151	1
ABNORMALITY_OF_THE_GASTRIC_MUCOSA	0.5917	1.7257	0.002	0.2413	0.95		OLIGODENDROCYTE_PROGENITOR_PROLIFERATION	0.6626	1.6064	0.0078	0.1151	1
CHROMOSOMAL_BREAKAGE_INDUCED_BY_CROSSLINKING_AGENTS	0.6293	1.4845	0.0613	0.2414	1		REGULATION_OF_CD8_POSITIVE_ALPHA_BETA_T_CELL_ACTIVATION	0.7457	1.6049	0.0101	0.1153	1
CUTANEOUS_MELANOMA	0.5509	1.4859	0.0384	0.2414	1		RESPONSE_TO_CYTOKINE	0.5022	1.7556	0	0.1153	0.949
ABNORMAL_PROSTATE_MORPHOLOGY	0.5574	1.7412	0	0.2414	0.924		NEGATIVE_REGULATION_OF_PROTEIN_LOCALIZATION_TO_CELL_PERIPHERY	0.5947	1.6054	0.0123	0.1154	1
PLEURITIS	0.699	1.4847	0.0429	0.2415	1		CELLULAR_RESPONSE_TO_HYPEROXIA	0.7608	1.6058	0.0144	0.1154	1
ACUTE_KIDNEY_INJURY	0.594	1.7108	0.002	0.2415	0.967		NEGATIVE_REGULATION_OF_LEUKOCYTE_APOPTOTIC_PROCESS	0.688	1.606	0.0122	0.1154	1
CORTICAL_THICKENING_OF_LONG_BONE_DIAPHYSES	0.8135	1.4854	0.0283	0.2419	1		CELLULAR_RESPONSE_TO_RADIATION	0.3564	1.6056	0	0.1155	1
HEMATOCHEZIA	0.6206	1.4859	0.0432	0.2419	1		PRODUCTION_OF_MOLECULAR_MEDIATOR_OF_IMMUNE_RESPONSE	0.5108	1.6054	0.0061	0.1156	1
HEPATITIS	0.614	1.7198	0.0042	0.2419	0.954		LYMPHOCYTE_ACTIVATION	0.5932	1.7547	0	0.1156	0.95
ABNORMALITY_OF_THE_PREPUTIUM	0.4653	1.4848	0.0391	0.242	1		HETEROCHROMATIN_ORGANIZATION	0.4287	1.6039	0.0249	0.1157	1
APHASIA	0.4073	1.485	0.0248	0.2421	1		POSITIVE_REGULATION_OF_ACTIVATED_T_CELL_PROLIFERATION	0.6185	1.6039	0.0291	0.1159	1
FOOT_ACROOSTEOLYSIS	0.7602	1.712	0.002	0.2433	0.965		CELL_MATURATION	0.4258	1.6043	0	0.1159	1
MALNUTRITION	0.5458	1.4821	0.0225	0.2441	1		AMYLOID_BETA_CLEARANCE	0.5395	1.604	0.0081	0.116	1
NEOPLASM_OF_THE_LARGE_INTESTINE	0.406	1.4815	0.054	0.2442	1		NEGATIVE_REGULATION_OF_PEPTIDASE_ACTIVITY	0.4591	1.602	0.002	0.1161	1
THIN_SKIN	0.4207	1.4818	0.0317	0.2442	1		DNA_DEALKYLATION	0.5672	1.6033	0.0103	0.1161	1
MACROTIA	0.3492	1.4821	0.0362	0.2446	1		POSITIVE_REGULATION_OF_INTERFERON_GAMMA_PRODUCTION	0.687	1.6031	0.012	0.1162	1
HIP_OSTEOARTHRITIS	0.6271	1.481	0.0711	0.2447	1		ACTIVATION_OF_INNATE_IMMUNE_RESPONSE	0.4915	1.6024	0.0218	0.1163	1
ABNORMALLY_LAX_OR_HYPEREXTENSIBLE_SKIN	0.5133	1.7168	0	0.2448	0.958		REGULATION_OF_LEUKOCYTE_CHEMOTAXIS	0.552	1.602	0.0041	0.1164	1
HYPERPHOSPHATEMIA	0.5604	1.7499	0.0078	0.2453	0.91		MODULATION_BY_SYMBIONT_OF_ENTRY_INTO_HOST	0.5789	1.6028	0.0144	0.1164	1
ABNORMAL_IMMUNE_SYSTEM_MORPHOLOGY	0.5001	1.7579	0	0.2455	0.896		T_CELL_MIGRATION	0.6583	1.6021	0.01	0.1165	1
DIARRHEA	0.3676	1.4802	0.0185	0.2456	1		REGULATION_OF_MAPK_CASCADE	0.4191	1.6024	0.0042	0.1165	1
ABNORMALITY_OF_THE_MIDDLE_EAR_OSSICLES	0.614	1.4796	0.0549	0.2459	1		RESPONSE_TO_OXYGEN_CONTAINING_COMPOUND	0.3499	1.6014	0	0.1167	1
ABNORMAL_LACTATE_DEHYDROGENASE_LEVEL	0.4444	1.4798	0.0321	0.2461	1		REGULATION_OF_IMMUNE_EFFECTOR_PROCESS	0.5937	1.7557	0	0.1167	0.949
RECURRENT_CUTANEOUS_ABSCESS_FORMATION	0.7567	1.4792	0.0535	0.2462	1		CD8_POSITIVE_ALPHA_BETA_T_CELL_ACTIVATION	0.7506	1.6004	0.0081	0.1174	1
RECURRENT_OTITIS_MEDIA	0.4423	1.4785	0.049	0.247	1		INTERLEUKIN_21_MEDIATED_SIGNALING_PATHWAY	0.8274	1.6006	0	0.1174	1
BILIARY_CIRRHOSIS	0.6322	1.4781	0.0646	0.2474	1		REGULATION_OF_CELL_ACTIVATION	0.5903	1.7559	0	0.1177	0.949
ENCEPHALITIS	0.6625	1.7121	0.0021	0.2482	0.965		SKIN_DEVELOPMENT	0.4269	1.5999	0	0.1178	1
RETICULOCYTOSIS	0.444	1.4768	0.014	0.2495	1		NEGATIVE_REGULATION_OF_CELL_DEATH	0.3768	1.5993	0.0041	0.1179	1
CHRONIC_SINUSITIS	0.5203	1.4744	0.0467	0.2521	1		INTERLEUKIN_27_MEDIATED_SIGNALING_PATHWAY	0.7018	1.5994	0.0233	0.118	1
HEREDITARY_NONPOLYPOSIS_COLORECTAL_CARCINOMA	0.5043	1.4747	0.0577	0.2522	1		REGULATION_OF_ANTIGEN_RECEPTOR_MEDIATED_SIGNALING_PATHWAY	0.7164	1.5994	0.01	0.1182	1
ABNORMAL_VASCULAR_MORPHOLOGY	0.33	1.4752	0.0122	0.2522	1		CHROMOSOME_CONDENSATION	0.5423	1.5988	0.0283	0.1183	1
THICK_VERMILION_BORDER	0.3372	1.4747	0.0124	0.2526	1		CELLULAR_RESPONSE_TO_ANTIBIOTIC	0.8156	1.5981	0.006	0.1188	1
BREECH_PRESENTATION	0.6004	1.7124	0.0058	0.2526	0.965		REGULATION_OF_ENDODEOXYRIBONUCLEASE_ACTIVITY	0.8672	1.756	0	0.1191	0.949
SHORT_CHIN	0.4415	1.7503	0	0.2526	0.909		REGULATION_OF_LYMPHOCYTE_ACTIVATION	0.614	1.7569	0	0.1192	0.948
ABNORMAL_MOTOR_NERVE_CONDUCTION_VELOCITY	0.4135	1.4733	0.0333	0.2539	1		NEGATIVE_REGULATION_OF_CELL_CELL_ADHESION	0.4706	1.5975	0.0041	0.1194	1
LOWER_EXTREMITY_JOINT_DISLOCATION	0.3411	1.4724	0.0162	0.2541	1		ADAPTIVE_IMMUNE_RESPONSE_BASED_ON_SOMATIC_RECOMBINATION_OF_IMMUNE_RECEPTORS_BUILT_FROM_IMMUNOGLOBULIN_SUPERFAMILY_DOMAINS	0.6414	1.7578	0	0.1194	0.947
ABNORMALITY_OF_THE_CURVATURE_OF_THE_CORNEA	0.3232	1.4728	0.008	0.2543	1		POSITIVE_REGULATION_OF_I_KAPPAB_KINASE_NF_KAPPAB_SIGNALING	0.4967	1.5969	0.0142	0.1196	1
PROGRESSIVE_HEARING_IMPAIRMENT	0.428	1.4725	0.0385	0.2544	1		ENDODERMAL_CELL_DIFFERENTIATION	0.6342	1.5966	0.0236	0.1198	1
PERIODONTITIS	0.669	1.758	0.0021	0.2547	0.896		POSITIVE_REGULATION_OF_CHEMOKINE_PRODUCTION	0.6083	1.597	0.0021	0.1198	1
TREMOR_BY_ANATOMICAL_SITE	0.3765	1.4713	0.0413	0.2557	1		REGULATION_OF_CELL_DEATH	0.3736	1.5961	0.0041	0.1203	1
ABNORMAL_RIB_CAGE_MORPHOLOGY	0.319	1.4705	0.0142	0.2568	1		CELLULAR_RESPONSE_TO_IRON_ION	0.7077	1.7579	0.004	0.1207	0.946
ORTHOKERATOSIS	0.8573	1.4699	0.0143	0.2569	1		POSITIVE_REGULATION_OF_INTERLEUKIN_8_PRODUCTION	0.6124	1.5953	0.0063	0.1208	1
DECREASED_CIRCULATING_COPPER_CONCENTRATION	0.7348	1.4694	0.0701	0.2574	1		POSITIVE_REGULATION_OF_SMOOTHENED_SIGNALING_PATHWAY	0.4937	1.5953	0.0259	0.121	1
ABNORMAL_ARTERIAL_PHYSIOLOGY	0.4501	1.47	0.0264	0.2574	1		POSITIVE_REGULATION_OF_KILLING_OF_CELLS_OF_OTHER_ORGANISM	0.7285	1.5945	0.0227	0.1214	1
VASCULAR_DILATATION	0.3754	1.4687	0.0423	0.2579	1		POSITIVE_REGULATION_OF_MEMBRANE_PERMEABILITY	0.4206	1.5946	0.0103	0.1215	1
ABNORMALITY_OF_THE_5TH_METACARPAL	0.6201	1.4688	0.0419	0.2581	1		INTERLEUKIN_17_PRODUCTION	0.5606	1.5925	0.008	0.1218	1
ABNORMAL_MONOCYTE_MORPHOLOGY	0.7121	1.7514	0	0.2582	0.909		FIBROBLAST_PROLIFERATION	0.4397	1.5926	0.0123	0.1218	1
PULMONARY_INTERSTITIAL_HIGH_RESOLUTION_COMPUTED_TOMOGRAPHY_ABNORMALITY	0.5872	1.4663	0.065	0.2591	1		POSITIVE_REGULATION_OF_NATURAL_KILLER_CELL_MEDIATED_IMMUNITY	0.7039	1.5928	0.0161	0.1218	1
SQUAMOUS_CELL_CARCINOMA	0.4467	1.4678	0.056	0.2591	1		INTRINSIC_APOPTOTIC_SIGNALING_PATHWAY	0.407	1.5936	0.0081	0.1218	1
ABNORMAL_DERMOEPIDERMAL_JUNCTION_MORPHOLOGY	0.8343	1.4664	0.0449	0.2596	1		POSITIVE_REGULATION_OF_NEUTROPHIL_MIGRATION	0.734	1.5938	0	0.1218	1
ABNORMAL_ERYTHROCYTE_SEDIMENTATION_RATE	0.5423	1.4629	0.0611	0.2597	1		PRODUCTION_OF_MOLECULAR_MEDIATOR_INVOLVED_IN_INFLAMMATORY_RESPONSE	0.5367	1.5939	0.0063	0.1219	1
ABNORMAL_CIRCULATING_IGG_LEVEL	0.5496	1.4657	0.1017	0.2597	1		RESPONSE_TO_BIOTIC_STIMULUS	0.526	1.7699	0	0.1219	0.933
WRITER_S_CRAMP	0.4918	1.4639	0.0352	0.2598	1		POSITIVE_REGULATION_OF_PEPTIDASE_ACTIVITY	0.4293	1.5929	0.0083	0.122	1
LIMITED_ELBOW_MOVEMENT	0.3702	1.4668	0.0376	0.2598	1		NEGATIVE_REGULATION_OF_IMMUNE_RESPONSE	0.558	1.5931	0.0222	0.122	1
ANTINUCLEAR_ANTIBODY_POSITIVITY	0.5611	1.4654	0.087	0.2599	1		TYPE_I_INTERFERON_PRODUCTION	0.5425	1.758	0.002	0.122	0.945
THICK_EYEBROW	0.4281	1.463	0.0694	0.26	1		MYELOID_CELL_DEVELOPMENT	0.5465	1.592	0.0142	0.1221	1
PROTRUDING_EAR	0.3592	1.4633	0.037	0.26	1		POSITIVE_REGULATION_OF_T_HELPER_2_CELL_DIFFERENTIATION	0.7255	1.5929	0.0215	0.1222	1
APLASIA_HYPOPLASIA_OF_THE_EYELID	0.5159	1.4664	0.0735	0.2601	1		REGULATION_OF_NATURAL_KILLER_CELL_MEDIATED_IMMUNITY	0.6379	1.5932	0.0122	0.1222	1
COARSE_HAIR	0.3932	1.4668	0.0495	0.2601	1		REGULATION_OF_MULTI_ORGANISM_PROCESS	0.6555	1.7635	0	0.1229	0.938
ABNORMAL_CELL_PROLIFERATION	0.688	1.4624	0.0527	0.2602	1		PROTEIN_AUTOPHOSPHORYLATION	0.3956	1.5902	0.0079	0.1233	1
ATRIAL_FLUTTER	0.5045	1.4639	0.0371	0.2602	1		POSITIVE_REGULATION_OF_CYTOKINE_PRODUCTION_INVOLVED_IN_IMMUNE_RESPONSE	0.6019	1.5904	0.0122	0.1233	1
ABNORMALITY_OF_HAIR_GROWTH	0.4708	1.4634	0.0579	0.2603	1		LEUKOCYTE_ADHESION_TO_VASCULAR_ENDOTHELIAL_CELL	0.7592	1.7702	0	0.1233	0.932
ABNORMAL_CORNEA_MORPHOLOGY	0.3119	1.467	0.008	0.2603	1		EXTERNAL_ENCAPSULATING_STRUCTURE_ORGANIZATION	0.5353	1.5905	0.0062	0.1234	1
NEOPLASM	0.318	1.4611	0.0061	0.2605	1		DETECTION_OF_BIOTIC_STIMULUS	0.6793	1.5909	0.0062	0.1234	1
NEOPLASM_OF_THE_TONGUE	0.4793	1.4614	0.0622	0.2605	1		POSITIVE_REGULATION_OF_CARDIOCYTE_DIFFERENTIATION	0.6525	1.5906	0.0199	0.1235	1
ABNORMAL_JOINT_MORPHOLOGY	0.2999	1.464	0.0021	0.2606	1		LEUKOTRIENE_BIOSYNTHETIC_PROCESS	0.8658	1.7581	0.0021	0.1235	0.945
CLEFT_SOFT_PALATE	0.3222	1.4643	0.0258	0.2606	1		LYMPHOCYTE_COSTIMULATION	0.6156	1.5897	0.0183	0.1238	1
THYROIDITIS	0.5003	1.4618	0.0425	0.2608	1		POSITIVE_REGULATION_OF_CELL_CYCLE_ARREST	0.4092	1.5894	0.006	0.124	1
ABNORMAL_PULMONARY_VALVE_PHYSIOLOGY	0.3935	1.4644	0.0497	0.2608	1		REGULATION_OF_ISOMERASE_ACTIVITY	0.8805	1.5887	0	0.1242	1
AORTIC_ANEURYSM	0.391	1.4615	0.0403	0.2609	1		LEUKOCYTE_CHEMOTAXIS	0.5902	1.5891	0.0062	0.1242	1
ABNORMALITY_OF_THE_SPINAL_CORD	0.3146	1.4645	0.023	0.2611	1		REGULATION_OF_LEUKOCYTE_PROLIFERATION	0.6645	1.7637	0	0.1243	0.938
MUTISM	0.414	1.4604	0.051	0.2613	1		T_CELL_ACTIVATION_INVOLVED_IN_IMMUNE_RESPONSE	0.6268	1.765	0	0.1243	0.937
WIDELY_SPACED_TEETH	0.4216	1.4569	0.097	0.2616	1		MODULATION_OF_PROCESS_OF_OTHER_ORGANISM	0.4976	1.7675	0	0.1243	0.935
AORTIC_VALVE_STENOSIS	0.5056	1.4574	0.0423	0.2616	1		MODULATION_BY_HOST_OF_VIRAL_PROCESS	0.6167	1.5888	0.0061	0.1244	1
VERTEBRAL_HYPOPLASIA	0.4944	1.4563	0.0487	0.2618	1		POSITIVE_REGULATION_OF_CYTOKINE_PRODUCTION	0.5747	1.7706	0	0.1245	0.931
ECCHYMOSIS	0.4859	1.4566	0.0525	0.2618	1		FC_RECEPTOR_MEDIATED_STIMULATORY_SIGNALING_PATHWAY	0.533	1.5882	0.0298	0.1247	1
THORACOLUMBAR_SCOLIOSIS	0.5802	1.4587	0.0701	0.2619	1		NEGATIVE_REGULATION_OF_GENE_SILENCING	0.5855	1.7583	0.0081	0.1248	0.945
PALMAR_HYPERHIDROSIS	0.6239	1.457	0.0758	0.262	1		PROSTANOID_BIOSYNTHETIC_PROCESS	0.6563	1.5873	0.0121	0.125	1
ABNORMALITY_OF_THE_GLABELLA	0.5264	1.4575	0.0733	0.262	1		LEUKOCYTE_PROLIFERATION	0.6362	1.7602	0.002	0.125	0.942
MULTIPLE_JOINT_CONTRACTURES	0.3918	1.4584	0.0421	0.2621	1		REGULATION_OF_DOUBLE_STRAND_BREAK_REPAIR	0.4747	1.7657	0.01	0.125	0.936
CHRONIC_LEUKEMIA	0.5678	1.4594	0.0819	0.2621	1		NEGATIVE_REGULATION_OF_INFLAMMATORY_RESPONSE_TO_ANTIGENIC_STIMULUS	0.7644	1.5867	0.0158	0.1251	1
ABNORMAL_NATURAL_KILLER_CELL_PHYSIOLOGY	0.6998	1.4581	0.0729	0.2622	1		ATRIAL_SEPTUM_MORPHOGENESIS	0.6553	1.5869	0.0238	0.1251	1
HYPERPIGMENTATION_OF_THE_SKIN	0.3467	1.4588	0.0082	0.2622	1		LEUKOCYTE_CELL_CELL_ADHESION	0.6098	1.7611	0	0.1251	0.942
LIMITATION_OF_JOINT_MOBILITY	0.3176	1.4576	0.0085	0.2623	1		POSITIVE_REGULATION_OF_PROTEIN_SERINE_THREONINE_KINASE_ACTIVITY	0.4023	1.5854	0.002	0.1252	1
POSITIONAL_FOOT_DEFORMITY	0.3392	1.4595	0.0261	0.2623	1		POSITIVE_REGULATION_OF_VIRAL_GENOME_REPLICATION	0.5087	1.5869	0.0307	0.1252	1
MITRAL_VALVE_PROLAPSE	0.5463	1.7587	0.0079	0.2626	0.895		POSITIVE_REGULATION_OF_T_CELL_MIGRATION	0.7484	1.5873	0.0082	0.1252	1
ABNORMALITY_OF_T_CELL_PHYSIOLOGY	0.4857	1.4589	0.0561	0.2627	1		ALPHA_BETA_T_CELL_PROLIFERATION	0.6816	1.5855	0.01	0.1253	1
LARYNGOMALACIA	0.4431	1.4556	0.063	0.2628	1		NEGATIVE_REGULATION_OF_T_CELL_RECEPTOR_SIGNALING_PATHWAY	0.6687	1.5862	0.0159	0.1253	1
ABNORMAL_ESOPHAGUS_MORPHOLOGY	0.3882	1.4576	0.0206	0.2628	1		DEVELOPMENTAL_PIGMENTATION	0.4531	1.5874	0.0104	0.1253	1
SEROSITIS	0.5797	1.4595	0.0493	0.2628	1		POSITIVE_REGULATION_OF_MOLECULAR_FUNCTION	0.3528	1.5852	0	0.1254	1
EPICANTHUS	0.3197	1.4544	0.0161	0.2645	1		POSITIVE_REGULATION_OF_GENE_EXPRESSION	0.4566	1.7591	0	0.1254	0.944
POSTURAL_TREMOR	0.3892	1.454	0.0581	0.2649	1		RESPONSE_TO_X_RAY	0.5607	1.5856	0.0159	0.1255	1
INTESTINAL_POLYP	0.3974	1.4535	0.0633	0.2655	1		MAINTENANCE_OF_LOCATION	0.3912	1.5857	0	0.1255	1
CHOLANGITIS	0.7061	1.7642	0	0.2661	0.881		SUBPALLIUM_DEVELOPMENT	0.6197	1.5859	0.024	0.1255	1
TYPE_II_TRANSFERRIN_ISOFORM_PROFILE	0.6375	1.4514	0.0532	0.2664	1		HOMEOSTASIS_OF_NUMBER_OF_CELLS_WITHIN_A_TISSUE	0.5688	1.5863	0.0159	0.1255	1
APLASIA_HYPOPLASIA_INVOLVING_THE_SINUSES	0.5541	1.4511	0.0656	0.2666	1		NEGATIVE_REGULATION_OF_VIRAL_PROCESS	0.5739	1.5874	0.0314	0.1255	1
ABNORMAL_CD4_CD8_RATIO	0.5634	1.4508	0.0701	0.2668	1		B_CELL_HOMEOSTASIS	0.6775	1.5846	0.0258	0.1259	1
APLASIA_HYPOPLASIA_OF_THE_TONGUE	0.494	1.4515	0.0542	0.2668	1		B_CELL_APOPTOTIC_PROCESS	0.7075	1.7708	0	0.126	0.93
ABNORMALITIES_OF_PLACENTA_OR_UMBILICAL_CORD	0.4293	1.4524	0.012	0.2668	1		POSITIVE_REGULATION_OF_PRODUCTION_OF_MOLECULAR_MEDIATOR_OF_IMMUNE_RESPONSE	0.5431	1.5833	0.012	0.1273	1
UNDETECTABLE_ELECTRORETINOGRAM	0.4524	1.4504	0.061	0.2669	1		POSITIVE_REGULATION_OF_GRANULOCYTE_MACROPHAGE_COLONY_STIMULATING_FACTOR_PRODUCTION	0.7825	1.5827	0.0079	0.1276	1
CARIOUS_TEETH	0.4418	1.7603	0.0041	0.267	0.893		POSITIVE_REGULATION_OF_NF_KAPPAB_TRANSCRIPTION_FACTOR_ACTIVITY	0.5246	1.7711	0.002	0.1276	0.928
CHRONIC_MUCOCUTANEOUS_CANDIDIASIS	0.5796	1.4525	0.1093	0.2671	1		CHROMOSOME_SEPARATION	0.474	1.5829	0.0449	0.1277	1
ABNORMAL_B_CELL_MORPHOLOGY	0.5763	1.4515	0.0937	0.2672	1		MEMBRANE_RAFT_ORGANIZATION	0.7097	1.5824	0.0188	0.1278	1
HYPOINTENSITY_OF_CEREBRAL_WHITE_MATTER_ON_MRI	0.6463	1.4517	0.0641	0.2673	1		GLIOGENESIS	0.4594	1.772	0	0.1281	0.927
MICROANGIOPATHIC_HEMOLYTIC_ANEMIA	0.815	1.4518	0.0143	0.2676	1		NUCLEOTIDE_SALVAGE	0.6971	1.5812	0.0457	0.1289	1
KERATOCONJUNCTIVITIS	0.4771	1.4485	0.0518	0.2704	1		REGULATION_OF_SUPEROXIDE_METABOLIC_PROCESS	0.5993	1.5813	0.0161	0.129	1
FUNCTIONAL_ABNORMALITY_OF_THE_GASTROINTESTINAL_TRACT	0.307	1.4476	0.0125	0.2709	1		PHAGOCYTOSIS_RECOGNITION	0.7482	1.5814	0.002	0.129	1
HYPERTENSIVE_CRISIS	0.5409	1.4481	0.0905	0.2709	1		CELLULAR_RESPONSE_TO_PROSTAGLANDIN_STIMULUS	0.6021	1.5805	0.0143	0.1293	1
SEVERE_INFECTION	0.71	1.447	0.0965	0.2711	1		POSITIVE_REGULATION_OF_AMYLOID_PRECURSOR_PROTEIN_CATABOLIC_PROCESS	0.6335	1.5802	0.0301	0.1295	1
PAPILLOMA	0.499	1.4477	0.0406	0.2711	1		ASTROCYTE_DEVELOPMENT	0.5701	1.5805	0.0125	0.1295	1
HYPOCHROMIC_MICROCYTIC_ANEMIA	0.6477	1.4471	0.0524	0.2715	1		RESOLUTION_OF_MEIOTIC_RECOMBINATION_INTERMEDIATES	0.721	1.7722	0.004	0.1297	0.926
FAILURE_TO_THRIVE_IN_INFANCY	0.3827	1.4444	0.0435	0.2722	1		REGULATION_OF_ANTIGEN_PROCESSING_AND_PRESENTATION	0.8183	1.579	0.0059	0.1298	1
INCREASED_LAXITY_OF_ANKLES	0.8332	1.4461	0.0332	0.2722	1		POSITIVE_REGULATION_OF_CD4_POSITIVE_ALPHA_BETA_T_CELL_DIFFERENTIATION	0.6442	1.5791	0.0122	0.1299	1
THORACIC_HYPOPLASIA	0.3873	1.4463	0.0488	0.2723	1		POSITIVE_REGULATION_OF_FIBROBLAST_APOPTOTIC_PROCESS	0.8391	1.5791	0.0099	0.13	1
RECURRENT_HERPES	0.7083	1.4447	0.0692	0.2725	1		DNA_MODIFICATION	0.3778	1.5794	0.0041	0.13	1
IMPACTED_TOOTH	0.672	1.4444	0.0826	0.2726	1		REGULATION_OF_PEPTIDYL_TYROSINE_PHOSPHORYLATION	0.4261	1.5795	0	0.13	1
BOWEL_DIVERTICULOSIS	0.5003	1.4448	0.0768	0.2729	1		NEGATIVE_REGULATION_BY_HOST_OF_VIRAL_TRANSCRIPTION	0.6563	1.5796	0.0264	0.13	1
ABNORMAL_MENINGEAL_MORPHOLOGY	0.3631	1.4414	0.0478	0.2731	1		REGULATION_OF_TYPE_2_IMMUNE_RESPONSE	0.6617	1.5784	0.0061	0.1301	1
LYMPHADENITIS	0.8205	1.4416	0.0542	0.2732	1		CELLULAR_RESPONSE_TO_CARBOHYDRATE_STIMULUS	0.3639	1.5784	0.0021	0.1303	1
ABNORMALITY_OF_CARTILAGE_OF_EXTERNAL_EAR	0.6514	1.4449	0.0595	0.2732	1		REGULATION_OF_T_CELL_MEDIATED_CYTOTOXICITY	0.6542	1.5779	0.0203	0.1306	1
BROAD_FOREHEAD	0.37	1.4434	0.0563	0.2733	1		CELLULAR_RESPONSE_TO_VITAMIN	0.6257	1.5775	0.0158	0.1309	1
EXUDATIVE_VITREORETINOPATHY	0.6519	1.4452	0.0613	0.2734	1		REGULATION_OF_RESPONSE_TO_CYTOKINE_STIMULUS	0.567	1.7741	0.002	0.1309	0.92
PERITONEAL_ABSCESS	0.6195	1.4449	0.1069	0.2735	1		POSITIVE_REGULATION_OF_IMMUNE_SYSTEM_PROCESS	0.5763	1.7819	0	0.1309	0.901
BILATERAL_TALIPES_EQUINOVARUS	0.6111	1.4407	0.057	0.2736	1		SYNAPSE_PRUNING	0.9173	1.5769	0.002	0.1313	1
TALIPES_EQUINOVARUS	0.3379	1.4416	0.024	0.2736	1		NEURAL_CREST_CELL_MIGRATION_INVOLVED_IN_AUTONOMIC_NERVOUS_SYSTEM_DEVELOPMENT	0.7625	1.577	0.012	0.1314	1
LIMITED_ELBOW_EXTENSION	0.4738	1.4435	0.0625	0.2736	1		REGULATION_OF_VIRAL_GENOME_REPLICATION	0.6762	1.7724	0	0.1315	0.925
VERTEBRAL_COMPRESSION_FRACTURES	0.4737	1.4418	0.0576	0.2737	1		REGULATION_OF_JUN_KINASE_ACTIVITY	0.4593	1.7828	0.002	0.1319	0.9
DYSCHROMATOPSIA	0.4735	1.4408	0.0664	0.2738	1		NEGATIVE_REGULATION_OF_ANION_TRANSMEMBRANE_TRANSPORT	0.5325	1.5757	0.0168	0.1321	1
HYPOPLASIA_OF_THE_MUSCULATURE	0.5702	1.4422	0.0717	0.2739	1		CITRULLINE_BIOSYNTHETIC_PROCESS	0.7841	1.5761	0.0259	0.1321	1
DECREASED_LYMPHOCYTE_PROLIFERATION_IN_RESPONSE_TO_MITOGEN	0.7294	1.4419	0.0552	0.274	1		STEM_CELL_DIFFERENTIATION	0.3844	1.5758	0.0122	0.1323	1
ADENOCARCINOMA_OF_THE_INTESTINES	0.4567	1.4426	0.0534	0.274	1		EPITHELIAL_CELL_PROLIFERATION_INVOLVED_IN_LUNG_MORPHOGENESIS	0.6952	1.5752	0.0264	0.1325	1
DECREASED_NUMBER_OF_PERIPHERAL_MYELINATED_NERVE_FIBERS	0.4093	1.4422	0.0238	0.2744	1		INNATE_IMMUNE_RESPONSE_ACTIVATING_SIGNAL_TRANSDUCTION	0.4734	1.5749	0.0278	0.1327	1
ABNORMALITY_OF_HAIR_TEXTURE	0.3296	1.44	0.0176	0.2745	1		DEVELOPMENTAL_MATURATION	0.408	1.5745	0	0.1328	1
CHRONIC_NONINFECTIOUS_LYMPHADENOPATHY	0.63	1.4426	0.0726	0.2745	1		HEPARIN_METABOLIC_PROCESS	0.6989	1.7742	0.004	0.1329	0.919
SUBACUTE_PROGRESSIVE_VIRAL_HEPATITIS	0.6281	1.4394	0.0497	0.2747	1		REGULATION_OF_PROTEIN_SERINE_THREONINE_KINASE_ACTIVITY	0.3893	1.5746	0.0082	0.133	1
HEMOPHAGOCYTOSIS	0.6813	1.4397	0.0564	0.2748	1		REGULATION_OF_PROGRAMMED_NECROTIC_CELL_DEATH	0.5189	1.5713	0.0275	0.1334	1
ABNORMAL_RETICULOCYTE_MORPHOLOGY	0.3857	1.4389	0.0216	0.2754	1		GLAND_MORPHOGENESIS	0.4743	1.5716	0.0122	0.1334	1
HERNIA	0.3523	1.4386	0.0508	0.2756	1		NEGATIVE_REGULATION_OF_PROTEOLYSIS	0.4043	1.5723	0.002	0.1334	1
LARGE_BEAKED_NOSE	0.6005	1.4363	0.0808	0.2764	1		RIBONUCLEOSIDE_MONOPHOSPHATE_BIOSYNTHETIC_PROCESS	0.4925	1.5726	0.0375	0.1334	1
ABNORMAL_AORTIC_MORPHOLOGY	0.3431	1.4372	0.0337	0.2765	1		ANTIGEN_PROCESSING_AND_PRESENTATION_OF_ENDOGENOUS_ANTIGEN	0.6516	1.5733	0.0223	0.1334	1
ABNORMALITY_OF_THE_UVULA	0.3534	1.4365	0.029	0.2766	1		POSITIVE_REGULATION_OF_MITOCHONDRION_ORGANIZATION	0.401	1.5735	0.0042	0.1334	1
FATIGUE	0.3131	1.4378	0.0063	0.2766	1		GRANULOCYTE_MIGRATION	0.6183	1.574	0.0083	0.1334	1
CRUMPLED_LONG_BONES	0.7856	1.4357	0.0539	0.2767	1		POSITIVE_REGULATION_OF_PHAGOCYTOSIS	0.7209	1.7764	0	0.1334	0.913
ABNORMALITY_OF_THE_VERTEBRAL_ENDPLATES	0.4759	1.4345	0.0584	0.2768	1		BIOLOGICAL_PROCESS_INVOLVED_IN_SYMBIOTIC_INTERACTION	0.3913	1.5714	0.0081	0.1335	1
COMMUNICATING_HYDROCEPHALUS	0.5918	1.4347	0.0827	0.2768	1		RESPONSE_TO_INTERLEUKIN_18	0.8003	1.5717	0.0081	0.1335	1
RECURRENT_GRAM_NEGATIVE_BACTERIAL_INFECTIONS	0.6991	1.4375	0.045	0.2768	1		GRANULOCYTE_CHEMOTAXIS	0.6389	1.5723	0.0124	0.1335	1
SILVER_GRAY_HAIR	0.7353	1.4358	0.0713	0.2769	1		RESPONSE_TO_LIPID	0.3864	1.5736	0.0021	0.1335	1
ABNORMALITY_OF_THE_PERIORBITAL_REGION	0.3368	1.4372	0.0303	0.2769	1		MITOTIC_CHROMOSOME_CONDENSATION	0.5913	1.5737	0.0615	0.1335	1
DYSPHASIA	0.4129	1.4365	0.0542	0.2771	1		PROTEIN_MATURATION	0.3774	1.5702	0	0.1336	1
SHORT_PHILTRUM	0.3573	1.4348	0.0605	0.2772	1		NEGATIVE_REGULATION_OF_LEUKOCYTE_MEDIATED_CYTOTOXICITY	0.7086	1.5726	0.0205	0.1336	1
ABNORMALITY_OF_THE_URETER	0.3052	1.4366	0.0203	0.2772	1		REGULATION_OF_PLATELET_AGGREGATION	0.6208	1.5727	0.012	0.1336	1
AXIAL_DYSTONIA	0.6183	1.4337	0.0855	0.2773	1		NUCLEOTIDE_BINDING_OLIGOMERIZATION_DOMAIN_CONTAINING_2_SIGNALING_PATHWAY	0.7804	1.5704	0.0166	0.1337	1
RECURRENT_OPPORTUNISTIC_INFECTIONS	0.7661	1.4349	0.0577	0.2774	1		SYMPATHETIC_NERVOUS_SYSTEM_DEVELOPMENT	0.5682	1.571	0.0305	0.1337	1
INCREASED_INTRACRANIAL_PRESSURE	0.3663	1.4351	0.0455	0.2774	1		REGULATION_OF_MACROPHAGE_ACTIVATION	0.6008	1.5717	0.008	0.1337	1
ABNORMAL_PULMONARY_VALVE_MORPHOLOGY	0.4963	1.4338	0.0714	0.2776	1		NEGATIVE_REGULATION_OF_JUN_KINASE_ACTIVITY	0.6004	1.5718	0.0248	0.1337	1
NARROW_NOSE	0.5418	1.4331	0.0979	0.278	1		SECRETION	0.3625	1.5728	0	0.1337	1
ABNORMAL_UMBILICUS_MORPHOLOGY	0.3626	1.4327	0.0415	0.2781	1		CELLULAR_RESPONSE_TO_LEPTIN_STIMULUS	0.6249	1.5704	0.0294	0.1338	1
DUPLICATION_OF_PHALANX_OF_HALLUX	0.6585	1.4329	0.0918	0.2781	1		NEGATIVE_REGULATION_OF_INTERFERON_BETA_PRODUCTION	0.7401	1.7848	0.002	0.1338	0.897
ABNORMAL_ATRIOVENTRICULAR_VALVE_MORPHOLOGY	0.505	1.7642	0.002	0.2781	0.881		CELL_CHEMOTAXIS	0.5572	1.5697	0.0104	0.1339	1
SCANNING_SPEECH	0.6241	1.4305	0.087	0.2787	1		REGULATION_OF_COLLAGEN_METABOLIC_PROCESS	0.5061	1.5698	0.0105	0.1339	1
CONGENITAL_MUSCULAR_TORTICOLLIS	0.7958	1.4321	0.0736	0.2787	1		CENTRAL_NERVOUS_SYSTEM_MATURATION	0.7572	1.5705	0.024	0.1339	1
HYPERPLASIA_OF_THE_MAXILLA	0.7417	1.4306	0.0679	0.279	1		CRANIAL_SKELETAL_SYSTEM_DEVELOPMENT	0.4739	1.5728	0.0263	0.1339	1
ABNORMAL_T_CELL_ACTIVATION	0.6037	1.4293	0.0714	0.2792	1		SUPRAMOLECULAR_FIBER_ORGANIZATION	0.3914	1.5706	0.0105	0.134	1
ABNORMAL_SHAPE_OF_THE_FRONTAL_REGION	0.3168	1.4314	0.0159	0.2792	1		POSITIVE_REGULATION_OF_PODOSOME_ASSEMBLY	0.6785	1.5654	0.0259	0.1341	1
ABNORMAL_CEREBRAL_VEIN_MORPHOLOGY	0.7062	1.4297	0.0569	0.2793	1		AXONOGENESIS_INVOLVED_IN_INNERVATION	0.8057	1.5655	0.0121	0.1341	1
ABNORMAL_PELVIS_BONE_OSSIFICATION	0.6818	1.4307	0.0892	0.2793	1		CELL_RECOGNITION	0.5343	1.5657	0.0042	0.1341	1
URETHRAL_STRICTURE	0.5611	1.4316	0.065	0.2793	1		POSITIVE_REGULATION_OF_INFLAMMATORY_RESPONSE	0.5614	1.5693	0.0142	0.1341	1
AUTOIMMUNE_ANTIBODY_POSITIVITY	0.4962	1.4299	0.0773	0.2794	1		REGULATION_OF_OSTEOCLAST_DIFFERENTIATION	0.5108	1.5657	0.0144	0.1342	1
VENOUS_THROMBOSIS	0.4628	1.4294	0.0411	0.2795	1		INTERFERON_GAMMA_PRODUCTION	0.6287	1.5659	0.0121	0.1342	1
ABNORMALITY_OF_FLUID_REGULATION	0.3152	1.4308	0.0124	0.2795	1		POSITIVE_REGULATION_OF_ACTIN_FILAMENT_POLYMERIZATION	0.469	1.5649	0.0062	0.1343	1
FEMORAL_HERNIA	0.6589	1.4289	0.0779	0.2797	1		RESPONSE_TO_ACTIVITY	0.4441	1.5659	0.0162	0.1343	1
FINGER_SWELLING	0.8338	1.4309	0.0579	0.2797	1		TISSUE_HOMEOSTASIS	0.4061	1.565	0	0.1344	1
FACIAL_EDEMA	0.5741	1.7706	0	0.282	0.872		REGULATION_OF_B_CELL_MEDIATED_IMMUNITY	0.5939	1.566	0.0201	0.1344	1
APLASIA_HYPOPLASIA_INVOLVING_THE_SKELETON	0.3058	1.4262	0.0163	0.2825	1		CELL_CYCLE_CHECKPOINT	0.3974	1.569	0.0102	0.1344	1
ABNORMAL_SHOULDER_PHYSIOLOGY	0.5817	1.4271	0.0586	0.2825	1		PROTEIN_TRIMERIZATION	0.8109	1.7828	0.0021	0.1344	0.9
EROSION_OF_ORAL_MUCOSA	0.8371	1.4263	0.0575	0.2826	1		NEGATIVE_REGULATION_OF_SIGNAL_TRANSDUCTION_BY_P53_CLASS_MEDIATOR	0.5503	1.5642	0.042	0.1345	1
ABNORMAL_CIRCULATING_COPPER_CONCENTRATION	0.607	1.4254	0.1093	0.2827	1		REGULATION_OF_HOMOTYPIC_CELL_CELL_ADHESION	0.6231	1.5687	0.0161	0.1345	1
AGENESIS_OF_PERMANENT_TEETH	0.6578	1.4271	0.0807	0.2829	1		MEMBRANE_PROTEIN_ECTODOMAIN_PROTEOLYSIS	0.5981	1.7745	0	0.1345	0.919
COUGH	0.43	1.4248	0.0773	0.283	1		POSITIVE_REGULATION_OF_ALPHA_BETA_T_CELL_DIFFERENTIATION	0.588	1.564	0.0181	0.1346	1
SEVERE_COMBINED_IMMUNODEFICIENCY	0.6129	1.4263	0.1087	0.283	1		CELLULAR_RESPONSE_TO_MECHANICAL_STIMULUS	0.5034	1.5643	0.0222	0.1346	1
TISSUE_ISCHEMIA	0.434	1.4254	0.068	0.2832	1		NEGATIVE_REGULATION_OF_PROTEIN_LOCALIZATION_TO_MEMBRANE	0.4969	1.5644	0.0394	0.1346	1
PULP_STONES	0.8654	1.4249	0.0244	0.2833	1		VENTRICULAR_CARDIAC_MUSCLE_CELL_DIFFERENTIATION	0.6936	1.5645	0.027	0.1346	1
BROAD_METACARPALS	0.5224	1.4255	0.0723	0.2833	1		FC_EPSILON_RECEPTOR_SIGNALING_PATHWAY	0.4626	1.566	0.0139	0.1346	1
ABNORMAL_DIAPHYSIS_MORPHOLOGY	0.3326	1.4264	0.008	0.2834	1		CHROMOSOME_ORGANIZATION_INVOLVED_IN_MEIOTIC_CELL_CYCLE	0.4562	1.5661	0.0231	0.1346	1
FINGER_AGNOSIA	0.6039	1.4219	0.0966	0.2838	1		DENDRITIC_CELL_MIGRATION	0.793	1.567	0.004	0.1346	1
ABNORMAL_CIRCULATING_IGM_LEVEL	0.5111	1.4227	0.0962	0.2839	1		B_CELL_RECEPTOR_SIGNALING_PATHWAY	0.7514	1.5662	0.0158	0.1347	1
AUTOIMMUNE_THROMBOCYTOPENIA	0.5462	1.4229	0.1002	0.2841	1		REGULATION_OF_ALPHA_BETA_T_CELL_DIFFERENTIATION	0.5576	1.5672	0.0198	0.1347	1
SPONDYLOLYSIS	0.7449	1.4231	0.0729	0.2841	1		FC_RECEPTOR_SIGNALING_PATHWAY	0.4694	1.5683	0.0259	0.1347	1
DECREASED_CALVARIAL_OSSIFICATION	0.6664	1.4219	0.1124	0.2842	1		NEGATIVE_REGULATION_OF_HUMORAL_IMMUNE_RESPONSE	0.7863	1.5663	0.0202	0.1348	1
BROAD_PHALANX_OF_THE_TOES	0.4477	1.4233	0.0653	0.2842	1		REGULATION_OF_NEUTROPHIL_MIGRATION	0.6382	1.5666	0.0123	0.1348	1
SPARSE_BODY_HAIR	0.414	1.424	0.052	0.2842	1		REGULATION_OF_EPITHELIAL_CELL_PROLIFERATION_INVOLVED_IN_LUNG_MORPHOGENESIS	0.765	1.5667	0.0207	0.1348	1
PROSTATITIS	0.7274	1.4213	0.0494	0.2844	1		INTERLEUKIN_6_PRODUCTION	0.5644	1.5672	0.0203	0.1348	1
INCREASED_B_CELL_COUNT	0.7314	1.4223	0.0643	0.2844	1		POSITIVE_REGULATION_OF_INTERLEUKIN_10_PRODUCTION	0.6749	1.5676	0.0188	0.1348	1
PUSTULE	0.4936	1.4234	0.0692	0.2844	1		POSITIVE_REGULATION_OF_T_CELL_MEDIATED_CYTOTOXICITY	0.6455	1.5678	0.0285	0.1348	1
POINTED_CHIN	0.3835	1.422	0.0521	0.2845	1		COLLAGEN_BIOSYNTHETIC_PROCESS	0.5196	1.5683	0.0081	0.1348	1
ABNORMALITY_OF_THE_PHALANGES_OF_THE_HALLUX	0.4955	1.4236	0.1016	0.2845	1		CELLULAR_DEFENSE_RESPONSE	0.6952	1.5636	0.012	0.1349	1
RECURRENT_MYCOBACTERIAL_INFECTIONS	0.5023	1.4154	0.0708	0.2849	1		RESPONSE_TO_VITAMIN_E	0.5628	1.5673	0.0127	0.1349	1
ABNORMAL_UPPER_MOTOR_NEURON_MORPHOLOGY	0.5707	1.4151	0.0742	0.285	1		NEGATIVE_REGULATION_OF_B_CELL_ACTIVATION	0.7311	1.5676	0.0082	0.1349	1
CALCINOSIS	0.5822	1.4207	0.0913	0.2852	1		MEMBRANE_INVAGINATION	0.6816	1.7857	0	0.1349	0.897
EXAGGERATED_CUPID_S_BOW	0.6096	1.4154	0.0749	0.2853	1		PURINE_NUCLEOTIDE_SALVAGE	0.7067	1.5663	0.0538	0.135	1
HYPOPLASIA_OF_THE_EAR_CARTILAGE	0.6208	1.4155	0.0977	0.2855	1		TOLL_LIKE_RECEPTOR_3_SIGNALING_PATHWAY	0.7257	1.5679	0.0227	0.135	1
JUVENILE_ASEPTIC_NECROSIS	0.5119	1.4196	0.0763	0.2857	1		LEUKOCYTE_APOPTOTIC_PROCESS	0.6508	1.7777	0	0.1353	0.909
ECTOPIA_PUPILLAE	0.5711	1.4156	0.0784	0.2858	1		REGULATION_OF_IMMUNE_SYSTEM_PROCESS	0.5492	1.7765	0	0.1357	0.913
ABNORMALITY_OF_THE_VASCULATURE_OF_THE_EYE	0.3019	1.416	0.0061	0.2858	1		TROPHECTODERMAL_CELL_DIFFERENTIATION	0.5947	1.5624	0.0284	0.1359	1
BUPHTHALMOS	0.5179	1.4142	0.0673	0.286	1		REGULATION_OF_EXTRACELLULAR_MATRIX_ORGANIZATION	0.5688	1.5626	0.0105	0.1359	1
SEPTATE_VAGINA	0.7023	1.4201	0.0714	0.286	1		RESPONSE_TO_CHEMOKINE	0.6701	1.5626	0.0103	0.1361	1
COR_PULMONALE	0.7529	1.4156	0.0681	0.2861	1		REGULATION_OF_INFLAMMATORY_RESPONSE_TO_ANTIGENIC_STIMULUS	0.7386	1.5611	0.0081	0.1363	1
PORPHYRINURIA	0.6463	1.4161	0.0962	0.2861	1		RESPONSE_TO_INTERLEUKIN_7	0.5494	1.5612	0.0377	0.1364	1
HEMIPARESIS	0.4395	1.4196	0.0552	0.2861	1		RETINA_VASCULATURE_MORPHOGENESIS_IN_CAMERA_TYPE_EYE	0.6782	1.5618	0.0254	0.1364	1
MYELOFIBROSIS	0.6326	1.4198	0.098	0.2861	1		POSITIVE_REGULATION_OF_MYELOID_LEUKOCYTE_MEDIATED_IMMUNITY	0.7735	1.5613	0.008	0.1365	1
ABSENT_SEPTUM_PELLUCIDUM	0.3433	1.4143	0.0355	0.2863	1		RESPIRATORY_BURST	0.748	1.5619	0.0143	0.1365	1
PHARYNGITIS	0.632	1.4138	0.0849	0.2864	1		SIGNAL_TRANSDUCTION_BY_P53_CLASS_MEDIATOR	0.357	1.5599	0.0098	0.1366	1
JUNCTIONAL_SPLIT	0.6926	1.4161	0.0892	0.2864	1		REGULATION_OF_MITOTIC_NUCLEAR_DIVISION	0.393	1.5602	0.0271	0.1366	1
PSORIASIFORM_DERMATITIS	0.5224	1.4135	0.1095	0.2866	1		RESPONSE_TO_INTERLEUKIN_12	0.4812	1.5607	0.0492	0.1366	1
ABNORMAL_CAROTID_ARTERY_MORPHOLOGY	0.4521	1.4165	0.0686	0.2866	1		KERATAN_SULFATE_CATABOLIC_PROCESS	0.7274	1.56	0.0278	0.1367	1
DECREASED_MEAN_CORPUSCULAR_HEMOGLOBIN_CONCENTRATION	0.8038	1.4173	0.0651	0.2866	1		HEPARAN_SULFATE_PROTEOGLYCAN_BIOSYNTHETIC_PROCESS_POLYSACCHARIDE_CHAIN_BIOSYNTHETIC_PROCESS	0.6526	1.5603	0.0303	0.1367	1
DEVELOPMENTAL_GLAUCOMA	0.4212	1.4162	0.0566	0.2867	1		REGULATION_OF_CD4_POSITIVE_ALPHA_BETA_T_CELL_DIFFERENTIATION	0.6072	1.5605	0.0184	0.1367	1
APLASIA_OF_THE_SEMICIRCULAR_CANAL	0.5484	1.4166	0.0875	0.2867	1		REGULATION_OF_MEMBRANE_INVAGINATION	0.7182	1.5613	0.0196	0.1367	1
ABNORMALITY_OF_THE_CERVICAL_SPINE	0.3159	1.4171	0.0325	0.2867	1		PLATELET_AGGREGATION	0.5482	1.5614	0.024	0.1367	1
PES_PLANUS	0.3324	1.4189	0.0414	0.2867	1		INTERLEUKIN_1_PRODUCTION	0.6033	1.5595	0.0124	0.1368	1
RECURRENT_GASTROENTERITIS	0.6699	1.4167	0.1093	0.2869	1		T_CELL_CYTOKINE_PRODUCTION	0.5893	1.5595	0.0162	0.1369	1
DISTAL_JOINT_LAXITY	0.7311	1.4174	0.0734	0.2869	1		SOMATIC_DIVERSIFICATION_OF_IMMUNE_RECEPTORS	0.5056	1.5587	0.0461	0.1371	1
PYODERMA	0.9006	1.4183	0.0481	0.2869	1		POSITIVE_REGULATION_OF_LIPOPOLYSACCHARIDE_MEDIATED_SIGNALING_PATHWAY	0.8546	1.5589	0.002	0.1371	1
PERONEAL_MUSCLE_ATROPHY	0.6298	1.4175	0.0775	0.287	1		T_CELL_HOMEOSTASIS	0.5662	1.5584	0.0382	0.1372	1
CHEST_PAIN	0.4123	1.4178	0.0306	0.287	1		RESPONSE_TO_SALT	0.5631	1.5589	0.046	0.1373	1
PREMATURE_BIRTH	0.3186	1.4184	0.0183	0.287	1		RESPONSE_TO_DSRNA	0.5302	1.5584	0.0221	0.1374	1
MYELODYSPLASIA	0.3822	1.413	0.088	0.2872	1		BIOLOGICAL_PROCESS_INVOLVED_IN_INTERACTION_WITH_SYMBIONT	0.5135	1.7858	0	0.1374	0.897
ABNORMAL_TRACHEA_MORPHOLOGY	0.3646	1.4178	0.0613	0.2873	1		CELL_CELL_RECOGNITION	0.5289	1.558	0.0165	0.1376	1
ABNORMALLY_LARGE_GLOBE	0.4477	1.4097	0.084	0.2874	1		NEGATIVE_REGULATION_OF_INTERLEUKIN_2_PRODUCTION	0.6311	1.5573	0.0162	0.1377	1
HAMARTOMA_OF_TONGUE	0.6274	1.4094	0.1265	0.2875	1		MITOTIC_G1_S_TRANSITION_CHECKPOINT	0.444	1.557	0.0155	0.1378	1
MEMBRANOPROLIFERATIVE_GLOMERULONEPHRITIS	0.915	1.4113	0.0123	0.2875	1		REGULATION_OF_PRODUCTION_OF_MOLECULAR_MEDIATOR_OF_IMMUNE_RESPONSE	0.5215	1.5573	0.0164	0.1378	1
ABNORMAL_THYROID_MORPHOLOGY	0.3475	1.4122	0.026	0.2875	1		REGULATION_OF_AMYLOID_BETA_CLEARANCE	0.5568	1.5576	0.02	0.1378	1
PREMATURE_THELARCHE	0.6035	1.4097	0.1194	0.2876	1		BASE_EXCISION_REPAIR_GAP_FILLING	0.6281	1.5578	0.0513	0.1378	1
HYPOPLASTIC_FIFTH_TOENAIL	0.5532	1.4099	0.1038	0.2876	1		POSITIVE_REGULATION_BY_SYMBIONT_OF_ENTRY_INTO_HOST	0.7753	1.5574	0.0263	0.1379	1
RECURRENT_ENTEROVIRAL_INFECTIONS	0.8487	1.411	0.0307	0.2876	1		HEPATOCYTE_APOPTOTIC_PROCESS	0.6049	1.5564	0.0426	0.138	1
DEEP_PHILTRUM	0.4328	1.4124	0.0704	0.2876	1		NUCLEOSIDE_TRIPHOSPHATE_CATABOLIC_PROCESS	0.6404	1.5566	0.0298	0.1381	1
INGUINAL_HERNIA	0.3859	1.4101	0.0653	0.2877	1		CALCIUM_MEDIATED_SIGNALING	0.478	1.5564	0.0083	0.1382	1
NEONATAL_SHORT_LIMB_SHORT_STATURE	0.7282	1.4105	0.061	0.2877	1		LUNG_EPITHELIUM_DEVELOPMENT	0.5288	1.7878	0.002	0.1388	0.895
PRURITUS	0.4261	1.4119	0.0653	0.2877	1		POSITIVE_REGULATION_OF_INTERLEUKIN_6_PRODUCTION	0.589	1.5553	0.0244	0.139	1
INTUSSUSCEPTION	0.733	1.4107	0.0741	0.2879	1		NEUTROPHIL_MIGRATION	0.6299	1.5549	0.0123	0.1391	1
CHRONIC_OTITIS_MEDIA	0.4219	1.4113	0.0657	0.2879	1		MOVEMENT_IN_HOST_ENVIRONMENT	0.4213	1.5551	0	0.1391	1
ABNORMALITY_OF_THE_BLADDER	0.2962	1.409	0.0219	0.288	1		POSITIVE_REGULATION_OF_INTERLEUKIN_1_PRODUCTION	0.672	1.5554	0.0143	0.1392	1
BEADED_RIBS	0.792	1.4124	0.0612	0.288	1		RESPONSE_TO_INTERLEUKIN_3	0.7935	1.5546	0.0199	0.1394	1
BRITTLE_HAIR	0.3813	1.4102	0.0544	0.2881	1		POSITIVE_REGULATION_OF_MYOBLAST_FUSION	0.7089	1.5542	0.0301	0.1398	1
GENERALIZED_OSTEOPOROSIS	0.7262	1.7651	0.0041	0.2882	0.878		NEGATIVE_REGULATION_OF_PRODUCTION_OF_MIRNAS_INVOLVED_IN_GENE_SILENCING_BY_MIRNA	0.6846	1.7859	0.0042	0.14	0.897
VASCULITIS	0.5209	1.4113	0.1055	0.2883	1		T_CELL_LINEAGE_COMMITMENT	0.5866	1.5535	0.0441	0.1401	1
TELANGIECTASIA	0.3629	1.4083	0.0424	0.2886	1		POSITIVE_REGULATION_OF_GLYCOPROTEIN_METABOLIC_PROCESS	0.6456	1.5537	0.0147	0.1401	1
GLOSSOPTOSIS	0.5033	1.4083	0.072	0.2889	1		AMYLOID_PRECURSOR_PROTEIN_METABOLIC_PROCESS	0.4347	1.5527	0.0271	0.1403	1
URINARY_BLADDER_SPHINCTER_DYSFUNCTION	0.3977	1.4013	0.0812	0.2899	1		POSITIVE_REGULATION_OF_T_HELPER_CELL_DIFFERENTIATION	0.6691	1.5537	0.0143	0.1403	1
ANKYLOGLOSSIA	0.567	1.4013	0.0861	0.2902	1		REGULATION_OF_EPITHELIAL_CELL_DIFFERENTIATION_INVOLVED_IN_KIDNEY_DEVELOPMENT	0.6542	1.5528	0.0223	0.1404	1
ABNORMALITY_OF_THE_THORACIC_CAVITY	0.4694	1.4014	0.0726	0.2904	1		NEGATIVE_REGULATION_OF_IMMUNE_EFFECTOR_PROCESS	0.5049	1.5524	0.0284	0.1406	1
URETHRAL_OBSTRUCTION	0.374	1.4018	0.0698	0.2904	1		POSITIVE_THYMIC_T_CELL_SELECTION	0.838	1.5528	0.0101	0.1406	1
PERSISTENCE_OF_HEMOGLOBIN_F	0.5442	1.4019	0.1245	0.2907	1		PHOSPHATIDYLGLYCEROL_METABOLIC_PROCESS	0.4805	1.553	0.037	0.1406	1
HYPEROSTOSIS	0.436	1.4014	0.0808	0.2908	1		PURINE_NUCLEOSIDE_MONOPHOSPHATE_BIOSYNTHETIC_PROCESS	0.5553	1.5513	0.0316	0.1411	1
ABNORMALLY_OSSIFIED_VERTEBRAE	0.5851	1.3987	0.1122	0.2909	1		RESPONSE_TO_KETONE	0.3923	1.5513	0.0102	0.1412	1
SEVERE_B_LYMPHOCYTOPENIA	0.7416	1.4004	0.0865	0.2909	1		DNA_DEPENDENT_DNA_REPLICATION_MAINTENANCE_OF_FIDELITY	0.4976	1.5506	0.0406	0.1414	1
DEPRESSED_NASAL_TIP	0.4403	1.4019	0.0704	0.291	1		FIBROBLAST_ACTIVATION	0.6827	1.5514	0.0233	0.1414	1
COMBINED_IMMUNODEFICIENCY	0.5755	1.4068	0.1162	0.291	1		POSITIVE_REGULATION_OF_LEUKOCYTE_APOPTOTIC_PROCESS	0.6855	1.5507	0.0221	0.1415	1
CORNEAL_SCARRING	0.6885	1.7721	0.004	0.291	0.871		REGULATION_OF_CD4_POSITIVE_ALPHA_BETA_T_CELL_ACTIVATION	0.5772	1.5509	0.0141	0.1415	1
ABNORMALITY_OF_THE_ODONTOID_PROCESS	0.4331	1.3988	0.0432	0.2911	1		BONE_MINERALIZATION_INVOLVED_IN_BONE_MATURATION	0.7995	1.5514	0.0164	0.1415	1
ABSENT_HYPOPLASTIC_PARANASAL_SINUSES	0.6311	1.3992	0.0865	0.2911	1		RESPONSE_TO_MURAMYL_DIPEPTIDE	0.5733	1.5501	0.0382	0.1416	1
DEEP_SET_NAILS	0.6986	1.4037	0.0739	0.2911	1		RESPONSE_TO_IRON_III_ION	0.7743	1.5503	0.0317	0.1416	1
POSTERIOR_POLAR_CATARACT	0.6828	1.404	0.09	0.2911	1		B_CELL_DIFFERENTIATION	0.5662	1.5514	0.0278	0.1417	1
ABNORMALITY_OF_THE_HAIRLINE	0.3242	1.3984	0.0596	0.2912	1		IMMUNE_RESPONSE_REGULATING_SIGNALING_PATHWAY	0.591	1.7879	0	0.1418	0.894
RECURRENT_SINUSITIS	0.5439	1.4058	0.1138	0.2912	1		DEFENSE_RESPONSE_TO_OTHER_ORGANISM	0.5641	1.7956	0	0.1422	0.872
LOW_HANGING_COLUMELLA	0.555	1.4004	0.1113	0.2913	1		TAXIS	0.4627	1.5491	0.0103	0.1423	1
ABNORMALITY_OF_LOWER_LIP	0.3461	1.406	0.0376	0.2913	1		OTIC_VESICLE_FORMATION	0.7291	1.5489	0.0298	0.1424	1
SAGITTAL_CRANIOSYNOSTOSIS	0.5372	1.4064	0.1074	0.2913	1		T_CELL_DIFFERENTIATION_IN_THYMUS	0.5418	1.5491	0.0284	0.1424	1
CRANIOSYNOSTOSIS	0.3455	1.3989	0.0567	0.2914	1		POSITIVE_REGULATION_OF_LOCOMOTION	0.4476	1.5493	0.0103	0.1424	1
APLASIA_HYPOPLASIA_AFFECTING_BONES_OF_THE_AXIAL_SKELETON	0.3047	1.402	0.0261	0.2914	1		MACROPINOCYTOSIS	0.8345	1.5494	0.0176	0.1424	1
ABNORMALLY_FOLDED_HELIX	0.458	1.404	0.0703	0.2914	1		POSITIVE_REGULATION_OF_PROTEIN_METABOLIC_PROCESS	0.3379	1.5485	0	0.1427	1
ARTERIAL_RUPTURE	0.8218	1.3992	0.0475	0.2915	1		REGULATION_OF_STRESS_ACTIVATED_PROTEIN_KINASE_SIGNALING_CASCADE	0.4913	1.7903	0	0.1427	0.884
RECURRENT_ASPIRATION_PNEUMONIA	0.5234	1.3999	0.1132	0.2915	1		POSITIVE_REGULATION_OF_DEVELOPMENTAL_PROCESS	0.387	1.548	0	0.1431	1
HYPOPLASTIC_DERMOEPIDERMAL_HEMIDESMOSOMES	0.793	1.4046	0.083	0.2916	1		VIRAL_GENOME_REPLICATION	0.5992	1.7935	0	0.1431	0.88
DERMATOCHALASIS	0.8091	1.402	0.0581	0.2917	1		MICROGLIAL_CELL_ACTIVATION	0.7107	1.5477	0.0122	0.1432	1
DEEP_PLANTAR_CREASES	0.4773	1.4048	0.0819	0.2917	1		ENDONUCLEOLYTIC_CLEAVAGE_INVOLVED_IN_RRNA_PROCESSING	0.5301	1.5481	0.0558	0.1432	1
NEOPLASM_OF_THE_COLON	0.4034	1.405	0.0769	0.2917	1		ACUTE_INFLAMMATORY_RESPONSE	0.4872	1.5471	0.01	0.1438	1
DECREASED_SKULL_OSSIFICATION	0.4508	1.406	0.118	0.2917	1		GLIAL_CELL_MIGRATION	0.5035	1.5471	0.0204	0.1439	1
HOARSE_VOICE	0.3996	1.3979	0.0473	0.2918	1		RESPONSE_TO_INTERLEUKIN_2	0.6263	1.5456	0.0317	0.1441	1
SUBMUCOUS_CLEFT_OF_SOFT_AND_HARD_PALATE	0.414	1.3993	0.0959	0.2918	1		MYD88_INDEPENDENT_TOLL_LIKE_RECEPTOR_SIGNALING_PATHWAY	0.5875	1.5458	0.04	0.1441	1
THICKENED_HELICES	0.445	1.404	0.0902	0.2918	1		ENAMEL_MINERALIZATION	0.646	1.5458	0.0266	0.1442	1
ABNORMALITY_OF_THE_PERIOSTEUM	0.7035	1.3973	0.1008	0.2919	1		INTRINSIC_APOPTOTIC_SIGNALING_PATHWAY_IN_RESPONSE_TO_DNA_DAMAGE	0.5413	1.7913	0.002	0.1442	0.884
LEIOMYOSARCOMA	0.4652	1.4051	0.0795	0.2919	1		POSITIVE_REGULATION_OF_PROTEIN_KINASE_ACTIVITY	0.3791	1.5465	0.0081	0.1443	1
JOINT_LAXITY	0.3527	1.4021	0.0585	0.292	1		POSITIVE_REGULATION_OF_LYMPHOCYTE_CHEMOTAXIS	0.7354	1.5451	0.0244	0.1444	1
ABNORMALITY_OF_THE_NASAL_DORSUM	0.3366	1.4041	0.0516	0.292	1		PROTEIN_AUTOPROCESSING	0.5434	1.5459	0.0205	0.1444	1
FOLLICULITIS	0.7401	1.4052	0.074	0.292	1		NITRIC_OXIDE_SYNTHASE_BIOSYNTHETIC_PROCESS	0.6997	1.5463	0.0124	0.1444	1
ABNORMAL_SPUTUM	0.4582	1.4024	0.0634	0.2921	1		REGULATION_OF_MYELOID_CELL_DIFFERENTIATION	0.433	1.5448	0.0205	0.1445	1
OVARIAN_CARCINOMA	0.4972	1.3973	0.1174	0.2922	1		REGULATION_OF_CHEMOKINE_MEDIATED_SIGNALING_PATHWAY	0.7209	1.5452	0.0179	0.1445	1
REDUCED_NATURAL_KILLER_CELL_COUNT	0.6698	1.3975	0.0962	0.2922	1		REACTIVE_NITROGEN_SPECIES_METABOLIC_PROCESS	0.502	1.546	0.0222	0.1445	1
TRACHEOMALACIA	0.4412	1.3993	0.0843	0.2922	1		PROGRAMMED_CELL_DEATH_INVOLVED_IN_CELL_DEVELOPMENT	0.6276	1.5448	0.0279	0.1447	1
JOINT_STIFFNESS	0.3242	1.4022	0.0287	0.2922	1		UV_PROTECTION	0.5976	1.546	0.0467	0.1447	1
MEDIASTINAL_LYMPHADENOPATHY	0.5936	1.403	0.0812	0.2922	1		RESPONSE_TO_VIRUS	0.5686	1.788	0	0.1447	0.894
OPPORTUNISTIC_INFECTION	0.6965	1.3962	0.0743	0.2923	1		NEGATIVE_REGULATION_OF_MONOCYTE_DIFFERENTIATION	0.7899	1.5441	0.0225	0.1448	1
ABNORMAL_BREATH_SOUND	0.4135	1.3966	0.0685	0.2924	1		INTERLEUKIN_8_PRODUCTION	0.5438	1.5442	0.0248	0.1448	1
NEPHRITIS	0.4663	1.4025	0.0263	0.2924	1		NEGATIVE_REGULATION_OF_NIK_NF_KAPPAB_SIGNALING	0.5821	1.5445	0.0182	0.1448	1
HEMOPTYSIS	0.5036	1.3963	0.0785	0.2926	1		EPITHELIAL_CELL_PROLIFERATION_INVOLVED_IN_PROSTATE_GLAND_DEVELOPMENT	0.7744	1.5442	0.03	0.145	1
AORTIC_REGURGITATION	0.4296	1.4026	0.0885	0.2926	1		POSITIVE_REGULATION_OF_COLD_INDUCED_THERMOGENESIS	0.4164	1.5426	0.0098	0.1452	1
URETERAL_STENOSIS	0.5063	1.3966	0.089	0.2927	1		MESENCHYMAL_STEM_CELL_DIFFERENTIATION	0.8411	1.543	0.0105	0.1452	1
NEOPLASM_OF_THE_BREAST	0.3574	1.3956	0.0421	0.2932	1		NEUTROPHIL_MEDIATED_KILLING_OF_SYMBIONT_CELL	0.7804	1.5436	0.0123	0.1452	1
JOINT_SWELLING	0.4795	1.3944	0.0654	0.2942	1		PROTEIN_PHOSPHORYLATION	0.3483	1.5427	0.002	0.1453	1
THICKENED_SKIN	0.3011	1.3946	0.0125	0.2943	1		CELLULAR_RESPONSE_TO_RETINOIC_ACID	0.4985	1.5428	0.0084	0.1453	1
ABNORMALITY_OF_THE_ABDOMINAL_WALL	0.3407	1.3941	0.0654	0.2945	1		REGULATION_OF_CELL_MORPHOGENESIS	0.4028	1.5431	0.0081	0.1453	1
ABNORMALITY_OF_THE_UMBILICAL_CORD	0.4487	1.3947	0.0575	0.2946	1		NEGATIVE_REGULATION_OF_INTRACELLULAR_SIGNAL_TRANSDUCTION	0.3667	1.5431	0.0102	0.1454	1
GASTROINTESTINAL_EOSINOPHILIA	0.6272	1.3932	0.1174	0.2959	1		REGULATION_OF_CHROMATIN_ASSEMBLY	0.6104	1.5422	0.0591	0.1455	1
ABNORMAL_PLATELET_FUNCTION	0.6233	1.775	0	0.2959	0.863		REGULATION_OF_NECROTIC_CELL_DEATH	0.4396	1.5432	0.0344	0.1456	1
ABNORMAL_PUPIL_MORPHOLOGY	0.5093	1.3919	0.0875	0.2974	1		REGULATION_OF_REACTIVE_OXYGEN_SPECIES_METABOLIC_PROCESS	0.4054	1.5417	0.0102	0.1457	1
ABNORMALITY_OF_THE_HALLUX	0.346	1.392	0.0808	0.2974	1		CYTOKINE_MEDIATED_SIGNALING_PATHWAY	0.5634	1.7957	0	0.1457	0.872
ABNORMAL_FINGER_PHALANX_MORPHOLOGY	0.3121	1.3922	0.0309	0.2974	1		REGULATION_OF_T_HELPER_2_CELL_DIFFERENTIATION	0.6909	1.5418	0.0184	0.1458	1
SPARSE_EYELASHES	0.3918	1.3909	0.063	0.2976	1		POSITIVE_REGULATION_OF_NATURAL_KILLER_CELL_MEDIATED_CYTOTOXICITY	0.7022	1.5419	0.0283	0.1458	1
ABNORMALITY_OF_UPPER_LIMB_JOINT	0.2931	1.3888	0.0205	0.2977	1		REACTIVE_OXYGEN_SPECIES_METABOLIC_PROCESS	0.393	1.5412	0.0041	0.146	1
SPINAL_CORD_COMPRESSION	0.5276	1.389	0.0832	0.2977	1		POSITIVE_REGULATION_OF_GAMMA_DELTA_T_CELL_ACTIVATION	0.8632	1.5413	0.0061	0.1461	1
HIRSUTISM	0.3301	1.3892	0.0709	0.2977	1		MEIOTIC_CELL_CYCLE_PROCESS	0.3926	1.5408	0.023	0.1462	1
NAIL_DYSTROPHY	0.353	1.391	0.0815	0.2977	1		NEGATIVE_REGULATION_OF_TRANSPORT	0.3762	1.5409	0	0.1462	1
CHRONIC_BRONCHITIS	0.6118	1.3883	0.1072	0.2978	1		REGULATION_OF_PROTEIN_KINASE_ACTIVITY	0.3665	1.5403	0.0061	0.1465	1
ABNORMALITY_OF_THE_RIBS	0.3085	1.3886	0.0433	0.2978	1		V_D_J_RECOMBINATION	0.6921	1.5395	0.0409	0.1466	1
ABNORMALITY_OF_BLOOD_CIRCULATION	0.3368	1.3893	0.0347	0.2979	1		ADRENAL_GLAND_DEVELOPMENT	0.4791	1.5404	0.0103	0.1466	1
ABNORMALITY_OF_THE_COLUMELLA	0.4061	1.3913	0.122	0.2979	1		MITOTIC_NUCLEAR_ENVELOPE_DISASSEMBLY	0.7441	1.5393	0.012	0.1467	1
CUTANEOUS_PHOTOSENSITIVITY	0.3817	1.3894	0.0509	0.298	1		POSITIVE_REGULATION_OF_RECEPTOR_CATABOLIC_PROCESS	0.8135	1.5397	0.0156	0.1467	1
THORACIC_AORTIC_ANEURYSM	0.4025	1.3901	0.0771	0.298	1		RESPONSE_TO_OXYGEN_LEVELS	0.3398	1.5398	0.0101	0.1467	1
HEADACHE	0.323	1.3911	0.0363	0.298	1		TACHYKININ_RECEPTOR_SIGNALING_PATHWAY	0.7828	1.539	0.0081	0.1468	1
PROGRESSIVE_GAIT_ATAXIA	0.4261	1.3897	0.0646	0.2982	1		NEGATIVE_REGULATION_OF_LONG_TERM_SYNAPTIC_POTENTIATION	0.7328	1.5395	0.0239	0.1468	1
DECREASED_PROPORTION_OF_CD3_POSITIVE_T_CELLS	0.7112	1.3895	0.1004	0.2983	1		POSITIVE_REGULATION_OF_PROTEIN_MATURATION	0.5738	1.5399	0.0348	0.1468	1
ENLARGED_THORAX	0.3848	1.3901	0.0681	0.2983	1		CELLULAR_RESPONSE_TO_LOW_DENSITY_LIPOPROTEIN_PARTICLE_STIMULUS	0.6154	1.539	0.0209	0.1469	1
UNEXPLAINED_FEVERS	0.5565	1.3902	0.0874	0.2985	1		GLIAL_CELL_APOPTOTIC_PROCESS	0.6574	1.5382	0.0291	0.147	1
RETINOPATHY	0.3424	1.3876	0.0468	0.2988	1		REGULATION_OF_DNA_METHYLATION_DEPENDENT_HETEROCHROMATIN_ASSEMBLY	0.732	1.5382	0.034	0.1471	1
PROTEIN_LOSING_ENTEROPATHY	0.613	1.3863	0.0924	0.299	1		THYMOCYTE_MIGRATION	0.9049	1.5385	0.002	0.1471	1
ASCITES	0.4214	1.3865	0.0561	0.2991	1		REGULATION_OF_INSULIN_RECEPTOR_SIGNALING_PATHWAY	0.4251	1.5383	0.0433	0.1472	1
OTOSCLEROSIS	0.8242	1.3873	0.0507	0.2991	1		NEGATIVE_REGULATION_OF_OSTEOCLAST_DIFFERENTIATION	0.5511	1.5378	0.0163	0.1473	1
VERRUCAE	0.6399	1.3866	0.0707	0.2993	1		REGULATION_OF_MONOCYTE_DIFFERENTIATION	0.632	1.537	0.0244	0.1475	1
ABNORMALITY_OF_THE_THYMUS	0.3555	1.3868	0.0838	0.2995	1		COMPLEMENT_ACTIVATION_ALTERNATIVE_PATHWAY	0.7389	1.5375	0.0145	0.1475	1
RENAL_HYPOPLASIA	0.3573	1.3866	0.0446	0.2996	1		SIGNAL_TRANSDUCTION_INVOLVED_IN_G2_DNA_DAMAGE_CHECKPOINT	0.5839	1.5371	0.0302	0.1476	1
ABNORMAL_LOWER_LIMB_BONE_MORPHOLOGY	0.3215	1.3853	0.0446	0.3005	1		NEUTROPHIL_CHEMOTAXIS	0.6502	1.5374	0.0165	0.1476	1
SOFT_DOUGHY_SKIN	0.8063	1.3845	0.0476	0.3013	1		POSITIVE_REGULATION_OF_CYTOSKELETON_ORGANIZATION	0.388	1.5372	0.0141	0.1477	1
ABNORMALITY_OF_THE_STAPES	0.7247	1.3833	0.0928	0.3014	1		POSITIVE_REGULATION_OF_LIPASE_ACTIVITY	0.5212	1.7962	0	0.1481	0.872
IRREGULAR_VERTEBRAL_ENDPLATES	0.4667	1.3836	0.05	0.3014	1		ANTIGEN_PROCESSING_AND_PRESENTATION_OF_PEPTIDE_OR_POLYSACCHARIDE_ANTIGEN_VIA_MHC_CLASS_II	0.5027	1.5362	0.03	0.1484	1
URINARY_RETENTION	0.4876	1.3838	0.1076	0.3014	1		REGULATION_OF_PERK_MEDIATED_UNFOLDED_PROTEIN_RESPONSE	0.6616	1.5354	0.0198	0.1487	1
ABNORMAL_PERIOSTEUM_MORPHOLOGY	0.7379	1.3846	0.1022	0.3015	1		PINOCYTOSIS	0.593	1.5355	0.0438	0.1487	1
BROAD_LONG_BONES	0.3773	1.3834	0.0774	0.3016	1		NEGATIVE_REGULATION_OF_TRANSMEMBRANE_TRANSPORT	0.4288	1.5351	0.0082	0.1488	1
EPIGASTRIC_PAIN	0.7521	1.3839	0.0723	0.3017	1		REGULATION_OF_MACROPHAGE_MIGRATION	0.5789	1.5355	0.0394	0.1488	1
CHRONIC_LYMPHATIC_LEUKEMIA	0.7095	1.3841	0.1159	0.3017	1		NEGATIVE_REGULATION_OF_INNATE_IMMUNE_RESPONSE	0.5232	1.5355	0.0479	0.149	1
ABNORMALITY_OF_THE_NASOLABIAL_REGION	0.5089	1.3824	0.0891	0.3019	1		PROTEIN_LOCALIZATION_TO_CELL_CORTEX	0.6057	1.5348	0.0323	0.1491	1
ABNORMAL_PATELLA_MORPHOLOGY	0.3622	1.3826	0.0465	0.3019	1		NEUTROPHIL_EXTRAVASATION	0.7174	1.5356	0.0245	0.1491	1
CLEFT_HARD_PALATE	0.791	1.3826	0.0996	0.3022	1		POSITIVE_REGULATION_OF_CELL_DEVELOPMENT	0.3787	1.5344	0.006	0.1494	1
ABNORMAL_ANTERIOR_EYE_SEGMENT_MORPHOLOGY	0.267	1.382	0.016	0.3023	1		EOSINOPHIL_MIGRATION	0.7591	1.5342	0.0124	0.1495	1
RECTAL_FISTULA	0.5269	1.38	0.09	0.304	1		HYALURONAN_CATABOLIC_PROCESS	0.5544	1.5337	0.0282	0.1497	1
INCREASED_BONE_MINERAL_DENSITY	0.3604	1.3801	0.0655	0.3044	1		NEGATIVE_T_CELL_SELECTION	0.8708	1.5338	0.0119	0.1497	1
LIMB_ATAXIA	0.3478	1.3796	0.0637	0.3045	1		REGULATION_OF_HEAT_GENERATION	0.7532	1.5339	0.0235	0.1498	1
MUSCLE_FIBER_NECROSIS	0.6375	1.3788	0.1202	0.3046	1		ACTIVATED_T_CELL_PROLIFERATION	0.5465	1.5333	0.031	0.15	1
CERVICAL_CORD_COMPRESSION	0.6772	1.3793	0.0973	0.3047	1		POSITIVE_REGULATION_OF_REACTIVE_OXYGEN_SPECIES_BIOSYNTHETIC_PROCESS	0.5772	1.5327	0.0373	0.1506	1
ABNORMAL_STERNUM_MORPHOLOGY	0.3328	1.3801	0.0506	0.3047	1		POSITIVE_REGULATION_OF_INTERLEUKIN_2_PRODUCTION	0.6914	1.5328	0.0264	0.1506	1
ABNORMALITY_OF_THE_TARSAL_BONES	0.3379	1.3789	0.0454	0.3048	1		NEGATIVE_REGULATION_OF_AUTOPHAGY	0.4167	1.5321	0.0202	0.1508	1
DECREASED_CIRCULATING_IGG_LEVEL	0.5231	1.379	0.1485	0.3048	1		IMMUNOGLOBULIN_PRODUCTION_INVOLVED_IN_IMMUNOGLOBULIN_MEDIATED_IMMUNE_RESPONSE	0.5286	1.5321	0.0437	0.1509	1
PECTUS_CARINATUM	0.3799	1.378	0.0633	0.305	1		NEGATIVE_REGULATION_OF_MACROPHAGE_ACTIVATION	0.8152	1.5322	0.0141	0.1509	1
SCARRING_ALOPECIA_OF_SCALP	0.5697	1.3782	0.1185	0.305	1		DNA_METHYLATION_DEPENDENT_HETEROCHROMATIN_ASSEMBLY	0.6122	1.5323	0.0535	0.151	1
COXA_VARA	0.4323	1.3801	0.0631	0.305	1		REGULATION_OF_DEFENSE_RESPONSE_TO_VIRUS_BY_VIRUS	0.6088	1.5316	0.0413	0.1512	1
ABNORMAL_SALIVARY_GLAND_MORPHOLOGY	0.5173	1.3778	0.0986	0.3052	1		NUCLEOTIDE_BINDING_DOMAIN_LEUCINE_RICH_REPEAT_CONTAINING_RECEPTOR_SIGNALING_PATHWAY	0.6323	1.8569	0.004	0.1513	0.644
BRONCHITIS	0.5306	1.3803	0.1146	0.3052	1		LYSOSOME_LOCALIZATION	0.4646	1.5314	0.032	0.1514	1
ABNORMALITY_OF_THE_KNEE	0.3027	1.3782	0.0413	0.3054	1		LIPOPOLYSACCHARIDE_MEDIATED_SIGNALING_PATHWAY	0.7324	1.7963	0	0.1519	0.871
FUSED_CERVICAL_VERTEBRAE	0.3664	1.3765	0.1068	0.3056	1		BASE_CONVERSION_OR_SUBSTITUTION_EDITING	0.6248	1.5307	0.0163	0.1521	1
MYOCARDIAL_INFARCTION	0.3903	1.3771	0.0697	0.3056	1		PURINERGIC_NUCLEOTIDE_RECEPTOR_SIGNALING_PATHWAY	0.689	1.5308	0.0242	0.1521	1
CONGENITAL_LOCALIZED_ABSENCE_OF_SKIN	0.6736	1.3773	0.1118	0.3057	1		NEGATIVE_REGULATION_OF_TUMOR_NECROSIS_FACTOR_SUPERFAMILY_CYTOKINE_PRODUCTION	0.5658	1.5304	0.0168	0.1523	1
LARGE_EARLOBE	0.6332	1.3767	0.0931	0.3058	1		CYTOKINE_PRODUCTION_INVOLVED_IN_INFLAMMATORY_RESPONSE	0.5274	1.5298	0.0169	0.1526	1
PROPTOSIS	0.3386	1.3768	0.0687	0.3059	1		OPTIC_NERVE_DEVELOPMENT	0.7143	1.5299	0.0203	0.1526	1
MOLLUSCOID_PSEUDOTUMORS	0.8731	1.3755	0.0561	0.3073	1		T_CELL_APOPTOTIC_PROCESS	0.5558	1.5296	0.0321	0.1527	1
SKIN_ULCER	0.5523	1.776	0	0.3082	0.861		PROTEIN_LOCALIZATION_TO_MEMBRANE_RAFT	0.6697	1.53	0.0639	0.1527	1
CHRONIC_HEPATITIS_DUE_TO_CRYPTOSPORIDIUM_INFECTION	0.7008	1.3747	0.0941	0.3085	1		ASTROCYTE_ACTIVATION	0.7224	1.8517	0	0.1533	0.665
ABNORMALITY_OF_SKULL_OSSIFICATION	0.4219	1.3731	0.1158	0.3096	1		MULTICELLULAR_ORGANISMAL_HOMEOSTASIS	0.3555	1.5288	0	0.1536	1
FACIAL_HEMANGIOMA	0.5171	1.3672	0.0855	0.3098	1		NEGATIVE_REGULATION_OF_GLIAL_CELL_PROLIFERATION	0.6069	1.5282	0.0477	0.1537	1
ABNORMAL_EYELID_MORPHOLOGY	0.2737	1.37	0.03	0.3098	1		NEGATIVE_REGULATION_OF_OSSIFICATION	0.558	1.5283	0.0245	0.1537	1
DESQUAMATION_OF_SKIN_SOON_AFTER_BIRTH	0.6548	1.3669	0.119	0.3099	1		NEGATIVE_REGULATION_OF_PHAGOCYTOSIS	0.6741	1.5284	0.0496	0.1537	1
POSTERIORLY_ROTATED_EARS	0.3176	1.3731	0.0601	0.3099	1		POSITIVE_REGULATION_OF_CELL_CYCLE_G1_S_PHASE_TRANSITION	0.4688	1.5285	0.0384	0.1538	1
SHORT_TOE	0.3749	1.3675	0.1012	0.31	1		NEURON_DEATH	0.3441	1.5285	0.0021	0.154	1
ABNORMALITY_OF_SUBCUTANEOUS_FAT_TISSUE	0.443	1.3701	0.097	0.31	1		NEGATIVE_REGULATION_OF_LYMPHOCYTE_MEDIATED_IMMUNITY	0.5901	1.5277	0.0343	0.1542	1
HYPOPLASTIC_PELVIS	0.5562	1.3727	0.1298	0.31	1		NEGATIVE_REGULATION_OF_LYMPHOCYTE_APOPTOTIC_PROCESS	0.607	1.5275	0.0346	0.1543	1
ABNORMALITY_OF_THE_METAPHYSIS	0.3381	1.3737	0.0477	0.31	1		CEREBELLAR_GRANULAR_LAYER_MORPHOGENESIS	0.784	1.5272	0.0264	0.1544	1
ABNORMALITY_OF_TOE	0.3053	1.3666	0.0561	0.3101	1		DNA_DEAMINATION	0.7565	1.5272	0.0236	0.1546	1
STEROID_RESISTANT_NEPHROTIC_SYNDROME	0.6657	1.3672	0.0977	0.3101	1		NEGATIVE_REGULATION_OF_CELL_CYCLE_G1_S_PHASE_TRANSITION	0.4212	1.5266	0.0304	0.1547	1
MELANOMA	0.3507	1.3685	0.0713	0.3101	1		INTERLEUKIN_1_BETA_PRODUCTION	0.6073	1.5266	0.0186	0.1548	1
MITRAL_VALVE_CALCIFICATION	0.6754	1.3687	0.0989	0.3101	1		POSITIVE_REGULATION_OF_VASCULAR_ENDOTHELIAL_CELL_PROLIFERATION	0.6469	1.5268	0.0307	0.1548	1
STRIDOR	0.4471	1.3702	0.0896	0.3101	1		LIMB_BUD_FORMATION	0.6867	1.5263	0.0354	0.1549	1
GENERALIZED_AMYLOID_DEPOSITION	0.7401	1.3733	0.1002	0.3101	1		INTRINSIC_APOPTOTIC_SIGNALING_PATHWAY_IN_RESPONSE_TO_DNA_DAMAGE_BY_P53_CLASS_MEDIATOR	0.6025	1.7968	0.002	0.1549	0.87
CUTANEOUS_ABSCESS	0.577	1.3675	0.0932	0.3103	1		REGULATION_OF_MACROPHAGE_CHEMOTAXIS	0.593	1.5253	0.0525	0.1556	1
CONGENITAL_HIP_DISLOCATION	0.3321	1.3677	0.0704	0.3103	1		NEGATIVE_REGULATION_OF_EXTRACELLULAR_MATRIX_ORGANIZATION	0.6855	1.525	0.0327	0.1557	1
DYSGRAPHIA	0.4224	1.3688	0.1224	0.3103	1		ANTIMICROBIAL_HUMORAL_RESPONSE	0.6017	1.5254	0.0139	0.1557	1
PARAKERATOSIS	0.4235	1.3703	0.0766	0.3103	1		ASTROCYTE_DIFFERENTIATION	0.4835	1.5255	0.0106	0.1557	1
MULTIFACTORIAL_INHERITANCE	0.4631	1.3733	0.0671	0.3104	1		POSITIVE_REGULATION_OF_TRANSPORT	0.3418	1.5251	0.0021	0.1558	1
INCREASED_PULMONARY_VASCULAR_RESISTANCE	0.5559	1.3678	0.1002	0.3105	1		RESPONSE_TO_PROGESTERONE	0.5165	1.5256	0.0283	0.1558	1
GENERALIZED_EDEMA	0.5613	1.3689	0.0955	0.3105	1		REGULATION_OF_T_CELL_MIGRATION	0.6314	1.5244	0.0282	0.1564	1
FULL_CHEEKS	0.3615	1.3659	0.0818	0.3106	1		MEIOTIC_CHROMOSOME_SEGREGATION	0.4589	1.5239	0.0484	0.1566	1
DECREASED_PROPORTION_OF_CD8_POSITIVE_T_CELLS	0.9016	1.3679	0.0277	0.3106	1		DETECTION_OF_OTHER_ORGANISM	0.8021	1.524	0.0123	0.1568	1
FOCAL_AWARE_SEIZURE	0.5596	1.3704	0.078	0.3106	1		REGULATION_OF_CALCIUM_MEDIATED_SIGNALING	0.4732	1.5229	0.0182	0.1579	1
ABNORMAL_METAPHYSEAL_TRABECULATION	0.426	1.3722	0.1096	0.3106	1		ENDODERM_FORMATION	0.5884	1.5227	0.0316	0.1581	1
GANGRENE	0.4458	1.3656	0.0977	0.3107	1		POSITIVE_REGULATION_OF_LEUKOCYTE_PROLIFERATION	0.6739	1.7974	0	0.1581	0.869
TRACTIONAL_RETINAL_DETACHMENT	0.7096	1.366	0.1213	0.3107	1		POSITIVE_REGULATION_OF_NERVOUS_SYSTEM_PROCESS	0.5366	1.5224	0.0167	0.1584	1
ABNORMAL_DISTAL_PHALANX_MORPHOLOGY_OF_FINGER	0.3169	1.3681	0.0747	0.3107	1		POSITIVE_REGULATION_OF_INTERLEUKIN_4_PRODUCTION	0.7074	1.5221	0.0273	0.1586	1
RECURRENT_JOINT_DISLOCATION	0.8826	1.369	0.0432	0.3107	1		B_CELL_LINEAGE_COMMITMENT	0.7623	1.5216	0.024	0.1588	1
EXTRAHEPATIC_CHOLESTASIS	0.5993	1.3692	0.1394	0.3107	1		REGULATION_OF_NEURON_PROJECTION_REGENERATION	0.52	1.5217	0.0202	0.1589	1
ABNORMAL_INTERNAL_GENITALIA	0.2795	1.3716	0.0141	0.3107	1		POSITIVE_REGULATION_OF_HORMONE_SECRETION	0.3893	1.5209	0.0139	0.1597	1
ABNORMALITY_OF_THE_LENS	0.2633	1.3661	0.01	0.3108	1		REGULATION_OF_NIK_NF_KAPPAB_SIGNALING	0.591	1.8577	0	0.1599	0.644
RAYNAUD_PHENOMENON	0.5267	1.3705	0.105	0.3108	1		CD8_POSITIVE_ALPHA_BETA_T_CELL_DIFFERENTIATION	0.7451	1.5202	0.0216	0.1605	1
PROGEROID_FACIAL_APPEARANCE	0.4447	1.3692	0.1147	0.311	1		REGULATION_OF_PODOSOME_ASSEMBLY	0.679	1.5186	0.0428	0.1607	1
LIMB_TREMOR	0.5189	1.3706	0.1194	0.311	1		NEGATIVE_REGULATION_OF_VASCULAR_ASSOCIATED_SMOOTH_MUSCLE_CELL_PROLIFERATION	0.546	1.5187	0.0365	0.1607	1
ABNORMALITY_OF_THE_PINNA	0.2945	1.371	0.0593	0.311	1		ESTABLISHMENT_OF_CENTROSOME_LOCALIZATION	0.6995	1.5189	0.0219	0.1607	1
BROAD_RIBS	0.5472	1.3716	0.1175	0.311	1		POSITIVE_REGULATION_OF_PATTERN_RECOGNITION_RECEPTOR_SIGNALING_PATHWAY	0.6562	1.5198	0.0278	0.1607	1
THIN_RIBS	0.4227	1.3708	0.0965	0.3111	1		NATURAL_KILLER_CELL_CHEMOTAXIS	0.8297	1.5199	0.0161	0.1607	1
TRACHEOBRONCHOMALACIA	0.768	1.3639	0.0947	0.3112	1		INSEMINATION	0.6552	1.5189	0.0393	0.1609	1
TRIANGULAR_FACE	0.3748	1.3651	0.0672	0.3114	1		POSITIVE_REGULATION_OF_STEROID_HORMONE_SECRETION	0.7376	1.5194	0.0146	0.1609	1
ABNORMALITY_OF_THE_SELLA_TURCICA	0.4215	1.371	0.0792	0.3114	1		REGULATION_OF_NITRIC_OXIDE_METABOLIC_PROCESS	0.5606	1.5196	0.0505	0.1609	1
SLOPING_FOREHEAD	0.3424	1.3716	0.0955	0.3114	1		SKIN_MORPHOGENESIS	0.8116	1.8826	0.002	0.1609	0.526
GLAUCOMA	0.291	1.3639	0.0269	0.3115	1		POSITIVE_T_CELL_SELECTION	0.6751	1.5189	0.0281	0.161	1
AMAUROSIS_FUGAX	0.4782	1.3635	0.1449	0.3116	1		POSITIVE_REGULATION_OF_INTERFERON_BETA_PRODUCTION	0.5775	1.5191	0.0512	0.161	1
MISALIGNMENT_OF_TEETH	0.3464	1.3632	0.1018	0.3117	1		REGULATION_OF_DENDRITIC_CELL_DIFFERENTIATION	0.72	1.5192	0.0481	0.161	1
CERVICAL_LYMPHADENOPATHY	0.8102	1.3642	0.071	0.3117	1		REGULATION_OF_EXOCYTOSIS	0.3889	1.5176	0.0119	0.1615	1
UTERINE_PROLAPSE	0.8703	1.3639	0.0579	0.3118	1		REGULATION_OF_GERMINAL_CENTER_FORMATION	0.8389	1.5176	0.0291	0.1616	1
DIAPHRAGMATIC_WEAKNESS	0.5481	1.3643	0.1343	0.3119	1		WOUND_HEALING	0.4088	1.5178	0.0166	0.1616	1
KELOIDS	0.6277	1.3644	0.1388	0.3121	1		POSITIVE_REGULATION_OF_UBIQUITIN_PROTEIN_LIGASE_ACTIVITY	0.5568	1.5176	0.0449	0.1618	1
SOFT_TISSUE_SARCOMA	0.3297	1.3645	0.0543	0.3123	1		POSITIVE_REGULATION_OF_NATURAL_KILLER_CELL_DIFFERENTIATION	0.8161	1.517	0.0262	0.1619	1
MYDRIASIS	0.6038	1.3605	0.1102	0.3125	1		NEGATIVE_REGULATION_OF_BLOOD_VESSEL_ENDOTHELIAL_CELL_PROLIFERATION_INVOLVED_IN_SPROUTING_ANGIOGENESIS	0.7201	1.5171	0.0252	0.1619	1
ABNORMALITY_OF_THE_LARYNX	0.3396	1.3613	0.0502	0.3125	1		TRACHEA_DEVELOPMENT	0.6228	1.7975	0.004	0.1623	0.868
ABNORMAL_AORTIC_VALVE_MORPHOLOGY	0.3404	1.3606	0.0757	0.3126	1		REGULATION_OF_PHOSPHOLIPASE_C_ACTIVITY	0.6546	1.8305	0	0.1627	0.761
SPINA_BIFIDA_OCCULTA	0.3529	1.3611	0.0626	0.3126	1		POSITIVE_REGULATION_OF_PROTEIN_MODIFICATION_PROCESS	0.349	1.5152	0.0041	0.1631	1
HOARSE_CRY	0.6016	1.3616	0.1084	0.3127	1		CELL_CYCLE_PHASE_TRANSITION	0.3467	1.5158	0.0198	0.1631	1
ABNORMALITY_OF_THE_CEREBRAL_VASCULATURE	0.3156	1.3572	0.0418	0.3128	1		REGULATION_OF_RESPONSE_TO_DNA_DAMAGE_STIMULUS	0.3779	1.5153	0.024	0.1632	1
ABNORMALITY_OF_MOUTH_SIZE	0.3368	1.3613	0.083	0.3129	1		POSITIVE_REGULATION_OF_GLIAL_CELL_PROLIFERATION	0.6682	1.5159	0.0462	0.1632	1
POLYGENIC_INHERITANCE	0.4773	1.3617	0.0904	0.3129	1		NEGATIVE_REGULATION_OF_CALCIUM_ION_TRANSPORT	0.4969	1.5149	0.0166	0.1633	1
ABNORMAL_C_REACTIVE_PROTEIN_LEVEL	0.4647	1.3562	0.1109	0.313	1		NEGATIVE_REGULATION_OF_TOLL_LIKE_RECEPTOR_SIGNALING_PATHWAY	0.5525	1.5153	0.0246	0.1633	1
RECTAL_ABSCESS	0.9281	1.3572	0.0247	0.313	1		REGULATION_OF_DEVELOPMENT_HETEROCHRONIC	0.7616	1.5145	0.0415	0.1634	1
HEPATOCELLULAR_CARCINOMA	0.4307	1.3606	0.0477	0.313	1		NEGATIVE_REGULATION_OF_CELL_CYCLE_PHASE_TRANSITION	0.3761	1.5155	0.0382	0.1634	1
NON_MIDLINE_CLEFT_PALATE	0.5696	1.3618	0.1109	0.313	1		REGULATION_OF_MYELINATION	0.5729	1.8764	0	0.1634	0.562
MILD_SHORT_STATURE	0.5339	1.3624	0.1222	0.313	1		REGULATION_OF_NATURAL_KILLER_CELL_CHEMOTAXIS	0.8846	1.5146	0.012	0.1635	1
BILE_DUCT_PROLIFERATION	0.5389	1.3554	0.1109	0.3131	1		GLAND_DEVELOPMENT	0.3448	1.5153	0.004	0.1635	1
SEVERE_HEARING_IMPAIRMENT	0.6141	1.3562	0.1372	0.3131	1		POSITIVE_REGULATION_OF_PROTEIN_PHOSPHORYLATION	0.3636	1.5145	0.002	0.1636	1
GENERALIZED_HIRSUTISM	0.3595	1.3566	0.1024	0.3131	1		PHAGOCYTOSIS	0.6125	1.8331	0	0.1639	0.746
INTESTINAL_PSEUDO_OBSTRUCTION	0.448	1.3568	0.1372	0.3131	1		IMMUNOGLOBULIN_PRODUCTION	0.499	1.5138	0.0404	0.1641	1
MENINGOCELE	0.3787	1.3574	0.0604	0.3131	1		REGULATION_OF_STEROID_HORMONE_BIOSYNTHETIC_PROCESS	0.6119	1.5139	0.0465	0.1641	1
ABNORMALITY_OF_DENTAL_MORPHOLOGY	0.3331	1.3555	0.0499	0.3132	1		NEGATIVE_REGULATION_OF_T_CELL_PROLIFERATION	0.5102	1.5133	0.0165	0.1642	1
ABSENT_PHALANGEAL_CREASE	0.5794	1.3599	0.1012	0.3132	1		NEGATIVE_REGULATION_OF_GLUCOSE_TRANSMEMBRANE_TRANSPORT	0.6327	1.5134	0.0429	0.1643	1
MICROCYTIC_ANEMIA	0.4479	1.3619	0.0842	0.3132	1		TONIC_SMOOTH_MUSCLE_CONTRACTION	0.7239	1.5135	0.0343	0.1644	1
HYPOPLASIA_OF_OLFACTORY_TRACT	0.6989	1.3621	0.0998	0.3132	1		REGULATION_OF_PHAGOCYTOSIS	0.7083	1.8124	0	0.1645	0.822
SANDAL_GAP	0.4326	1.3551	0.1083	0.3133	1		EPITHELIAL_TUBE_BRANCHING_INVOLVED_IN_LUNG_MORPHOGENESIS	0.6649	1.7988	0	0.1646	0.862
PULMONARY_ARTERY_DILATATION	0.5009	1.3563	0.11	0.3133	1		COAGULATION	0.4071	1.5126	0.0082	0.1647	1
THORACOLUMBAR_KYPHOSIS	0.5416	1.3575	0.142	0.3133	1		RESPONSE_TO_LIPOTEICHOIC_ACID	0.7515	1.5127	0.0305	0.1648	1
LIVER_ABSCESS	0.862	1.3556	0.0468	0.3134	1		POSITIVE_REGULATION_OF_EPITHELIAL_CELL_PROLIFERATION_INVOLVED_IN_LUNG_MORPHOGENESIS	0.7645	1.5124	0.0235	0.1649	1
NUCHAL_RIGIDITY	0.6303	1.3557	0.1109	0.3134	1		REGULATION_OF_DEFENSE_RESPONSE_TO_VIRUS	0.4986	1.5127	0.044	0.165	1
ABNORMALITY_OF_CORNEAL_SIZE	0.339	1.3576	0.0668	0.3134	1		RIBOSOMAL_LARGE_SUBUNIT_ASSEMBLY	0.4717	1.512	0.0681	0.1651	1
APLASIA_HYPOPLASIA_OF_THE_DISTAL_PHALANGES_OF_THE_HAND	0.3084	1.3577	0.0845	0.3134	1		LYMPH_NODE_DEVELOPMENT	0.6999	1.5121	0.0165	0.1651	1
SEVERE_VIRAL_INFECTION	0.6745	1.3579	0.1298	0.3134	1		INNATE_IMMUNE_RESPONSE	0.5771	1.8094	0	0.1655	0.829
HYDROPS_FETALIS	0.3841	1.358	0.0894	0.3136	1		ACTIVATION_OF_IMMUNE_RESPONSE	0.6177	1.8003	0	0.1656	0.856
APLASIA_HYPOPLASIA_OF_THE_4TH_METACARPAL	0.524	1.3589	0.105	0.3137	1		ENDOCYTOSIS	0.3659	1.5114	0.0063	0.1657	1
GINGIVAL_OVERGROWTH	0.3847	1.3587	0.0854	0.3138	1		MYELOID_LEUKOCYTE_MIGRATION	0.5492	1.5114	0.0167	0.1658	1
RECURRENT_URINARY_TRACT_INFECTIONS	0.3225	1.358	0.0385	0.314	1		NEGATIVE_REGULATION_OF_RESPONSE_TO_BIOTIC_STIMULUS	0.4552	1.5102	0.0416	0.1659	1
ABNORMAL_TOENAIL_MORPHOLOGY	0.3023	1.3582	0.0439	0.314	1		THALAMUS_DEVELOPMENT	0.596	1.51	0.0289	0.166	1
ABNORMALITY_OF_THE_OUTER_EAR	0.2809	1.3589	0.0384	0.314	1		ESTABLISHMENT_OF_LYMPHOCYTE_POLARITY	0.8365	1.5103	0.01	0.166	1
UPPER_LIMB_POSTURAL_TREMOR	0.6094	1.359	0.1235	0.3142	1		NEGATIVE_REGULATION_OF_EXTRINSIC_APOPTOTIC_SIGNALING_PATHWAY	0.407	1.511	0.0208	0.166	1
BOWING_OF_THE_LEGS	0.3382	1.3592	0.0414	0.3142	1		REGULATION_OF_LEUKOCYTE_TETHERING_OR_ROLLING	0.7251	1.5104	0.0245	0.1661	1
PERIPHERAL_HYPERMYELINATION	0.7156	1.3582	0.1111	0.3143	1		CELL_DIVISION	0.3621	1.5104	0.0102	0.1663	1
GASTROINTESTINAL_OBSTRUCTION	0.4047	1.3538	0.0992	0.3151	1		REGULATION_OF_T_HELPER_CELL_DIFFERENTIATION	0.5783	1.5105	0.0324	0.1663	1
HYPOPLASIA_OF_THE_ODONTOID_PROCESS	0.4464	1.3539	0.08	0.3152	1		NEGATIVE_REGULATION_OF_NATURAL_KILLER_CELL_MEDIATED_IMMUNITY	0.6272	1.5106	0.0388	0.1663	1
ABNORMALITY_OF_UPPER_LIMB_METAPHYSIS	0.5641	1.3535	0.0781	0.3153	1		REGULATION_OF_DNA_RECOMBINATION	0.4535	1.5097	0.0629	0.1664	1
BIPARIETAL_NARROWING	0.4108	1.3532	0.1252	0.3156	1		REGULATION_OF_CELL_DIFFERENTIATION	0.3691	1.5106	0.0104	0.1664	1
OSTEOLYSIS_INVOLVING_BONES_OF_THE_UPPER_LIMBS	0.5308	1.3529	0.0957	0.3157	1		REGULATION_OF_NUCLEAR_DIVISION	0.3731	1.5095	0.0356	0.1665	1
ABNORMAL_JAW_MORPHOLOGY	0.289	1.3521	0.0498	0.317	1		BLASTOCYST_FORMATION	0.5166	1.814	0.002	0.1665	0.816
DECREASED_CIRCULATING_TOTAL_IGA	0.808	1.3515	0.1086	0.318	1		HISTONE_PHOSPHORYLATION	0.5721	1.8353	0.0039	0.1665	0.737
PULMONARY_HEMORRHAGE	0.4996	1.3504	0.1437	0.3189	1		REGULATION_OF_WNT_SIGNALING_PATHWAY_PLANAR_CELL_POLARITY_PATHWAY	0.7408	1.5084	0.04	0.1666	1
FACIAL_PARALYSIS	0.7281	1.3505	0.096	0.3191	1		REGULATION_OF_SYSTEMIC_ARTERIAL_BLOOD_PRESSURE_BY_NOREPINEPHRINE_EPINEPHRINE	0.6293	1.5082	0.0473	0.1667	1
ABNORMALITY_OF_GLOBE_SIZE	0.3	1.3507	0.0852	0.3192	1		NEUTROPHIL_MEDIATED_KILLING_OF_GRAM_NEGATIVE_BACTERIUM	0.8096	1.5084	0.0203	0.1667	1
MOYAMOYA_PHENOMENON	0.6519	1.3496	0.1392	0.3198	1		POSITIVE_REGULATION_OF_IMMUNE_RESPONSE	0.6037	1.8164	0	0.1667	0.81
NEOPLASM_OF_THE_SKELETAL_SYSTEM	0.2904	1.3497	0.0534	0.3199	1		REGULATION_OF_CELLULAR_EXTRAVASATION	0.5982	1.5085	0.0288	0.1668	1
INCREASED_NUCHAL_TRANSLUCENCY	0.408	1.3476	0.1714	0.3223	1		ACTIN_POLYMERIZATION_OR_DEPOLYMERIZATION	0.4036	1.5091	0.0125	0.1668	1
ABNORMAL_FUNDUS_AUTOFLUORESCENCE_IMAGING	0.5349	1.3478	0.0935	0.3223	1		CELL_MIGRATION	0.4124	1.5086	0.0145	0.1669	1
ABNORMAL_MEGAKARYOCYTE_MORPHOLOGY	0.494	1.3478	0.1381	0.3225	1		T_HELPER_1_TYPE_IMMUNE_RESPONSE	0.6436	1.5087	0.0365	0.1669	1
CLUBBING	0.3403	1.3479	0.0705	0.3227	1		CHEMOKINE_PRODUCTION	0.538	1.5088	0.0164	0.1669	1
CHILBLAINS	0.7648	1.3466	0.0962	0.3231	1		POSITIVE_REGULATION_OF_GLIAL_CELL_DIFFERENTIATION	0.6019	1.8597	0	0.167	0.636
CEREBELLAR_MALFORMATION	0.2948	1.347	0.0701	0.3231	1		POSITIVE_REGULATION_OF_IRE1_MEDIATED_UNFOLDED_PROTEIN_RESPONSE	0.8083	1.5088	0.0165	0.1671	1
ABNORMAL_UPPER_LIMB_BONE_MORPHOLOGY	0.325	1.3464	0.07	0.3232	1		UNSATURATED_FATTY_ACID_BIOSYNTHETIC_PROCESS	0.5001	1.5077	0.0225	0.1672	1
ABNORMAL_MANDIBULAR_RAMUS_MORPHOLOGY	0.7902	1.3467	0.0711	0.3233	1		NEGATIVE_REGULATION_OF_CELLULAR_SENESCENCE	0.5894	1.5077	0.0643	0.1672	1
TRACHEOESOPHAGEAL_FISTULA	0.3817	1.3459	0.1338	0.3238	1		REGULATION_OF_GAMMA_DELTA_T_CELL_ACTIVATION	0.7908	1.5074	0.0361	0.1674	1
ABNORMAL_ANTERIOR_CHAMBER_MORPHOLOGY	0.3752	1.3456	0.0752	0.3239	1		REGULATION_OF_GLIOGENESIS	0.549	1.8253	0	0.1675	0.781
ABSENT_STERNAL_OSSIFICATION	0.7302	1.345	0.1275	0.3245	1		REGULATION_OF_IMMUNE_RESPONSE	0.5917	1.8015	0	0.168	0.851
IMPAIRED_OROPHARYNGEAL_SWALLOW_RESPONSE	0.6159	1.3447	0.1341	0.3247	1		PROTEIN_LOCALIZATION_TO_CELL_SURFACE	0.4093	1.5059	0.0211	0.1692	1
ABNORMALITY_OF_THE_INTERVERTEBRAL_DISK	0.4038	1.345	0.1118	0.3248	1		POSITIVE_REGULATION_OF_IMMUNOGLOBULIN_PRODUCTION	0.5893	1.506	0.0432	0.1692	1
IMPAIRED_ADP_INDUCED_PLATELET_AGGREGATION	0.5876	1.3442	0.1371	0.325	1		HOMEOSTATIC_PROCESS	0.3173	1.5037	0	0.1695	1
SCLEROSING_CHOLANGITIS	0.6758	1.3443	0.1134	0.3252	1		REGULATION_OF_ENTRY_OF_BACTERIUM_INTO_HOST_CELL	0.8043	1.5056	0.0345	0.1695	1
ABNORMAL_LARGE_INTESTINE_MORPHOLOGY	0.5086	1.7764	0.0021	0.3256	0.857		HOMOTYPIC_CELL_CELL_ADHESION	0.5177	1.5037	0.0364	0.1696	1
SENSORY_NEUROPATHY	0.3333	1.3434	0.07	0.3261	1		REGULATION_OF_GLIAL_CELL_MIGRATION	0.6727	1.5038	0.0368	0.1696	1
MENOMETRORRHAGIA	0.8429	1.3426	0.1226	0.3263	1		VENTRICULAR_CARDIAC_MUSCLE_CELL_DEVELOPMENT	0.6649	1.5044	0.0526	0.1696	1
OXYCEPHALY	0.6873	1.3431	0.1576	0.3263	1		MACROPHAGE_FUSION	0.7936	1.5045	0.0144	0.1696	1
EXTRAPYRAMIDAL_MUSCULAR_RIGIDITY	0.5439	1.3427	0.1172	0.3264	1		SEQUESTERING_OF_CALCIUM_ION	0.4492	1.5047	0.0021	0.1696	1
AORTIC_ROOT_ANEURYSM	0.4391	1.3428	0.1095	0.3265	1		ALDEHYDE_BIOSYNTHETIC_PROCESS	0.5012	1.5039	0.0259	0.1697	1
CEREBRAL_HEMORRHAGE	0.41	1.3418	0.1183	0.3274	1		TYROSINE_PHOSPHORYLATION_OF_STAT_PROTEIN	0.4548	1.5042	0.0263	0.1697	1
PROPORTIONATE_SHORT_STATURE	0.3071	1.3404	0.0641	0.329	1		NEGATIVE_REGULATION_OF_T_CELL_MEDIATED_IMMUNITY	0.6815	1.5047	0.0289	0.1697	1
PECTUS_EXCAVATUM	0.3375	1.3406	0.0967	0.329	1		POSITIVE_REGULATION_OF_CD8_POSITIVE_ALPHA_BETA_T_CELL_ACTIVATION	0.7835	1.5048	0.0226	0.1697	1
NEOPLASM_OF_THE_GASTROINTESTINAL_TRACT	0.304	1.34	0.0248	0.3291	1		PYRIMIDINE_NUCLEOSIDE_METABOLIC_PROCESS	0.5402	1.5054	0.0318	0.1697	1
ABNORMAL_EYEBROW_MORPHOLOGY	0.2974	1.3402	0.0859	0.3291	1		RADIAL_GLIAL_CELL_DIFFERENTIATION	0.6249	1.5049	0.0594	0.1698	1
ABNORMALITY_OF_THE_CRUS_OF_THE_HELIX	0.6517	1.3407	0.1385	0.3292	1		RECEPTOR_SIGNALING_PATHWAY_VIA_STAT	0.4241	1.5052	0.0102	0.1698	1
ABNORMAL_DELIVERY	0.3872	1.3392	0.0512	0.3293	1		RESPONSE_TO_IRON_ION	0.5374	1.8051	0.002	0.1698	0.842
ADDICTIVE_BEHAVIOR	0.5274	1.3395	0.1058	0.3295	1		PODOSOME_ASSEMBLY	0.6608	1.5028	0.0517	0.1699	1
NEOPLASM_OF_THE_THYROID_GLAND	0.389	1.3389	0.0864	0.3296	1		REGULATION_OF_ESTABLISHMENT_OF_PROTEIN_LOCALIZATION_TO_MITOCHONDRION	0.4006	1.5033	0.0248	0.1699	1
ABNORMALITY_OF_LONG_BONE_MORPHOLOGY	0.2952	1.3393	0.0469	0.3296	1		REGULATION_OF_ERYTHROCYTE_DIFFERENTIATION	0.5173	1.5039	0.0398	0.1699	1
JUVENILE_ONSET	0.3283	1.3396	0.0791	0.3297	1		RETINAL_METABOLIC_PROCESS	0.6705	1.504	0.051	0.1699	1
REGIONAL_ABNORMALITY_OF_SKIN	0.2817	1.3383	0.0512	0.3303	1		INTERLEUKIN_23_PRODUCTION	0.6747	1.505	0.051	0.1699	1
JOINT_CONTRACTURE_OF_THE_HAND	0.3083	1.3375	0.0418	0.3306	1		POSITIVE_REGULATION_OF_CORTICOSTEROID_HORMONE_SECRETION	0.7813	1.5029	0.0143	0.17	1
SLENDER_FINGER	0.3852	1.3376	0.0994	0.3306	1		POSITIVE_REGULATION_OF_PEPTIDYL_TYROSINE_PHOSPHORYLATION	0.4394	1.5028	0.0063	0.1701	1
ABNORMALITY_OF_JOINT_MOBILITY	0.2692	1.3371	0.0353	0.331	1		RESPONSE_TO_IONIZING_RADIATION	0.4117	1.503	0.0307	0.1702	1
AVASCULAR_NECROSIS_OF_THE_CAPITAL_FEMORAL_EPIPHYSIS	0.5489	1.3376	0.1294	0.331	1		NEGATIVE_REGULATION_OF_CELL_CYCLE_PROCESS	0.3487	1.5022	0.0261	0.1704	1
WEIGHT_LOSS	0.3107	1.3378	0.0495	0.3311	1		RESPONSE_TO_OXIDATIVE_STRESS	0.3254	1.502	0.004	0.1705	1
LARYNGEAL_DYSTONIA	0.5101	1.3354	0.092	0.3316	1		POSITIVE_REGULATION_OF_VASCULAR_ENDOTHELIAL_GROWTH_FACTOR_RECEPTOR_SIGNALING_PATHWAY	0.6544	1.5022	0.0442	0.1705	1
ABNORMALITY_OF_THE_CEREBROSPINAL_FLUID	0.2896	1.3351	0.0216	0.3319	1		NEGATIVE_REGULATION_OF_REGULATED_SECRETORY_PATHWAY	0.6421	1.5018	0.0353	0.1706	1
ABNORMALITY_OF_THE_ELBOW	0.3301	1.3355	0.0751	0.3319	1		NEGATIVE_REGULATION_OF_GENE_EXPRESSION	0.3257	1.5004	0.016	0.1707	1
ABNORMAL_HAIR_LABORATORY_EXAMINATION	0.4089	1.3356	0.0828	0.332	1		HETEROTYPIC_CELL_CELL_ADHESION	0.5758	1.5002	0.0418	0.1708	1
GINGIVAL_BLEEDING	0.425	1.3358	0.1043	0.332	1		RESPONSE_TO_BACTERIAL_LIPOPROTEIN	0.9312	1.5004	0.0039	0.1708	1
MACROORCHIDISM	0.4733	1.3363	0.135	0.332	1		REGULATION_OF_PROTEIN_PHOSPHORYLATION	0.3474	1.5005	0.004	0.1708	1
RETINAL_DETACHMENT	0.3698	1.3359	0.0755	0.3321	1		POSITIVE_REGULATION_OF_NEUROGENESIS	0.3848	1.5012	0.0082	0.1708	1
RESPIRATORY_FAILURE_REQUIRING_ASSISTED_VENTILATION	0.4822	1.3347	0.1149	0.3322	1		NEGATIVE_REGULATION_OF_INTERLEUKIN_10_PRODUCTION	0.6655	1.4996	0.041	0.1709	1
AGENESIS_OF_CORPUS_CALLOSUM	0.2875	1.3363	0.0559	0.3323	1		REGULATION_OF_CELL_CYCLE_PHASE_TRANSITION	0.3471	1.4997	0.0201	0.1709	1
ABNORMAL_HAIR_QUANTITY	0.2753	1.3343	0.0361	0.3324	1		REGULATION_OF_CELL_MATURATION	0.5699	1.4999	0.0515	0.1709	1
MORPHOLOGICAL_ABNORMALITY_OF_THE_MIDDLE_EAR	0.4978	1.3359	0.1374	0.3324	1		NEGATIVE_REGULATION_OF_SIGNALING	0.3415	1.5007	0.0041	0.1709	1
MALAR_RASH	0.6574	1.3344	0.1667	0.3326	1		POSITIVE_REGULATION_OF_CELL_PROLIFERATION_IN_BONE_MARROW	0.7015	1.5012	0.0425	0.1709	1
ABNORMALITY_OF_THE_ZYGOMATIC_BONE	0.3021	1.3337	0.0578	0.3329	1		POSITIVE_REGULATION_OF_PHOSPHORUS_METABOLIC_PROCESS	0.3476	1.5014	0	0.1709	1
BRACHYTURRICEPHALY	0.586	1.3339	0.1364	0.3329	1		POSITIVE_REGULATION_OF_T_CELL_RECEPTOR_SIGNALING_PATHWAY	0.7823	1.4999	0.0205	0.171	1
BROAD_EYEBROW	0.5662	1.3327	0.1556	0.3331	1		POSITIVE_REGULATION_OF_ANTIGEN_RECEPTOR_MEDIATED_SIGNALING_PATHWAY	0.7977	1.5007	0.0139	0.171	1
ABNORMAL_T_CELL_PROLIFERATION	0.6319	1.331	0.14	0.3332	1		REGULATION_OF_CELL_DEVELOPMENT	0.3743	1.5008	0.0082	0.171	1
ABNORMALITY_OF_THE_CEREBRAL_VENTRICLES	0.2806	1.3323	0.0437	0.3332	1		NEGATIVE_REGULATION_OF_LEUKOCYTE_MEDIATED_IMMUNITY	0.5812	1.5009	0.0425	0.171	1
OSTEOPETROSIS	0.541	1.333	0.1181	0.3332	1		RESPONSE_TO_WOUNDING	0.4032	1.5014	0.0147	0.171	1
ABNORMAL_METACARPAL_MORPHOLOGY	0.3438	1.3311	0.0898	0.3334	1		EXTRACELLULAR_MATRIX_DISASSEMBLY	0.4937	1.499	0.0265	0.1713	1
EXTERNAL_EAR_MALFORMATION	0.4018	1.3327	0.0883	0.3334	1		OLIGODENDROCYTE_DEVELOPMENT	0.5329	1.8173	0.002	0.1713	0.808
IMMUNOLOGIC_HYPERSENSITIVITY	0.3726	1.3331	0.0985	0.3334	1		CEREBELLAR_CORTEX_MORPHOGENESIS	0.4953	1.4988	0.0331	0.1714	1
ABNORMALITY_OF_FACIAL_SOFT_TISSUE	0.2698	1.3333	0.045	0.3334	1		PULMONARY_ARTERY_MORPHOGENESIS	0.6728	1.4991	0.0526	0.1714	1
SEVERE_SHORT_STATURE	0.3267	1.3312	0.0652	0.3335	1		POSITIVE_REGULATION_OF_TRANSFERASE_ACTIVITY	0.3551	1.4991	0.0142	0.1715	1
ABNORMAL_CIRCULATING_IGE_LEVEL	0.4945	1.3305	0.1376	0.3336	1		REGULATION_OF_NEUROBLAST_PROLIFERATION	0.5011	1.4983	0.0222	0.172	1
APLASIA_HYPOPLASIA_OF_THE_BLADDER	0.5651	1.3323	0.1789	0.3336	1		DETECTION_OF_EXTERNAL_BIOTIC_STIMULUS	0.7592	1.4976	0.0289	0.1725	1
ABNORMAL_CARTILAGE_MORPHOLOGY	0.4349	1.3305	0.078	0.3339	1		POSITIVE_REGULATION_OF_ISOTYPE_SWITCHING_TO_IGG_ISOTYPES	0.7407	1.4977	0.0388	0.1725	1
ABNORMALITY_OF_LOWER_LIMB_JOINT	0.2761	1.3312	0.0405	0.3339	1		EOSINOPHIL_CHEMOTAXIS	0.785	1.4978	0.0146	0.1725	1
BROAD_HALLUX_PHALANX	0.537	1.3315	0.1262	0.334	1		REGULATION_OF_OLIGODENDROCYTE_DIFFERENTIATION	0.6424	2.0208	0	0.1726	0.097
RECURRENT_CANDIDA_INFECTIONS	0.6685	1.3313	0.1586	0.3341	1		MUSCLE_HYPERTROPHY	0.402	1.4974	0.0379	0.1727	1
ABNORMAL_THORAX_MORPHOLOGY	0.2848	1.3316	0.0597	0.3342	1		PLATELET_MORPHOGENESIS	0.6911	1.8362	0	0.1728	0.731
MACULAR_DEGENERATION	0.3406	1.3283	0.0481	0.3346	1		POSITIVE_REGULATION_OF_RESPONSE_TO_ENDOPLASMIC_RETICULUM_STRESS	0.5407	1.497	0.0466	0.1729	1
NEOPLASM_OF_THE_LARYNX	0.5457	1.3279	0.1714	0.3347	1		NEGATIVE_REGULATION_OF_APOPTOTIC_SIGNALING_PATHWAY	0.3525	1.4967	0.0212	0.173	1
DYSOSTOSIS_MULTIPLEX	0.5158	1.3281	0.1346	0.3347	1		AGING	0.3371	1.4968	0.0081	0.173	1
HYPOPLASTIC_HELICES	0.6508	1.3284	0.1534	0.3347	1		POSITIVE_REGULATION_OF_GRANULOCYTE_DIFFERENTIATION	0.8706	1.4971	0.0162	0.173	1
PERIVENTRICULAR_HETEROTOPIA	0.5197	1.3277	0.1572	0.3348	1		MEMBRANE_PROTEIN_INTRACELLULAR_DOMAIN_PROTEOLYSIS	0.6465	1.8396	0.0021	0.1731	0.713
ABNORMALITY_OF_THE_ABDOMINAL_ORGANS	0.2913	1.3294	0.0221	0.3349	1		MAST_CELL_ACTIVATION_INVOLVED_IN_IMMUNE_RESPONSE	0.5365	1.4947	0.0366	0.1732	1
FAILURE_TO_THRIVE_SECONDARY_TO_RECURRENT_INFECTIONS	0.8497	1.3288	0.1138	0.335	1		CARDIOLIPIN_ACYL_CHAIN_REMODELING	0.7024	1.4948	0.0431	0.1734	1
ABNORMALITY_OF_MACULAR_PIGMENTATION	0.4544	1.3284	0.0966	0.3351	1		GANGLION_DEVELOPMENT	0.5452	1.4948	0.0433	0.1734	1
ABNORMALITY_OF_THE_DENTITION	0.275	1.3295	0.0598	0.3351	1		REGULATION_OF_GLUCOCORTICOID_METABOLIC_PROCESS	0.6074	1.4963	0.0616	0.1734	1
VITILIGO	0.4499	1.3289	0.1332	0.3352	1		GLIAL_CELL_PROLIFERATION	0.6628	1.8015	0	0.1734	0.851
PHONOPHOBIA	0.4562	1.3291	0.1452	0.3352	1		DENDRITIC_CELL_CHEMOTAXIS	0.7847	1.4949	0.0243	0.1735	1
SARCOMA	0.2864	1.3256	0.0678	0.3353	1		POSITIVE_REGULATION_OF_T_CELL_CYTOKINE_PRODUCTION	0.6008	1.4956	0.039	0.1735	1
ABNORMALITY_OF_THE_DISTAL_PHALANX_OF_THE_5TH_FINGER	0.569	1.3272	0.1485	0.3353	1		INTERLEUKIN_7_MEDIATED_SIGNALING_PATHWAY	0.6228	1.4941	0.053	0.1736	1
MACULAR_DYSTROPHY	0.5743	1.3259	0.1018	0.3354	1		POSTSYNAPTIC_ACTIN_CYTOSKELETON_ORGANIZATION	0.6675	1.4942	0.063	0.1736	1
MESOAXIAL_POLYDACTYLY	0.4939	1.3284	0.1484	0.3354	1		NEUTROPHIL_DIFFERENTIATION	0.8462	1.4949	0.006	0.1736	1
APLASIA_HYPOPLASIA_OF_THE_CEREBELLAR_VERMIS	0.3046	1.326	0.0828	0.3355	1		MITOCHONDRIAL_OUTER_MEMBRANE_PERMEABILIZATION	0.4021	1.4956	0.0482	0.1736	1
HYPOPLASTIC_FRONTAL_SINUSES	0.655	1.327	0.1276	0.3355	1		REGULATION_OF_MICROGLIAL_CELL_ACTIVATION	0.7198	1.4958	0.0364	0.1736	1
ABNORMALITY_OF_EARLOBE	0.3689	1.3256	0.1158	0.3356	1		NEGATIVE_REGULATION_OF_RESPONSE_TO_STIMULUS	0.3506	1.4943	0.0102	0.1737	1
ERYTHRODERMA	0.4864	1.3264	0.1747	0.3357	1		REGULATION_OF_MITOTIC_SISTER_CHROMATID_SEGREGATION	0.4996	1.495	0.0792	0.1737	1
JOINT_SUBLUXATION	0.4913	1.326	0.1614	0.3358	1		HEAT_GENERATION	0.7105	1.4951	0.0394	0.1737	1
ABNORMAL_HAND_MORPHOLOGY	0.2743	1.3261	0.0518	0.3358	1		POSITIVE_REGULATION_OF_GAMMA_DELTA_T_CELL_DIFFERENTIATION	0.8693	1.4956	0.016	0.1737	1
FOAM_CELLS	0.5666	1.3249	0.1485	0.3359	1		POSITIVE_REGULATION_OF_NITRIC_OXIDE_METABOLIC_PROCESS	0.6079	1.4959	0.0577	0.1737	1
HAMMERTOE	0.4565	1.3264	0.0907	0.3359	1		REGULATION_OF_NON_CANONICAL_WNT_SIGNALING_PATHWAY	0.669	1.496	0.0317	0.1738	1
NEOPLASM_OF_THE_GENITOURINARY_TRACT	0.2962	1.3266	0.0688	0.3359	1		PROTEIN_HETEROOLIGOMERIZATION	0.4773	1.4951	0.0392	0.1739	1
LANGUAGE_IMPAIRMENT	0.3639	1.325	0.1178	0.336	1		MEMBRANE_PROTEIN_PROTEOLYSIS	0.5617	1.8616	0	0.1741	0.627
HORSESHOE_KIDNEY	0.3272	1.3243	0.0701	0.3363	1		POSITIVE_REGULATION_OF_TRANSFORMING_GROWTH_FACTOR_BETA_PRODUCTION	0.5469	1.4934	0.0239	0.1744	1
ABNORMAL_CRANIAL_NERVE_PHYSIOLOGY	0.2761	1.3246	0.0467	0.3363	1		MYELOID_LEUKOCYTE_CYTOKINE_PRODUCTION	0.5595	1.4935	0.0189	0.1744	1
HYPOPLASIA_OF_TEETH	0.3297	1.3241	0.0661	0.3365	1		BIOLOGICAL_PROCESS_INVOLVED_IN_INTERACTION_WITH_HOST	0.3845	1.4928	0.0142	0.1746	1
DUPLICATED_COLLECTING_SYSTEM	0.4685	1.3234	0.1456	0.3374	1		GERMINAL_CENTER_FORMATION	0.7911	1.4929	0.0266	0.1746	1
NEUTROPHILIA	0.8007	1.7782	0	0.3389	0.853		ESTABLISHMENT_OR_MAINTENANCE_OF_CELL_POLARITY	0.3606	1.4923	0.0163	0.1747	1
TETRALOGY_OF_FALLOT	0.3327	1.3223	0.0835	0.3391	1		REGULATION_OF_HORMONE_SECRETION	0.3639	1.4926	0.002	0.1747	1
CORNEAL_OPACITY	0.2839	1.3212	0.049	0.3408	1		INTERLEUKIN_4_PRODUCTION	0.6312	1.493	0.0602	0.1747	1
DYSURIA	0.5221	1.3201	0.1093	0.3409	1		RECEPTOR_MEDIATED_ENDOCYTOSIS	0.3953	1.4931	0.0178	0.1747	1
