# Supplementary material for: Identifying Aging-Related Biomarkers and Immune Infiltration Features in Diabetic Nephropathy Using Integrative Bioinformatics Approaches and Machine-Learning Strategies
Source: Biomedicines. 2023 Sep 4;11(9):2454. doi: 10.3390/biomedicines11092454 (PMC10525809; doi:10.3390/biomedicines11092454)
Supplement: Supplementary file 1 [file biomedicines-11-02454-s001.zip › Supplementary Table S24.xlsx]

## Sheet: Sheet1
The results of Human phenotype ontology enrichment analyses for CSF1R							The results of GO enrichment analyses for CSF1R							The results of KEGG enrichment analyses for CSF1R
Term	ES	NES	pvalue	FDR	FWER		Term	ES	NES	pvalue	FDR	FWER		Term	ES	NES	pvalue	FDR	FWER
PULMONARY_INSUFFICIENCY	0.7487	1.9532	0	0.0713	0.232		LEUKOCYTE_DIFFERENTIATION	0.5429	1.6839	0	0.0964	0.997		T_CELL_RECEPTOR_SIGNALING_PATHWAY	0.5503	1.6777	0.0078	0.0855	0.378
RECURRENT_LOWER_RESPIRATORY_TRACT_INFECTIONS	0.6024	1.7864	0	0.0716	0.831		LYMPHOCYTE_ACTIVATION_INVOLVED_IN_IMMUNE_RESPONSE	0.5641	1.6841	0.0061	0.0965	0.997		NOD_LIKE_RECEPTOR_SIGNALING_PATHWAY	0.6867	1.6897	0.0039	0.0864	0.353
ATRESIA_OF_THE_EXTERNAL_AUDITORY_CANAL	0.5003	1.7621	0.0038	0.0718	0.891		OSTEOCLAST_DEVELOPMENT	0.8055	1.6962	0.004	0.0966	0.993		NATURAL_KILLER_CELL_MEDIATED_CYTOTOXICITY	0.5989	1.7076	0	0.0938	0.308
MORPHOLOGICAL_ABNORMALITY_OF_THE_MIDDLE_EAR	0.6509	1.7564	0.0039	0.0722	0.898		LEUKOCYTE_MIGRATION	0.5651	1.6845	0	0.0967	0.996		TOLL_LIKE_RECEPTOR_SIGNALING_PATHWAY	0.5793	1.6903	0.0019	0.0978	0.351
BOWEL_DIVERTICULOSIS	0.6244	1.7608	0.0021	0.0722	0.894		APOPTOTIC_CELL_CLEARANCE	0.6278	1.6842	0	0.0968	0.997		PRION_DISEASES	0.5984	1.5997	0.0155	0.1041	0.642
VIRAL_HEPATITIS	0.6469	1.7624	0.0039	0.0724	0.891		PHOSPHATIDYLSERINE_ACYL_CHAIN_REMODELING	0.5932	1.6831	0.0097	0.0969	0.997		LEUKOCYTE_TRANSENDOTHELIAL_MIGRATION	0.5878	1.7137	0.002	0.1051	0.294
BILIARY_TRACT_ABNORMALITY	0.4409	1.7959	0.0019	0.0724	0.801		CELLULAR_RESPONSE_TO_ABIOTIC_STIMULUS	0.3805	1.6862	0	0.0969	0.996		PATHOGENIC_ESCHERICHIA_COLI_INFECTION	0.5776	1.5879	0.0157	0.1056	0.672
ABNORMAL_LYMPHOCYTE_PHYSIOLOGY	0.5656	1.7868	0.002	0.0725	0.831		NEGATIVE_REGULATION_OF_LYMPHOCYTE_ACTIVATION	0.6092	1.6963	0.002	0.0969	0.993		SYSTEMIC_LUPUS_ERYTHEMATOSUS	0.7783	1.5907	0.002	0.107	0.668
ABNORMAL_PARANASAL_SINUS_MORPHOLOGY	0.6499	1.7832	0.002	0.0726	0.841		POSITIVE_REGULATION_OF_STRESS_FIBER_ASSEMBLY	0.4712	1.7016	0	0.097	0.992		AMYOTROPHIC_LATERAL_SCLEROSIS_ALS	0.518	1.7299	0	0.1071	0.259
THIN_EYEBROW	0.4937	1.7843	0.0019	0.0726	0.835		GLIAL_CELL_DIFFERENTIATION	0.4317	1.7054	0	0.097	0.992		VIRAL_MYOCARDITIS	0.6245	1.6008	0.0136	0.109	0.639
ABNORMAL_INFLAMMATORY_RESPONSE	0.4622	1.7969	0	0.0726	0.796		LOCALIZATION_WITHIN_MEMBRANE	0.4949	1.6828	0.0063	0.0971	0.997		B_CELL_RECEPTOR_SIGNALING_PATHWAY	0.5805	1.63	0.008	0.1109	0.537
HEMOLYTIC_ANEMIA	0.5489	1.7527	0	0.0727	0.909		ENTRY_OF_BACTERIUM_INTO_HOST_CELL	0.6912	1.6845	0.0163	0.0971	0.996		CYTOSOLIC_DNA_SENSING_PATHWAY	0.6215	1.6381	0.0077	0.1115	0.515
FOLLICULAR_HYPERKERATOSIS	0.6434	1.7642	0	0.0727	0.888		POSITIVE_REGULATION_OF_CELL_POPULATION_PROLIFERATION	0.4625	1.6849	0	0.0971	0.996		ECM_RECEPTOR_INTERACTION	0.6228	1.604	0.0074	0.1125	0.629
LEUKOPENIA	0.5916	1.7653	0	0.0727	0.882		POSITIVE_REGULATION_OF_MYELINATION	0.6413	1.6852	0.0021	0.0971	0.996		FOCAL_ADHESION	0.4584	1.605	0.0134	0.1186	0.626
BICONCAVE_VERTEBRAL_BODIES	0.7252	1.7692	0.0039	0.0727	0.874		DNA_DEMETHYLATION	0.6658	1.702	0.0021	0.0971	0.992		LONG_TERM_DEPRESSION	0.41	1.5693	0.0215	0.1204	0.718
ABNORMAL_LARGE_INTESTINE_MORPHOLOGY	0.5118	1.7942	0	0.0727	0.804		CELL_KILLING	0.622	1.6945	0.0041	0.0972	0.993		GAP_JUNCTION	0.477	1.6393	0.0019	0.121	0.512
ENTROPION	0.5396	1.7494	0.0098	0.0728	0.911		REGULATION_OF_ADAPTIVE_IMMUNE_RESPONSE	0.6263	1.695	0.002	0.0972	0.993		CELL_ADHESION_MOLECULES_CAMS	0.6279	1.6096	0.0095	0.1212	0.614
ABNORMAL_BRONCHUS_MORPHOLOGY	0.5691	1.7532	0.002	0.0728	0.906		HUMORAL_IMMUNE_RESPONSE	0.6593	1.6964	0	0.0972	0.993		HEMATOPOIETIC_CELL_LINEAGE	0.6492	1.5519	0.0134	0.1232	0.769
STRIAE_DISTENSAE	0.6866	1.7567	0	0.0728	0.898		CELLULAR_RESPONSE_TO_LIGHT_STIMULUS	0.3757	1.7027	0.002	0.0972	0.992		CHEMOKINE_SIGNALING_PATHWAY	0.6303	1.7394	0	0.1242	0.233
ENCEPHALITIS	0.6875	1.7631	0.002	0.0728	0.889		CELLULAR_RESPONSE_TO_UV	0.4638	1.7044	0	0.0972	0.992		INTESTINAL_IMMUNE_NETWORK_FOR_IGA_PRODUCTION	0.7595	1.5541	0.002	0.1264	0.767
ARTHRALGIA	0.5431	1.7807	0.002	0.0728	0.846		TOLL_LIKE_RECEPTOR_SIGNALING_PATHWAY	0.6061	1.6862	0.0098	0.0973	0.996		CYTOKINE_CYTOKINE_RECEPTOR_INTERACTION	0.5738	1.6104	0.0076	0.1294	0.611
ABNORMAL_NEUTROPHIL_COUNT	0.4895	1.782	0.0019	0.0728	0.843		NEGATIVE_REGULATION_OF_TYPE_I_INTERFERON_PRODUCTION	0.5655	1.6954	0.008	0.0973	0.993		LEISHMANIA_INFECTION	0.6959	1.5546	0.0203	0.1314	0.764
PAPULE	0.5922	1.7874	0.0019	0.073	0.826		AMELOGENESIS	0.6568	1.6864	0.0127	0.0974	0.996		ANTIGEN_PROCESSING_AND_PRESENTATION	0.5438	1.5154	0.0439	0.1532	0.862
SPARSE_OR_ABSENT_EYELASHES	0.4722	1.7515	0	0.0732	0.909		MOTOR_NEURON_APOPTOTIC_PROCESS	0.65	1.7054	0.0177	0.0974	0.992		P53_SIGNALING_PATHWAY	0.5087	1.5233	0.0291	0.1547	0.847
ABNORMALITY_OF_NEUTROPHILS	0.444	1.757	0	0.0732	0.897		POSITIVE_REGULATION_OF_ENDOTHELIAL_CELL_APOPTOTIC_PROCESS	0.7055	1.6853	0.002	0.0975	0.996		AUTOIMMUNE_THYROID_DISEASE	0.6796	1.5181	0.0335	0.1555	0.856
PRURITUS	0.5251	1.7666	0	0.0732	0.879		REGULATION_OF_EXTRINSIC_APOPTOTIC_SIGNALING_PATHWAY	0.4759	1.6917	0.002	0.0975	0.994		ASTHMA	0.7595	1.4911	0.0193	0.1581	0.903
AIRWAY_OBSTRUCTION	0.5954	1.7976	0	0.0732	0.791		REGULATION_OF_TUMOR_NECROSIS_FACTOR_MEDIATED_SIGNALING_PATHWAY	0.5705	1.6966	0	0.0975	0.993		ALLOGRAFT_REJECTION	0.7525	1.4979	0.012	0.1601	0.893
ANTINEUTROPHIL_ANTIBODY_POSITIVITY	0.76	1.7578	0.0019	0.0733	0.897		TUMOR_NECROSIS_FACTOR_SUPERFAMILY_CYTOKINE_PRODUCTION	0.6299	1.698	0.002	0.0975	0.993		APOPTOSIS	0.3968	1.4753	0.022	0.1602	0.926
LEUKEMIA	0.5236	1.9625	0	0.0733	0.204		NEGATIVE_REGULATION_OF_PRI_MIRNA_TRANSCRIPTION_BY_RNA_POLYMERASE_II	0.6336	1.7021	0.0084	0.0975	0.992		PRIMARY_IMMUNODEFICIENCY	0.7507	1.5017	0.0156	0.1606	0.886
ECZEMA	0.5183	1.7479	0	0.0734	0.913		REGULATION_OF_VIRAL_LIFE_CYCLE	0.551	1.7045	0	0.0975	0.992		RIBOSOME	0.5105	1.4922	0.1303	0.162	0.901
COLITIS	0.6069	1.7497	0.0019	0.0734	0.911		POSITIVE_REGULATION_OF_DEFENSE_RESPONSE	0.535	1.7028	0.0041	0.0976	0.992		GRAFT_VERSUS_HOST_DISEASE	0.7454	1.5038	0.0177	0.1632	0.88
GASTROINTESTINAL_INFLAMMATION	0.5741	1.7454	0	0.0735	0.921		SUPEROXIDE_ANION_GENERATION	0.6668	1.6924	0.0082	0.0977	0.994		PATHWAYS_IN_CANCER	0.3644	1.4755	0.0174	0.1644	0.926
MYELODYSPLASIA	0.4677	1.7655	0.0097	0.0735	0.882		POSITIVE_REGULATION_OF_B_CELL_ACTIVATION	0.6622	1.6967	0	0.0977	0.993		SMALL_CELL_LUNG_CANCER	0.4452	1.4784	0.0447	0.1652	0.923
ABNORMALITY_OF_THE_TONSILS	0.5869	1.743	0.0121	0.0736	0.922		NEGATIVE_REGULATION_BY_HOST_OF_VIRAL_PROCESS	0.8084	1.6982	0.002	0.0977	0.993		TYPE_I_DIABETES_MELLITUS	0.7063	1.4821	0.0343	0.1658	0.92
ABNORMALITY_OF_THE_SELLA_TURCICA	0.5408	1.7533	0.0039	0.0736	0.906		LYMPHOCYTE_APOPTOTIC_PROCESS	0.6089	1.6987	0.0081	0.0977	0.993		ABC_TRANSPORTERS	0.4647	1.4539	0.0828	0.1746	0.942
OSTEOSARCOMA	0.5973	1.7692	0.0118	0.0736	0.874		POSITIVE_REGULATION_OF_MULTI_ORGANISM_PROCESS	0.697	1.6864	0.0021	0.0978	0.996		JAK_STAT_SIGNALING_PATHWAY	0.4263	1.4588	0.0583	0.1771	0.939
PROGRESSIVE_PROXIMAL_MUSCLE_WEAKNESS	0.6274	1.7443	0.0076	0.0738	0.922		DENDRITIC_CELL_DIFFERENTIATION	0.6404	1.6918	0	0.0978	0.994		COMPLEMENT_AND_COAGULATION_CASCADES	0.5495	1.455	0.0187	0.1773	0.941
OTITIS_MEDIA	0.5291	1.7539	0.0019	0.0738	0.904		REGULATION_OF_JNK_CASCADE	0.4722	1.6932	0.0021	0.0978	0.993		FC_GAMMA_R_MEDIATED_PHAGOCYTOSIS	0.5673	1.7434	0	0.1794	0.225
RECURRENT_BACTERIAL_INFECTIONS	0.6091	1.737	0.0019	0.0739	0.938		REGULATION_OF_CELL_KILLING	0.6579	1.7055	0.0041	0.0978	0.992		CELL_CYCLE	0.4219	1.4265	0.0792	0.2001	0.963
IMMUNODEFICIENCY	0.6081	1.758	0.004	0.0739	0.897		POSITIVE_REGULATION_OF_STRESS_ACTIVATED_PROTEIN_KINASE_SIGNALING_CASCADE	0.5337	1.6926	0.0021	0.0979	0.994		WNT_SIGNALING_PATHWAY	0.3706	1.4275	0.0447	0.2036	0.963
THICK_UPPER_LIP_VERMILION	0.5607	1.742	0.0081	0.074	0.924		MONONUCLEAR_CELL_MIGRATION	0.626	1.697	0	0.0979	0.993		GNRH_SIGNALING_PATHWAY	0.349	1.4183	0.0413	0.2067	0.972
CARIOUS_TEETH	0.4428	1.7499	0	0.074	0.911		REGULATION_OF_COMPLEMENT_ACTIVATION	0.7372	1.7072	0.002	0.0979	0.99		NEUROTROPHIN_SIGNALING_PATHWAY	0.304	1.3911	0.0528	0.2417	0.987
AUTOIMMUNITY	0.6035	1.7455	0.002	0.0741	0.921		PATTERN_RECOGNITION_RECEPTOR_SIGNALING_PATHWAY	0.5671	1.7058	0.0098	0.098	0.992		ETHER_LIPID_METABOLISM	0.4613	1.386	0.0951	0.2444	0.987
ARTHRITIS	0.4814	1.7668	0	0.0741	0.879		MYELOID_DENDRITIC_CELL_ACTIVATION	0.7178	1.6866	0	0.0981	0.996		RIG_I_LIKE_RECEPTOR_SIGNALING_PATHWAY	0.382	1.3569	0.098	0.2843	0.992
SEPSIS	0.637	1.7698	0	0.0741	0.872		REGULATION_OF_PEPTIDASE_ACTIVITY	0.458	1.6868	0.002	0.0981	0.996		EPITHELIAL_CELL_SIGNALING_IN_HELICOBACTER_PYLORI_INFECTION	0.4063	1.3465	0.0929	0.2954	0.993
ABNORMAL_MYELOID_LEUKOCYTE_MORPHOLOGY	0.4924	1.798	0	0.0741	0.788		NEGATIVE_REGULATION_OF_IMMUNE_SYSTEM_PROCESS	0.5363	1.6909	0.002	0.0981	0.994		FC_EPSILON_RI_SIGNALING_PATHWAY	0.5173	1.7522	0.002	0.3187	0.203
PULMONARY_INFILTRATES	0.6753	1.7374	0.002	0.0742	0.938		RESPONSE_TO_INTERFERON_GAMMA	0.5983	1.7028	0.008	0.0981	0.992		VEGF_SIGNALING_PATHWAY	0.3222	1.298	0.0915	0.3691	0.997
ABNORMAL_PULMONARY_THORACIC_IMAGING_FINDING	0.6614	1.7874	0	0.0742	0.826		LYMPHOCYTE_CHEMOTAXIS	0.7604	1.6926	0	0.0982	0.994		BLADDER_CANCER	0.3999	1.2922	0.1226	0.3725	0.997
DECREASED_CIRCULATING_ANTIBODY_LEVEL	0.5675	1.7409	0.004	0.0743	0.928		SINGLE_STRANDED_VIRAL_RNA_REPLICATION_VIA_DOUBLE_STRANDED_DNA_INTERMEDIATE	0.8012	1.6933	0	0.0982	0.993		CIRCADIAN_RHYTHM_MAMMAL	0.5432	1.2483	0.1945	0.4389	1
ABNORMALITY_OF_PULMONARY_CIRCULATION	0.4762	1.743	0	0.0743	0.922		CELL_ACTIVATION_INVOLVED_IN_IMMUNE_RESPONSE	0.502	1.6987	0.006	0.0982	0.993		TAURINE_AND_HYPOTAURINE_METABOLISM	0.5887	1.2518	0.2224	0.4418	0.999
ABNORMAL_NATURAL_KILLER_CELL_PHYSIOLOGY	0.832	1.7357	0.002	0.0744	0.942		POSITIVE_REGULATION_OF_LEUKOCYTE_MIGRATION	0.6073	1.7003	0	0.0982	0.992		TGF_BETA_SIGNALING_PATHWAY	0.3526	1.242	0.1759	0.443	1
UNUSUAL_INFECTION_BY_ANATOMICAL_SITE	0.7061	1.7714	0.0019	0.0744	0.869		DEFENSE_RESPONSE_TO_VIRUS	0.5697	1.7073	0.004	0.0982	0.99		MELANOGENESIS	0.334	1.2316	0.1283	0.4532	1
ABNORMAL_ORAL_MUCOSA_MORPHOLOGY	0.4995	1.7459	0	0.0745	0.92		POSITIVE_REGULATION_OF_CELL_ADHESION	0.5182	1.697	0.0021	0.0983	0.993		O_GLYCAN_BIOSYNTHESIS	0.5147	1.1949	0.2757	0.4619	1
INFLAMMATION_OF_THE_LARGE_INTESTINE	0.6232	1.7724	0	0.0745	0.866		CALCIUM_MEDIATED_SIGNALING_USING_INTRACELLULAR_CALCIUM_SOURCE	0.637	1.706	0.0021	0.0983	0.992		PURINE_METABOLISM	0.2676	1.1983	0.1621	0.4634	1
FEVER	0.5073	1.7907	0	0.0745	0.811		REGULATION_OF_KILLING_OF_CELLS_OF_OTHER_ORGANISM	0.7374	1.6873	0.0061	0.0984	0.996		GLYCOSAMINOGLYCAN_BIOSYNTHESIS_CHONDROITIN_SULFATE	0.5577	1.2006	0.2558	0.4675	1
ANKLE_FLEXION_CONTRACTURE	0.5011	1.7383	0.0061	0.0746	0.935		MYELOID_LEUKOCYTE_ACTIVATION	0.5138	1.6902	0.006	0.0984	0.994		ALPHA_LINOLENIC_ACID_METABOLISM	0.4769	1.2167	0.2318	0.4726	1
LEUKOCYTOSIS	0.6026	1.7735	0	0.0746	0.862		NEGATIVE_REGULATION_OF_EXTRINSIC_APOPTOTIC_SIGNALING_PATHWAY_VIA_DEATH_DOMAIN_RECEPTORS	0.6437	1.703	0.008	0.0984	0.992		PROGESTERONE_MEDIATED_OOCYTE_MATURATION	0.2965	1.2012	0.1706	0.4746	1
ABNORMALITY_OF_MALE_INTERNAL_GENITALIA	0.5161	1.7744	0.0039	0.0747	0.861		BONE_CELL_DEVELOPMENT	0.6985	1.6868	0	0.0985	0.996		ARACHIDONIC_ACID_METABOLISM	0.4103	1.2057	0.1766	0.475	1
TRICUSPID_VALVE_PROLAPSE	0.7685	1.7375	0.0039	0.0748	0.938		NEGATIVE_REGULATION_OF_DNA_DAMAGE_RESPONSE_SIGNAL_TRANSDUCTION_BY_P53_CLASS_MEDIATOR	0.6751	1.6876	0.0199	0.0985	0.996		REGULATION_OF_ACTIN_CYTOSKELETON	0.299	1.1791	0.2222	0.4818	1
APLASIA_HYPOPLASIA_OF_THE_SKIN	0.4748	1.7776	0	0.0748	0.854		STRESS_ACTIVATED_PROTEIN_KINASE_SIGNALING_CASCADE	0.4307	1.7062	0.0021	0.0985	0.992		MAPK_SIGNALING_PATHWAY	0.3046	1.2059	0.1693	0.4833	1
ATROPHIC_SCARS	0.8009	1.7345	0	0.0749	0.946		NEGATIVE_REGULATION_OF_BONE_RESORPTION	0.7713	1.7075	0	0.0985	0.99		COLORECTAL_CANCER	0.3233	1.1614	0.2305	0.5059	1
ABNORMALITY_OF_THE_MIDDLE_EAR	0.4238	1.788	0	0.0749	0.826		MATURATION_OF_SSU_RRNA_FROM_TRICISTRONIC_RRNA_TRANSCRIPT_SSU_RRNA_5_8S_RRNA_LSU_RRNA	0.5069	1.6987	0.0118	0.0986	0.993		CHRONIC_MYELOID_LEUKEMIA	0.3105	1.1536	0.2625	0.5123	1
PREMATURELY_AGED_APPEARANCE	0.4635	1.7986	0	0.0749	0.787		NEGATIVE_REGULATION_OF_INTRINSIC_APOPTOTIC_SIGNALING_PATHWAY_IN_RESPONSE_TO_DNA_DAMAGE	0.6443	1.7095	0.0061	0.0986	0.99		THYROID_CANCER	0.3538	1.1336	0.2922	0.542	1
APHTHOUS_ULCER	0.7099	1.7394	0.0019	0.075	0.933		POSITIVE_REGULATION_OF_MONONUCLEAR_CELL_MIGRATION	0.6849	1.7098	0	0.0986	0.99		ACUTE_MYELOID_LEUKEMIA	0.3214	1.1183	0.2901	0.5444	1
ABNORMALITY_OF_THE_LYMPH_NODES	0.6283	1.7698	0.002	0.075	0.872		B_CELL_MEDIATED_IMMUNITY	0.6731	1.7133	0	0.0987	0.987		OOCYTE_MEIOSIS	0.2652	1.1257	0.274	0.5477	1
SUPRAVALVULAR_AORTIC_STENOSIS	0.5594	1.7891	0.0184	0.075	0.822		POSITIVE_REGULATION_OF_ACTIN_FILAMENT_BUNDLE_ASSEMBLY	0.4924	1.6877	0.004	0.0988	0.996		DNA_REPLICATION	0.3884	1.1205	0.3263	0.549	1
RECURRENT_RESPIRATORY_INFECTIONS	0.4464	1.7386	0	0.0751	0.935		B_CELL_ACTIVATION	0.6232	1.7077	0.002	0.0988	0.99		TIGHT_JUNCTION	0.2799	1.0662	0.3564	0.5884	1
PURPURA	0.5508	1.7746	0	0.0757	0.86		POSITIVE_REGULATION_OF_ERK1_AND_ERK2_CASCADE	0.5293	1.7081	0	0.0988	0.99		OTHER_GLYCAN_DEGRADATION	0.4249	1.0564	0.4227	0.5905	1
DERMAL_TRANSLUCENCY	0.8838	1.7755	0	0.0758	0.858		REGULATION_OF_LEUKOCYTE_MEDIATED_IMMUNITY	0.6045	1.7085	0	0.0988	0.99		LYSOSOME	0.3003	1.0676	0.3593	0.5942	1
ABSCESS	0.6834	1.7988	0	0.0764	0.787		POSITIVE_REGULATION_OF_ERYTHROCYTE_DIFFERENTIATION	0.6147	1.7101	0.0061	0.0988	0.99		VIBRIO_CHOLERAE_INFECTION	0.2883	1.0723	0.3611	0.5942	1
ABNORMALITY_OF_THE_PHARYNX	0.4906	1.7149	0.0081	0.0769	0.967		REGULATION_OF_B_CELL_ACTIVATION	0.6826	1.6989	0.002	0.0989	0.992		NEUROACTIVE_LIGAND_RECEPTOR_INTERACTION	0.37	1.086	0.4219	0.595	1
NOCTURNAL_HYPOVENTILATION	0.7377	1.8047	0.002	0.0769	0.771		REGULATION_OF_PLATELET_ACTIVATION	0.6372	1.7142	0.002	0.0989	0.987		GLYCOSPHINGOLIPID_BIOSYNTHESIS_GANGLIO_SERIES	0.3777	1.0575	0.3733	0.5966	1
RECURRENT_SKIN_INFECTIONS	0.6549	1.8078	0	0.077	0.757		REGULATION_OF_MEMBRANE_PROTEIN_ECTODOMAIN_PROTEOLYSIS	0.6503	1.7156	0.002	0.0989	0.986		MELANOMA	0.2664	1.0472	0.3817	0.5985	1
SHALLOW_ORBITS	0.6096	1.7307	0.0039	0.0771	0.95		MACROPHAGE_MIGRATION	0.6495	1.6809	0.0041	0.099	0.997		AXON_GUIDANCE	0.2854	1.0723	0.3399	0.6028	1
INCREASED_CIRCULATING_IGM_LEVEL	0.7089	1.7299	0	0.0772	0.953		AXON_ENSHEATHMENT_IN_CENTRAL_NERVOUS_SYSTEM	0.5908	1.6879	0.002	0.099	0.996		RENAL_CELL_CARCINOMA	0.2709	1.0764	0.3427	0.604	1
ABNORMALITY_OF_ODONTOID_TISSUE	0.4021	1.8061	0	0.0772	0.765		LYMPHOCYTE_MIGRATION	0.6794	1.6883	0.0021	0.099	0.996		LONG_TERM_POTENTIATION	0.2453	1.0267	0.4019	0.6116	1
SCARRING	0.4677	1.8097	0	0.0772	0.749		NEGATIVE_REGULATION_OF_INTERLEUKIN_1_PRODUCTION	0.6527	1.6991	0.0041	0.099	0.992		VASCULAR_SMOOTH_MUSCLE_CONTRACTION	0.264	1.027	0.4023	0.6191	1
MUSCLE_FIBER_NECROSIS	0.7892	1.7151	0.006	0.0773	0.967		POSITIVE_REGULATION_OF_CALCIUM_MEDIATED_SIGNALING	0.6542	1.679	0	0.0991	0.997		GLYCOSAMINOGLYCAN_BIOSYNTHESIS_KERATAN_SULFATE	-0.5177	-1.2749	0.1893	0.6223	0.996
BONE_MARROW_HYPOCELLULARITY	0.4845	1.7156	0.0039	0.0773	0.967		REGULATION_OF_LEUKOCYTE_DIFFERENTIATION	0.5545	1.6886	0.004	0.0991	0.996		HEDGEHOG_SIGNALING_PATHWAY	0.3141	1.0284	0.422	0.6244	1
LYMPHOMA	0.6289	1.7159	0.004	0.0777	0.967		T_CELL_PROLIFERATION	0.6166	1.716	0.0021	0.0991	0.986		NON_HOMOLOGOUS_END_JOINING	0.4067	1.0149	0.4476	0.6245	1
ABNORMAL_EYELASH_MORPHOLOGY	0.3833	1.7307	0	0.0777	0.95		REGULATION_OF_RELEASE_OF_CYTOCHROME_C_FROM_MITOCHONDRIA	0.5435	1.6792	0.0084	0.0992	0.997		VASOPRESSIN_REGULATED_WATER_REABSORPTION	0.2688	1.0017	0.4386	0.6388	1
ORTHOSTATIC_HYPOTENSION	0.5578	1.7991	0	0.0777	0.787		REGULATION_OF_DNA_REPAIR	0.3963	1.6892	0.0041	0.0992	0.994		PYRIMIDINE_METABOLISM	0.2901	0.9952	0.4626	0.6423	1
UPPER_LIMB_POSTURAL_TREMOR	0.795	1.717	0	0.0779	0.966		ICOSANOID_BIOSYNTHETIC_PROCESS	0.6168	1.7086	0	0.0992	0.99		OXIDATIVE_PHOSPHORYLATION	-0.453	-1.2788	0.2716	0.6424	0.996
POOR_WOUND_HEALING	0.7828	1.7161	0.0038	0.0781	0.967		REGULATION_OF_OSTEOCLAST_DEVELOPMENT	0.8446	1.7103	0.002	0.0992	0.99		PPAR_SIGNALING_PATHWAY	-0.4739	-1.2885	0.2012	0.6461	0.996
ABNORMAL_ENDOCARDIUM_MORPHOLOGY	0.5531	1.8311	0.002	0.0781	0.677		POSITIVE_REGULATION_OF_ADAPTIVE_IMMUNE_RESPONSE	0.631	1.7146	0	0.0992	0.987		PHOSPHATIDYLINOSITOL_SIGNALING_SYSTEM	0.2359	0.9613	0.5072	0.6517	1
ABNORMAL_SHOULDER_MORPHOLOGY	0.469	1.7117	0	0.0784	0.973		REGULATION_OF_CELL_CELL_ADHESION	0.5453	1.7209	0	0.0992	0.985		TERPENOID_BACKBONE_BIOSYNTHESIS	-0.5573	-1.2549	0.256	0.6519	0.998
CHRONIC_PULMONARY_OBSTRUCTION	0.7635	1.7124	0.0039	0.0784	0.972		POSITIVE_REGULATION_OF_CELL_CELL_ADHESION	0.5887	1.7133	0.002	0.0993	0.987		BASAL_CELL_CARCINOMA	0.292	0.974	0.4853	0.6541	1
MYOSITIS	0.7206	1.717	0.0039	0.0784	0.966		REGULATION_OF_LEUKOCYTE_MIGRATION	0.5716	1.715	0	0.0993	0.987		SULFUR_METABOLISM	0.403	0.9823	0.4904	0.656	1
HYPERTENSIVE_CRISIS	0.6538	1.7174	0.0041	0.0785	0.965		POSITIVE_REGULATION_OF_FIBROBLAST_PROLIFERATION	0.536	1.7231	0.002	0.0993	0.984		ENDOMETRIAL_CANCER	0.2627	0.9765	0.493	0.6575	1
SKIN_ULCER	0.5635	1.8099	0	0.0786	0.749		POSITIVE_REGULATION_OF_JUN_KINASE_ACTIVITY	0.4438	1.6782	0.0101	0.0994	0.998		TASTE_TRANSDUCTION	0.3431	0.9614	0.5346	0.659	1
SUBCUTANEOUS_NODULE	0.5137	1.7127	0	0.0787	0.971		NEGATIVE_REGULATION_OF_SMOOTHENED_SIGNALING_PATHWAY	0.5159	1.6803	0.0215	0.0994	0.997		GLYCEROPHOSPHOLIPID_METABOLISM	0.2628	0.9657	0.5153	0.6596	1
ABNORMAL_CIRCULATING_IGA_LEVEL	0.6228	1.7177	0.0039	0.0787	0.965		ACTIVATION_OF_PHOSPHOLIPASE_C_ACTIVITY	0.6807	1.6887	0.0103	0.0994	0.996		GLYCINE_SERINE_AND_THREONINE_METABOLISM	-0.6226	-1.2895	0.2561	0.679	0.996
ASCENDING_TUBULAR_AORTA_ANEURYSM	0.7171	1.7105	0.0058	0.0789	0.973		RESPONSE_TO_PROSTAGLANDIN	0.6314	1.677	0.002	0.0995	0.998		STEROID_BIOSYNTHESIS	-0.5592	-1.2983	0.1707	0.6888	0.996
BLADDER_DIVERTICULUM	0.6931	1.7093	0	0.079	0.974		REGULATION_OF_LYMPHOCYTE_MEDIATED_IMMUNITY	0.5985	1.6773	0.0061	0.0995	0.998		LYSINE_DEGRADATION	-0.5372	-1.3101	0.2371	0.6925	0.994
ABNORMAL_LYMPHOCYTE_MORPHOLOGY	0.6605	1.726	0.002	0.079	0.959		RESPONSE_TO_BACTERIUM	0.5231	1.6793	0	0.0995	0.997		BETA_ALANINE_METABOLISM	-0.6565	-1.3353	0.1923	0.6955	0.988
ABNORMAL_ELASTICITY_OF_SKIN	0.4742	1.7273	0	0.079	0.957		METENCEPHALON_DEVELOPMENT	0.4177	1.68	0.002	0.0995	0.997		ONE_CARBON_POOL_BY_FOLATE	-0.5925	-1.395	0.1051	0.6992	0.974
ABNORMAL_TRACHEOBRONCHIAL_MORPHOLOGY	0.4686	1.7086	0.0019	0.0791	0.974		COLLAGEN_FIBRIL_ORGANIZATION	0.6803	1.676	0.002	0.0996	0.998		GLIOMA	0.2239	0.9267	0.5814	0.7018	1
COUGH	0.505	1.7179	0.0058	0.0791	0.965		REGULATION_OF_GTPASE_ACTIVITY	0.4181	1.6778	0	0.0996	0.998		PANTOTHENATE_AND_COA_BIOSYNTHESIS	-0.3971	-0.9432	0.5411	0.7151	1
ABNORMALITY_OF_TEMPERATURE_REGULATION	0.4562	1.8327	0	0.0791	0.671		POSITIVE_REGULATION_OF_ESTABLISHMENT_OF_PROTEIN_LOCALIZATION_TO_MITOCHONDRION	0.4874	1.7104	0.0041	0.0996	0.99		AMINOACYL_TRNA_BIOSYNTHESIS	0.4078	0.9112	0.5617	0.7184	1
POLYARTICULAR_ARTHROPATHY	0.6835	1.7264	0.0041	0.0792	0.959		NEGATIVE_REGULATION_OF_TISSUE_REMODELING	0.778	1.7234	0	0.0996	0.984		VALINE_LEUCINE_AND_ISOLEUCINE_DEGRADATION	-0.6589	-1.315	0.2275	0.7199	0.993
UNUSUAL_INFECTION	0.4652	1.7991	0	0.0792	0.787		RESPONSE_TO_NERVE_GROWTH_FACTOR	0.4479	1.6775	0	0.0997	0.998		ARRHYTHMOGENIC_RIGHT_VENTRICULAR_CARDIOMYOPATHY_ARVC	0.2758	0.9054	0.5859	0.7199	1
PREMATURE_LOSS_OF_TEETH	0.6238	1.7095	0	0.0793	0.973		NEGATIVE_REGULATION_OF_LEUKOCYTE_CELL_CELL_ADHESION	0.5564	1.6783	0	0.0997	0.997		CITRATE_CYCLE_TCA_CYCLE	-0.7055	-1.342	0.1728	0.7236	0.988
HIP_OSTEOARTHRITIS	0.7435	1.7249	0.0038	0.0793	0.96		NEGATIVE_REGULATION_OF_INFLAMMATORY_RESPONSE	0.5228	1.716	0	0.0997	0.986		BASAL_TRANSCRIPTION_FACTORS	-0.2985	-0.9526	0.5139	0.7239	1
PRE_CAPILLARY_PULMONARY_HYPERTENSION	0.4948	1.8254	0	0.0794	0.704		REGULATION_OF_INFLAMMATORY_RESPONSE	0.5417	1.721	0	0.0997	0.985		RETINOL_METABOLISM	-0.3267	-0.9455	0.5279	0.7241	1
NAIL_DYSTROPHY	0.4379	1.7074	0	0.0795	0.975		EXTRINSIC_APOPTOTIC_SIGNALING_PATHWAY	0.4474	1.6765	0.0082	0.0998	0.998		ASCORBATE_AND_ALDARATE_METABOLISM	-0.6049	-1.1893	0.2777	0.7242	1
ABNORMAL_NASOLACRIMAL_SYSTEM_MORPHOLOGY	0.4992	1.7181	0	0.0795	0.965		RESPONSE_TO_INTERLEUKIN_9	0.7021	1.6793	0.0158	0.0998	0.997		MTOR_SIGNALING_PATHWAY	-0.2569	-0.9303	0.5463	0.7251	1
ABNORMAL_LUNG_MORPHOLOGY	0.4193	1.721	0	0.0796	0.962		T_CELL_RECEPTOR_SIGNALING_PATHWAY	0.5844	1.7199	0.004	0.0998	0.985		INSULIN_SIGNALING_PATHWAY	-0.2443	-1.0361	0.3931	0.7263	1
ABNORMAL_C_REACTIVE_PROTEIN_LEVEL	0.6029	1.7235	0.004	0.0796	0.962		ACTIVATION_OF_GTPASE_ACTIVITY	0.463	1.6761	0.0021	0.0999	0.998		METABOLISM_OF_XENOBIOTICS_BY_CYTOCHROME_P450	-0.3215	-0.9589	0.5031	0.7268	1
ABNORMALITY_OF_HUMORAL_IMMUNITY	0.6167	1.8274	0	0.0797	0.692		REPLICATION_FORK_PROCESSING	0.5798	1.7105	0.0039	0.0999	0.99		PHENYLALANINE_METABOLISM	-0.4196	-0.9651	0.5237	0.7295	1
ABNORMAL_ERYTHROCYTE_SEDIMENTATION_RATE	0.6486	1.7221	0.002	0.0798	0.962		LEUKOCYTE_MEDIATED_CYTOTOXICITY	0.6547	1.7163	0.0041	0.1	0.986		DORSO_VENTRAL_AXIS_FORMATION	-0.3638	-1.0402	0.4107	0.7342	1
ABNORMAL_THROMBOCYTE_MORPHOLOGY	0.464	1.7183	0	0.0799	0.965		RESPONSE_TO_NICOTINE	0.5425	1.7173	0.0042	0.1	0.985		PANCREATIC_CANCER	0.2226	0.892	0.6457	0.7344	1
DERMAL_ATROPHY	0.6396	1.9889	0	0.0799	0.142		REGULATION_OF_TISSUE_REMODELING	0.54	1.7236	0.002	0.1	0.983		NON_SMALL_CELL_LUNG_CANCER	0.2102	0.8847	0.6587	0.7388	1
OVAL_FACE	0.6753	1.7187	0.0075	0.08	0.965		MYELOID_LEUKOCYTE_DIFFERENTIATION	0.5275	1.7116	0.002	0.1001	0.989		TRYPTOPHAN_METABOLISM	-0.4493	-1.0212	0.4824	0.741	1
ABNORMALITY_OF_HAND_JOINT_MOBILITY	0.739	1.72	0	0.08	0.965		POSITIVE_REGULATION_OF_RESPONSE_TO_EXTERNAL_STIMULUS	0.5223	1.7217	0	0.1001	0.985		SNARE_INTERACTIONS_IN_VESICULAR_TRANSPORT	-0.2676	-0.9657	0.4952	0.7429	1
IMPAIRED_COLLAGEN_INDUCED_PLATELET_AGGREGATION	0.8833	1.7213	0	0.08	0.962		COLLAGEN_METABOLIC_PROCESS	0.5596	1.7241	0	0.1001	0.983		PROTEIN_EXPORT	-0.4868	-1.3519	0.1627	0.7443	0.986
VASCULITIS	0.6415	1.7237	0.004	0.08	0.962		RUFFLE_ORGANIZATION	0.5475	1.7212	0.002	0.1002	0.985		PENTOSE_AND_GLUCURONATE_INTERCONVERSIONS	-0.3948	-0.866	0.6418	0.7464	1
RED_EYE	0.5514	1.8103	0.0039	0.0802	0.748		POSITIVE_REGULATION_OF_LEUKOCYTE_ADHESION_TO_VASCULAR_ENDOTHELIAL_CELL	0.786	1.7176	0	0.1003	0.985		LIMONENE_AND_PINENE_DEGRADATION	-0.6781	-1.1916	0.3104	0.7469	1
ABNORMALITY_OF_THE_SPLEEN	0.4481	1.7021	0	0.0803	0.977		POSITIVE_REGULATION_OF_LEUKOCYTE_MEDIATED_IMMUNITY	0.6414	1.7164	0.002	0.1004	0.986		DRUG_METABOLISM_OTHER_ENZYMES	-0.3377	-1.0409	0.3725	0.7508	1
ABNORMAL_TRICUSPID_VALVE_PHYSIOLOGY	0.4897	1.7997	0	0.0803	0.787		POSITIVE_REGULATION_OF_NATURAL_KILLER_CELL_PROLIFERATION	0.8093	1.7105	0.004	0.1005	0.99		CYSTEINE_AND_METHIONINE_METABOLISM	-0.3645	-1.0073	0.4656	0.7526	1
ABNORMALITY_OF_THE_UMBILICAL_CORD	0.5456	1.7221	0	0.0804	0.962		NIK_NF_KAPPAB_SIGNALING	0.4898	1.7241	0.0061	0.1006	0.983		TYPE_II_DIABETES_MELLITUS	-0.2816	-0.9683	0.501	0.7529	1
URETHRAL_OBSTRUCTION	0.4678	1.7059	0	0.0806	0.975		POSITIVE_REGULATION_OF_INTRACELLULAR_SIGNAL_TRANSDUCTION	0.4441	1.7269	0	0.1006	0.981		UBIQUITIN_MEDIATED_PROTEOLYSIS	0.2201	0.8707	0.6327	0.7544	1
ABNORMALITY_OF_COMPLEMENT_SYSTEM	0.7924	1.7188	0.0019	0.0806	0.965		NECROTIC_CELL_DEATH	0.5599	1.6737	0.0081	0.1007	0.998		HUNTINGTONS_DISEASE	-0.2066	-0.8533	0.6091	0.7546	1
EMPHYSEMA	0.6062	1.7021	0.004	0.0808	0.977		REGULATION_OF_B_CELL_PROLIFERATION	0.7069	1.7177	0	0.1007	0.985		VALINE_LEUCINE_AND_ISOLEUCINE_BIOSYNTHESIS	-0.3513	-0.9057	0.5881	0.7552	1
PHONOPHOBIA	0.6298	1.8116	0.0077	0.0808	0.744		REGULATION_OF_GRANULOCYTE_CHEMOTAXIS	0.6588	1.7256	0	0.1007	0.982		PROTEASOME	0.3304	0.8586	0.604	0.7578	1
PERIODONTITIS	0.6643	1.7	0.006	0.0809	0.979		D_AMINO_ACID_TRANSPORT	0.749	1.673	0.0059	0.1009	0.998		ENDOCYTOSIS	-0.2136	-0.8661	0.6985	0.7582	1
ABNORMALITY_OF_THE_THORACIC_CAVITY	0.5737	1.7027	0.006	0.0809	0.976		NEGATIVE_REGULATION_OF_CELL_ACTIVATION	0.6028	1.726	0.002	0.1009	0.981		DRUG_METABOLISM_CYTOCHROME_P450	-0.3741	-1.053	0.3898	0.7613	1
LYMPHOPENIA	0.6751	1.7029	0.0039	0.0812	0.976		APOPTOTIC_SIGNALING_PATHWAY	0.4167	1.7272	0.002	0.1009	0.981		GLYCOSAMINOGLYCAN_DEGRADATION	-0.3538	-1.0605	0.3706	0.7634	1
ABNORMALITY_OF_THE_LYMPHATIC_SYSTEM	0.438	1.7041	0	0.0812	0.975		PROGRAMMED_NECROTIC_CELL_DEATH	0.6203	1.6726	0.006	0.101	0.998		CALCIUM_SIGNALING_PATHWAY	0.2544	0.8587	0.6863	0.7657	1
AMYLOIDOSIS	0.6063	1.7047	0.0078	0.0812	0.975		RESPONSE_TO_LEPTIN	0.629	1.6733	0.0139	0.101	0.998		SPHINGOLIPID_METABOLISM	0.2844	0.8482	0.662	0.7665	1
ABNORMAL_TRICUSPID_VALVE_MORPHOLOGY	0.5457	1.7034	0.0061	0.0813	0.976		POSITIVE_REGULATION_OF_INTERLEUKIN_12_PRODUCTION	0.7982	1.6738	0	0.101	0.998		ALZHEIMERS_DISEASE	-0.2615	-1.0418	0.4195	0.7674	1
MENINGITIS	0.729	1.7001	0.0019	0.0814	0.979		TUMOR_NECROSIS_FACTOR_MEDIATED_SIGNALING_PATHWAY	0.4985	1.7105	0.0061	0.101	0.99		CARDIAC_MUSCLE_CONTRACTION	-0.2992	-0.9687	0.4902	0.7674	1
ABNORMAL_LEUKOCYTE_COUNT	0.5611	1.8153	0	0.0814	0.733		PROTEIN_PROCESSING	0.4204	1.6744	0	0.1011	0.998		TYROSINE_METABOLISM	-0.324	-0.883	0.6073	0.7683	1
SKIN_RASH	0.6476	1.8355	0	0.0814	0.658		TRANSFORMING_GROWTH_FACTOR_BETA_PRODUCTION	0.6335	1.7243	0	0.1011	0.983		PENTOSE_PHOSPHATE_PATHWAY	-0.3171	-0.867	0.6031	0.769	1
NON_HODGKIN_LYMPHOMA	0.7481	1.7003	0.002	0.0816	0.979		TRACHEA_CARTILAGE_DEVELOPMENT	0.7863	1.6715	0.0142	0.1012	0.998		BUTANOATE_METABOLISM	-0.656	-1.3965	0.1564	0.7696	0.974
ABNORMAL_PERICARDIUM_MORPHOLOGY	0.6582	1.8328	0	0.0816	0.669		CELLULAR_RESPONSE_TO_LIPID	0.4236	1.674	0	0.1012	0.998		ALANINE_ASPARTATE_AND_GLUTAMATE_METABOLISM	-0.5136	-1.2059	0.2943	0.7697	1
PNEUMONIA	0.5728	1.8125	0	0.0817	0.742		REGULATION_OF_DEFENSE_RESPONSE_TO_VIRUS_BY_HOST	0.7342	1.7179	0.002	0.1012	0.985		LINOLEIC_ACID_METABOLISM	-0.336	-0.8742	0.6667	0.7701	1
CHRONIC_MUCOCUTANEOUS_CANDIDIASIS	0.683	1.6978	0.0039	0.0825	0.98		REGULATION_OF_BIOLOGICAL_PROCESS_INVOLVED_IN_SYMBIOTIC_INTERACTION	0.5179	1.7275	0	0.1012	0.981		NITROGEN_METABOLISM	-0.4376	-1.1922	0.2525	0.7761	1
SHOULDER_DISLOCATION	0.8424	1.6964	0	0.0826	0.981		POSITIVE_REGULATION_OF_DNA_BINDING_TRANSCRIPTION_FACTOR_ACTIVITY	0.4441	1.7281	0	0.1013	0.98		INOSITOL_PHOSPHATE_METABOLISM	-0.3024	-1.0638	0.3619	0.7765	1
MITRAL_VALVE_PROLAPSE	0.5426	1.6969	0.0039	0.0826	0.98		REGULATION_OF_PROTON_TRANSPORT	0.601	1.672	0.0161	0.1014	0.998		ADIPOCYTOKINE_SIGNALING_PATHWAY	-0.2338	-0.885	0.6109	0.778	1
MUSCLE_FLACCIDITY	0.7003	1.697	0.0058	0.083	0.98		T_CELL_MEDIATED_IMMUNITY	0.6182	1.6715	0.002	0.1016	0.998		PARKINSONS_DISEASE	-0.2989	-0.9708	0.502	0.7789	1
UNUSUAL_FUNGAL_INFECTION	0.6148	1.6901	0.0057	0.0831	0.984		REGULATION_OF_INTRINSIC_APOPTOTIC_SIGNALING_PATHWAY_IN_RESPONSE_TO_DNA_DAMAGE	0.6075	1.7245	0	0.1016	0.983		ERBB_SIGNALING_PATHWAY	0.2043	0.8318	0.7273	0.7842	1
PAPILLOMA	0.5875	1.6902	0.002	0.0835	0.984		REGULATION_OF_LEUKOCYTE_ADHESION_TO_VASCULAR_ENDOTHELIAL_CELL	0.7686	1.7283	0	0.1016	0.98		BASE_EXCISION_REPAIR	0.2654	0.8263	0.673	0.7847	1
PREMATURE_GRAYING_OF_HAIR	0.5221	1.8154	0.0057	0.0835	0.733		LYMPHOCYTE_MEDIATED_IMMUNITY	0.6468	1.7317	0	0.1016	0.976		BIOSYNTHESIS_OF_UNSATURATED_FATTY_ACIDS	-0.4598	-1.1564	0.3147	0.7857	1
HALLUX_VALGUS	0.4575	1.6881	0.0041	0.0836	0.986		B_CELL_PROLIFERATION	0.6861	1.7179	0	0.1017	0.985		N_GLYCAN_BIOSYNTHESIS	-0.35	-1.0672	0.3825	0.7904	1
CLUBBING_OF_FINGERS	0.5464	1.689	0.0058	0.0836	0.986		LEUKOCYTE_MEDIATED_IMMUNITY	0.5357	1.7287	0.002	0.1017	0.979		FRUCTOSE_AND_MANNOSE_METABOLISM	-0.3483	-0.9731	0.514	0.7908	1
PARIETAL_FORAMINA	0.7078	1.6904	0.0039	0.0837	0.984		MACROPHAGE_CHEMOTAXIS	0.6494	1.6651	0.0106	0.102	1		SELENOAMINO_ACID_METABOLISM	-0.3898	-0.9773	0.5098	0.7984	1
FRAGILE_SKIN	0.6788	1.6948	0	0.0838	0.981		REGULATION_OF_GLIAL_CELL_DIFFERENTIATION	0.5407	1.732	0.0041	0.102	0.975		DILATED_CARDIOMYOPATHY	0.2558	0.8096	0.7216	0.8023	1
ABNORMALITY_OF_THE_PUBIC_BONE	0.5104	1.6883	0.0041	0.0839	0.986		HISTAMINE_TRANSPORT	0.7172	1.6704	0.0059	0.1021	0.998		PYRUVATE_METABOLISM	-0.5926	-1.3539	0.1734	0.8025	0.986
LARYNGEAL_DYSTONIA	0.6348	1.6905	0.0042	0.0841	0.984		REGULATION_OF_LEUKOCYTE_APOPTOTIC_PROCESS	0.6624	1.6645	0	0.1022	1		GALACTOSE_METABOLISM	-0.377	-1.0714	0.3606	0.8031	1
SLENDER_BUILD	0.5694	1.8357	0	0.0841	0.657		REGULATION_OF_CELL_ADHESION	0.4994	1.6653	0.002	0.1022	1		GLYCOSAMINOGLYCAN_BIOSYNTHESIS_HEPARAN_SULFATE	-0.2971	-0.8049	0.716	0.8064	1
CATAPLEXY	0.721	1.6909	0.002	0.0843	0.984		POSITIVE_REGULATION_OF_IMMUNE_EFFECTOR_PROCESS	0.5725	1.6682	0.002	0.1022	0.998		GLYOXYLATE_AND_DICARBOXYLATE_METABOLISM	-0.7094	-1.4058	0.0877	0.8166	0.968
RESPIRATORY_TRACT_INFECTION	0.4356	1.6911	0.004	0.0845	0.984		LIVER_REGENERATION	0.5929	1.7323	0.0041	0.1022	0.974		ADHERENS_JUNCTION	-0.2451	-0.806	0.7082	0.8168	1
MIGRAINE	0.4893	1.6925	0.004	0.0846	0.984		RESPONSE_TO_INTERLEUKIN_4	0.605	1.6646	0.0122	0.1023	1		AMINO_SUGAR_AND_NUCLEOTIDE_SUGAR_METABOLISM	-0.3782	-1.0714	0.3824	0.8267	1
URETERAL_OBSTRUCTION	0.5798	1.6915	0.0079	0.0847	0.984		POSITIVE_REGULATION_OF_SIGNALING	0.3998	1.6684	0	0.1023	0.998		PRIMARY_BILE_ACID_BIOSYNTHESIS	0.3397	0.7876	0.7459	0.8273	1
ABNORMAL_EOSINOPHIL_MORPHOLOGY	0.6877	1.6915	0	0.0851	0.984		T_CELL_DIFFERENTIATION_INVOLVED_IN_IMMUNE_RESPONSE	0.6024	1.6634	0.0062	0.1024	1		HYPERTROPHIC_CARDIOMYOPATHY_HCM	0.2379	0.7736	0.7918	0.8302	1
FACIAL_EDEMA	0.5435	1.6925	0.0055	0.0851	0.984		REGULATION_OF_PROTEIN_LOCALIZATION_TO_CELL_CORTEX	0.7206	1.664	0.0141	0.1024	1		HISTIDINE_METABOLISM	-0.6364	-1.4229	0.1067	0.833	0.957
ABNORMALITY_OF_BLOOD_AND_BLOOD_FORMING_TISSUES	0.403	1.693	0	0.0851	0.984		LEUKOCYTE_TETHERING_OR_ROLLING	0.7431	1.6695	0.002	0.1024	0.998		REGULATION_OF_AUTOPHAGY	-0.1979	-0.7779	0.7642	0.8338	1
ABNORMALITY_OF_DENTAL_STRUCTURE	0.4222	1.8402	0	0.0851	0.641		T_CELL_ACTIVATION	0.596	1.7288	0	0.1024	0.979		RNA_POLYMERASE	0.2603	0.7587	0.7095	0.8345	1
ABNORMAL_GRANULOCYTE_COUNT	0.5334	1.8157	0	0.0854	0.732		INTRINSIC_APOPTOTIC_SIGNALING_PATHWAY_BY_P53_CLASS_MEDIATOR	0.4884	1.6654	0.0082	0.1025	1		ALDOSTERONE_REGULATED_SODIUM_REABSORPTION	0.2341	0.7643	0.8415	0.8351	1
HEPATITIS	0.6913	1.9658	0	0.0858	0.193		CELL_JUNCTION_DISASSEMBLY	0.8068	1.7356	0.002	0.1025	0.972		GLYCOSPHINGOLIPID_BIOSYNTHESIS_GLOBO_SERIES	-0.3851	-1.0773	0.3426	0.8379	1
URETHRAL_STENOSIS	0.5543	1.9301	0	0.086	0.293		CYTOKINE_PRODUCTION_INVOLVED_IN_IMMUNE_RESPONSE	0.5812	1.663	0	0.1026	1		PROSTATE_CANCER	0.1966	0.7736	0.8566	0.8383	1
APLASIA_HYPOPLASIA_INVOLVING_THE_SINUSES	0.6645	1.6852	0.0061	0.0862	0.988		NEGATIVE_REGULATION_OF_TRANSFORMING_GROWTH_FACTOR_BETA_PRODUCTION	0.7538	1.6685	0.004	0.1026	0.998		GLYCOSYLPHOSPHATIDYLINOSITOL_GPI_ANCHOR_BIOSYNTHESIS	-0.5856	-1.6433	0.0267	0.8447	0.523
INCREASED_CIRCULATING_ANTIBODY_LEVEL	0.5951	1.8169	0	0.0863	0.727		REGULATION_OF_INTRINSIC_APOPTOTIC_SIGNALING_PATHWAY_BY_P53_CLASS_MEDIATOR	0.6014	1.6634	0.0063	0.1027	1		RENIN_ANGIOTENSIN_SYSTEM	-0.3141	-0.7392	0.8696	0.8501	1
ABNORMAL_IMMUNE_SYSTEM_MORPHOLOGY	0.5337	1.8422	0	0.0863	0.634		REGULATION_OF_MACROPHAGE_APOPTOTIC_PROCESS	0.9364	1.6654	0	0.1027	1		RIBOFLAVIN_METABOLISM	-0.3223	-0.747	0.7354	0.8524	1
UNILATERAL_CRYPTORCHIDISM	0.7622	1.6844	0.0019	0.0866	0.988		LYMPHOID_PROGENITOR_CELL_DIFFERENTIATION	0.6569	1.6695	0.0084	0.1027	0.998		RNA_DEGRADATION	-0.2167	-0.7257	0.8098	0.8549	1
PREMATURE_CORONARY_ARTERY_ATHEROSCLEROSIS	0.6479	1.6838	0.0098	0.0867	0.989		I_KAPPAB_KINASE_NF_KAPPAB_SIGNALING	0.5181	1.7361	0.004	0.1027	0.972		GLYCOLYSIS_GLUCONEOGENESIS	-0.3789	-1.0796	0.3824	0.8576	1
TELANGIECTASIA_OF_THE_SKIN	0.5256	1.8361	0	0.0868	0.655		IMMUNE_SYSTEM_DEVELOPMENT	0.46	1.6686	0	0.1028	0.998		NICOTINATE_AND_NICOTINAMIDE_METABOLISM	-0.3133	-0.751	0.8176	0.8595	1
ABNORMAL_CIRCULATING_IGG_LEVEL	0.6498	1.6825	0.0081	0.0875	0.989		NATURAL_KILLER_CELL_ACTIVATION	0.5947	1.6659	0.01	0.1029	1		MISMATCH_REPAIR	-0.2576	-0.707	0.8086	0.8642	1
IMMUNOLOGIC_HYPERSENSITIVITY	0.4695	1.6812	0	0.0883	0.989		REGULATION_OF_EXTRINSIC_APOPTOTIC_SIGNALING_PATHWAY_VIA_DEATH_DOMAIN_RECEPTORS	0.5943	1.6655	0.01	0.103	1		GLYCEROLIPID_METABOLISM	-0.3655	-1.0802	0.3724	0.8839	1
SYSTEMIC_LUPUS_ERYTHEMATOSUS	0.7475	1.6802	0.0057	0.0884	0.989		ADAPTIVE_IMMUNE_RESPONSE	0.6616	1.7288	0	0.103	0.978		FATTY_ACID_METABOLISM	-0.5017	-1.0901	0.4212	0.8856	1
MACULAR_PURPURA	0.5116	1.6804	0.002	0.0886	0.989		REGULATION_OF_MONONUCLEAR_CELL_MIGRATION	0.623	1.7323	0	0.103	0.974		GLUTATHIONE_METABOLISM	0.2857	0.6945	0.8061	0.8864	1
LIMITATION_OF_JOINT_MOBILITY	0.3673	1.6793	0	0.0887	0.989		REGULATION_OF_T_CELL_ACTIVATION	0.6114	1.7372	0	0.103	0.971		STEROID_HORMONE_BIOSYNTHESIS	0.2164	0.708	0.9	0.8885	1
PREMATURE_SKIN_WRINKLING	0.5723	1.843	0.004	0.0887	0.632		POSITIVE_REGULATION_OF_RESPONSE_TO_BIOTIC_STIMULUS	0.5255	1.7377	0.0041	0.103	0.971		HOMOLOGOUS_RECOMBINATION	0.2048	0.6978	0.8747	0.8913	1
ORAL_ULCER	0.7664	1.6783	0.002	0.0892	0.989		REGULATION_OF_MYELOID_LEUKOCYTE_MEDIATED_IMMUNITY	0.6787	1.6661	0.0059	0.1031	0.999		PROPANOATE_METABOLISM	-0.7255	-1.4353	0.094	0.8938	0.948
HEMATOLOGICAL_NEOPLASM	0.5591	1.8443	0	0.0903	0.629		POSITIVE_REGULATION_OF_GTPASE_ACTIVITY	0.4242	1.6687	0	0.1031	0.998		MATURITY_ONSET_DIABETES_OF_THE_YOUNG	-0.2337	-0.6573	0.9153	0.9028	1
ACUTE_MYELOID_LEUKEMIA	0.5528	2.0063	0	0.0907	0.114		NEGATIVE_REGULATION_OF_POSTTRANSCRIPTIONAL_GENE_SILENCING	0.5825	1.73	0.0086	0.1031	0.976		STARCH_AND_SUCROSE_METABOLISM	-0.3974	-1.0904	0.3779	0.9154	1
JOINT_SUBLUXATION	0.6118	1.672	0.0078	0.0925	0.99		DEFENSE_RESPONSE_TO_BACTERIUM	0.6049	1.667	0	0.1033	0.998		GLYCOSPHINGOLIPID_BIOSYNTHESIS_LACTO_AND_NEOLACTO_SERIES	-0.394	-1.1003	0.3457	0.9165	1
APLASIA_HYPOPLASIA_OF_THE_EYELID	0.5794	1.6724	0.0117	0.0925	0.99		REGULATION_OF_ACUTE_INFLAMMATORY_RESPONSE	0.685	1.7326	0	0.1033	0.974		NOTCH_SIGNALING_PATHWAY	0.1851	0.6535	0.8856	0.9182	1
CRANIOSYNOSTOSIS	0.4143	1.6731	0	0.0927	0.989		REGULATION_OF_RESPONSE_TO_EXTERNAL_STIMULUS	0.4609	1.6661	0	0.1034	0.999		NUCLEOTIDE_EXCISION_REPAIR	-0.1868	-0.6204	0.9213	0.9199	1
ABNORMAL_RESPIRATORY_SYSTEM_MORPHOLOGY	0.3978	1.6725	0	0.0929	0.99		RESPONSE_TO_MOLECULE_OF_BACTERIAL_ORIGIN	0.5261	1.6666	0.0021	0.1035	0.999		PROXIMAL_TUBULE_BICARBONATE_RECLAMATION	-0.6768	-1.4534	0.0927	0.9454	0.931
PLATYSPONDYLY	0.4711	1.6738	0.0019	0.093	0.989		DNA_METHYLATION_OR_DEMETHYLATION	0.4534	1.729	0	0.1035	0.978		OLFACTORY_TRANSDUCTION	0.1364	0.3431	0.9899	0.9985	1
CHRONIC_OTITIS_MEDIA	0.4914	1.6732	0.0058	0.0931	0.989		INTERFERON_GAMMA_MEDIATED_SIGNALING_PATHWAY	0.6612	1.7343	0.006	0.1035	0.973		SPLICEOSOME	0.1207	0.4389	0.9854	0.9993	1
APLASTIC_ANEMIA	0.6311	1.6741	0.0138	0.0931	0.989		CELLULAR_RESPONSE_TO_MOLECULE_OF_BACTERIAL_ORIGIN	0.597	1.7362	0	0.1035	0.972		ARGININE_AND_PROLINE_METABOLISM	-0.6689	-1.4743	0.0907	1	0.911
SHORT_CHIN	0.4297	1.6708	0.0132	0.0934	0.99		REGULATION_OF_HEMOPOIESIS	0.5062	1.6663	0	0.1036	0.999		PEROXISOME	-0.6036	-1.4656	0.0983	1	0.918
ECHOLALIA	0.5136	1.669	0.0039	0.0935	0.992		RESPONSE_TO_INTERLEUKIN_1	0.4983	1.733	0.002	0.1036	0.974		FOLATE_BIOSYNTHESIS	-0.7324	-1.4614	0.0756	1	0.921
LICHENIFICATION	0.7954	1.6702	0.0038	0.0935	0.99		INTERFERON_BETA_PRODUCTION	0.6057	1.7377	0.002	0.1038	0.971		PORPHYRIN_AND_CHLOROPHYLL_METABOLISM	0.1773	0.4581	0.9899	1	1
PULMONARY_FIBROSIS	0.4604	1.6697	0.0039	0.0936	0.991		ALPHA_BETA_T_CELL_ACTIVATION	0.6196	1.6617	0.002	0.1039	1
SPLENOMEGALY	0.4554	1.669	0	0.0939	0.991		MACROPHAGE_ACTIVATION	0.6423	1.6583	0	0.104	1
IMPACTED_TOOTH	0.8557	1.8444	0.002	0.0943	0.629		POSITIVE_REGULATION_OF_APOPTOTIC_SIGNALING_PATHWAY	0.5072	1.7334	0.002	0.104	0.974
ABNORMAL_T_CELL_MORPHOLOGY	0.6973	1.6677	0.004	0.0945	0.992		CELLULAR_RESPONSE_TO_BIOTIC_STIMULUS	0.5879	1.7384	0	0.104	0.971
NYSTAGMUS_INDUCED_HEAD_NODDING	0.69	1.6669	0.008	0.0948	0.993		REGULATION_OF_RESPONSE_TO_STRESS	0.4119	1.6577	0.002	0.1041	1
INFLAMMATORY_ABNORMALITY_OF_THE_EYE	0.5572	1.8473	0	0.0952	0.62		NEGATIVE_REGULATION_OF_ANTIGEN_RECEPTOR_MEDIATED_SIGNALING_PATHWAY	0.6909	1.6584	0.006	0.1041	1
BLEPHARITIS	0.451	1.6636	0.0038	0.0954	0.994		RESPONSE_TO_TYPE_I_INTERFERON	0.625	1.6609	0.0139	0.1041	1
CELIAC_DISEASE	0.6012	1.6627	0.0174	0.0955	0.994		REGULATION_OF_DENDRITIC_SPINE_DEVELOPMENT	0.4668	1.6611	0.002	0.1041	1
ABNORMAL_INTESTINE_MORPHOLOGY	0.3904	1.6639	0.0019	0.0955	0.993		REGULATION_OF_T_CELL_MEDIATED_IMMUNITY	0.6173	1.6614	0.002	0.1041	1
HYPEREXTENSIBLE_SKIN	0.6686	1.6651	0.0019	0.0955	0.993		LUNG_MORPHOGENESIS	0.5202	1.6577	0.006	0.1043	1
ABNORMAL_LACRIMAL_DUCT_MORPHOLOGY	0.5093	1.6654	0.0058	0.0956	0.993		PROSTAGLANDIN_SECRETION	0.7366	1.6588	0.0101	0.1043	1
T_CELL_LYMPHOMA	0.7882	1.6658	0.0096	0.0957	0.993		NEGATIVE_REGULATION_OF_B_CELL_APOPTOTIC_PROCESS	0.7288	1.659	0.0098	0.1043	1
ABNORMAL_CONJUNCTIVA_MORPHOLOGY	0.5186	1.8508	0.0019	0.0957	0.608		THYMUS_DEVELOPMENT	0.4517	1.6601	0.0063	0.1043	1
SOFT_SKIN	0.6203	1.6628	0.0057	0.0958	0.994		MONONUCLEAR_CELL_DIFFERENTIATION	0.5514	1.6585	0.0081	0.1044	1
PLATYBASIA	0.6476	1.664	0.002	0.0958	0.993		VIRAL_LIFE_CYCLE	0.4466	1.6592	0.006	0.1044	1
VASCULAR_SKIN_ABNORMALITY	0.4226	1.6644	0	0.0958	0.993		BLASTOCYST_DEVELOPMENT	0.4321	1.6595	0.0082	0.1044	1
RHABDOMYOSARCOMA	0.5175	1.6619	0.0173	0.0959	0.994		DENDRITIC_SPINE_DEVELOPMENT	0.3977	1.6598	0.004	0.1044	1
ABNORMALITY_OF_THE_VASCULATURE_OF_THE_EYE	0.3549	1.6603	0	0.0971	0.996		INTERLEUKIN_10_PRODUCTION	0.6802	1.6571	0	0.1045	1
ABNORMALITY_OF_BLADDER_MORPHOLOGY	0.6049	1.8515	0	0.1	0.605		HUMORAL_IMMUNE_RESPONSE_MEDIATED_BY_CIRCULATING_IMMUNOGLOBULIN	0.7678	1.6601	0	0.1046	1
ABNORMAL_CIRCULATING_IGE_LEVEL	0.6184	1.6572	0.004	0.1001	0.997		CYTOKINE_PRODUCTION	0.5441	1.7419	0	0.1047	0.964
ABNORMALITY_OF_FRONTAL_SINUS	0.7574	1.6566	0.0061	0.1003	0.997		REGULATION_OF_DEFENSE_RESPONSE	0.5067	1.7384	0	0.1049	0.971
INCREASED_CIRCULATING_IGA_LEVEL	0.734	1.6522	0.0039	0.1018	0.998		POSITIVE_REGULATION_OF_MITOCHONDRIAL_OUTER_MEMBRANE_PERMEABILIZATION_INVOLVED_IN_APOPTOTIC_SIGNALING_PATHWAY	0.5684	1.7431	0.0039	0.105	0.963
ABNORMAL_PHARYNX_MORPHOLOGY	0.4914	1.6511	0.01	0.102	0.998		NEGATIVE_REGULATION_OF_MULTI_ORGANISM_PROCESS	0.6899	1.6546	0.0083	0.1053	1
ANTERIOR_UVEITIS	0.8021	1.6515	0.0021	0.102	0.998		RESPONSE_TO_INTERLEUKIN_15	0.751	1.7388	0.004	0.1053	0.971
DIARRHEA	0.4163	1.6524	0	0.102	0.998		MODULATION_BY_HOST_OF_SYMBIONT_PROCESS	0.5513	1.7408	0	0.1053	0.969
HYPOPIGMENTED_SKIN_PATCHES	0.414	1.6503	0.006	0.1021	0.998		POSITIVE_REGULATION_OF_HYDROLASE_ACTIVITY	0.3926	1.655	0	0.1054	1
ERYTHEMA_NODOSUM	0.8133	1.6536	0.0062	0.1021	0.997		NATURAL_KILLER_CELL_PROLIFERATION	0.7628	1.7421	0.002	0.1054	0.964
DYSPHASIA	0.479	1.6543	0.006	0.1021	0.997		PROSTAGLANDIN_TRANSPORT	0.695	1.6552	0.0079	0.1055	1
ABNORMALLY_LAX_OR_HYPEREXTENSIBLE_SKIN	0.5056	1.6506	0	0.1022	0.998		REGULATION_OF_GRANULOCYTE_DIFFERENTIATION	0.8034	1.6557	0.0083	0.1055	1
ABNORMAL_URETER_PHYSIOLOGY	0.3743	1.6525	0.004	0.1023	0.998		HISTAMINE_SECRETION	0.6872	1.6559	0.004	0.1055	1
ABNORMAL_PLATELET_VOLUME	0.6246	1.6471	0.0097	0.1024	0.999		LUTEINIZATION	0.7165	1.7434	0.002	0.1055	0.962
ABNORMALITY_OF_THE_UPPER_RESPIRATORY_TRACT	0.4411	1.6473	0	0.1025	0.999		REGULATION_OF_LIPOPOLYSACCHARIDE_MEDIATED_SIGNALING_PATHWAY	0.7364	1.6541	0	0.1056	1
ABNORMAL_CIRCULATING_IGM_LEVEL	0.5954	1.6536	0.0061	0.1025	0.997		NEURAL_CREST_FORMATION	0.7582	1.6546	0.0101	0.1056	1
FOOT_ACROOSTEOLYSIS	0.744	1.6476	0.0079	0.1026	0.999		NEGATIVE_REGULATION_OF_CYSTEINE_TYPE_ENDOPEPTIDASE_ACTIVITY	0.5255	1.6554	0.0059	0.1056	1
ANTINUCLEAR_ANTIBODY_POSITIVITY	0.6306	1.6484	0.0038	0.1026	0.999		REGULATION_OF_PROTEOLYSIS	0.3997	1.6537	0.002	0.1057	1
PERICARDIAL_EFFUSION	0.6019	1.6491	0.0117	0.1026	0.999		REGULATION_OF_CELL_CYCLE_ARREST	0.3936	1.6429	0.002	0.1058	1
DEEP_PLANTAR_CREASES	0.5632	1.6479	0.0082	0.1027	0.999		CD40_SIGNALING_PATHWAY	0.7396	1.6432	0.0161	0.1058	1
POLYGENIC_INHERITANCE	0.5944	1.6494	0.0058	0.1027	0.999		TRANSFORMING_GROWTH_FACTOR_BETA2_PRODUCTION	0.7901	1.6432	0.0061	0.1061	1
RECURRENT_OTITIS_MEDIA	0.497	1.6527	0.004	0.1027	0.998		ACTIVATION_OF_JUN_KINASE_ACTIVITY	0.494	1.6451	0.0059	0.1061	1
BURKITT_LYMPHOMA	0.8875	1.6458	0	0.103	0.999		POSITIVE_REGULATION_OF_CELL_ACTIVATION	0.6123	1.7436	0	0.1061	0.962
ABNORMAL_BLEEDING	0.4174	1.6484	0	0.103	0.999		HEMATOPOIETIC_PROGENITOR_CELL_DIFFERENTIATION	0.4309	1.6419	0.006	0.1062	1
GENERALIZED_ABNORMALITY_OF_SKIN	0.3536	1.6452	0	0.1032	0.999		LYMPHOCYTE_HOMEOSTASIS	0.6452	1.6453	0.0102	0.1062	1
UNERUPTED_TOOTH	0.6325	1.6459	0.0079	0.1032	0.999		REGULATION_OF_NATURAL_KILLER_CELL_ACTIVATION	0.6847	1.7388	0.002	0.1062	0.971
ABNORMALITY_OF_THE_DENTAL_PULP	0.5004	1.6437	0.0216	0.1039	0.999		ANTIGEN_PROCESSING_AND_PRESENTATION	0.5296	1.6432	0.0119	0.1063	1
CELLULITIS	0.687	1.6437	0.0097	0.1043	0.999		NEGATIVE_REGULATION_OF_I_KAPPAB_KINASE_NF_KAPPAB_SIGNALING	0.519	1.6455	0.0197	0.1063	1
ABNORMALITY_OF_SKIN_PHYSIOLOGY	0.5123	1.853	0	0.1043	0.602		REGULATION_OF_T_CELL_RECEPTOR_SIGNALING_PATHWAY	0.6985	1.64	0.0099	0.1064	1
STOMATITIS	0.592	1.6417	0.006	0.1057	0.999		REGULATION_OF_LEUKOCYTE_MEDIATED_CYTOTOXICITY	0.6541	1.6419	0.0101	0.1064	1
CHRONIC_LEUKEMIA	0.6362	1.6408	0.0138	0.1063	0.999		REGULATION_OF_ALKALINE_PHOSPHATASE_ACTIVITY	0.8545	1.6456	0.002	0.1064	1
ABNORMALITY_OF_THE_SACROILIAC_JOINT	0.7236	1.6401	0.0153	0.1067	0.999		RRNA_BASE_METHYLATION	0.8855	1.6402	0.0062	0.1065	1
UVEITIS	0.7374	1.8555	0	0.1067	0.596		PANCREAS_DEVELOPMENT	0.4771	1.6415	0.0084	0.1065	1
CONGENITAL_MUSCULAR_DYSTROPHY	0.6155	1.639	0.0166	0.1071	0.999		NEGATIVE_REGULATION_OF_INTERLEUKIN_1_BETA_PRODUCTION	0.6923	1.6433	0.0041	0.1065	1
NONIMMUNE_HYDROPS_FETALIS	0.6003	1.6356	0.0171	0.1072	0.999		INTEGRIN_MEDIATED_SIGNALING_PATHWAY	0.5615	1.6387	0.002	0.1066	1
OSTEOMYELITIS	0.6476	1.6361	0.0058	0.1072	0.999		MYELOID_CELL_DIFFERENTIATION	0.4494	1.6403	0.0061	0.1066	1
RESTRICTIVE_VENTILATORY_DEFECT	0.4996	1.6353	0.0078	0.1073	0.999		MYELOID_LEUKOCYTE_MEDIATED_IMMUNITY	0.4852	1.6435	0.006	0.1066	1
FUSED_CERVICAL_VERTEBRAE	0.4379	1.6363	0.0205	0.1073	0.999		POSITIVE_REGULATION_OF_PROTEIN_POLYUBIQUITINATION	0.7528	1.6457	0.0058	0.1066	1
GANGRENE	0.5331	1.6372	0.0097	0.1075	0.999		NEGATIVE_REGULATION_OF_LEUKOCYTE_PROLIFERATION	0.6361	1.652	0	0.1066	1
FLAT_CORNEA	0.563	1.6391	0.0321	0.1075	0.999		RESPONSE_TO_VITAMIN	0.442	1.6377	0	0.1067	1
RECURRENT_BACTERIAL_SKIN_INFECTIONS	0.7705	1.6339	0.0019	0.1076	0.999		PLATELET_ACTIVATION	0.525	1.6379	0.0061	0.1067	1
NEOPLASM	0.3616	1.6345	0	0.1077	0.999		NEGATIVE_REGULATION_OF_HEMOPOIESIS	0.5214	1.6406	0.002	0.1067	1
T_LYMPHOCYTOPENIA	0.7541	1.6364	0.002	0.1077	0.999		REGULATION_OF_INTRINSIC_APOPTOTIC_SIGNALING_PATHWAY_IN_RESPONSE_TO_DNA_DAMAGE_BY_P53_CLASS_MEDIATOR	0.6278	1.642	0.0196	0.1067	1
ABNORMALITY_OF_METACARPOPHALANGEAL_JOINT	0.6834	1.6333	0.016	0.1078	0.999		DNA_RECOMBINATION	0.4286	1.6436	0.0172	0.1067	1
ABNORMAL_PROSTATE_MORPHOLOGY	0.5172	1.6341	0.0117	0.1078	0.999		REGULATION_OF_VESICLE_MEDIATED_TRANSPORT	0.3904	1.6438	0.002	0.1067	1
GENERALIZED_OSTEOPOROSIS	0.6649	1.6365	0.0248	0.1079	0.999		NUCLEOSIDE_MONOPHOSPHATE_BIOSYNTHETIC_PROCESS	0.5195	1.6517	0.022	0.1067	1
FACIAL_ERYTHEMA	0.7642	1.6372	0.0121	0.1079	0.999		SUPEROXIDE_METABOLIC_PROCESS	0.5612	1.7439	0.002	0.1067	0.961
DECREASED_CALVARIAL_OSSIFICATION	0.7588	1.6373	0.014	0.1082	0.999		REGULATION_OF_TOLL_LIKE_RECEPTOR_SIGNALING_PATHWAY	0.6397	1.6358	0.006	0.1068	1
URETERAL_STENOSIS	0.5884	1.631	0.0157	0.1084	0.999		REGULATION_OF_MYELOID_LEUKOCYTE_DIFFERENTIATION	0.5287	1.6381	0.006	0.1068	1
EXCESSIVE_WRINKLED_SKIN	0.5654	1.6323	0.0122	0.1085	0.999		NEGATIVE_REGULATION_OF_DENDRITE_DEVELOPMENT	0.7831	1.6382	0.0063	0.1068	1
SUBCUTANEOUS_HEMORRHAGE	0.4951	1.6373	0.0019	0.1086	0.999		SPINDLE_ELONGATION	0.829	1.6387	0.0059	0.1068	1
DECREASED_SKULL_OSSIFICATION	0.5122	1.6311	0.0163	0.1087	0.999		DENDRITE_ARBORIZATION	0.8668	1.6403	0	0.1068	1
INCREASED_ENDOMYSIAL_CONNECTIVE_TISSUE	0.7245	1.6314	0.0218	0.1088	0.999		POSITIVE_REGULATION_OF_B_CELL_MEDIATED_IMMUNITY	0.6601	1.6408	0.006	0.1068	1
CUTANEOUS_MELANOMA	0.6002	1.6318	0.0157	0.1088	0.999		POSITIVE_REGULATION_OF_CELL_AGING	0.543	1.6443	0.0176	0.1068	1
ABNORMAL_METAPHYSEAL_TRABECULATION	0.5826	1.8662	0	0.109	0.539		POSITIVE_REGULATION_OF_LEUKOCYTE_CHEMOTAXIS	0.5986	1.6458	0.0021	0.1068	1
ABNORMALITY_OF_THE_TEMPOROMANDIBULAR_JOINT	0.8022	1.6299	0.002	0.1091	0.999		NATURAL_KILLER_CELL_MEDIATED_IMMUNITY	0.6418	1.6526	0.0081	0.1068	1
ACUTE_PHASE_RESPONSE	0.6572	1.8574	0	0.1098	0.588		LIPOPHAGY	0.7686	1.6368	0.008	0.1069	1
ABNORMAL_CELLULAR_PHENOTYPE	0.4009	1.6282	0.004	0.1103	0.999		NEGATIVE_REGULATION_OF_RESPONSE_TO_CYTOKINE_STIMULUS	0.5345	1.637	0.002	0.1069	1
BEAKING_OF_VERTEBRAL_BODIES	0.6025	1.6285	0.025	0.1103	0.999		POSITIVE_REGULATION_OF_TYPE_2_IMMUNE_RESPONSE	0.7785	1.6439	0.0021	0.1069	1
SPARSE_EYELASHES	0.5352	1.8612	0	0.1105	0.569		T_CELL_MEDIATED_CYTOTOXICITY	0.649	1.652	0.006	0.1069	1
ABNORMAL_ADIPOSE_TISSUE_MORPHOLOGY	0.4131	1.6265	0.0019	0.1111	0.999		REGULATION_OF_RESPONSE_TO_BIOTIC_STIMULUS	0.5145	1.739	0.004	0.1069	0.971
BILIARY_CIRRHOSIS	0.6879	1.6268	0.0154	0.1111	0.999		NEGATIVE_REGULATION_OF_MYELOID_LEUKOCYTE_DIFFERENTIATION	0.5472	1.6359	0.006	0.107	1
LIMB_TREMOR	0.6133	1.627	0.0139	0.1113	0.999		RESPONSE_TO_UV	0.3977	1.6365	0	0.107	1
CORNEAL_SCARRING	0.7344	1.8753	0.002	0.1113	0.5		REGULATION_OF_AMYLOID_PRECURSOR_PROTEIN_CATABOLIC_PROCESS	0.5278	1.6371	0.0143	0.107	1
RECURRENT_PNEUMONIA	0.6967	1.8806	0	0.1116	0.481		AMYLOID_PRECURSOR_PROTEIN_CATABOLIC_PROCESS	0.4822	1.6409	0.0122	0.107	1
LYMPHOCYTOSIS	0.7715	1.6241	0.004	0.1137	1		SYMPATHETIC_GANGLION_DEVELOPMENT	0.6359	1.6459	0.0163	0.107	1
DIAPHRAGMATIC_WEAKNESS	0.6698	1.6221	0.02	0.1148	1		MACROPHAGE_APOPTOTIC_PROCESS	0.7977	1.636	0.0105	0.1071	1
ALOPECIA	0.3958	1.6228	0	0.1148	1		INFLAMMATORY_RESPONSE	0.5182	1.6387	0	0.1071	1
ANTIPHOSPHOLIPID_ANTIBODY_POSITIVITY	0.756	1.6222	0.0113	0.1151	1		REGULATION_OF_T_CELL_DIFFERENTIATION	0.5833	1.646	0.0101	0.1071	1
LACK_OF_SKIN_ELASTICITY	0.5668	1.8667	0	0.1165	0.534		BIOLOGICAL_ADHESION	0.473	1.6475	0	0.1071	1
ADENOCARCINOMA_OF_THE_LARGE_INTESTINE	0.5591	1.6192	0.0397	0.1166	1		POSITIVE_REGULATION_OF_CHEMOTAXIS	0.5633	1.6477	0.0041	0.1071	1
DECREASED_CIRCULATING_IGG_LEVEL	0.6282	1.6195	0.0163	0.1167	1		RECOMBINATIONAL_REPAIR	0.4607	1.6521	0.0194	0.1071	1
PANCYTOPENIA	0.462	1.6197	0.0099	0.1168	1		POSITIVE_REGULATION_OF_LYMPHOCYTE_MIGRATION	0.7297	1.6389	0.0061	0.1072	1
PLEURAL_EFFUSION	0.6839	1.8843	0	0.1169	0.465		REGULATION_OF_PATTERN_RECOGNITION_RECEPTOR_SIGNALING_PATHWAY	0.5866	1.6482	0.004	0.1072	1
LOCALIZED_SKIN_LESION	0.3699	1.6185	0	0.1171	1		NEGATIVE_REGULATION_OF_CYTOKINE_PRODUCTION	0.5191	1.634	0.0062	0.1073	1
HEPATOSPLENOMEGALY	0.5075	1.6199	0.006	0.1171	1		CELLULAR_EXTRAVASATION	0.6309	1.6341	0.0041	0.1073	1
HYPEREXTENSIBILITY_OF_THE_KNEE	0.578	1.6154	0.0154	0.118	1		EXTRINSIC_APOPTOTIC_SIGNALING_PATHWAY_VIA_DEATH_DOMAIN_RECEPTORS	0.5117	1.6347	0.0102	0.1073	1
NEOPLASM_OF_STRIATED_MUSCLE	0.4799	1.6167	0.0234	0.118	1		REGULATION_OF_PRODUCTION_OF_SMALL_RNA_INVOLVED_IN_GENE_SILENCING_BY_RNA	0.5201	1.6361	0.0146	0.1073	1
ABNORMAL_T_CELL_SUBSET_DISTRIBUTION	0.6791	1.6174	0.0139	0.118	1		NEGATIVE_REGULATION_OF_CELL_KILLING	0.6802	1.6461	0.0081	0.1073	1
CALVARIAL_SKULL_DEFECT	0.6093	1.6154	0.0255	0.1183	1		PURINE_DEOXYRIBONUCLEOTIDE_METABOLIC_PROCESS	0.7288	1.6469	0.0165	0.1073	1
INCREASED_VERTEBRAL_HEIGHT	0.6427	1.6168	0.0204	0.1183	1		ANATOMICAL_STRUCTURE_MATURATION	0.4397	1.6479	0	0.1073	1
ARTERIAL_DISSECTION	0.8963	1.6157	0	0.1184	1		NEGATIVE_REGULATION_OF_ACUTE_INFLAMMATORY_RESPONSE	0.6676	1.6337	0.0167	0.1074	1
ALVEOLAR_RIDGE_OVERGROWTH	0.7585	1.6145	0.0118	0.1186	1		VIRAL_RNA_GENOME_REPLICATION	0.5934	1.6389	0.0061	0.1074	1
GLOMERULOPATHY	0.5547	1.6158	0.0174	0.1186	1		LEUKOTRIENE_METABOLIC_PROCESS	0.628	1.6463	0.0059	0.1074	1
JOINT_HYPERFLEXIBILITY	0.4365	1.613	0.01	0.1192	1		POSITIVE_REGULATION_OF_B_CELL_PROLIFERATION	0.6455	1.6466	0.002	0.1074	1
MUTISM	0.4667	1.6131	0.006	0.1195	1		T_CELL_DIFFERENTIATION	0.5847	1.647	0.0062	0.1074	1
HYPERPIGMENTATION_OF_THE_SKIN	0.3809	1.6124	0.0018	0.1197	1		NEGATIVE_REGULATION_OF_DEFENSE_RESPONSE	0.4797	1.6483	0	0.1074	1
GLOMERULONEPHRITIS	0.5894	1.6132	0.0019	0.1197	1		REGULATION_OF_CATECHOLAMINE_METABOLIC_PROCESS	0.7006	1.6486	0.0021	0.1074	1
SKIN_PLAQUE	0.6049	1.6049	0.0097	0.1213	1		LEUKOCYTE_HOMEOSTASIS	0.6238	1.6345	0.0138	0.1075	1
RECURRENT_FEVER	0.5072	1.6108	0.0234	0.1213	1		PROSTATE_GLANDULAR_ACINUS_MORPHOGENESIS	0.7754	1.6348	0.0166	0.1075	1
HODGKIN_LYMPHOMA	0.6901	1.6051	0.0079	0.1215	1		REGULATION_OF_INNATE_IMMUNE_RESPONSE	0.5272	1.7441	0.006	0.1075	0.961
RECURRENT_VIRAL_INFECTIONS	0.6307	1.6053	0.0174	0.1215	1		ENTRY_INTO_HOST	0.4672	1.6333	0.002	0.1076	1
THICKENED_CORTEX_OF_LONG_BONES	0.6661	1.6055	0.0196	0.1216	1		POSITIVE_REGULATION_OF_TUMOR_NECROSIS_FACTOR_SUPERFAMILY_CYTOKINE_PRODUCTION	0.6629	1.6342	0.0061	0.1076	1
NEUROINFLAMMATION	0.7514	1.6075	0.0019	0.1216	1		POSITIVE_REGULATION_OF_PROTEOLYSIS	0.4034	1.6349	0.004	0.1076	1
LONG_TOE	0.587	1.608	0.0058	0.1216	1		OXYGEN_METABOLIC_PROCESS	0.8156	1.649	0.017	0.1076	1
AUTOIMMUNE_ANTIBODY_POSITIVITY	0.5505	1.6103	0.0077	0.1216	1		OVULATION_CYCLE	0.508	1.6324	0.0141	0.1077	1
ABNORMAL_BILIARY_TRACT_MORPHOLOGY	0.481	1.888	0.0019	0.1216	0.451		NEGATIVE_REGULATION_OF_MULTICELLULAR_ORGANISM_GROWTH	0.7894	1.6486	0	0.1077	1
ABNORMAL_PLATELET_AGGREGATION	0.6757	1.6061	0.0076	0.1217	1		POSITIVE_REGULATION_OF_RESPONSE_TO_CYTOKINE_STIMULUS	0.651	1.6495	0.008	0.1077	1
NEOPLASM_OF_THE_SKIN	0.4101	1.6077	0.0019	0.1217	1		GLIAL_CELL_DEVELOPMENT	0.4488	1.649	0.0021	0.1078	1
ABNORMAL_MACROPHAGE_MORPHOLOGY	0.6802	1.6084	0.0157	0.1217	1		NOREPINEPHRINE_METABOLIC_PROCESS	0.7635	1.6493	0.0061	0.1078	1
ABNORMAL_MITRAL_VALVE_MORPHOLOGY	0.4921	1.6085	0.0079	0.1219	1		OSTEOCLAST_DIFFERENTIATION	0.5257	1.65	0.004	0.1078	1
JOINT_STIFFNESS	0.3688	1.604	0	0.122	1		CYTOPLASMIC_PATTERN_RECOGNITION_RECEPTOR_SIGNALING_PATHWAY	0.4925	1.6324	0.0201	0.1079	1
ABSENT_FRONTAL_SINUSES	0.758	1.6055	0.0077	0.122	1		RELEASE_OF_CYTOCHROME_C_FROM_MITOCHONDRIA	0.5311	1.6501	0.0103	0.1079	1
INCREASED_LAXITY_OF_ANKLES	0.9105	1.6062	0.0019	0.122	1		POSITIVE_REGULATION_OF_PROTEIN_LOCALIZATION_TO_CELL_SURFACE	0.6074	1.6315	0.0123	0.108	1
INTESTINAL_PSEUDO_OBSTRUCTION	0.5515	1.6097	0.0257	0.122	1		POSITIVE_REGULATION_OF_CELL_DEATH	0.4078	1.6496	0	0.108	1
ABNORMAL_TRACHEA_MORPHOLOGY	0.4141	1.6064	0.0076	0.1221	1		EYELID_DEVELOPMENT_IN_CAMERA_TYPE_EYE	0.7018	1.6257	0.0183	0.1081	1
PROMINENT_SUPRAORBITAL_RIDGES	0.5057	1.6085	0.0223	0.1223	1		TOLL_LIKE_RECEPTOR_2_SIGNALING_PATHWAY	0.8186	1.6261	0.002	0.1081	1
ABNORMALITY_OF_THE_RIBS	0.3594	1.6065	0.002	0.1224	1		ADHESION_OF_SYMBIONT_TO_HOST	0.606	1.6316	0.0119	0.1081	1
ABNORMALITY_OF_BONE_MARROW_CELL_MORPHOLOGY	0.4612	1.6086	0.004	0.1225	1		CELLULAR_RESPONSE_TO_OXYGEN_CONTAINING_COMPOUND	0.3647	1.6318	0	0.1081	1
CORNEAL_NEOVASCULARIZATION	0.5632	1.609	0.0196	0.1225	1		BETA_CATENIN_TCF_COMPLEX_ASSEMBLY	0.585	1.6325	0.0127	0.1081	1
APLASIA_HYPOPLASIA_OF_THE_EYEBROW	0.3993	1.6021	0.0058	0.1231	1		REGULATION_OF_LYMPHOCYTE_MIGRATION	0.6339	1.6503	0.0041	0.1081	1
RETINAL_ARTERIOLAR_TORTUOSITY	0.4912	1.6028	0.0298	0.1231	1		DEFENSE_RESPONSE	0.5306	1.7444	0	0.1081	0.961
ABNORMALITY_OF_THE_FORAMEN_MAGNUM	0.6854	1.6022	0.0176	0.1234	1		POSITIVE_REGULATION_OF_TYPE_I_INTERFERON_PRODUCTION	0.5302	1.6258	0.0259	0.1082	1
ABNORMAL_ATRIOVENTRICULAR_VALVE_PHYSIOLOGY	0.4322	1.6008	0	0.1235	1		REGULATION_OF_APOPTOTIC_SIGNALING_PATHWAY	0.3993	1.6277	0.0061	0.1082	1
MULTIPLE_PRENATAL_FRACTURES	0.661	1.6013	0.0231	0.1237	1		POSITIVE_REGULATION_OF_ALPHA_BETA_T_CELL_PROLIFERATION	0.7661	1.6304	0.0059	0.1082	1
RECURRENT_SINUSITIS	0.6197	1.6009	0.0141	0.1239	1		APOPTOTIC_PROCESS	0.3727	1.6311	0.002	0.1082	1
TRACHEOESOPHAGEAL_FISTULA	0.4574	1.5994	0.01	0.1246	1		NEGATIVE_REGULATION_OF_INTRINSIC_APOPTOTIC_SIGNALING_PATHWAY_BY_P53_CLASS_MEDIATOR	0.5953	1.6325	0.0223	0.1082	1
ABNORMALITY_OF_THE_MIDDLE_EAR_OSSICLES	0.6544	1.5996	0.0235	0.1246	1		POSITIVE_REGULATION_OF_LYMPHOCYTE_DIFFERENTIATION	0.5873	1.6261	0.008	0.1083	1
MELANOCYTIC_NEVUS	0.4649	1.5973	0.018	0.1256	1		ANIMAL_ORGAN_REGENERATION	0.4736	1.6275	0.0021	0.1083	1
COLONIC_DIVERTICULA	0.5341	1.5975	0.0289	0.1257	1		REGULATION_OF_INTRACELLULAR_SIGNAL_TRANSDUCTION	0.3705	1.6299	0.002	0.1083	1
ABSENT_EARLOBE	0.6296	1.5967	0.02	0.126	1		AUTONOMIC_NERVOUS_SYSTEM_DEVELOPMENT	0.5518	1.6306	0.0041	0.1083	1
GASTROINTESTINAL_CARCINOMA	0.4704	1.5975	0.016	0.126	1		POSITIVE_REGULATION_OF_HEMOPOIESIS	0.5565	1.6308	0.0081	0.1083	1
HYPOPLASIA_OF_THE_ZYGOMATIC_BONE	0.4222	1.5976	0.0329	0.1262	1		EXOCYTOSIS	0.4262	1.6277	0.004	0.1084	1
ABNORMAL_PLEURA_MORPHOLOGY	0.6791	1.8931	0	0.1269	0.427		REGULATION_OF_NEUTROPHIL_CHEMOTAXIS	0.6619	1.63	0.0061	0.1084	1
RECURRENT_HERPES	0.7843	1.5949	0.002	0.1272	1		REGULATION_OF_BONE_REMODELING	0.616	1.745	0.0021	0.1084	0.96
AUTOIMMUNE_HEMOLYTIC_ANEMIA	0.6441	1.5951	0.0231	0.1272	1		ANTIBACTERIAL_HUMORAL_RESPONSE	0.6739	1.6262	0.0021	0.1085	1
BROAD_NAIL	0.8344	1.5955	0.006	0.1272	1		THYMIC_T_CELL_SELECTION	0.794	1.6278	0.0119	0.1085	1
ABNORMAL_UMBILICUS_MORPHOLOGY	0.4063	1.5945	0	0.1274	1		GRANULOCYTE_MACROPHAGE_COLONY_STIMULATING_FACTOR_PRODUCTION	0.7922	1.6293	0	0.1086	1
ABNORMAL_SALIVARY_GLAND_MORPHOLOGY	0.6151	1.594	0.0166	0.1277	1		POSITIVE_REGULATION_OF_MACROPHAGE_MIGRATION	0.6938	1.6294	0.0283	0.1086	1
ABNORMAL_ATRIOVENTRICULAR_VALVE_MORPHOLOGY	0.4689	1.5935	0.008	0.1279	1		REGULATION_OF_HYDROLASE_ACTIVITY	0.3845	1.6262	0	0.1087	1
DECREASED_SERUM_COMPLEMENT_C3	0.831	1.5924	0.0114	0.1282	1		T_CELL_ACTIVATION_VIA_T_CELL_RECEPTOR_CONTACT_WITH_ANTIGEN_BOUND_TO_MHC_MOLECULE_ON_ANTIGEN_PRESENTING_CELL	0.8238	1.6278	0.004	0.1087	1
BRONCHITIS	0.5954	1.5925	0.0139	0.1284	1		POSITIVE_REGULATION_OF_REGULATED_SECRETORY_PATHWAY	0.4806	1.6247	0.004	0.1088	1
B_LYMPHOCYTOPENIA	0.6822	1.5928	0.0177	0.1285	1		POSITIVE_REGULATION_OF_JNK_CASCADE	0.5399	1.6263	0.0084	0.1088	1
MEMORY_IMPAIRMENT	0.425	1.5914	0.0115	0.1288	1		POSITIVE_REGULATION_OF_EXTRINSIC_APOPTOTIC_SIGNALING_PATHWAY	0.5779	1.6267	0.0041	0.1089	1
ANORECTAL_ANOMALY	0.398	1.5915	0.002	0.1291	1		POSITIVE_REGULATION_OF_ACUTE_INFLAMMATORY_RESPONSE	0.7641	1.6279	0	0.1089	1
PHALANGEAL_DISLOCATION	0.9553	1.5905	0	0.1297	1		REGULATION_OF_DNA_BINDING_TRANSCRIPTION_FACTOR_ACTIVITY	0.3949	1.6237	0	0.109	1
CHEST_PAIN	0.4691	1.5883	0	0.1314	1		POSITIVE_REGULATION_OF_MYELOID_CELL_DIFFERENTIATION	0.5056	1.6243	0.0101	0.109	1
MACULE	0.4467	1.588	0.0059	0.1315	1		FIBROBLAST_APOPTOTIC_PROCESS	0.6801	1.6247	0.0144	0.109	1
ABNORMAL_RIB_CAGE_MORPHOLOGY	0.3479	1.5884	0.002	0.1317	1		HOMEOSTASIS_OF_NUMBER_OF_CELLS	0.4699	1.6264	0.006	0.109	1
ABNORMAL_BLISTERING_OF_THE_SKIN	0.516	1.5886	0.0078	0.1317	1		REGULATION_OF_GLIAL_CELL_PROLIFERATION	0.5938	1.628	0.0101	0.109	1
RECURRENT_UPPER_RESPIRATORY_TRACT_INFECTIONS	0.4869	1.5872	0.0183	0.1322	1		PHOSPHATIDYLGLYCEROL_ACYL_CHAIN_REMODELING	0.6732	1.6287	0.0141	0.109	1
SPRENGEL_ANOMALY	0.4641	1.5838	0.0265	0.1335	1		REGULATION_OF_LYMPHOCYTE_DIFFERENTIATION	0.5701	1.6237	0.0162	0.1092	1
ABNORMAL_FINGER_FLEXION_CREASES	0.6101	1.5856	0.004	0.1335	1		POSITIVE_REGULATION_OF_MAPK_CASCADE	0.4409	1.628	0	0.1093	1
HEADACHE	0.3716	1.5839	0.0079	0.1337	1		POSITIVE_REGULATION_OF_T_CELL_PROLIFERATION	0.6938	1.745	0	0.1093	0.96
ABNORMAL_ERYTHROCYTE_MORPHOLOGY	0.3741	1.5852	0.002	0.1337	1		PEPTIDYL_TYROSINE_MODIFICATION	0.434	1.6238	0	0.1094	1
ABNORMAL_MITRAL_VALVE_PHYSIOLOGY	0.4556	1.5828	0.0039	0.1338	1		REGULATION_OF_MITOCHONDRIAL_OUTER_MEMBRANE_PERMEABILIZATION_INVOLVED_IN_APOPTOTIC_SIGNALING_PATHWAY	0.4851	1.628	0.0178	0.1095	1
MULTIFACTORIAL_INHERITANCE	0.5357	1.5848	0.0019	0.1338	1		MEMBRANE_DISASSEMBLY	0.6845	1.6204	0.0099	0.1097	1
CARDIOVASCULAR_CALCIFICATION	0.5142	1.5841	0.0117	0.1339	1		REGULATION_OF_ALPHA_BETA_T_CELL_ACTIVATION	0.5958	1.6219	0.0081	0.1097	1
ABNORMALITY_OF_THE_GINGIVA	0.4307	1.5856	0	0.1339	1		POSITIVE_REGULATION_OF_CD4_POSITIVE_ALPHA_BETA_T_CELL_ACTIVATION	0.6637	1.6222	0.0081	0.1097	1
GINGIVITIS	0.6649	1.5832	0.0169	0.134	1		POSITIVE_REGULATION_OF_CELL_DIFFERENTIATION	0.4171	1.6223	0	0.1097	1
ABNORMALITY_OF_DIGESTIVE_SYSTEM_MORPHOLOGY	0.3641	1.5829	0.0019	0.1341	1		POSITIVE_REGULATION_OF_REACTIVE_OXYGEN_SPECIES_METABOLIC_PROCESS	0.5116	1.6227	0.004	0.1097	1
ATROPHY_DEGENERATION_INVOLVING_THE_SPINAL_CORD	0.5716	1.5842	0.0459	0.1342	1		SIGNAL_TRANSDUCTION_INVOLVED_IN_CELL_CYCLE_CHECKPOINT	0.4545	1.6201	0.0176	0.1098	1
ABNORMAL_PROPORTION_OF_CD8_POSITIVE_T_CELLS	0.8408	1.582	0.002	0.1345	1		REGULATION_OF_LEUKOCYTE_DEGRANULATION	0.618	1.6205	0.0256	0.1098	1
JUVENILE_ONSET	0.397	1.5817	0.004	0.1346	1		ALPHA_BETA_T_CELL_DIFFERENTIATION	0.5902	1.6207	0.0081	0.1098	1
APHASIA	0.4223	1.5811	0.0077	0.1351	1		POSITIVE_REGULATION_OF_DEFENSE_RESPONSE_TO_VIRUS_BY_HOST	0.7336	1.6209	0.002	0.1098	1
PALPEBRAL_EDEMA	0.5547	1.5798	0.0233	0.1363	1		NECROPTOTIC_PROCESS	0.6117	1.6229	0.0121	0.1098	1
COXA_VARA	0.4883	1.579	0.0019	0.1367	1		POSITIVE_REGULATION_OF_GRANULOCYTE_CHEMOTAXIS	0.7663	1.6195	0	0.1099	1
SEROSITIS	0.6329	1.5781	0.0115	0.1369	1		REGULATION_OF_ACTIN_CYTOSKELETON_REORGANIZATION	0.5471	1.621	0.0102	0.1099	1
CHOLANGITIS	0.6544	1.5791	0.0273	0.1369	1		GRANULOCYTE_DIFFERENTIATION	0.6617	1.6212	0.004	0.1099	1
ABNORMALITY_OF_PELVIC_GIRDLE_BONE_MORPHOLOGY	0.346	1.5781	0	0.1372	1		T_CELL_SELECTION	0.7028	1.6214	0.006	0.1099	1
MULTIPLE_JOINT_CONTRACTURES	0.4375	1.5784	0.014	0.1372	1		POSITIVE_REGULATION_OF_CATALYTIC_ACTIVITY	0.3631	1.6223	0	0.1099	1
ABNORMALITY_OF_THE_AUDITORY_CANAL	0.433	1.5774	0.0214	0.1374	1		URETER_DEVELOPMENT	0.6819	1.6215	0.0242	0.11	1
DENTAL_MALOCCLUSION	0.4293	1.576	0.0204	0.1379	1		CENTRAL_NERVOUS_SYSTEM_MYELIN_FORMATION	0.8404	1.619	0.002	0.1101	1
ABNORMALITY_OF_THE_ACETABULUM	0.4642	1.5765	0.0209	0.1379	1		MITOTIC_CELL_CYCLE_CHECKPOINT	0.4209	1.6191	0.0059	0.1101	1
SQUAMOUS_CELL_CARCINOMA	0.4801	1.5742	0.0097	0.138	1		REGULATION_OF_CYSTEINE_TYPE_ENDOPEPTIDASE_ACTIVITY	0.4665	1.6195	0.0021	0.1101	1
FOLLICULITIS	0.8387	1.5767	0.0039	0.138	1		PROTEIN_INSERTION_INTO_MITOCHONDRIAL_MEMBRANE_INVOLVED_IN_APOPTOTIC_SIGNALING_PATHWAY	0.5841	1.7451	0.004	0.1103	0.96
BROAD_FOREHEAD	0.4081	1.576	0.0079	0.1381	1		ACUTE_INFLAMMATORY_RESPONSE_TO_ANTIGENIC_STIMULUS	0.7129	1.6195	0.0061	0.1104	1
DECREASED_CIRCULATING_LEVEL_OF_SPECIFIC_ANTIBODY	0.6868	1.5748	0.0237	0.1383	1		POSITIVE_REGULATION_OF_INTERLEUKIN_17_PRODUCTION	0.7758	1.7453	0	0.1111	0.96
PES_VALGUS	0.5726	1.5742	0.017	0.1384	1		JNK_CASCADE	0.4119	1.6172	0.0041	0.1113	1
HIATUS_HERNIA	0.6071	1.5745	0.0134	0.1384	1		REGULATION_OF_LYMPHOCYTE_CHEMOTAXIS	0.7519	1.6175	0.0102	0.1113	1
MYELOPROLIFERATIVE_DISORDER	0.6338	1.575	0.0323	0.1384	1		REGULATION_OF_B_CELL_APOPTOTIC_PROCESS	0.7459	1.6162	0.0161	0.1115	1
LONG_TRACT_SIGNS	0.636	1.5752	0.0249	0.1385	1		NEGATIVE_REGULATION_OF_B_CELL_PROLIFERATION	0.8338	1.6173	0	0.1115	1
DECREASED_LEVEL_OF_GABA_IN_SERUM	0.775	1.5733	0.0172	0.1388	1		NEGATIVE_REGULATION_OF_VIRAL_GENOME_REPLICATION	0.7299	1.6177	0.0121	0.1115	1
ABNORMALITY_OF_THE_CALCANEUS	0.624	1.5685	0.0212	0.1398	1		REGULATION_OF_HUMORAL_IMMUNE_RESPONSE	0.7277	1.7473	0	0.1115	0.958
IRREGULAR_HYPERPIGMENTATION	0.4274	1.5687	0.0078	0.1399	1		IMMATURE_T_CELL_PROLIFERATION	0.6777	1.6162	0.0084	0.1117	1
THORACOLUMBAR_SCOLIOSIS	0.6445	1.5689	0.0159	0.1399	1		DEFENSE_RESPONSE_TO_GRAM_POSITIVE_BACTERIUM	0.6075	1.6166	0.0021	0.1117	1
ANGINA_PECTORIS	0.5152	1.5692	0.0137	0.14	1		APOPTOTIC_MITOCHONDRIAL_CHANGES	0.3891	1.6167	0.0061	0.1117	1
PROTRUSIO_ACETABULI	0.8742	1.568	0.0039	0.1401	1		NEGATIVE_REGULATION_OF_ACTIN_NUCLEATION	0.813	1.7494	0	0.1118	0.952
NATAL_TOOTH	0.4845	1.5694	0.0313	0.1401	1		REGULATION_OF_DOUBLE_STRAND_BREAK_REPAIR_VIA_HOMOLOGOUS_RECOMBINATION	0.5204	1.6145	0.0464	0.1119	1
PULMONARY_ARTERY_STENOSIS	0.5141	1.5696	0.008	0.1401	1		POSITIVE_REGULATION_OF_MULTICELLULAR_ORGANISMAL_PROCESS	0.4249	1.6154	0	0.112	1
PRIMITIVE_REFLEX	0.5959	1.5696	0.0324	0.1404	1		CELL_ACTIVATION	0.5352	1.7527	0	0.112	0.951
MALIGNANT_GENITOURINARY_TRACT_TUMOR	0.5735	1.5699	0.0304	0.1404	1		REGULATION_OF_REGULATED_SECRETORY_PATHWAY	0.473	1.6136	0.004	0.1121	1
MYELOID_LEUKEMIA	0.5961	1.5701	0.0468	0.1404	1		TOLL_LIKE_RECEPTOR_4_SIGNALING_PATHWAY	0.7621	1.6137	0.004	0.1121	1
PILI_TORTI	0.6686	1.5701	0.0226	0.1408	1		INTERLEUKIN_12_PRODUCTION	0.7079	1.6146	0.0041	0.1121	1
ABNORMALITY_OF_THE_SPINAL_CORD	0.3384	1.5705	0	0.1409	1		ERK1_AND_ERK2_CASCADE	0.4812	1.6149	0.0084	0.1121	1
COR_PULMONALE	0.8563	1.5702	0	0.141	1		POSITIVE_REGULATION_OF_STEM_CELL_DIFFERENTIATION	0.7173	1.6156	0.0062	0.1121	1
LONG_NOSE	0.5593	1.567	0.0385	0.1411	1		SPINDLE_MIDZONE_ASSEMBLY	0.8406	1.7454	0.0019	0.1121	0.96
WORMIAN_BONES	0.5272	1.5707	0.0056	0.1411	1		POSITIVE_REGULATION_OF_LEUKOCYTE_CELL_CELL_ADHESION	0.636	1.7462	0	0.1121	0.959
ORCHITIS	0.7582	1.5708	0.0097	0.1413	1		EXECUTION_PHASE_OF_APOPTOSIS	0.4409	1.7477	0	0.1121	0.958
JOINT_DISLOCATION	0.373	1.5708	0.0039	0.1415	1		POSITIVE_REGULATION_OF_CELL_KILLING	0.6767	1.6147	0.0082	0.1122	1
IMPAIRED_ANTIGEN_SPECIFIC_RESPONSE	0.6229	1.5658	0.0305	0.1417	1		DOUBLE_STRAND_BREAK_REPAIR	0.3863	1.6138	0.0254	0.1123	1
NARROW_NOSE	0.5995	1.5661	0.0269	0.1417	1		CELLULAR_RESPONSE_TO_INSULIN_LIKE_GROWTH_FACTOR_STIMULUS	0.8165	1.6139	0.0077	0.1124	1
ATROPHY_DEGENERATION_INVOLVING_THE_CAUDATE_NUCLEUS	0.6507	1.5661	0.0338	0.142	1		REGULATION_OF_DOPAMINERGIC_NEURON_DIFFERENTIATION	0.7454	1.6149	0.0061	0.1124	1
ACUTE_LEUKEMIA	0.5463	2.0262	0	0.1422	0.096		NEGATIVE_REGULATION_OF_SINGLE_STRANDED_VIRAL_RNA_REPLICATION_VIA_DOUBLE_STRANDED_DNA_INTERMEDIATE	0.8288	1.7506	0	0.1125	0.952
MIXED_HEARING_IMPAIRMENT	0.5758	1.5651	0.0235	0.1424	1		POSITIVE_REGULATION_OF_LEUKOCYTE_DEGRANULATION	0.6327	1.7496	0.008	0.1127	0.952
HYPOPLASTIC_FACIAL_BONES	0.408	1.5646	0.0343	0.1427	1		POSITIVE_REGULATION_OF_NATURAL_KILLER_CELL_ACTIVATION	0.7368	1.7479	0.002	0.1128	0.957
ABNORMAL_PROPORTION_OF_CD4_POSITIVE_T_CELLS	0.6812	1.5643	0.0102	0.1429	1		POSITIVE_REGULATION_OF_LIPID_KINASE_ACTIVITY	0.5871	1.6128	0.022	0.1129	1
ARTERIAL_THROMBOSIS	0.6615	1.5621	0.0365	0.143	1		DEFENSE_RESPONSE_TO_GRAM_NEGATIVE_BACTERIUM	0.6475	1.7527	0	0.1131	0.951
ABNORMAL_MONOCYTE_MORPHOLOGY	0.6354	1.5623	0.0154	0.1431	1		ANTIGEN_RECEPTOR_MEDIATED_SIGNALING_PATHWAY	0.6322	1.751	0.004	0.1132	0.952
THYROIDITIS	0.5398	1.5616	0.0178	0.1433	1		TISSUE_REMODELING	0.5167	1.7535	0	0.1134	0.951
SPONDYLOLYSIS	0.8202	1.5623	0.0117	0.1434	1		COMPLEMENT_ACTIVATION	0.7361	1.7543	0	0.1137	0.951
GENERALIZED_JOINT_LAXITY	0.4886	1.5625	0.0237	0.1435	1		INTERLEUKIN_2_PRODUCTION	0.6191	1.6119	0.0123	0.1138	1
ABNORMALITY_OF_PRIMARY_TEETH	0.5317	1.5628	0.0134	0.1435	1		POSITIVE_REGULATION_OF_ALPHA_BETA_T_CELL_ACTIVATION	0.6343	1.6116	0.0102	0.114	1
DECREASED_CIRCULATING_IGA_LEVEL	0.5862	1.5629	0.0281	0.1436	1		CD4_POSITIVE_ALPHA_BETA_T_CELL_DIFFERENTIATION	0.6022	1.6098	0.0102	0.1141	1
ABNORMALITY_OF_THE_CRUS_OF_THE_HELIX	0.7622	1.563	0.0178	0.1439	1		CELL_CELL_ADHESION	0.469	1.6086	0.0021	0.1142	1
BASILAR_IMPRESSION	0.8911	1.5632	0.0058	0.1439	1		NEGATIVE_REGULATION_OF_OSTEOCLAST_DEVELOPMENT	0.9293	1.6099	0.0019	0.1142	1
CRUMPLED_LONG_BONES	0.851	1.5609	0.002	0.144	1		INFLAMMATORY_RESPONSE_TO_ANTIGENIC_STIMULUS	0.5615	1.6102	0.0119	0.1142	1
AORTIC_REGURGITATION	0.4878	1.5595	0.0173	0.1445	1		T_HELPER_2_CELL_DIFFERENTIATION	0.691	1.6078	0.0144	0.1143	1
PLEURITIS	0.749	1.5596	0.0077	0.1446	1		MAPK_CASCADE	0.4016	1.61	0.0042	0.1143	1
THIN_RIBS	0.4759	1.5597	0.0204	0.1448	1		REGULATION_OF_PROSTAGLANDIN_SECRETION	0.762	1.6104	0.0121	0.1143	1
ABNORMAL_CAUDATE_NUCLEUS_MORPHOLOGY	0.5323	1.56	0.024	0.1448	1		CELL_CYCLE_G1_S_PHASE_TRANSITION	0.4111	1.6107	0.0116	0.1143	1
EPISCLERITIS	0.7982	1.5589	0.0171	0.145	1		POSITIVE_REGULATION_OF_MEMBRANE_PROTEIN_ECTODOMAIN_PROTEOLYSIS	0.7161	1.6109	0.0181	0.1143	1
SPINA_BIFIDA_OCCULTA	0.405	1.5572	0.006	0.1458	1		CELL_POPULATION_PROLIFERATION	0.412	1.6111	0	0.1143	1
KYPHOSCOLIOSIS	0.3639	1.5569	0.0039	0.1459	1		POSITIVE_REGULATION_OF_RELEASE_OF_CYTOCHROME_C_FROM_MITOCHONDRIA	0.5911	1.6075	0.0245	0.1144	1
RECURRENT_PHARYNGITIS	0.7392	1.5573	0.0235	0.1461	1		REGULATION_OF_SUPEROXIDE_ANION_GENERATION	0.702	1.6078	0.0122	0.1144	1
ABNORMALITY_OF_SKIN_PIGMENTATION	0.3496	1.5575	0	0.1462	1		CD4_POSITIVE_ALPHA_BETA_T_CELL_ACTIVATION	0.5883	1.6087	0.0082	0.1144	1
OSTEOARTHRITIS	0.4988	1.5576	0.0097	0.1464	1		POSITIVE_REGULATION_OF_T_CELL_MEDIATED_IMMUNITY	0.5962	1.6105	0.0123	0.1144	1
KERATOCONJUNCTIVITIS	0.5149	1.5546	0.0174	0.1474	1		IMMUNE_EFFECTOR_PROCESS	0.5344	1.7546	0	0.1144	0.95
JOINT_LAXITY	0.3997	1.5556	0.004	0.1474	1		TYPE_2_IMMUNE_RESPONSE	0.6428	1.6079	0.0041	0.1145	1
ABNORMAL_B_CELL_MORPHOLOGY	0.6078	1.5547	0.0319	0.1476	1		ACTIVATION_OF_PHOSPHOLIPASE_D_ACTIVITY	0.7412	1.6088	0.0042	0.1145	1
ABNORMALITY_OF_T_CELL_PHYSIOLOGY	0.5148	1.5547	0.0298	0.1479	1		CELL_ADHESION_MEDIATED_BY_INTEGRIN	0.6263	1.6089	0.0079	0.1145	1
FATIGUE	0.3427	1.5536	0.0038	0.1482	1		FAT_CELL_PROLIFERATION	0.7321	1.6091	0.0165	0.1145	1
DECREASED_URINE_OUTPUT	0.7081	1.5538	0.0116	0.1482	1		POSITIVE_REGULATION_OF_MACROPHAGE_CHEMOTAXIS	0.7133	1.6071	0.0209	0.1146	1
SLENDER_LONG_BONE	0.4644	1.5548	0.0295	0.1483	1		REGULATION_OF_LYMPHOCYTE_APOPTOTIC_PROCESS	0.6341	1.6081	0.0161	0.1146	1
BLADDER_NEOPLASM	0.4982	1.5518	0.0378	0.1494	1		REGULATION_OF_CELL_CYCLE_G1_S_PHASE_TRANSITION	0.4209	1.6092	0.006	0.1147	1
ABNORMALITY_OF_THE_RADIAL_HEAD	0.5616	1.5518	0.0324	0.1497	1		REGULATION_OF_PHOSPHOLIPASE_ACTIVITY	0.5035	1.6068	0.0084	0.1148	1
VASCULAR_DILATATION	0.4072	1.5523	0.0194	0.1497	1		NEGATIVE_REGULATION_OF_CELL_AGING	0.5791	1.6054	0.0255	0.115	1
PULMONARY_EMBOLISM	0.5491	1.5519	0.0239	0.15	1		ESTROUS_CYCLE	0.7439	1.6054	0.0123	0.1151	1
ABNORMAL_PLATELET_FUNCTION	0.5449	1.551	0.0253	0.1501	1		OLIGODENDROCYTE_PROGENITOR_PROLIFERATION	0.6626	1.6064	0.0078	0.1151	1
LEIOMYOSARCOMA	0.5092	1.5495	0.0432	0.1505	1		REGULATION_OF_CD8_POSITIVE_ALPHA_BETA_T_CELL_ACTIVATION	0.7457	1.6049	0.0101	0.1153	1
PULMONARY_INTERSTITIAL_HIGH_RESOLUTION_COMPUTED_TOMOGRAPHY_ABNORMALITY	0.6363	1.5497	0.0199	0.1505	1		RESPONSE_TO_CYTOKINE	0.5022	1.7556	0	0.1153	0.949
HEMOPTYSIS	0.5677	1.5503	0.0135	0.1506	1		NEGATIVE_REGULATION_OF_PROTEIN_LOCALIZATION_TO_CELL_PERIPHERY	0.5947	1.6054	0.0123	0.1154	1
PROMINENT_SUPERFICIAL_BLOOD_VESSELS	0.5592	1.5497	0.0254	0.1508	1		CELLULAR_RESPONSE_TO_HYPEROXIA	0.7608	1.6058	0.0144	0.1154	1
DISTAL_JOINT_LAXITY	0.7911	1.5498	0.0168	0.151	1		NEGATIVE_REGULATION_OF_LEUKOCYTE_APOPTOTIC_PROCESS	0.688	1.606	0.0122	0.1154	1
CUTIS_LAXA	0.4415	1.5486	0.0078	0.1513	1		CELLULAR_RESPONSE_TO_RADIATION	0.3564	1.6056	0	0.1155	1
ABNORMAL_AORTIC_VALVE_PHYSIOLOGY	0.4644	1.5479	0.0213	0.1519	1		PRODUCTION_OF_MOLECULAR_MEDIATOR_OF_IMMUNE_RESPONSE	0.5108	1.6054	0.0061	0.1156	1
INCREASED_CIRCULATING_IGG_LEVEL	0.7637	1.5472	0.01	0.1522	1		LYMPHOCYTE_ACTIVATION	0.5932	1.7547	0	0.1156	0.95
ABSENT_PHALANGEAL_CREASE	0.6582	1.5473	0.0141	0.1524	1		HETEROCHROMATIN_ORGANIZATION	0.4287	1.6039	0.0249	0.1157	1
ANISOCYTOSIS	0.6524	1.5465	0.0367	0.1528	1		POSITIVE_REGULATION_OF_ACTIVATED_T_CELL_PROLIFERATION	0.6185	1.6039	0.0291	0.1159	1
CONGENITAL_BILATERAL_HIP_DISLOCATION	0.8051	1.5455	0.0201	0.1535	1		CELL_MATURATION	0.4258	1.6043	0	0.1159	1
POIKILODERMA	0.5842	1.5457	0.0316	0.1535	1		AMYLOID_BETA_CLEARANCE	0.5395	1.604	0.0081	0.116	1
ABNORMAL_PULMONARY_INTERSTITIAL_MORPHOLOGY	0.3924	1.5447	0.0098	0.1539	1		NEGATIVE_REGULATION_OF_PEPTIDASE_ACTIVITY	0.4591	1.602	0.002	0.1161	1
SPARSE_BODY_HAIR	0.4566	1.5449	0.0139	0.154	1		DNA_DEALKYLATION	0.5672	1.6033	0.0103	0.1161	1
ABNORMALITY_OF_CARTILAGE_OF_EXTERNAL_EAR	0.7057	1.5443	0.0158	0.1541	1		POSITIVE_REGULATION_OF_INTERFERON_GAMMA_PRODUCTION	0.687	1.6031	0.012	0.1162	1
ACUTE_LYMPHOBLASTIC_LEUKEMIA	0.5048	1.5439	0.0336	0.1543	1		ACTIVATION_OF_INNATE_IMMUNE_RESPONSE	0.4915	1.6024	0.0218	0.1163	1
PHARYNGITIS	0.686	1.5432	0.0253	0.1544	1		REGULATION_OF_LEUKOCYTE_CHEMOTAXIS	0.552	1.602	0.0041	0.1164	1
MACROTIA	0.3653	1.5434	0.0076	0.1546	1		MODULATION_BY_SYMBIONT_OF_ENTRY_INTO_HOST	0.5789	1.6028	0.0144	0.1164	1
IRIDOCYCLITIS	0.7846	1.5409	0.0103	0.1575	1		T_CELL_MIGRATION	0.6583	1.6021	0.01	0.1165	1
APLASIA_HYPOPLASIA_OF_THE_DISTAL_PHALANX_OF_THE_THUMB	0.6828	1.5405	0.0448	0.1577	1		REGULATION_OF_MAPK_CASCADE	0.4191	1.6024	0.0042	0.1165	1
MENINGOCELE	0.4335	1.5399	0.0159	0.1583	1		RESPONSE_TO_OXYGEN_CONTAINING_COMPOUND	0.3499	1.6014	0	0.1167	1
PRECOCIOUS_ATHEROSCLEROSIS	0.7172	1.5374	0.0385	0.1589	1		REGULATION_OF_IMMUNE_EFFECTOR_PROCESS	0.5937	1.7557	0	0.1167	0.949
ABNORMAL_JOINT_MORPHOLOGY	0.315	1.5358	0	0.1591	1		CD8_POSITIVE_ALPHA_BETA_T_CELL_ACTIVATION	0.7506	1.6004	0.0081	0.1174	1
ECCHYMOSIS	0.5157	1.5361	0.0139	0.1591	1		INTERLEUKIN_21_MEDIATED_SIGNALING_PATHWAY	0.8274	1.6006	0	0.1174	1
INTESTINAL_HYPOPLASIA	0.582	1.5376	0.0304	0.1591	1		REGULATION_OF_CELL_ACTIVATION	0.5903	1.7559	0	0.1177	0.949
HYDROPS_FETALIS	0.4463	1.5365	0.0294	0.1592	1		SKIN_DEVELOPMENT	0.4269	1.5999	0	0.1178	1
UPPER_EYELID_COLOBOMA	0.8143	1.5362	0.0141	0.1593	1		NEGATIVE_REGULATION_OF_CELL_DEATH	0.3768	1.5993	0.0041	0.1179	1
RETINAL_VASCULAR_TORTUOSITY	0.4154	1.5369	0.0462	0.1593	1		INTERLEUKIN_27_MEDIATED_SIGNALING_PATHWAY	0.7018	1.5994	0.0233	0.118	1
RECURRENT_INFECTION_OF_THE_GASTROINTESTINAL_TRACT	0.5651	1.5386	0.0483	0.1593	1		REGULATION_OF_ANTIGEN_RECEPTOR_MEDIATED_SIGNALING_PATHWAY	0.7164	1.5994	0.01	0.1182	1
HOARSE_VOICE	0.4413	1.539	0.0172	0.1593	1		CHROMOSOME_CONDENSATION	0.5423	1.5988	0.0283	0.1183	1
AORTIC_ANEURYSM	0.4207	1.5352	0.0236	0.1594	1		CELLULAR_RESPONSE_TO_ANTIBIOTIC	0.8156	1.5981	0.006	0.1188	1
LOWER_EYELID_COLOBOMA	0.6807	1.5355	0.038	0.1594	1		REGULATION_OF_ENDODEOXYRIBONUCLEASE_ACTIVITY	0.8672	1.756	0	0.1191	0.949
ERYTHROID_HYPOPLASIA	0.6256	1.5376	0.0427	0.1594	1		REGULATION_OF_LYMPHOCYTE_ACTIVATION	0.614	1.7569	0	0.1192	0.948
GASTROINTESTINAL_EOSINOPHILIA	0.703	1.5349	0.0483	0.1595	1		NEGATIVE_REGULATION_OF_CELL_CELL_ADHESION	0.4706	1.5975	0.0041	0.1194	1
HYPERLORDOSIS	0.3456	1.5365	0.0078	0.1595	1		ADAPTIVE_IMMUNE_RESPONSE_BASED_ON_SOMATIC_RECOMBINATION_OF_IMMUNE_RECEPTORS_BUILT_FROM_IMMUNOGLOBULIN_SUPERFAMILY_DOMAINS	0.6414	1.7578	0	0.1194	0.947
HYPERMELANOTIC_MACULE	0.4475	1.5376	0.0224	0.1596	1		POSITIVE_REGULATION_OF_I_KAPPAB_KINASE_NF_KAPPAB_SIGNALING	0.4967	1.5969	0.0142	0.1196	1
OSTEOCHONDROSIS	0.5811	1.5386	0.0397	0.1596	1		ENDODERMAL_CELL_DIFFERENTIATION	0.6342	1.5966	0.0236	0.1198	1
TELANGIECTASIA	0.4059	1.5378	0.0175	0.1597	1		POSITIVE_REGULATION_OF_CHEMOKINE_PRODUCTION	0.6083	1.597	0.0021	0.1198	1
SEVERE_INFECTION	0.7682	1.5342	0.0164	0.1598	1		REGULATION_OF_CELL_DEATH	0.3736	1.5961	0.0041	0.1203	1
ABNORMAL_LARYNX_MORPHOLOGY	0.4491	1.538	0.0096	0.1598	1		CELLULAR_RESPONSE_TO_IRON_ION	0.7077	1.7579	0.004	0.1207	0.946
MALAR_RASH	0.746	1.5344	0.0324	0.1599	1		POSITIVE_REGULATION_OF_INTERLEUKIN_8_PRODUCTION	0.6124	1.5953	0.0063	0.1208	1
OVERFRIENDLINESS	0.5262	1.5331	0.0497	0.1602	1		POSITIVE_REGULATION_OF_SMOOTHENED_SIGNALING_PATHWAY	0.4937	1.5953	0.0259	0.121	1
JOINT_CONTRACTURE_OF_THE_HAND	0.3549	1.5333	0.002	0.1602	1		POSITIVE_REGULATION_OF_KILLING_OF_CELLS_OF_OTHER_ORGANISM	0.7285	1.5945	0.0227	0.1214	1
GLOSSOPTOSIS	0.5485	1.5337	0.0289	0.1602	1		POSITIVE_REGULATION_OF_MEMBRANE_PERMEABILITY	0.4206	1.5946	0.0103	0.1215	1
GASTROINTESTINAL_HEMORRHAGE	0.4481	1.5334	0.0237	0.1603	1		INTERLEUKIN_17_PRODUCTION	0.5606	1.5925	0.008	0.1218	1
SUBACUTE_PROGRESSIVE_VIRAL_HEPATITIS	0.6819	1.5325	0.0338	0.1606	1		FIBROBLAST_PROLIFERATION	0.4397	1.5926	0.0123	0.1218	1
INCREASED_BLOOD_UREA_NITROGEN	0.7355	1.5319	0.0365	0.1612	1		POSITIVE_REGULATION_OF_NATURAL_KILLER_CELL_MEDIATED_IMMUNITY	0.7039	1.5928	0.0161	0.1218	1
SOUND_SENSITIVITY	0.4502	1.5289	0.046	0.1619	1		INTRINSIC_APOPTOTIC_SIGNALING_PATHWAY	0.407	1.5936	0.0081	0.1218	1
ABNORMAL_SERUM_INTERLEUKIN_LEVEL	0.656	1.5312	0.0293	0.1619	1		POSITIVE_REGULATION_OF_NEUTROPHIL_MIGRATION	0.734	1.5938	0	0.1218	1
ARTERIAL_RUPTURE	0.8936	1.5291	0.0038	0.162	1		PRODUCTION_OF_MOLECULAR_MEDIATOR_INVOLVED_IN_INFLAMMATORY_RESPONSE	0.5367	1.5939	0.0063	0.1219	1
ATLANTOAXIAL_ABNORMALITY	0.8006	1.5291	0.0097	0.1623	1		RESPONSE_TO_BIOTIC_STIMULUS	0.526	1.7699	0	0.1219	0.933
KERATITIS	0.4375	1.5291	0.0163	0.1626	1		POSITIVE_REGULATION_OF_PEPTIDASE_ACTIVITY	0.4293	1.5929	0.0083	0.122	1
ABNORMAL_SPUTUM	0.5067	1.5293	0.0138	0.1627	1		NEGATIVE_REGULATION_OF_IMMUNE_RESPONSE	0.558	1.5931	0.0222	0.122	1
LIMITED_ELBOW_EXTENSION	0.5018	1.5295	0.0361	0.1627	1		TYPE_I_INTERFERON_PRODUCTION	0.5425	1.758	0.002	0.122	0.945
OLIGURIA	0.7759	1.5296	0.0269	0.1629	1		MYELOID_CELL_DEVELOPMENT	0.5465	1.592	0.0142	0.1221	1
ABNORMAL_FORM_OF_THE_VERTEBRAL_BODIES	0.3645	1.5303	0.0095	0.1629	1		POSITIVE_REGULATION_OF_T_HELPER_2_CELL_DIFFERENTIATION	0.7255	1.5929	0.0215	0.1222	1
PANNICULITIS	0.7682	1.5298	0.0155	0.163	1		REGULATION_OF_NATURAL_KILLER_CELL_MEDIATED_IMMUNITY	0.6379	1.5932	0.0122	0.1222	1
ABNORMAL_CEREBRAL_VEIN_MORPHOLOGY	0.7538	1.53	0.0196	0.163	1		REGULATION_OF_MULTI_ORGANISM_PROCESS	0.6555	1.7635	0	0.1229	0.938
ADDUCTED_THUMB	0.4101	1.5279	0.016	0.1631	1		PROTEIN_AUTOPHOSPHORYLATION	0.3956	1.5902	0.0079	0.1233	1
PENOSCROTAL_HYPOSPADIAS	0.7289	1.527	0.0284	0.1633	1		POSITIVE_REGULATION_OF_CYTOKINE_PRODUCTION_INVOLVED_IN_IMMUNE_RESPONSE	0.6019	1.5904	0.0122	0.1233	1
JOINT_HYPERMOBILITY	0.3851	1.527	0.0179	0.1636	1		LEUKOCYTE_ADHESION_TO_VASCULAR_ENDOTHELIAL_CELL	0.7592	1.7702	0	0.1233	0.932
ADENOCARCINOMA_OF_THE_INTESTINES	0.4729	1.527	0.0403	0.1639	1		EXTERNAL_ENCAPSULATING_STRUCTURE_ORGANIZATION	0.5353	1.5905	0.0062	0.1234	1
APLASIA_HYPOPLASIA_OF_THE_4TH_METACARPAL	0.6006	1.5261	0.0506	0.1642	1		DETECTION_OF_BIOTIC_STIMULUS	0.6793	1.5909	0.0062	0.1234	1
ABNORMALITY_OF_FLUID_REGULATION	0.3458	1.5257	0	0.1645	1		POSITIVE_REGULATION_OF_CARDIOCYTE_DIFFERENTIATION	0.6525	1.5906	0.0199	0.1235	1
ABNORMAL_PAROTID_GLAND_MORPHOLOGY	0.6618	1.5252	0.0407	0.1649	1		LEUKOTRIENE_BIOSYNTHETIC_PROCESS	0.8658	1.7581	0.0021	0.1235	0.945
ABNORMAL_HEART_VALVE_MORPHOLOGY	0.4053	1.524	0.0137	0.1662	1		LYMPHOCYTE_COSTIMULATION	0.6156	1.5897	0.0183	0.1238	1
BONE_CYST	0.519	1.5242	0.0413	0.1662	1		POSITIVE_REGULATION_OF_CELL_CYCLE_ARREST	0.4092	1.5894	0.006	0.124	1
GASTROINTESTINAL_OBSTRUCTION	0.4659	1.5224	0.0141	0.1672	1		REGULATION_OF_ISOMERASE_ACTIVITY	0.8805	1.5887	0	0.1242	1
APLASIA_HYPOPLASIA_OF_THE_EARLOBES	0.4508	1.523	0.0444	0.1673	1		LEUKOCYTE_CHEMOTAXIS	0.5902	1.5891	0.0062	0.1242	1
SQUAMOUS_CELL_CARCINOMA_OF_THE_SKIN	0.5751	1.5224	0.043	0.1674	1		REGULATION_OF_LEUKOCYTE_PROLIFERATION	0.6645	1.7637	0	0.1243	0.938
ABNORMAL_2ND_FINGER_MORPHOLOGY	0.5453	1.5227	0.0262	0.1674	1		T_CELL_ACTIVATION_INVOLVED_IN_IMMUNE_RESPONSE	0.6268	1.765	0	0.1243	0.937
HORSESHOE_KIDNEY	0.3731	1.521	0.0233	0.1682	1		MODULATION_OF_PROCESS_OF_OTHER_ORGANISM	0.4976	1.7675	0	0.1243	0.935
MYELOMENINGOCELE	0.5887	1.5211	0.0352	0.1685	1		MODULATION_BY_HOST_OF_VIRAL_PROCESS	0.6167	1.5888	0.0061	0.1244	1
BREECH_PRESENTATION	0.54	1.5212	0.0242	0.1686	1		POSITIVE_REGULATION_OF_CYTOKINE_PRODUCTION	0.5747	1.7706	0	0.1245	0.931
APLASIA_HYPOPLASIA_OF_THE_RIBS	0.3676	1.5202	0.012	0.1691	1		FC_RECEPTOR_MEDIATED_STIMULATORY_SIGNALING_PATHWAY	0.533	1.5882	0.0298	0.1247	1
HYPERSPLENISM	0.6922	1.5189	0.0325	0.1693	1		NEGATIVE_REGULATION_OF_GENE_SILENCING	0.5855	1.7583	0.0081	0.1248	0.945
ABNORMALITY_OF_THE_URETER	0.3231	1.519	0.0099	0.1695	1		PROSTANOID_BIOSYNTHETIC_PROCESS	0.6563	1.5873	0.0121	0.125	1
COMBINED_IMMUNODEFICIENCY	0.6397	1.5192	0.0351	0.1696	1		LEUKOCYTE_PROLIFERATION	0.6362	1.7602	0.002	0.125	0.942
BULL_S_EYE_MACULOPATHY	0.8168	1.5193	0.0353	0.1697	1		REGULATION_OF_DOUBLE_STRAND_BREAK_REPAIR	0.4747	1.7657	0.01	0.125	0.936
PULMONARY_HEMORRHAGE	0.5708	1.5196	0.0392	0.1697	1		NEGATIVE_REGULATION_OF_INFLAMMATORY_RESPONSE_TO_ANTIGENIC_STIMULUS	0.7644	1.5867	0.0158	0.1251	1
PROXIMAL_RADIO_ULNAR_SYNOSTOSIS	0.826	1.5182	0.0286	0.1701	1		ATRIAL_SEPTUM_MORPHOGENESIS	0.6553	1.5869	0.0238	0.1251	1
REDUNDANT_SKIN	0.4321	1.5171	0.0182	0.1704	1		LEUKOCYTE_CELL_CELL_ADHESION	0.6098	1.7611	0	0.1251	0.942
INCREASED_LACTATE_DEHYDROGENASE_LEVEL	0.507	1.5173	0.0407	0.1705	1		POSITIVE_REGULATION_OF_PROTEIN_SERINE_THREONINE_KINASE_ACTIVITY	0.4023	1.5854	0.002	0.1252	1
INCREASED_B_CELL_COUNT	0.788	1.5178	0.0206	0.1705	1		POSITIVE_REGULATION_OF_VIRAL_GENOME_REPLICATION	0.5087	1.5869	0.0307	0.1252	1
WRITER_S_CRAMP	0.5157	1.5167	0.0245	0.1707	1		POSITIVE_REGULATION_OF_T_CELL_MIGRATION	0.7484	1.5873	0.0082	0.1252	1
URETHRAL_STRICTURE	0.5893	1.5173	0.037	0.1708	1		ALPHA_BETA_T_CELL_PROLIFERATION	0.6816	1.5855	0.01	0.1253	1
ABNORMALITY_OF_IMMUNE_SERUM_PROTEIN_PHYSIOLOGY	0.6225	1.5151	0.028	0.1725	1		NEGATIVE_REGULATION_OF_T_CELL_RECEPTOR_SIGNALING_PATHWAY	0.6687	1.5862	0.0159	0.1253	1
RECURRENT_MYCOBACTERIAL_INFECTIONS	0.5316	1.5153	0.0258	0.1725	1		DEVELOPMENTAL_PIGMENTATION	0.4531	1.5874	0.0104	0.1253	1
B_CELL_LYMPHOMA	0.7524	1.5147	0.0142	0.1728	1		POSITIVE_REGULATION_OF_MOLECULAR_FUNCTION	0.3528	1.5852	0	0.1254	1
ABSENT_EYEBROW	0.4928	1.5144	0.05	0.1729	1		POSITIVE_REGULATION_OF_GENE_EXPRESSION	0.4566	1.7591	0	0.1254	0.944
CONGENITAL_MUSCULAR_TORTICOLLIS	0.8415	1.5138	0.0118	0.1735	1		RESPONSE_TO_X_RAY	0.5607	1.5856	0.0159	0.1255	1
ABNORMALITY_OF_THE_ISCHIUM	0.4978	1.5132	0.0501	0.1738	1		MAINTENANCE_OF_LOCATION	0.3912	1.5857	0	0.1255	1
PROTRACTED_DIARRHEA	0.6425	1.5134	0.0405	0.1738	1		SUBPALLIUM_DEVELOPMENT	0.6197	1.5859	0.024	0.1255	1
WIDOW_S_PEAK	0.5771	1.5127	0.0481	0.1743	1		HOMEOSTASIS_OF_NUMBER_OF_CELLS_WITHIN_A_TISSUE	0.5688	1.5863	0.0159	0.1255	1
ELEVATED_PROPORTION_OF_CD4_NEGATIVE_CD8_NEGATIVE_ALPHA_BETA_REGULATORY_T_CELLS	0.82	1.5117	0.0188	0.1753	1		NEGATIVE_REGULATION_OF_VIRAL_PROCESS	0.5739	1.5874	0.0314	0.1255	1
BILIARY_TRACT_NEOPLASM	0.6188	1.511	0.0611	0.176	1		B_CELL_HOMEOSTASIS	0.6775	1.5846	0.0258	0.1259	1
VENOUS_THROMBOSIS	0.4925	1.5091	0.0192	0.1763	1		B_CELL_APOPTOTIC_PROCESS	0.7075	1.7708	0	0.126	0.93
VERRUCAE	0.6872	1.5093	0.0273	0.1763	1		POSITIVE_REGULATION_OF_PRODUCTION_OF_MOLECULAR_MEDIATOR_OF_IMMUNE_RESPONSE	0.5431	1.5833	0.012	0.1273	1
BROAD_FACE	0.5826	1.51	0.0569	0.1763	1		POSITIVE_REGULATION_OF_GRANULOCYTE_MACROPHAGE_COLONY_STIMULATING_FACTOR_PRODUCTION	0.7825	1.5827	0.0079	0.1276	1
ABNORMAL_SCAPULA_MORPHOLOGY	0.3527	1.5087	0.0136	0.1764	1		POSITIVE_REGULATION_OF_NF_KAPPAB_TRANSCRIPTION_FACTOR_ACTIVITY	0.5246	1.7711	0.002	0.1276	0.928
DEEP_SET_NAILS	0.7493	1.5097	0.0423	0.1764	1		CHROMOSOME_SEPARATION	0.474	1.5829	0.0449	0.1277	1
ABNORMAL_VERTEBRAL_MORPHOLOGY	0.333	1.5105	0.0058	0.1764	1		MEMBRANE_RAFT_ORGANIZATION	0.7097	1.5824	0.0188	0.1278	1
NORMOCHROMIC_ANEMIA	0.5058	1.5088	0.0734	0.1765	1		GLIOGENESIS	0.4594	1.772	0	0.1281	0.927
PROXIMAL_AMYOTROPHY	0.4597	1.51	0.0296	0.1766	1		NUCLEOTIDE_SALVAGE	0.6971	1.5812	0.0457	0.1289	1
ABNORMAL_SCALP_MORPHOLOGY	0.336	1.5093	0.0135	0.1767	1		REGULATION_OF_SUPEROXIDE_METABOLIC_PROCESS	0.5993	1.5813	0.0161	0.129	1
KYPHOSIS	0.3238	1.5101	0.0056	0.1768	1		PHAGOCYTOSIS_RECOGNITION	0.7482	1.5814	0.002	0.129	1
ABNORMALITY_OF_THE_TARSAL_BONES	0.3735	1.5072	0.0145	0.1777	1		CELLULAR_RESPONSE_TO_PROSTAGLANDIN_STIMULUS	0.6021	1.5805	0.0143	0.1293	1
RECURRENT_GRAM_NEGATIVE_BACTERIAL_INFECTIONS	0.7134	1.5065	0.0232	0.1778	1		POSITIVE_REGULATION_OF_AMYLOID_PRECURSOR_PROTEIN_CATABOLIC_PROCESS	0.6335	1.5802	0.0301	0.1295	1
ARTERIOVENOUS_FISTULA	0.7443	1.5067	0.0394	0.1778	1		ASTROCYTE_DEVELOPMENT	0.5701	1.5805	0.0125	0.1295	1
ABNORMAL_BREATH_SOUND	0.4381	1.5073	0.0262	0.1779	1		RESOLUTION_OF_MEIOTIC_RECOMBINATION_INTERMEDIATES	0.721	1.7722	0.004	0.1297	0.926
THROMBOCYTOSIS	0.4779	1.5075	0.0578	0.1779	1		REGULATION_OF_ANTIGEN_PROCESSING_AND_PRESENTATION	0.8183	1.579	0.0059	0.1298	1
ABNORMAL_PELVIS_BONE_OSSIFICATION	0.7172	1.5067	0.0402	0.1781	1		POSITIVE_REGULATION_OF_CD4_POSITIVE_ALPHA_BETA_T_CELL_DIFFERENTIATION	0.6442	1.5791	0.0122	0.1299	1
HYPOPLASTIC_FRONTAL_SINUSES	0.737	1.5058	0.0258	0.1786	1		POSITIVE_REGULATION_OF_FIBROBLAST_APOPTOTIC_PROCESS	0.8391	1.5791	0.0099	0.13	1
ABNORMAL_FEMORAL_NECK_HEAD_MORPHOLOGY	0.4085	1.5052	0.0179	0.1789	1		DNA_MODIFICATION	0.3778	1.5794	0.0041	0.13	1
DARK_URINE	0.7411	1.5053	0.0492	0.179	1		REGULATION_OF_PEPTIDYL_TYROSINE_PHOSPHORYLATION	0.4261	1.5795	0	0.13	1
ABSENT_NIPPLE	0.6719	1.5047	0.0336	0.1793	1		NEGATIVE_REGULATION_BY_HOST_OF_VIRAL_TRANSCRIPTION	0.6563	1.5796	0.0264	0.13	1
RECURRENT_URINARY_TRACT_INFECTIONS	0.3533	1.5018	0	0.1808	1		REGULATION_OF_TYPE_2_IMMUNE_RESPONSE	0.6617	1.5784	0.0061	0.1301	1
ERYTHRODERMA	0.5468	1.5032	0.0556	0.1809	1		CELLULAR_RESPONSE_TO_CARBOHYDRATE_STIMULUS	0.3639	1.5784	0.0021	0.1303	1
ABNORMAL_CORPUS_STRIATUM_MORPHOLOGY	0.4885	1.5019	0.0236	0.181	1		REGULATION_OF_T_CELL_MEDIATED_CYTOTOXICITY	0.6542	1.5779	0.0203	0.1306	1
FUNCTIONAL_ABNORMALITY_OF_THE_GASTROINTESTINAL_TRACT	0.3237	1.5025	0	0.1811	1		CELLULAR_RESPONSE_TO_VITAMIN	0.6257	1.5775	0.0158	0.1309	1
BAND_KERATOPATHY	0.6714	1.5026	0.0497	0.1811	1		REGULATION_OF_RESPONSE_TO_CYTOKINE_STIMULUS	0.567	1.7741	0.002	0.1309	0.92
ABNORMAL_ORAL_FRENULUM_MORPHOLOGY	0.4849	1.5032	0.0275	0.1812	1		POSITIVE_REGULATION_OF_IMMUNE_SYSTEM_PROCESS	0.5763	1.7819	0	0.1309	0.901
MYOCARDIAL_INFARCTION	0.4394	1.5019	0.0202	0.1813	1		SYNAPSE_PRUNING	0.9173	1.5769	0.002	0.1313	1
DYSESTHESIA	0.5969	1.5027	0.0636	0.1813	1		NEURAL_CREST_CELL_MIGRATION_INVOLVED_IN_AUTONOMIC_NERVOUS_SYSTEM_DEVELOPMENT	0.7625	1.577	0.012	0.1314	1
ABNORMALITY_OF_THE_GASTRIC_MUCOSA	0.5162	1.5012	0.0487	0.1814	1		REGULATION_OF_VIRAL_GENOME_REPLICATION	0.6762	1.7724	0	0.1315	0.925
SLENDER_FINGER	0.4379	1.5021	0.0385	0.1814	1		REGULATION_OF_JUN_KINASE_ACTIVITY	0.4593	1.7828	0.002	0.1319	0.9
ABNORMALITY_OF_THE_SYNOVIA	0.3456	1.4981	0.0039	0.182	1		NEGATIVE_REGULATION_OF_ANION_TRANSMEMBRANE_TRANSPORT	0.5325	1.5757	0.0168	0.1321	1
ABNORMAL_NEURAL_TUBE_MORPHOLOGY	0.3231	1.4985	0.004	0.182	1		CITRULLINE_BIOSYNTHETIC_PROCESS	0.7841	1.5761	0.0259	0.1321	1
BROAD_DISTAL_PHALANX_OF_FINGER	0.5171	1.4977	0.0664	0.1821	1		STEM_CELL_DIFFERENTIATION	0.3844	1.5758	0.0122	0.1323	1
MUCOSAL_TELANGIECTASIAE	0.4956	1.499	0.0468	0.1821	1		EPITHELIAL_CELL_PROLIFERATION_INVOLVED_IN_LUNG_MORPHOGENESIS	0.6952	1.5752	0.0264	0.1325	1
ABNORMALITY_OF_THE_PERIORBITAL_REGION	0.3555	1.4982	0.0157	0.1822	1		INNATE_IMMUNE_RESPONSE_ACTIVATING_SIGNAL_TRANSDUCTION	0.4734	1.5749	0.0278	0.1327	1
NEOPLASM_OF_THE_LARGE_INTESTINE	0.4176	1.4985	0.0356	0.1822	1		DEVELOPMENTAL_MATURATION	0.408	1.5745	0	0.1328	1
PANCREATITIS	0.4283	1.4991	0.0249	0.1823	1		HEPARIN_METABOLIC_PROCESS	0.6989	1.7742	0.004	0.1329	0.919
ABNORMAL_SCLERA_MORPHOLOGY	0.4472	1.4986	0.0152	0.1824	1		REGULATION_OF_PROTEIN_SERINE_THREONINE_KINASE_ACTIVITY	0.3893	1.5746	0.0082	0.133	1
ABNORMAL_DELAYED_HYPERSENSITIVITY_SKIN_TEST	0.6465	1.4992	0.0626	0.1826	1		REGULATION_OF_PROGRAMMED_NECROTIC_CELL_DEATH	0.5189	1.5713	0.0275	0.1334	1
ABNORMAL_VASCULAR_PHYSIOLOGY	0.4045	1.4992	0.0097	0.1827	1		GLAND_MORPHOGENESIS	0.4743	1.5716	0.0122	0.1334	1
AGAMMAGLOBULINEMIA	0.7256	1.497	0.0329	0.1828	1		NEGATIVE_REGULATION_OF_PROTEOLYSIS	0.4043	1.5723	0.002	0.1334	1
ABNORMALITY_OF_THE_FIRST_METATARSAL_BONE	0.6427	1.4994	0.0449	0.1828	1		RIBONUCLEOSIDE_MONOPHOSPHATE_BIOSYNTHETIC_PROCESS	0.4925	1.5726	0.0375	0.1334	1
CAUDATE_ATROPHY	0.6811	1.4996	0.044	0.1829	1		ANTIGEN_PROCESSING_AND_PRESENTATION_OF_ENDOGENOUS_ANTIGEN	0.6516	1.5733	0.0223	0.1334	1
PREMATURE_RUPTURE_OF_MEMBRANES	0.7077	1.4997	0.0394	0.1831	1		POSITIVE_REGULATION_OF_MITOCHONDRION_ORGANIZATION	0.401	1.5735	0.0042	0.1334	1
ABNORMAL_WAIST_TO_HIP_RATIO	0.474	1.4998	0.0373	0.1831	1		GRANULOCYTE_MIGRATION	0.6183	1.574	0.0083	0.1334	1
RETINOPATHY	0.3712	1.496	0.0135	0.1839	1		POSITIVE_REGULATION_OF_PHAGOCYTOSIS	0.7209	1.7764	0	0.1334	0.913
ABNORMALITY_OF_FACIAL_ADIPOSE_TISSUE	0.6118	1.4955	0.0674	0.1844	1		BIOLOGICAL_PROCESS_INVOLVED_IN_SYMBIOTIC_INTERACTION	0.3913	1.5714	0.0081	0.1335	1
CONFUSION	0.4112	1.4951	0.0273	0.1847	1		RESPONSE_TO_INTERLEUKIN_18	0.8003	1.5717	0.0081	0.1335	1
PORPHYRINURIA	0.6784	1.4948	0.0702	0.1849	1		GRANULOCYTE_CHEMOTAXIS	0.6389	1.5723	0.0124	0.1335	1
ABNORMAL_CELL_PROLIFERATION	0.6967	1.4945	0.0408	0.185	1		RESPONSE_TO_LIPID	0.3864	1.5736	0.0021	0.1335	1
HEMOPHAGOCYTOSIS	0.7018	1.493	0.0317	0.1866	1		MITOTIC_CHROMOSOME_CONDENSATION	0.5913	1.5737	0.0615	0.1335	1
ABNORMAL_DURA_MATER_MORPHOLOGY	0.5166	1.4931	0.05	0.1867	1		PROTEIN_MATURATION	0.3774	1.5702	0	0.1336	1
PARAKERATOSIS	0.4614	1.4917	0.0331	0.1872	1		NEGATIVE_REGULATION_OF_LEUKOCYTE_MEDIATED_CYTOTOXICITY	0.7086	1.5726	0.0205	0.1336	1
ACUTE_KIDNEY_INJURY	0.5238	1.4919	0.0284	0.1872	1		REGULATION_OF_PLATELET_AGGREGATION	0.6208	1.5727	0.012	0.1336	1
DYSPAREUNIA	0.496	1.4919	0.039	0.1875	1		NUCLEOTIDE_BINDING_OLIGOMERIZATION_DOMAIN_CONTAINING_2_SIGNALING_PATHWAY	0.7804	1.5704	0.0166	0.1337	1
ACROCYANOSIS	0.6354	1.4921	0.0598	0.1877	1		SYMPATHETIC_NERVOUS_SYSTEM_DEVELOPMENT	0.5682	1.571	0.0305	0.1337	1
SYRINGOMYELIA	0.4936	1.4905	0.0634	0.1884	1		REGULATION_OF_MACROPHAGE_ACTIVATION	0.6008	1.5717	0.008	0.1337	1
CUTANEOUS_ABSCESS	0.6165	1.4908	0.0463	0.1884	1		NEGATIVE_REGULATION_OF_JUN_KINASE_ACTIVITY	0.6004	1.5718	0.0248	0.1337	1
VASCULAR_CALCIFICATION	0.4788	1.4897	0.0288	0.1891	1		SECRETION	0.3625	1.5728	0	0.1337	1
ROUND_FACE	0.4192	1.4897	0.0543	0.1894	1		CELLULAR_RESPONSE_TO_LEPTIN_STIMULUS	0.6249	1.5704	0.0294	0.1338	1
MILIA	0.5749	1.4889	0.0327	0.1896	1		NEGATIVE_REGULATION_OF_INTERFERON_BETA_PRODUCTION	0.7401	1.7848	0.002	0.1338	0.897
HEMIPLEGIA	0.6476	1.489	0.0459	0.1898	1		CELL_CHEMOTAXIS	0.5572	1.5697	0.0104	0.1339	1
ABNORMALITY_OF_SKULL_OSSIFICATION	0.4493	1.4882	0.0651	0.1904	1		REGULATION_OF_COLLAGEN_METABOLIC_PROCESS	0.5061	1.5698	0.0105	0.1339	1
JOINT_SWELLING	0.5141	1.4869	0.0292	0.1905	1		CENTRAL_NERVOUS_SYSTEM_MATURATION	0.7572	1.5705	0.024	0.1339	1
ABNORMALITY_OF_FACIAL_SKELETON	0.3283	1.487	0.0019	0.1906	1		CRANIAL_SKELETAL_SYSTEM_DEVELOPMENT	0.4739	1.5728	0.0263	0.1339	1
NEPHRITIS	0.5076	1.4874	0.0229	0.1907	1		SUPRAMOLECULAR_FIBER_ORGANIZATION	0.3914	1.5706	0.0105	0.134	1
ABNORMAL_RECTUM_MORPHOLOGY	0.4607	1.4875	0.0273	0.1907	1		POSITIVE_REGULATION_OF_PODOSOME_ASSEMBLY	0.6785	1.5654	0.0259	0.1341	1
PELVIC_KIDNEY	0.4636	1.487	0.0424	0.1909	1		AXONOGENESIS_INVOLVED_IN_INNERVATION	0.8057	1.5655	0.0121	0.1341	1
MULTIPLE_ROWS_OF_EYELASHES	0.7461	1.4876	0.0347	0.191	1		CELL_RECOGNITION	0.5343	1.5657	0.0042	0.1341	1
BRUISING_SUSCEPTIBILITY	0.4669	1.4861	0.0199	0.1914	1		POSITIVE_REGULATION_OF_INFLAMMATORY_RESPONSE	0.5614	1.5693	0.0142	0.1341	1
AVASCULAR_NECROSIS	0.4474	1.4855	0.0292	0.192	1		REGULATION_OF_OSTEOCLAST_DIFFERENTIATION	0.5108	1.5657	0.0144	0.1342	1
ARTHROPATHY	0.4694	1.4853	0.0293	0.1921	1		INTERFERON_GAMMA_PRODUCTION	0.6287	1.5659	0.0121	0.1342	1
ABNORMAL_MORPHOLOGY_OF_THE_MUSCULATURE_OF_THE_NECK	0.3838	1.4843	0.0174	0.1933	1		POSITIVE_REGULATION_OF_ACTIN_FILAMENT_POLYMERIZATION	0.469	1.5649	0.0062	0.1343	1
ABNORMAL_AORTIC_MORPHOLOGY	0.3603	1.4833	0.026	0.1934	1		RESPONSE_TO_ACTIVITY	0.4441	1.5659	0.0162	0.1343	1
RECURRENT_STAPHYLOCOCCAL_INFECTIONS	0.6464	1.4831	0.0273	0.1935	1		TISSUE_HOMEOSTASIS	0.4061	1.565	0	0.1344	1
ANTERIOR_PITUITARY_AGENESIS	0.7089	1.4835	0.0282	0.1935	1		REGULATION_OF_B_CELL_MEDIATED_IMMUNITY	0.5939	1.566	0.0201	0.1344	1
MICROANGIOPATHIC_HEMOLYTIC_ANEMIA	0.8299	1.4837	0.0209	0.1936	1		CELL_CYCLE_CHECKPOINT	0.3974	1.569	0.0102	0.1344	1
ABNORMALITY_OF_THE_UTERINE_CERVIX	0.7881	1.4838	0.0265	0.1936	1		PROTEIN_TRIMERIZATION	0.8109	1.7828	0.0021	0.1344	0.9
HYPERHIDROSIS	0.3384	1.4824	0.0235	0.1942	1		NEGATIVE_REGULATION_OF_SIGNAL_TRANSDUCTION_BY_P53_CLASS_MEDIATOR	0.5503	1.5642	0.042	0.1345	1
DEVIATION_OF_THE_2ND_FINGER	0.5736	1.4817	0.0541	0.1947	1		REGULATION_OF_HOMOTYPIC_CELL_CELL_ADHESION	0.6231	1.5687	0.0161	0.1345	1
NARROW_NASAL_RIDGE	0.724	1.4819	0.0381	0.1948	1		MEMBRANE_PROTEIN_ECTODOMAIN_PROTEOLYSIS	0.5981	1.7745	0	0.1345	0.919
THORACOLUMBAR_KYPHOSCOLIOSIS	0.7912	1.4812	0.0305	0.1951	1		POSITIVE_REGULATION_OF_ALPHA_BETA_T_CELL_DIFFERENTIATION	0.588	1.564	0.0181	0.1346	1
SEVERE_VIRAL_INFECTION	0.7105	1.4806	0.0374	0.1958	1		CELLULAR_RESPONSE_TO_MECHANICAL_STIMULUS	0.5034	1.5643	0.0222	0.1346	1
HEMIPARESIS	0.4762	1.4793	0.0217	0.1975	1		NEGATIVE_REGULATION_OF_PROTEIN_LOCALIZATION_TO_MEMBRANE	0.4969	1.5644	0.0394	0.1346	1
LARGE_FORAMEN_MAGNUM	0.7128	1.4786	0.0402	0.1983	1		VENTRICULAR_CARDIAC_MUSCLE_CELL_DIFFERENTIATION	0.6936	1.5645	0.027	0.1346	1
PERSISTENCE_OF_HEMOGLOBIN_F	0.5818	1.4765	0.0559	0.2003	1		FC_EPSILON_RECEPTOR_SIGNALING_PATHWAY	0.4626	1.566	0.0139	0.1346	1
ABNORMALITY_OF_BLOOD_CIRCULATION	0.3655	1.4769	0.0157	0.2003	1		CHROMOSOME_ORGANIZATION_INVOLVED_IN_MEIOTIC_CELL_CYCLE	0.4562	1.5661	0.0231	0.1346	1
HEMIPLEGIA_HEMIPARESIS	0.3924	1.475	0.0269	0.2004	1		DENDRITIC_CELL_MIGRATION	0.793	1.567	0.004	0.1346	1
RECTAL_PROLAPSE	0.4984	1.4771	0.0619	0.2004	1		B_CELL_RECEPTOR_SIGNALING_PATHWAY	0.7514	1.5662	0.0158	0.1347	1
LOWER_EXTREMITY_JOINT_DISLOCATION	0.3397	1.4747	0.0135	0.2005	1		REGULATION_OF_ALPHA_BETA_T_CELL_DIFFERENTIATION	0.5576	1.5672	0.0198	0.1347	1
URINARY_RETENTION	0.505	1.476	0.0567	0.2005	1		FC_RECEPTOR_SIGNALING_PATHWAY	0.4694	1.5683	0.0259	0.1347	1
NEOPLASM_OF_THE_COLON	0.4243	1.4766	0.0413	0.2005	1		NEGATIVE_REGULATION_OF_HUMORAL_IMMUNE_RESPONSE	0.7863	1.5663	0.0202	0.1348	1
ABNORMALITY_OF_CRANIAL_SUTURES	0.3351	1.4751	0.016	0.2006	1		REGULATION_OF_NEUTROPHIL_MIGRATION	0.6382	1.5666	0.0123	0.1348	1
THICK_VERMILION_BORDER	0.3396	1.4752	0.0137	0.2008	1		REGULATION_OF_EPITHELIAL_CELL_PROLIFERATION_INVOLVED_IN_LUNG_MORPHOGENESIS	0.765	1.5667	0.0207	0.1348	1
ANOREXIA	0.4153	1.476	0.0223	0.2008	1		INTERLEUKIN_6_PRODUCTION	0.5644	1.5672	0.0203	0.1348	1
PERSISTENCE_OF_PRIMARY_TEETH	0.606	1.4753	0.047	0.2009	1		POSITIVE_REGULATION_OF_INTERLEUKIN_10_PRODUCTION	0.6749	1.5676	0.0188	0.1348	1
DEFORMED_TARSAL_BONES	0.6878	1.4712	0.0241	0.2011	1		POSITIVE_REGULATION_OF_T_CELL_MEDIATED_CYTOTOXICITY	0.6455	1.5678	0.0285	0.1348	1
BUPHTHALMOS	0.5434	1.4754	0.0396	0.2011	1		COLLAGEN_BIOSYNTHETIC_PROCESS	0.5196	1.5683	0.0081	0.1348	1
ABNORMALITY_OF_PANCREAS_PHYSIOLOGY	0.37	1.4707	0.0155	0.2012	1		CELLULAR_DEFENSE_RESPONSE	0.6952	1.5636	0.012	0.1349	1
THORACOLUMBAR_KYPHOSIS	0.5974	1.4709	0.0405	0.2012	1		RESPONSE_TO_VITAMIN_E	0.5628	1.5673	0.0127	0.1349	1
SPARSE_SCALP_HAIR	0.3524	1.4694	0.047	0.2014	1		NEGATIVE_REGULATION_OF_B_CELL_ACTIVATION	0.7311	1.5676	0.0082	0.1349	1
UPPER_EXTREMITY_JOINT_DISLOCATION	0.4921	1.4704	0.0637	0.2014	1		MEMBRANE_INVAGINATION	0.6816	1.7857	0	0.1349	0.897
ENDOCARDIAL_FIBROSIS	0.625	1.4712	0.0667	0.2014	1		PURINE_NUCLEOTIDE_SALVAGE	0.7067	1.5663	0.0538	0.135	1
ABNORMAL_VASCULAR_MORPHOLOGY	0.3362	1.4738	0.0097	0.2015	1		TOLL_LIKE_RECEPTOR_3_SIGNALING_PATHWAY	0.7257	1.5679	0.0227	0.135	1
ABNORMALITY_OF_THE_PULMONARY_ARTERY	0.4582	1.4697	0.057	0.2016	1		LEUKOCYTE_APOPTOTIC_PROCESS	0.6508	1.7777	0	0.1353	0.909
SCALING_SKIN	0.4834	1.4712	0.0373	0.2016	1		REGULATION_OF_IMMUNE_SYSTEM_PROCESS	0.5492	1.7765	0	0.1357	0.913
NEONATAL_SHORT_LIMB_SHORT_STATURE	0.7683	1.4684	0.0157	0.2017	1		TROPHECTODERMAL_CELL_DIFFERENTIATION	0.5947	1.5624	0.0284	0.1359	1
THIN_SKIN	0.429	1.4686	0.0485	0.2017	1		REGULATION_OF_EXTRACELLULAR_MATRIX_ORGANIZATION	0.5688	1.5626	0.0105	0.1359	1
ABNORMAL_ARTERIAL_PHYSIOLOGY	0.461	1.4688	0.0257	0.2017	1		RESPONSE_TO_CHEMOKINE	0.6701	1.5626	0.0103	0.1361	1
ABNORMAL_CORNEAL_EPITHELIUM_MORPHOLOGY	0.3868	1.4694	0.0177	0.2017	1		REGULATION_OF_INFLAMMATORY_RESPONSE_TO_ANTIGENIC_STIMULUS	0.7386	1.5611	0.0081	0.1363	1
JUVENILE_RHEUMATOID_ARTHRITIS	0.7013	1.4698	0.0388	0.2017	1		RESPONSE_TO_INTERLEUKIN_7	0.5494	1.5612	0.0377	0.1364	1
STRIDOR	0.4814	1.4701	0.0359	0.2017	1		RETINA_VASCULATURE_MORPHOGENESIS_IN_CAMERA_TYPE_EYE	0.6782	1.5618	0.0254	0.1364	1
SEVERE_COMBINED_IMMUNODEFICIENCY	0.6537	1.4735	0.0519	0.2017	1		POSITIVE_REGULATION_OF_MYELOID_LEUKOCYTE_MEDIATED_IMMUNITY	0.7735	1.5613	0.008	0.1365	1
VERTEBRAL_COMPRESSION_FRACTURES	0.4869	1.4713	0.0538	0.2019	1		RESPIRATORY_BURST	0.748	1.5619	0.0143	0.1365	1
BONE_MARROW_HYPERCELLULARITY	0.5157	1.4714	0.046	0.2019	1		SIGNAL_TRANSDUCTION_BY_P53_CLASS_MEDIATOR	0.357	1.5599	0.0098	0.1366	1
AUTOIMMUNE_THROMBOCYTOPENIA	0.5783	1.4688	0.0487	0.202	1		REGULATION_OF_MITOTIC_NUCLEAR_DIVISION	0.393	1.5602	0.0271	0.1366	1
FEMORAL_BOWING	0.5358	1.4716	0.0465	0.202	1		RESPONSE_TO_INTERLEUKIN_12	0.4812	1.5607	0.0492	0.1366	1
ABNORMALITY_OF_SUBCUTANEOUS_FAT_TISSUE	0.472	1.4674	0.0557	0.2021	1		KERATAN_SULFATE_CATABOLIC_PROCESS	0.7274	1.56	0.0278	0.1367	1
APLASIA_HYPOPLASIA_OF_THE_EPIGLOTTIS	0.6133	1.4717	0.0755	0.2021	1		HEPARAN_SULFATE_PROTEOGLYCAN_BIOSYNTHETIC_PROCESS_POLYSACCHARIDE_CHAIN_BIOSYNTHETIC_PROCESS	0.6526	1.5603	0.0303	0.1367	1
CONTRACTURES_INVOLVING_THE_JOINTS_OF_THE_FEET	0.4058	1.4677	0.0325	0.2023	1		REGULATION_OF_CD4_POSITIVE_ALPHA_BETA_T_CELL_DIFFERENTIATION	0.6072	1.5605	0.0184	0.1367	1
ABNORMAL_SACRUM_MORPHOLOGY	0.3517	1.4675	0.0523	0.2024	1		REGULATION_OF_MEMBRANE_INVAGINATION	0.7182	1.5613	0.0196	0.1367	1
SPONDYLOLISTHESIS	0.6385	1.4717	0.0472	0.2024	1		PLATELET_AGGREGATION	0.5482	1.5614	0.024	0.1367	1
FIBROSARCOMA	0.6282	1.4677	0.0585	0.2026	1		INTERLEUKIN_1_PRODUCTION	0.6033	1.5595	0.0124	0.1368	1
OTOSCLEROSIS	0.8643	1.4718	0.0153	0.2026	1		T_CELL_CYTOKINE_PRODUCTION	0.5893	1.5595	0.0162	0.1369	1
OPTIC_NERVE_COMPRESSION	0.6646	1.472	0.0595	0.2026	1		SOMATIC_DIVERSIFICATION_OF_IMMUNE_RECEPTORS	0.5056	1.5587	0.0461	0.1371	1
COXA_VALGA	0.4404	1.4721	0.0296	0.2027	1		POSITIVE_REGULATION_OF_LIPOPOLYSACCHARIDE_MEDIATED_SIGNALING_PATHWAY	0.8546	1.5589	0.002	0.1371	1
ABNORMAL_PLATELET_MORPHOLOGY	0.5498	1.4725	0.0744	0.2027	1		T_CELL_HOMEOSTASIS	0.5662	1.5584	0.0382	0.1372	1
FIBROADENOMA_OF_THE_BREAST	0.6189	1.4723	0.057	0.2028	1		RESPONSE_TO_SALT	0.5631	1.5589	0.046	0.1373	1
ABNORMAL_CORNEA_MORPHOLOGY	0.3224	1.4727	0.006	0.2028	1		RESPONSE_TO_DSRNA	0.5302	1.5584	0.0221	0.1374	1
ABNORMAL_EPIGLOTTIS_MORPHOLOGY	0.584	1.4661	0.0589	0.2035	1		BIOLOGICAL_PROCESS_INVOLVED_IN_INTERACTION_WITH_SYMBIONT	0.5135	1.7858	0	0.1374	0.897
OVOID_VERTEBRAL_BODIES	0.5367	1.4663	0.0545	0.2036	1		CELL_CELL_RECOGNITION	0.5289	1.558	0.0165	0.1376	1
ABNORMAL_PATELLA_MORPHOLOGY	0.3883	1.4653	0.0223	0.2042	1		NEGATIVE_REGULATION_OF_INTERLEUKIN_2_PRODUCTION	0.6311	1.5573	0.0162	0.1377	1
HYPOPLASTIC_ILIA	0.4598	1.4653	0.0294	0.2045	1		MITOTIC_G1_S_TRANSITION_CHECKPOINT	0.444	1.557	0.0155	0.1378	1
DELAYED_ERUPTION_OF_PRIMARY_TEETH	0.5148	1.4631	0.0557	0.2058	1		REGULATION_OF_PRODUCTION_OF_MOLECULAR_MEDIATOR_OF_IMMUNE_RESPONSE	0.5215	1.5573	0.0164	0.1378	1
GLAUCOMA	0.3197	1.4633	0.002	0.2059	1		REGULATION_OF_AMYLOID_BETA_CLEARANCE	0.5568	1.5576	0.02	0.1378	1
FLEXION_CONTRACTURE_OF_DIGIT	0.3374	1.4628	0.0139	0.206	1		BASE_EXCISION_REPAIR_GAP_FILLING	0.6281	1.5578	0.0513	0.1378	1
CLEFT_SOFT_PALATE	0.328	1.4634	0.0256	0.206	1		POSITIVE_REGULATION_BY_SYMBIONT_OF_ENTRY_INTO_HOST	0.7753	1.5574	0.0263	0.1379	1
MOLLUSCOID_PSEUDOTUMORS	0.9268	1.4638	0.0039	0.206	1		HEPATOCYTE_APOPTOTIC_PROCESS	0.6049	1.5564	0.0426	0.138	1
ORAL_LEUKOPLAKIA	0.5395	1.4635	0.073	0.2061	1		NUCLEOSIDE_TRIPHOSPHATE_CATABOLIC_PROCESS	0.6404	1.5566	0.0298	0.1381	1
ABNORMALITY_OF_THE_BLADDER	0.3123	1.4638	0.0099	0.2062	1		CALCIUM_MEDIATED_SIGNALING	0.478	1.5564	0.0083	0.1382	1
ABNORMALITY_ON_PULMONARY_FUNCTION_TESTING	0.378	1.4618	0.0218	0.2067	1		LUNG_EPITHELIUM_DEVELOPMENT	0.5288	1.7878	0.002	0.1388	0.895
ABNORMALITY_OF_HAIR_GROWTH	0.4638	1.4615	0.0587	0.2068	1		POSITIVE_REGULATION_OF_INTERLEUKIN_6_PRODUCTION	0.589	1.5553	0.0244	0.139	1
FAILURE_TO_THRIVE_IN_INFANCY	0.3896	1.4619	0.0383	0.2069	1		NEUTROPHIL_MIGRATION	0.6299	1.5549	0.0123	0.1391	1
RECURRENT_GASTROENTERITIS	0.6788	1.462	0.0681	0.2069	1		MOVEMENT_IN_HOST_ENVIRONMENT	0.4213	1.5551	0	0.1391	1
SUBCORTICAL_CEREBRAL_ATROPHY	0.4312	1.4603	0.088	0.2084	1		POSITIVE_REGULATION_OF_INTERLEUKIN_1_PRODUCTION	0.672	1.5554	0.0143	0.1392	1
ABNORMALITY_OF_THE_PHALANGES_OF_THE_HALLUX	0.5157	1.4597	0.0704	0.2085	1		RESPONSE_TO_INTERLEUKIN_3	0.7935	1.5546	0.0199	0.1394	1
ASTIGMATISM	0.37	1.4599	0.0381	0.2085	1		POSITIVE_REGULATION_OF_MYOBLAST_FUSION	0.7089	1.5542	0.0301	0.1398	1
DERMATOCHALASIS	0.8256	1.46	0.0292	0.2086	1		NEGATIVE_REGULATION_OF_PRODUCTION_OF_MIRNAS_INVOLVED_IN_GENE_SILENCING_BY_MIRNA	0.6846	1.7859	0.0042	0.14	0.897
ABNORMAL_MENINGEAL_MORPHOLOGY	0.3772	1.4582	0.0264	0.2101	1		T_CELL_LINEAGE_COMMITMENT	0.5866	1.5535	0.0441	0.1401	1
MALABSORPTION	0.3564	1.4582	0.0316	0.2103	1		POSITIVE_REGULATION_OF_GLYCOPROTEIN_METABOLIC_PROCESS	0.6456	1.5537	0.0147	0.1401	1
ABNORMALITY_OF_THE_ILIUM	0.4173	1.4584	0.0279	0.2103	1		AMYLOID_PRECURSOR_PROTEIN_METABOLIC_PROCESS	0.4347	1.5527	0.0271	0.1403	1
ABNORMALITY_OF_THE_4TH_METACARPAL	0.5555	1.4577	0.07	0.2105	1		POSITIVE_REGULATION_OF_T_HELPER_CELL_DIFFERENTIATION	0.6691	1.5537	0.0143	0.1403	1
RENAL_CELL_CARCINOMA	0.3974	1.4573	0.05	0.2108	1		REGULATION_OF_EPITHELIAL_CELL_DIFFERENTIATION_INVOLVED_IN_KIDNEY_DEVELOPMENT	0.6542	1.5528	0.0223	0.1404	1
ABNORMAL_ESOPHAGUS_MORPHOLOGY	0.3915	1.4571	0.037	0.2109	1		NEGATIVE_REGULATION_OF_IMMUNE_EFFECTOR_PROCESS	0.5049	1.5524	0.0284	0.1406	1
CHRONIC_HEPATITIS	0.68	1.4565	0.0663	0.2116	1		POSITIVE_THYMIC_T_CELL_SELECTION	0.838	1.5528	0.0101	0.1406	1
FOLLICULAR_HYPERPLASIA	0.68	1.4552	0.0513	0.2134	1		PHOSPHATIDYLGLYCEROL_METABOLIC_PROCESS	0.4805	1.553	0.037	0.1406	1
PREMATURE_LOSS_OF_PRIMARY_TEETH	0.65	1.4544	0.0705	0.214	1		PURINE_NUCLEOSIDE_MONOPHOSPHATE_BIOSYNTHETIC_PROCESS	0.5553	1.5513	0.0316	0.1411	1
HEREDITARY_NONPOLYPOSIS_COLORECTAL_CARCINOMA	0.4988	1.4544	0.0754	0.2143	1		RESPONSE_TO_KETONE	0.3923	1.5513	0.0102	0.1412	1
HEMOLYTIC_UREMIC_SYNDROME	0.6998	1.454	0.0603	0.2144	1		DNA_DEPENDENT_DNA_REPLICATION_MAINTENANCE_OF_FIDELITY	0.4976	1.5506	0.0406	0.1414	1
UTERINE_PROLAPSE	0.925	1.4538	0.004	0.2145	1		FIBROBLAST_ACTIVATION	0.6827	1.5514	0.0233	0.1414	1
ENLARGED_TONSILS	0.712	1.4533	0.053	0.2146	1		POSITIVE_REGULATION_OF_LEUKOCYTE_APOPTOTIC_PROCESS	0.6855	1.5507	0.0221	0.1415	1
UPPER_LIMB_ASYMMETRY	0.5286	1.4534	0.071	0.2148	1		REGULATION_OF_CD4_POSITIVE_ALPHA_BETA_T_CELL_ACTIVATION	0.5772	1.5509	0.0141	0.1415	1
PSORIASIFORM_DERMATITIS	0.5384	1.4527	0.0665	0.2151	1		BONE_MINERALIZATION_INVOLVED_IN_BONE_MATURATION	0.7995	1.5514	0.0164	0.1415	1
MOVEMENT_ABNORMALITY_OF_THE_TONGUE	0.6534	1.4516	0.0607	0.2164	1		RESPONSE_TO_MURAMYL_DIPEPTIDE	0.5733	1.5501	0.0382	0.1416	1
ABNORMALITY_OF_NEUTROPHIL_MORPHOLOGY	0.6414	1.4516	0.0573	0.2167	1		RESPONSE_TO_IRON_III_ION	0.7743	1.5503	0.0317	0.1416	1
APLASIA_HYPOPLASIA_INVOLVING_BONES_OF_THE_THORAX	0.3393	1.4511	0.0213	0.2168	1		B_CELL_DIFFERENTIATION	0.5662	1.5514	0.0278	0.1417	1
ABNORMALITIES_OF_PLACENTA_OR_UMBILICAL_CORD	0.431	1.4507	0.0218	0.2172	1		IMMUNE_RESPONSE_REGULATING_SIGNALING_PATHWAY	0.591	1.7879	0	0.1418	0.894
PHOTOPHOBIA	0.3337	1.4502	0.0296	0.2178	1		DEFENSE_RESPONSE_TO_OTHER_ORGANISM	0.5641	1.7956	0	0.1422	0.872
GENERALIZED_EDEMA	0.6057	1.4491	0.0428	0.2186	1		TAXIS	0.4627	1.5491	0.0103	0.1423	1
VERTEBRAL_HYPOPLASIA	0.4813	1.4483	0.0496	0.2187	1		OTIC_VESICLE_FORMATION	0.7291	1.5489	0.0298	0.1424	1
RHEUMATOID_FACTOR_POSITIVE	0.546	1.448	0.0353	0.2188	1		T_CELL_DIFFERENTIATION_IN_THYMUS	0.5418	1.5491	0.0284	0.1424	1
ABNORMAL_CRANIAL_NERVE_PHYSIOLOGY	0.3067	1.4488	0.0101	0.2188	1		POSITIVE_REGULATION_OF_LOCOMOTION	0.4476	1.5493	0.0103	0.1424	1
ABNORMAL_NUMBER_OF_ERYTHROID_PRECURSORS	0.4865	1.4494	0.0838	0.2188	1		MACROPINOCYTOSIS	0.8345	1.5494	0.0176	0.1424	1
PYODERMA_GANGRENOSUM	0.716	1.4483	0.0577	0.2189	1		POSITIVE_REGULATION_OF_PROTEIN_METABOLIC_PROCESS	0.3379	1.5485	0	0.1427	1
ABNORMALITY_OF_THE_MAXILLA	0.3916	1.4485	0.0472	0.2189	1		REGULATION_OF_STRESS_ACTIVATED_PROTEIN_KINASE_SIGNALING_CASCADE	0.4913	1.7903	0	0.1427	0.884
HYPEREXTENSIBILITY_OF_THE_FINGER_JOINTS	0.6263	1.4492	0.0536	0.2189	1		POSITIVE_REGULATION_OF_DEVELOPMENTAL_PROCESS	0.387	1.548	0	0.1431	1
PULP_STONES	0.8454	1.4473	0.0541	0.2196	1		VIRAL_GENOME_REPLICATION	0.5992	1.7935	0	0.1431	0.88
CUPPED_EAR	0.4501	1.4472	0.0641	0.2197	1		MICROGLIAL_CELL_ACTIVATION	0.7107	1.5477	0.0122	0.1432	1
CHRONIC_DIARRHEA	0.4158	1.4465	0.0531	0.2205	1		ENDONUCLEOLYTIC_CLEAVAGE_INVOLVED_IN_RRNA_PROCESSING	0.5301	1.5481	0.0558	0.1432	1
DECREASED_SPECIFIC_ANTIBODY_RESPONSE_TO_VACCINATION	0.7444	1.4455	0.0639	0.2211	1		ACUTE_INFLAMMATORY_RESPONSE	0.4872	1.5471	0.01	0.1438	1
PULMONARY_ARTERY_DILATATION	0.5494	1.4459	0.0661	0.2212	1		GLIAL_CELL_MIGRATION	0.5035	1.5471	0.0204	0.1439	1
UPPER_AIRWAY_OBSTRUCTION	0.5671	1.4456	0.0859	0.2213	1		RESPONSE_TO_INTERLEUKIN_2	0.6263	1.5456	0.0317	0.1441	1
ATELECTASIS	0.3908	1.4452	0.0467	0.2214	1		MYD88_INDEPENDENT_TOLL_LIKE_RECEPTOR_SIGNALING_PATHWAY	0.5875	1.5458	0.04	0.1441	1
DELAYED_CRANIAL_SUTURE_CLOSURE	0.3799	1.4449	0.0341	0.2216	1		ENAMEL_MINERALIZATION	0.646	1.5458	0.0266	0.1442	1
RECURRENT_STAPHYLOCOCCUS_AUREUS_INFECTIONS	0.6276	1.4443	0.0421	0.2218	1		INTRINSIC_APOPTOTIC_SIGNALING_PATHWAY_IN_RESPONSE_TO_DNA_DAMAGE	0.5413	1.7913	0.002	0.1442	0.884
ABNORMAL_SOFT_PALATE_MORPHOLOGY	0.3462	1.4444	0.037	0.2218	1		POSITIVE_REGULATION_OF_PROTEIN_KINASE_ACTIVITY	0.3791	1.5465	0.0081	0.1443	1
ORTHOKERATOSIS	0.8487	1.4446	0.026	0.2219	1		POSITIVE_REGULATION_OF_LYMPHOCYTE_CHEMOTAXIS	0.7354	1.5451	0.0244	0.1444	1
ASYMMETRY_OF_THE_THORAX	0.7178	1.4436	0.073	0.2225	1		PROTEIN_AUTOPROCESSING	0.5434	1.5459	0.0205	0.1444	1
SPINAL_DYSRAPHISM	0.3141	1.4431	0.0141	0.2231	1		NITRIC_OXIDE_SYNTHASE_BIOSYNTHETIC_PROCESS	0.6997	1.5463	0.0124	0.1444	1
IMPAIRED_ADP_INDUCED_PLATELET_AGGREGATION	0.6439	1.4423	0.0875	0.2237	1		REGULATION_OF_MYELOID_CELL_DIFFERENTIATION	0.433	1.5448	0.0205	0.1445	1
MEDULLOBLASTOMA	0.4766	1.4421	0.1116	0.2239	1		REGULATION_OF_CHEMOKINE_MEDIATED_SIGNALING_PATHWAY	0.7209	1.5452	0.0179	0.1445	1
NEUTROPENIA_IN_PRESENCE_OF_ANTI_NEUTROPIL_ANTIBODIES	0.5462	1.4424	0.066	0.2239	1		REACTIVE_NITROGEN_SPECIES_METABOLIC_PROCESS	0.502	1.546	0.0222	0.1445	1
RADIAL_BOWING	0.5524	1.4417	0.0868	0.2241	1		PROGRAMMED_CELL_DEATH_INVOLVED_IN_CELL_DEVELOPMENT	0.6276	1.5448	0.0279	0.1447	1
APLASIA_HYPOPLASIA_OF_THE_COLON	0.6368	1.441	0.0802	0.2249	1		UV_PROTECTION	0.5976	1.546	0.0467	0.1447	1
TIBIAL_BOWING	0.5094	1.4406	0.062	0.2251	1		RESPONSE_TO_VIRUS	0.5686	1.788	0	0.1447	0.894
CERVICAL_SPINE_INSTABILITY	0.7051	1.4406	0.0529	0.2253	1		NEGATIVE_REGULATION_OF_MONOCYTE_DIFFERENTIATION	0.7899	1.5441	0.0225	0.1448	1
ABNORMALITY_OF_NEUTROPHIL_PHYSIOLOGY	0.7296	1.4395	0.0601	0.2259	1		INTERLEUKIN_8_PRODUCTION	0.5438	1.5442	0.0248	0.1448	1
MISALIGNMENT_OF_TEETH	0.3708	1.4397	0.0575	0.2259	1		NEGATIVE_REGULATION_OF_NIK_NF_KAPPAB_SIGNALING	0.5821	1.5445	0.0182	0.1448	1
DEFECTIVE_T_CELL_PROLIFERATION	0.807	1.4393	0.055	0.226	1		EPITHELIAL_CELL_PROLIFERATION_INVOLVED_IN_PROSTATE_GLAND_DEVELOPMENT	0.7744	1.5442	0.03	0.145	1
CROHN_S_DISEASE	0.8697	1.4398	0.0099	0.226	1		POSITIVE_REGULATION_OF_COLD_INDUCED_THERMOGENESIS	0.4164	1.5426	0.0098	0.1452	1
ORAL_MUCOSAL_BLISTERS	0.6007	1.4387	0.0636	0.2267	1		MESENCHYMAL_STEM_CELL_DIFFERENTIATION	0.8411	1.543	0.0105	0.1452	1
CHRONIC_ORAL_CANDIDIASIS	0.6806	1.437	0.0825	0.2283	1		NEUTROPHIL_MEDIATED_KILLING_OF_SYMBIONT_CELL	0.7804	1.5436	0.0123	0.1452	1
CONVEX_NASAL_RIDGE	0.4923	1.4375	0.064	0.2284	1		PROTEIN_PHOSPHORYLATION	0.3483	1.5427	0.002	0.1453	1
ABNORMALITY_OF_THE_ANTIHELIX	0.4516	1.4371	0.0931	0.2285	1		CELLULAR_RESPONSE_TO_RETINOIC_ACID	0.4985	1.5428	0.0084	0.1453	1
INCREASED_NUCHAL_TRANSLUCENCY	0.4504	1.4372	0.11	0.2285	1		REGULATION_OF_CELL_MORPHOGENESIS	0.4028	1.5431	0.0081	0.1453	1
AORTIC_ROOT_ANEURYSM	0.4822	1.4363	0.0621	0.2291	1		NEGATIVE_REGULATION_OF_INTRACELLULAR_SIGNAL_TRANSDUCTION	0.3667	1.5431	0.0102	0.1454	1
GENERALIZED_AMYLOID_DEPOSITION	0.776	1.4357	0.0485	0.2296	1		REGULATION_OF_CHROMATIN_ASSEMBLY	0.6104	1.5422	0.0591	0.1455	1
ABNORMALITY_OF_THE_PULMONARY_VASCULATURE	0.4071	1.4358	0.0587	0.2298	1		REGULATION_OF_NECROTIC_CELL_DEATH	0.4396	1.5432	0.0344	0.1456	1
INCREASED_DENSITY_OF_LONG_BONES	0.5624	1.4342	0.0828	0.2307	1		REGULATION_OF_REACTIVE_OXYGEN_SPECIES_METABOLIC_PROCESS	0.4054	1.5417	0.0102	0.1457	1
THICKENED_SKIN	0.3164	1.4343	0.0175	0.2308	1		CYTOKINE_MEDIATED_SIGNALING_PATHWAY	0.5634	1.7957	0	0.1457	0.872
SACROCOCCYGEAL_TERATOMA	0.7172	1.4338	0.0832	0.231	1		REGULATION_OF_T_HELPER_2_CELL_DIFFERENTIATION	0.6909	1.5418	0.0184	0.1458	1
ABNORMALITY_OF_THE_CERVICAL_SPINE	0.321	1.4344	0.0213	0.231	1		POSITIVE_REGULATION_OF_NATURAL_KILLER_CELL_MEDIATED_CYTOTOXICITY	0.7022	1.5419	0.0283	0.1458	1
ABNORMALLY_LARGE_GLOBE	0.4669	1.433	0.0669	0.2313	1		REACTIVE_OXYGEN_SPECIES_METABOLIC_PROCESS	0.393	1.5412	0.0041	0.146	1
BROAD_HALLUX_PHALANX	0.5969	1.4344	0.0556	0.2313	1		POSITIVE_REGULATION_OF_GAMMA_DELTA_T_CELL_ACTIVATION	0.8632	1.5413	0.0061	0.1461	1
ABNORMAL_CERVICAL_SPINE_MORPHOLOGY	0.6603	1.4331	0.0744	0.2315	1		MEIOTIC_CELL_CYCLE_PROCESS	0.3926	1.5408	0.023	0.1462	1
ANKYLOSIS	0.5193	1.4333	0.0913	0.2315	1		NEGATIVE_REGULATION_OF_TRANSPORT	0.3762	1.5409	0	0.1462	1
ABNORMALITY_OF_JOINT_MOBILITY	0.2901	1.4344	0.0039	0.2316	1		REGULATION_OF_PROTEIN_KINASE_ACTIVITY	0.3665	1.5403	0.0061	0.1465	1
RECURRENT_ABSCESS_FORMATION	0.6979	1.4322	0.0763	0.2317	1		V_D_J_RECOMBINATION	0.6921	1.5395	0.0409	0.1466	1
ALZHEIMER_DISEASE	0.5553	1.4323	0.0787	0.2317	1		ADRENAL_GLAND_DEVELOPMENT	0.4791	1.5404	0.0103	0.1466	1
ABNORMALITY_OF_THE_ALVEOLAR_RIDGES	0.4856	1.4325	0.066	0.2318	1		MITOTIC_NUCLEAR_ENVELOPE_DISASSEMBLY	0.7441	1.5393	0.012	0.1467	1
ABNORMAL_STOMACH_MORPHOLOGY	0.3521	1.4316	0.0236	0.2323	1		POSITIVE_REGULATION_OF_RECEPTOR_CATABOLIC_PROCESS	0.8135	1.5397	0.0156	0.1467	1
ABNORMAL_MORPHOLOGY_OF_THE_GREAT_VESSELS	0.3341	1.4313	0.0314	0.2325	1		RESPONSE_TO_OXYGEN_LEVELS	0.3398	1.5398	0.0101	0.1467	1
ASTHMA	0.3824	1.4308	0.0374	0.233	1		TACHYKININ_RECEPTOR_SIGNALING_PATHWAY	0.7828	1.539	0.0081	0.1468	1
LIMITED_ELBOW_MOVEMENT	0.364	1.4306	0.0345	0.2331	1		NEGATIVE_REGULATION_OF_LONG_TERM_SYNAPTIC_POTENTIATION	0.7328	1.5395	0.0239	0.1468	1
URTICARIA	0.4858	1.4303	0.0576	0.2333	1		POSITIVE_REGULATION_OF_PROTEIN_MATURATION	0.5738	1.5399	0.0348	0.1468	1
HYPEROSTOSIS	0.4467	1.4299	0.0661	0.2336	1		CELLULAR_RESPONSE_TO_LOW_DENSITY_LIPOPROTEIN_PARTICLE_STIMULUS	0.6154	1.539	0.0209	0.1469	1
ABNORMAL_NATURAL_KILLER_CELL_MORPHOLOGY	0.5531	1.4289	0.1098	0.2349	1		GLIAL_CELL_APOPTOTIC_PROCESS	0.6574	1.5382	0.0291	0.147	1
ABNORMAL_INTRAOCULAR_PRESSURE	0.5	1.4282	0.0519	0.2359	1		REGULATION_OF_DNA_METHYLATION_DEPENDENT_HETEROCHROMATIN_ASSEMBLY	0.732	1.5382	0.034	0.1471	1
ENDOCARDITIS	0.6246	1.4274	0.0694	0.2361	1		THYMOCYTE_MIGRATION	0.9049	1.5385	0.002	0.1471	1
HYPOPLASIA_OF_TEETH	0.3563	1.4276	0.0359	0.2361	1		REGULATION_OF_INSULIN_RECEPTOR_SIGNALING_PATHWAY	0.4251	1.5383	0.0433	0.1472	1
RECURRENT_INTRAPULMONARY_HEMORRHAGE	0.8269	1.4276	0.0368	0.2363	1		NEGATIVE_REGULATION_OF_OSTEOCLAST_DIFFERENTIATION	0.5511	1.5378	0.0163	0.1473	1
JOINT_CONTRACTURES_INVOLVING_THE_JOINTS_OF_THE_FEET	0.5396	1.4278	0.07	0.2363	1		REGULATION_OF_MONOCYTE_DIFFERENTIATION	0.632	1.537	0.0244	0.1475	1
RECURRENT_ENTEROVIRAL_INFECTIONS	0.851	1.4263	0.0343	0.2373	1		COMPLEMENT_ACTIVATION_ALTERNATIVE_PATHWAY	0.7389	1.5375	0.0145	0.1475	1
ABNORMAL_THORAX_MORPHOLOGY	0.3074	1.4265	0.0175	0.2373	1		SIGNAL_TRANSDUCTION_INVOLVED_IN_G2_DNA_DAMAGE_CHECKPOINT	0.5839	1.5371	0.0302	0.1476	1
ARNOLD_CHIARI_MALFORMATION	0.3922	1.426	0.0755	0.2375	1		NEUTROPHIL_CHEMOTAXIS	0.6502	1.5374	0.0165	0.1476	1
APLASIA_HYPOPLASIA_OF_THE_HALLUX	0.4396	1.4254	0.0782	0.2378	1		POSITIVE_REGULATION_OF_CYTOSKELETON_ORGANIZATION	0.388	1.5372	0.0141	0.1477	1
MEDIASTINAL_LYMPHADENOPATHY	0.6155	1.4255	0.0695	0.2381	1		POSITIVE_REGULATION_OF_LIPASE_ACTIVITY	0.5212	1.7962	0	0.1481	0.872
SEVERE_HEARING_IMPAIRMENT	0.6781	1.425	0.0639	0.2382	1		ANTIGEN_PROCESSING_AND_PRESENTATION_OF_PEPTIDE_OR_POLYSACCHARIDE_ANTIGEN_VIA_MHC_CLASS_II	0.5027	1.5362	0.03	0.1484	1
ABNORMALITY_OF_THE_ABDOMINAL_ORGANS	0.3181	1.4242	0.004	0.239	1		REGULATION_OF_PERK_MEDIATED_UNFOLDED_PROTEIN_RESPONSE	0.6616	1.5354	0.0198	0.1487	1
ABNORMALITY_OF_THE_CHOANAE	0.3155	1.4242	0.0339	0.2393	1		PINOCYTOSIS	0.593	1.5355	0.0438	0.1487	1
PROSTATITIS	0.7263	1.4219	0.0794	0.2416	1		NEGATIVE_REGULATION_OF_TRANSMEMBRANE_TRANSPORT	0.4288	1.5351	0.0082	0.1488	1
DECREASED_LYMPHOCYTE_PROLIFERATION_IN_RESPONSE_TO_MITOGEN	0.7167	1.4223	0.0624	0.2416	1		REGULATION_OF_MACROPHAGE_MIGRATION	0.5789	1.5355	0.0394	0.1488	1
TRICUSPID_STENOSIS	0.7351	1.4224	0.0647	0.2416	1		NEGATIVE_REGULATION_OF_INNATE_IMMUNE_RESPONSE	0.5232	1.5355	0.0479	0.149	1
ABNORMAL_T_CELL_PROLIFERATION	0.6749	1.4219	0.083	0.2418	1		PROTEIN_LOCALIZATION_TO_CELL_CORTEX	0.6057	1.5348	0.0323	0.1491	1
PREMATURE_ARTERIOSCLEROSIS	0.6736	1.4215	0.0732	0.2419	1		NEUTROPHIL_EXTRAVASATION	0.7174	1.5356	0.0245	0.1491	1
COMMUNICATING_HYDROCEPHALUS	0.5844	1.4211	0.0931	0.242	1		POSITIVE_REGULATION_OF_CELL_DEVELOPMENT	0.3787	1.5344	0.006	0.1494	1
ABNORMALITY_OF_DERMAL_MELANOSOMES	0.7281	1.4208	0.0787	0.2422	1		EOSINOPHIL_MIGRATION	0.7591	1.5342	0.0124	0.1495	1
PARTIAL_DUPLICATION_OF_THE_PHALANX_OF_HAND	0.4766	1.4211	0.0996	0.2423	1		HYALURONAN_CATABOLIC_PROCESS	0.5544	1.5337	0.0282	0.1497	1
HEMATOCHEZIA	0.615	1.4202	0.0768	0.2429	1		NEGATIVE_T_CELL_SELECTION	0.8708	1.5338	0.0119	0.1497	1
ELEVATED_RED_CELL_ADENOSINE_DEAMINASE_LEVEL	0.6036	1.42	0.0913	0.243	1		REGULATION_OF_HEAT_GENERATION	0.7532	1.5339	0.0235	0.1498	1
PROSTATE_NEOPLASM	0.4287	1.4197	0.0879	0.2431	1		ACTIVATED_T_CELL_PROLIFERATION	0.5465	1.5333	0.031	0.15	1
DECREASED_PULMONARY_FUNCTION	0.4678	1.4187	0.0777	0.2439	1		POSITIVE_REGULATION_OF_REACTIVE_OXYGEN_SPECIES_BIOSYNTHETIC_PROCESS	0.5772	1.5327	0.0373	0.1506	1
ONYCHOMYCOSIS	0.597	1.4189	0.0676	0.2441	1		POSITIVE_REGULATION_OF_INTERLEUKIN_2_PRODUCTION	0.6914	1.5328	0.0264	0.1506	1
POSTERIOR_PHARYNGEAL_CLEFT	0.7243	1.4187	0.0896	0.2442	1		NEGATIVE_REGULATION_OF_AUTOPHAGY	0.4167	1.5321	0.0202	0.1508	1
CONSTITUTIONAL_SYMPTOM	0.2932	1.4169	0.0019	0.2466	1		IMMUNOGLOBULIN_PRODUCTION_INVOLVED_IN_IMMUNOGLOBULIN_MEDIATED_IMMUNE_RESPONSE	0.5286	1.5321	0.0437	0.1509	1
ABNORMAL_MEGAKARYOCYTE_MORPHOLOGY	0.521	1.4165	0.097	0.2469	1		NEGATIVE_REGULATION_OF_MACROPHAGE_ACTIVATION	0.8152	1.5322	0.0141	0.1509	1
MALNUTRITION	0.5149	1.4163	0.0659	0.247	1		DNA_METHYLATION_DEPENDENT_HETEROCHROMATIN_ASSEMBLY	0.6122	1.5323	0.0535	0.151	1
CENTRAL_PRIMITIVE_NEUROECTODERMAL_TUMOR	0.6158	1.4155	0.0923	0.2471	1		REGULATION_OF_DEFENSE_RESPONSE_TO_VIRUS_BY_VIRUS	0.6088	1.5316	0.0413	0.1512	1
DEVELOPMENTAL_GLAUCOMA	0.4214	1.4158	0.066	0.2472	1		NUCLEOTIDE_BINDING_DOMAIN_LEUCINE_RICH_REPEAT_CONTAINING_RECEPTOR_SIGNALING_PATHWAY	0.6323	1.8569	0.004	0.1513	0.644
EXCESSIVE_WRINKLING_OF_PALMAR_SKIN	0.7248	1.416	0.0693	0.2472	1		LYSOSOME_LOCALIZATION	0.4646	1.5314	0.032	0.1514	1
DECREASED_CIRCULATING_TOTAL_IGM	0.5286	1.4156	0.082	0.2473	1		LIPOPOLYSACCHARIDE_MEDIATED_SIGNALING_PATHWAY	0.7324	1.7963	0	0.1519	0.871
ABNORMALITY_OF_THE_HAIRLINE	0.328	1.4127	0.0591	0.2482	1		BASE_CONVERSION_OR_SUBSTITUTION_EDITING	0.6248	1.5307	0.0163	0.1521	1
NARROW_MOUTH	0.3704	1.4122	0.046	0.2484	1		PURINERGIC_NUCLEOTIDE_RECEPTOR_SIGNALING_PATHWAY	0.689	1.5308	0.0242	0.1521	1
PERITONEAL_ABSCESS	0.6222	1.4128	0.1066	0.2484	1		NEGATIVE_REGULATION_OF_TUMOR_NECROSIS_FACTOR_SUPERFAMILY_CYTOKINE_PRODUCTION	0.5658	1.5304	0.0168	0.1523	1
ABNORMALITY_OF_UPPER_LIMB_JOINT	0.3022	1.4137	0.0078	0.2485	1		CYTOKINE_PRODUCTION_INVOLVED_IN_INFLAMMATORY_RESPONSE	0.5274	1.5298	0.0169	0.1526	1
INCREASED_INTRACRANIAL_PRESSURE	0.3694	1.4123	0.0649	0.2486	1		OPTIC_NERVE_DEVELOPMENT	0.7143	1.5299	0.0203	0.1526	1
ABNORMALITY_OF_THE_STAPES	0.7316	1.4128	0.0762	0.2486	1		T_CELL_APOPTOTIC_PROCESS	0.5558	1.5296	0.0321	0.1527	1
RECURRENT_BRONCHITIS	0.5821	1.413	0.0881	0.2486	1		PROTEIN_LOCALIZATION_TO_MEMBRANE_RAFT	0.6697	1.53	0.0639	0.1527	1
ANENCEPHALY	0.4186	1.4131	0.0583	0.2486	1		ASTROCYTE_ACTIVATION	0.7224	1.8517	0	0.1533	0.665
SEVERE_B_LYMPHOCYTOPENIA	0.7321	1.4132	0.0879	0.2488	1		MULTICELLULAR_ORGANISMAL_HOMEOSTASIS	0.3555	1.5288	0	0.1536	1
ESOPHAGEAL_STRICTURE	0.6227	1.4134	0.0882	0.2488	1		NEGATIVE_REGULATION_OF_GLIAL_CELL_PROLIFERATION	0.6069	1.5282	0.0477	0.1537	1
GRANULOMATOSIS	0.8203	1.4137	0.0497	0.2488	1		NEGATIVE_REGULATION_OF_OSSIFICATION	0.558	1.5283	0.0245	0.1537	1
BEADED_RIBS	0.774	1.4138	0.0818	0.249	1		NEGATIVE_REGULATION_OF_PHAGOCYTOSIS	0.6741	1.5284	0.0496	0.1537	1
RECURRENT_OPPORTUNISTIC_INFECTIONS	0.7624	1.4111	0.0643	0.2491	1		POSITIVE_REGULATION_OF_CELL_CYCLE_G1_S_PHASE_TRANSITION	0.4688	1.5285	0.0384	0.1538	1
ASCITES	0.4328	1.4108	0.0643	0.2492	1		NEURON_DEATH	0.3441	1.5285	0.0021	0.154	1
PETECHIAE	0.4018	1.4111	0.0612	0.2493	1		NEGATIVE_REGULATION_OF_LYMPHOCYTE_MEDIATED_IMMUNITY	0.5901	1.5277	0.0343	0.1542	1
CHRONIC_ATROPHIC_GASTRITIS	0.626	1.4113	0.1227	0.2493	1		NEGATIVE_REGULATION_OF_LYMPHOCYTE_APOPTOTIC_PROCESS	0.607	1.5275	0.0346	0.1543	1
OPPORTUNISTIC_INFECTION	0.6977	1.4139	0.0663	0.2493	1		CEREBELLAR_GRANULAR_LAYER_MORPHOGENESIS	0.784	1.5272	0.0264	0.1544	1
APLASIA_HYPOPLASIA_INVOLVING_THE_VERTEBRAL_COLUMN	0.4158	1.4114	0.0496	0.2494	1		DNA_DEAMINATION	0.7565	1.5272	0.0236	0.1546	1
POINTED_CHIN	0.38	1.4139	0.0754	0.2495	1		NEGATIVE_REGULATION_OF_CELL_CYCLE_G1_S_PHASE_TRANSITION	0.4212	1.5266	0.0304	0.1547	1
RENAL_HYPOPLASIA_APLASIA	0.2873	1.41	0.0157	0.2499	1		INTERLEUKIN_1_BETA_PRODUCTION	0.6073	1.5266	0.0186	0.1548	1
ABNORMAL_CIRCULATING_CREATININE_CONCENTRATION	0.5396	1.41	0.072	0.2503	1		POSITIVE_REGULATION_OF_VASCULAR_ENDOTHELIAL_CELL_PROLIFERATION	0.6469	1.5268	0.0307	0.1548	1
CALCIFICATION_OF_THE_AORTA	0.5161	1.4093	0.0615	0.2505	1		LIMB_BUD_FORMATION	0.6867	1.5263	0.0354	0.1549	1
ABNORMALITY_OF_FEMUR_MORPHOLOGY	0.3716	1.408	0.0476	0.2506	1		INTRINSIC_APOPTOTIC_SIGNALING_PATHWAY_IN_RESPONSE_TO_DNA_DAMAGE_BY_P53_CLASS_MEDIATOR	0.6025	1.7968	0.002	0.1549	0.87
GASTROINTESTINAL_STROMA_TUMOR	0.6326	1.4082	0.1046	0.2506	1		REGULATION_OF_MACROPHAGE_CHEMOTAXIS	0.593	1.5253	0.0525	0.1556	1
ABNORMALITY_OF_DENTIN	0.7446	1.4091	0.087	0.2506	1		NEGATIVE_REGULATION_OF_EXTRACELLULAR_MATRIX_ORGANIZATION	0.6855	1.525	0.0327	0.1557	1
OVERRIDING_AORTA	0.4376	1.4095	0.1162	0.2506	1		ANTIMICROBIAL_HUMORAL_RESPONSE	0.6017	1.5254	0.0139	0.1557	1
OROMANDIBULAR_DYSTONIA	0.5322	1.4085	0.0744	0.2507	1		ASTROCYTE_DIFFERENTIATION	0.4835	1.5255	0.0106	0.1557	1
DISCOID_LUPUS_RASH	0.8994	1.4083	0.0135	0.2508	1		POSITIVE_REGULATION_OF_TRANSPORT	0.3418	1.5251	0.0021	0.1558	1
ABNORMAL_ENERGY_EXPENDITURE	0.5982	1.4086	0.0861	0.2508	1		RESPONSE_TO_PROGESTERONE	0.5165	1.5256	0.0283	0.1558	1
EXUDATIVE_VITREORETINOPATHY	0.6418	1.4087	0.0814	0.2509	1		REGULATION_OF_T_CELL_MIGRATION	0.6314	1.5244	0.0282	0.1564	1
PROLONGED_BLEEDING_TIME	0.4918	1.4067	0.0933	0.2525	1		MEIOTIC_CHROMOSOME_SEGREGATION	0.4589	1.5239	0.0484	0.1566	1
STIFF_SKIN	0.7014	1.4056	0.0803	0.2526	1		DETECTION_OF_OTHER_ORGANISM	0.8021	1.524	0.0123	0.1568	1
HYPERKERATOSIS	0.3199	1.4054	0.0099	0.2528	1		REGULATION_OF_CALCIUM_MEDIATED_SIGNALING	0.4732	1.5229	0.0182	0.1579	1
SHORT_RIBS	0.3623	1.4056	0.0467	0.2529	1		ENDODERM_FORMATION	0.5884	1.5227	0.0316	0.1581	1
MEMBRANOPROLIFERATIVE_GLOMERULONEPHRITIS	0.8892	1.4064	0.059	0.2529	1		POSITIVE_REGULATION_OF_LEUKOCYTE_PROLIFERATION	0.6739	1.7974	0	0.1581	0.869
PROGEROID_FACIAL_APPEARANCE	0.4537	1.4057	0.0963	0.2531	1		POSITIVE_REGULATION_OF_NERVOUS_SYSTEM_PROCESS	0.5366	1.5224	0.0167	0.1584	1
RECURRENT_JOINT_DISLOCATION	0.904	1.4043	0.0139	0.2532	1		POSITIVE_REGULATION_OF_INTERLEUKIN_4_PRODUCTION	0.7074	1.5221	0.0273	0.1586	1
THORACIC_HYPOPLASIA	0.3871	1.4059	0.0554	0.2533	1		B_CELL_LINEAGE_COMMITMENT	0.7623	1.5216	0.024	0.1588	1
EEG_WITH_SPIKE_WAVE_COMPLEXES_3_5_HZ	0.7175	1.4057	0.0913	0.2534	1		REGULATION_OF_NEURON_PROJECTION_REGENERATION	0.52	1.5217	0.0202	0.1589	1
DIFFICULTY_IN_TONGUE_MOVEMENTS	0.7171	1.4044	0.0896	0.2535	1		POSITIVE_REGULATION_OF_HORMONE_SECRETION	0.3893	1.5209	0.0139	0.1597	1
FOCAL_DYSTONIA	0.3104	1.4045	0.0105	0.2535	1		REGULATION_OF_NIK_NF_KAPPAB_SIGNALING	0.591	1.8577	0	0.1599	0.644
BROAD_RIBS	0.5722	1.4046	0.058	0.2538	1		CD8_POSITIVE_ALPHA_BETA_T_CELL_DIFFERENTIATION	0.7451	1.5202	0.0216	0.1605	1
DILATATION_OF_THE_BLADDER	0.5989	1.4035	0.107	0.2539	1		REGULATION_OF_PODOSOME_ASSEMBLY	0.679	1.5186	0.0428	0.1607	1
ABNORMAL_HAIR_QUANTITY	0.294	1.4035	0.0058	0.254	1		NEGATIVE_REGULATION_OF_VASCULAR_ASSOCIATED_SMOOTH_MUSCLE_CELL_PROLIFERATION	0.546	1.5187	0.0365	0.1607	1
ABNORMALITY_OF_HEAD_BLOOD_VESSEL	0.342	1.4028	0.0474	0.2543	1		ESTABLISHMENT_OF_CENTROSOME_LOCALIZATION	0.6995	1.5189	0.0219	0.1607	1
ABNORMAL_PERIFOLLICULAR_MORPHOLOGY	0.6958	1.403	0.0591	0.2543	1		POSITIVE_REGULATION_OF_PATTERN_RECOGNITION_RECEPTOR_SIGNALING_PATHWAY	0.6562	1.5198	0.0278	0.1607	1
ABNORMALITY_OF_THE_ANUS	0.3407	1.4035	0.0177	0.2543	1		NATURAL_KILLER_CELL_CHEMOTAXIS	0.8297	1.5199	0.0161	0.1607	1
DUODENAL_ATRESIA	0.4428	1.4026	0.0996	0.2544	1		INSEMINATION	0.6552	1.5189	0.0393	0.1609	1
PES_PLANUS	0.3335	1.402	0.0459	0.2546	1		POSITIVE_REGULATION_OF_STEROID_HORMONE_SECRETION	0.7376	1.5194	0.0146	0.1609	1
LYMPHADENITIS	0.791	1.4021	0.0717	0.2547	1		REGULATION_OF_NITRIC_OXIDE_METABOLIC_PROCESS	0.5606	1.5196	0.0505	0.1609	1
BLEPHAROCHALASIS	0.8581	1.4021	0.0551	0.2549	1		SKIN_MORPHOGENESIS	0.8116	1.8826	0.002	0.1609	0.526
IMPAIRED_NEUTROPHIL_BACTERICIDAL_ACTIVITY	0.8125	1.4008	0.0653	0.2553	1		POSITIVE_T_CELL_SELECTION	0.6751	1.5189	0.0281	0.161	1
CORONARY_ARTERY_ANEURYSM	0.6938	1.4009	0.106	0.2555	1		POSITIVE_REGULATION_OF_INTERFERON_BETA_PRODUCTION	0.5775	1.5191	0.0512	0.161	1
OSTEOLYSIS_INVOLVING_BONES_OF_THE_FEET	0.6343	1.4001	0.0732	0.2557	1		REGULATION_OF_DENDRITIC_CELL_DIFFERENTIATION	0.72	1.5192	0.0481	0.161	1
CONTRACTURES_OF_THE_JOINTS_OF_THE_UPPER_LIMBS	0.3067	1.4009	0.0117	0.2557	1		REGULATION_OF_EXOCYTOSIS	0.3889	1.5176	0.0119	0.1615	1
METAPHYSEAL_WIDENING	0.3895	1.3998	0.0445	0.2559	1		REGULATION_OF_GERMINAL_CENTER_FORMATION	0.8389	1.5176	0.0291	0.1616	1
PAIN	0.3072	1.401	0.0019	0.2559	1		WOUND_HEALING	0.4088	1.5178	0.0166	0.1616	1
ABNORMALITY_OF_THE_DENTITION	0.295	1.3994	0.0331	0.256	1		POSITIVE_REGULATION_OF_UBIQUITIN_PROTEIN_LIGASE_ACTIVITY	0.5568	1.5176	0.0449	0.1618	1
PROTRUDING_EAR	0.3513	1.3995	0.0521	0.256	1		POSITIVE_REGULATION_OF_NATURAL_KILLER_CELL_DIFFERENTIATION	0.8161	1.517	0.0262	0.1619	1
SMALL_EARLOBE	0.4476	1.4001	0.1147	0.256	1		NEGATIVE_REGULATION_OF_BLOOD_VESSEL_ENDOTHELIAL_CELL_PROLIFERATION_INVOLVED_IN_SPROUTING_ANGIOGENESIS	0.7201	1.5171	0.0252	0.1619	1
SCARRING_ALOPECIA_OF_SCALP	0.5785	1.4002	0.0877	0.2562	1		TRACHEA_DEVELOPMENT	0.6228	1.7975	0.004	0.1623	0.868
RECURRENT_ASPIRATION_PNEUMONIA	0.514	1.399	0.1057	0.2564	1		REGULATION_OF_PHOSPHOLIPASE_C_ACTIVITY	0.6546	1.8305	0	0.1627	0.761
ARTERIOVENOUS_MALFORMATION	0.5125	1.3986	0.1059	0.2568	1		POSITIVE_REGULATION_OF_PROTEIN_MODIFICATION_PROCESS	0.349	1.5152	0.0041	0.1631	1
BLOODY_DIARRHEA	0.4856	1.3983	0.0785	0.2571	1		CELL_CYCLE_PHASE_TRANSITION	0.3467	1.5158	0.0198	0.1631	1
PROPTOSIS	0.3455	1.398	0.0331	0.2573	1		REGULATION_OF_RESPONSE_TO_DNA_DAMAGE_STIMULUS	0.3779	1.5153	0.024	0.1632	1
C1_C2_SUBLUXATION	0.6924	1.3976	0.0861	0.2577	1		POSITIVE_REGULATION_OF_GLIAL_CELL_PROLIFERATION	0.6682	1.5159	0.0462	0.1632	1
CIGARETTE_PAPER_SCARS	0.9323	1.3967	0.0119	0.2585	1		NEGATIVE_REGULATION_OF_CALCIUM_ION_TRANSPORT	0.4969	1.5149	0.0166	0.1633	1
GIANT_PLATELETS	0.6478	1.3969	0.0808	0.2585	1		NEGATIVE_REGULATION_OF_TOLL_LIKE_RECEPTOR_SIGNALING_PATHWAY	0.5525	1.5153	0.0246	0.1633	1
CERVICAL_CORD_COMPRESSION	0.6968	1.3962	0.0816	0.2586	1		REGULATION_OF_DEVELOPMENT_HETEROCHRONIC	0.7616	1.5145	0.0415	0.1634	1
ABNORMAL_EYELID_MORPHOLOGY	0.2851	1.3936	0.0218	0.2588	1		NEGATIVE_REGULATION_OF_CELL_CYCLE_PHASE_TRANSITION	0.3761	1.5155	0.0382	0.1634	1
ABNORMAL_TOENAIL_MORPHOLOGY	0.3156	1.3963	0.0308	0.2588	1		REGULATION_OF_MYELINATION	0.5729	1.8764	0	0.1634	0.562
RECURRENT_EAR_INFECTIONS	0.5375	1.3964	0.0965	0.2588	1		REGULATION_OF_NATURAL_KILLER_CELL_CHEMOTAXIS	0.8846	1.5146	0.012	0.1635	1
ABNORMAL_BLOOD_GAS_LEVEL	0.5434	1.3941	0.0649	0.2589	1		GLAND_DEVELOPMENT	0.3448	1.5153	0.004	0.1635	1
MILD_SHORT_STATURE	0.5358	1.3942	0.1047	0.2589	1		POSITIVE_REGULATION_OF_PROTEIN_PHOSPHORYLATION	0.3636	1.5145	0.002	0.1636	1
SKIN_NODULE	0.3848	1.3936	0.0485	0.259	1		PHAGOCYTOSIS	0.6125	1.8331	0	0.1639	0.746
DESQUAMATION_OF_SKIN_SOON_AFTER_BIRTH	0.6617	1.3942	0.0994	0.2592	1		IMMUNOGLOBULIN_PRODUCTION	0.499	1.5138	0.0404	0.1641	1
CHRONIC_SINUSITIS	0.4943	1.3955	0.0626	0.2592	1		REGULATION_OF_STEROID_HORMONE_BIOSYNTHETIC_PROCESS	0.6119	1.5139	0.0465	0.1641	1
THORACIC_AORTIC_ANEURYSM	0.4154	1.393	0.085	0.2593	1		NEGATIVE_REGULATION_OF_T_CELL_PROLIFERATION	0.5102	1.5133	0.0165	0.1642	1
CHROMOSOMAL_BREAKAGE_INDUCED_BY_CROSSLINKING_AGENTS	0.5785	1.3936	0.1066	0.2593	1		NEGATIVE_REGULATION_OF_GLUCOSE_TRANSMEMBRANE_TRANSPORT	0.6327	1.5134	0.0429	0.1643	1
CHRONIC_LYMPHATIC_LEUKEMIA	0.7067	1.3944	0.1115	0.2593	1		TONIC_SMOOTH_MUSCLE_CONTRACTION	0.7239	1.5135	0.0343	0.1644	1
MICROGLOSSIA	0.5117	1.3956	0.0829	0.2593	1		REGULATION_OF_PHAGOCYTOSIS	0.7083	1.8124	0	0.1645	0.822
ABNORMALITY_OF_THE_FRONTAL_HAIRLINE	0.3416	1.393	0.0828	0.2595	1		EPITHELIAL_TUBE_BRANCHING_INVOLVED_IN_LUNG_MORPHOGENESIS	0.6649	1.7988	0	0.1646	0.862
BASAL_GANGLIA_CALCIFICATION	0.5654	1.3951	0.0692	0.2595	1		COAGULATION	0.4071	1.5126	0.0082	0.1647	1
FINGER_AGNOSIA	0.6194	1.3944	0.0947	0.2596	1		RESPONSE_TO_LIPOTEICHOIC_ACID	0.7515	1.5127	0.0305	0.1648	1
HYPOPLASIA_OF_DENTAL_ENAMEL	0.3501	1.3945	0.0423	0.2597	1		POSITIVE_REGULATION_OF_EPITHELIAL_CELL_PROLIFERATION_INVOLVED_IN_LUNG_MORPHOGENESIS	0.7645	1.5124	0.0235	0.1649	1
LIMITATION_OF_MOVEMENT_AT_ANKLES	0.5561	1.3946	0.1162	0.2598	1		REGULATION_OF_DEFENSE_RESPONSE_TO_VIRUS	0.4986	1.5127	0.044	0.165	1
NEONATAL_ALLOIMMUNE_THROMBOCYTOPENIA	0.6495	1.3946	0.0961	0.2601	1		RIBOSOMAL_LARGE_SUBUNIT_ASSEMBLY	0.4717	1.512	0.0681	0.1651	1
SHORT_THUMB	0.3459	1.392	0.061	0.2607	1		LYMPH_NODE_DEVELOPMENT	0.6999	1.5121	0.0165	0.1651	1
ABNORMAL_NUMBER_OF_PERMANENT_TEETH	0.5495	1.3917	0.0902	0.261	1		INNATE_IMMUNE_RESPONSE	0.5771	1.8094	0	0.1655	0.829
PERIFOVEAL_RING_OF_HYPERAUTOFLUORESCENCE	0.6617	1.3911	0.0739	0.2611	1		ACTIVATION_OF_IMMUNE_RESPONSE	0.6177	1.8003	0	0.1656	0.856
DEVIATION_OF_THE_HALLUX	0.3555	1.3913	0.0727	0.2611	1		ENDOCYTOSIS	0.3659	1.5114	0.0063	0.1657	1
RETINAL_DETACHMENT	0.3943	1.3914	0.0498	0.2612	1		MYELOID_LEUKOCYTE_MIGRATION	0.5492	1.5114	0.0167	0.1658	1
IMPAIRED_T_CELL_FUNCTION	0.5257	1.3908	0.1091	0.2613	1		NEGATIVE_REGULATION_OF_RESPONSE_TO_BIOTIC_STIMULUS	0.4552	1.5102	0.0416	0.1659	1
TISSUE_ISCHEMIA	0.4363	1.3902	0.0669	0.2616	1		THALAMUS_DEVELOPMENT	0.596	1.51	0.0289	0.166	1
TRANSIENT_GLOBAL_AMNESIA	0.4563	1.3903	0.084	0.2618	1		ESTABLISHMENT_OF_LYMPHOCYTE_POLARITY	0.8365	1.5103	0.01	0.166	1
FLARED_ILIAC_WINGS	0.4931	1.3899	0.0947	0.2619	1		NEGATIVE_REGULATION_OF_EXTRINSIC_APOPTOTIC_SIGNALING_PATHWAY	0.407	1.511	0.0208	0.166	1
BRACHYCEPHALY	0.3314	1.3893	0.0454	0.2621	1		REGULATION_OF_LEUKOCYTE_TETHERING_OR_ROLLING	0.7251	1.5104	0.0245	0.1661	1
COOMBS_POSITIVE_HEMOLYTIC_ANEMIA	0.6823	1.3894	0.0836	0.2622	1		CELL_DIVISION	0.3621	1.5104	0.0102	0.1663	1
ABNORMALITY_OF_THE_COLUMELLA	0.4127	1.3886	0.112	0.2624	1		REGULATION_OF_T_HELPER_CELL_DIFFERENTIATION	0.5783	1.5105	0.0324	0.1663	1
ABNORMAL_FINGERTIP_MORPHOLOGY	0.4286	1.3894	0.0929	0.2625	1		NEGATIVE_REGULATION_OF_NATURAL_KILLER_CELL_MEDIATED_IMMUNITY	0.6272	1.5106	0.0388	0.1663	1
ABNORMAL_EPIPHYSIS_MORPHOLOGY_OF_THE_PHALANGES_OF_THE_HAND	0.3858	1.3886	0.0609	0.2627	1		REGULATION_OF_DNA_RECOMBINATION	0.4535	1.5097	0.0629	0.1664	1
HYDROCEPHALUS	0.3154	1.388	0.0295	0.2629	1		REGULATION_OF_CELL_DIFFERENTIATION	0.3691	1.5106	0.0104	0.1664	1
ABNORMALITY_OF_THE_DENTAL_ROOT	0.3934	1.3886	0.0892	0.2629	1		REGULATION_OF_NUCLEAR_DIVISION	0.3731	1.5095	0.0356	0.1665	1
LOW_ANTERIOR_HAIRLINE	0.3632	1.3881	0.0807	0.263	1		BLASTOCYST_FORMATION	0.5166	1.814	0.002	0.1665	0.816
ABNORMAL_SERUM_INTERFERON_LEVEL	0.725	1.3877	0.1357	0.2631	1		HISTONE_PHOSPHORYLATION	0.5721	1.8353	0.0039	0.1665	0.737
ABNORMAL_TRABECULAR_BONE_MORPHOLOGY	0.4222	1.3872	0.0894	0.2636	1		REGULATION_OF_WNT_SIGNALING_PATHWAY_PLANAR_CELL_POLARITY_PATHWAY	0.7408	1.5084	0.04	0.1666	1
MYALGIA	0.3263	1.3868	0.0593	0.2641	1		REGULATION_OF_SYSTEMIC_ARTERIAL_BLOOD_PRESSURE_BY_NOREPINEPHRINE_EPINEPHRINE	0.6293	1.5082	0.0473	0.1667	1
ABNORMALITY_OF_THE_ZYGOMATIC_BONE	0.314	1.3864	0.0173	0.2646	1		NEUTROPHIL_MEDIATED_KILLING_OF_GRAM_NEGATIVE_BACTERIUM	0.8096	1.5084	0.0203	0.1667	1
BLUE_SCLERAE	0.4466	1.3861	0.0598	0.2647	1		POSITIVE_REGULATION_OF_IMMUNE_RESPONSE	0.6037	1.8164	0	0.1667	0.81
DECREASED_PREALBUMIN_LEVEL	0.8384	1.3859	0.0815	0.2648	1		REGULATION_OF_CELLULAR_EXTRAVASATION	0.5982	1.5085	0.0288	0.1668	1
ABNORMALITY_OF_SKIN_ADNEXA_PHYSIOLOGY	0.298	1.3857	0.0176	0.2649	1		ACTIN_POLYMERIZATION_OR_DEPOLYMERIZATION	0.4036	1.5091	0.0125	0.1668	1
SMALL_CEREBRAL_CORTEX	0.6289	1.3844	0.1178	0.2653	1		CELL_MIGRATION	0.4124	1.5086	0.0145	0.1669	1
ABNORMALITY_OF_FACIAL_SOFT_TISSUE	0.2839	1.3845	0.029	0.2654	1		T_HELPER_1_TYPE_IMMUNE_RESPONSE	0.6436	1.5087	0.0365	0.1669	1
ABNORMAL_ABDOMEN_MORPHOLOGY	0.3412	1.3846	0.0277	0.2655	1		CHEMOKINE_PRODUCTION	0.538	1.5088	0.0164	0.1669	1
OPSOCLONUS	0.7046	1.3848	0.1183	0.2655	1		POSITIVE_REGULATION_OF_GLIAL_CELL_DIFFERENTIATION	0.6019	1.8597	0	0.167	0.636
CORTICAL_THICKENING_OF_LONG_BONE_DIAPHYSES	0.7295	1.3838	0.124	0.2657	1		POSITIVE_REGULATION_OF_IRE1_MEDIATED_UNFOLDED_PROTEIN_RESPONSE	0.8083	1.5088	0.0165	0.1671	1
LOSS_OF_SUBCUTANEOUS_ADIPOSE_TISSUE_IN_LIMBS	0.5726	1.3849	0.1153	0.2657	1		UNSATURATED_FATTY_ACID_BIOSYNTHETIC_PROCESS	0.5001	1.5077	0.0225	0.1672	1
ABNORMALITY_OF_THE_THENAR_EMINENCE	0.4783	1.384	0.108	0.2658	1		NEGATIVE_REGULATION_OF_CELLULAR_SENESCENCE	0.5894	1.5077	0.0643	0.1672	1
ABNORMAL_MANDIBULAR_RAMUS_MORPHOLOGY	0.8261	1.3849	0.0453	0.2659	1		REGULATION_OF_GAMMA_DELTA_T_CELL_ACTIVATION	0.7908	1.5074	0.0361	0.1674	1
LONG_FINGERS	0.3371	1.3833	0.0523	0.2664	1		REGULATION_OF_GLIOGENESIS	0.549	1.8253	0	0.1675	0.781
ABNORMALITY_OF_THE_SMALL_INTESTINE	0.3253	1.3826	0.0386	0.2666	1		REGULATION_OF_IMMUNE_RESPONSE	0.5917	1.8015	0	0.168	0.851
CAPITATE_HAMATE_FUSION	0.6054	1.383	0.1069	0.2666	1		PROTEIN_LOCALIZATION_TO_CELL_SURFACE	0.4093	1.5059	0.0211	0.1692	1
OXYCEPHALY	0.7087	1.3826	0.1079	0.2669	1		POSITIVE_REGULATION_OF_IMMUNOGLOBULIN_PRODUCTION	0.5893	1.506	0.0432	0.1692	1
SENSORY_NEUROPATHY	0.3508	1.3822	0.0464	0.267	1		HOMEOSTATIC_PROCESS	0.3173	1.5037	0	0.1695	1
ABNORMALITY_OF_CHROMOSOME_SEGREGATION	0.5893	1.3819	0.0966	0.2673	1		REGULATION_OF_ENTRY_OF_BACTERIUM_INTO_HOST_CELL	0.8043	1.5056	0.0345	0.1695	1
VERTIGO	0.3433	1.381	0.0498	0.2682	1		HOMOTYPIC_CELL_CELL_ADHESION	0.5177	1.5037	0.0364	0.1696	1
ABNORMAL_ERYTHROCYTE_ENZYME_LEVEL	0.4624	1.3797	0.1297	0.2683	1		REGULATION_OF_GLIAL_CELL_MIGRATION	0.6727	1.5038	0.0368	0.1696	1
CHEILITIS	0.5217	1.3808	0.0979	0.2683	1		VENTRICULAR_CARDIAC_MUSCLE_CELL_DEVELOPMENT	0.6649	1.5044	0.0526	0.1696	1
ABNORMALITY_OF_THE_PINNA	0.3022	1.3811	0.0391	0.2683	1		MACROPHAGE_FUSION	0.7936	1.5045	0.0144	0.1696	1
CHRONIC_LUNG_DISEASE	0.4085	1.3797	0.0754	0.2686	1		SEQUESTERING_OF_CALCIUM_ION	0.4492	1.5047	0.0021	0.1696	1
SCAPHOCEPHALY	0.4885	1.3797	0.0885	0.2689	1		ALDEHYDE_BIOSYNTHETIC_PROCESS	0.5012	1.5039	0.0259	0.1697	1
APLASIA_HYPOPLASIA_AFFECTING_BONES_OF_THE_AXIAL_SKELETON	0.305	1.3799	0.0162	0.2689	1		TYROSINE_PHOSPHORYLATION_OF_STAT_PROTEIN	0.4548	1.5042	0.0263	0.1697	1
ABNORMALITY_OF_THE_CURVATURE_OF_THE_CORNEA	0.3105	1.38	0.0302	0.2689	1		NEGATIVE_REGULATION_OF_T_CELL_MEDIATED_IMMUNITY	0.6815	1.5047	0.0289	0.1697	1
RECURRENT_CORNEAL_EROSIONS	0.5632	1.3802	0.1016	0.2689	1		POSITIVE_REGULATION_OF_CD8_POSITIVE_ALPHA_BETA_T_CELL_ACTIVATION	0.7835	1.5048	0.0226	0.1697	1
AGENESIS_OF_CORPUS_CALLOSUM	0.2933	1.3773	0.047	0.2701	1		PYRIMIDINE_NUCLEOSIDE_METABOLIC_PROCESS	0.5402	1.5054	0.0318	0.1697	1
SHORT_COLUMELLA	0.507	1.3774	0.1286	0.2703	1		RADIAL_GLIAL_CELL_DIFFERENTIATION	0.6249	1.5049	0.0594	0.1698	1
AVASCULAR_NECROSIS_OF_THE_CAPITAL_FEMORAL_EPIPHYSIS	0.5644	1.3776	0.0838	0.2703	1		RECEPTOR_SIGNALING_PATHWAY_VIA_STAT	0.4241	1.5052	0.0102	0.1698	1
SECONDARY_GROWTH_HORMONE_DEFICIENCY	0.457	1.3785	0.1138	0.2703	1		RESPONSE_TO_IRON_ION	0.5374	1.8051	0.002	0.1698	0.842
APLASIA_HYPOPLASIA_INVOLVING_THE_SKELETON	0.2997	1.378	0.024	0.2704	1		PODOSOME_ASSEMBLY	0.6608	1.5028	0.0517	0.1699	1
ABNORMAL_HEART_VALVE_PHYSIOLOGY	0.3662	1.3776	0.0521	0.2705	1		REGULATION_OF_ESTABLISHMENT_OF_PROTEIN_LOCALIZATION_TO_MITOCHONDRION	0.4006	1.5033	0.0248	0.1699	1
ABNORMAL_ANTERIOR_CHAMBER_MORPHOLOGY	0.394	1.3781	0.0407	0.2705	1		REGULATION_OF_ERYTHROCYTE_DIFFERENTIATION	0.5173	1.5039	0.0398	0.1699	1
TYPE_I_DIABETES_MELLITUS	0.4074	1.3777	0.0721	0.2707	1		RETINAL_METABOLIC_PROCESS	0.6705	1.504	0.051	0.1699	1
ABNORMAL_3RD_FINGER_PHALANX_MORPHOLOGY	0.7473	1.3767	0.0975	0.271	1		INTERLEUKIN_23_PRODUCTION	0.6747	1.505	0.051	0.1699	1
CERVICAL_SUBLUXATION	0.5817	1.376	0.1168	0.2717	1		POSITIVE_REGULATION_OF_CORTICOSTEROID_HORMONE_SECRETION	0.7813	1.5029	0.0143	0.17	1
CONGENITAL_DIAPHRAGMATIC_HERNIA	0.387	1.3756	0.0914	0.2722	1		POSITIVE_REGULATION_OF_PEPTIDYL_TYROSINE_PHOSPHORYLATION	0.4394	1.5028	0.0063	0.1701	1
NEOPLASM_OF_THE_STOMACH	0.3805	1.3753	0.0771	0.2724	1		RESPONSE_TO_IONIZING_RADIATION	0.4117	1.503	0.0307	0.1702	1
ABNORMAL_UPPER_MOTOR_NEURON_MORPHOLOGY	0.5506	1.3741	0.1014	0.2742	1		NEGATIVE_REGULATION_OF_CELL_CYCLE_PROCESS	0.3487	1.5022	0.0261	0.1704	1
C1_C2_VERTEBRAL_ABNORMALITY	0.6914	1.3734	0.1214	0.2749	1		RESPONSE_TO_OXIDATIVE_STRESS	0.3254	1.502	0.004	0.1705	1
FINGER_SWELLING	0.8182	1.3735	0.089	0.275	1		POSITIVE_REGULATION_OF_VASCULAR_ENDOTHELIAL_GROWTH_FACTOR_RECEPTOR_SIGNALING_PATHWAY	0.6544	1.5022	0.0442	0.1705	1
OSTEOLYSIS	0.4007	1.3731	0.0608	0.2751	1		NEGATIVE_REGULATION_OF_REGULATED_SECRETORY_PATHWAY	0.6421	1.5018	0.0353	0.1706	1
DEATH_IN_EARLY_ADULTHOOD	0.4415	1.3728	0.1498	0.2753	1		NEGATIVE_REGULATION_OF_GENE_EXPRESSION	0.3257	1.5004	0.016	0.1707	1
ABNORMAL_CD4_CD8_RATIO	0.5386	1.3723	0.1323	0.2759	1		HETEROTYPIC_CELL_CELL_ADHESION	0.5758	1.5002	0.0418	0.1708	1
JUVENILE_ASEPTIC_NECROSIS	0.4934	1.3715	0.0823	0.2763	1		RESPONSE_TO_BACTERIAL_LIPOPROTEIN	0.9312	1.5004	0.0039	0.1708	1
ABNORMALITY_OF_THE_PLANTAR_SKIN_OF_FOOT	0.356	1.3713	0.0605	0.2764	1		REGULATION_OF_PROTEIN_PHOSPHORYLATION	0.3474	1.5005	0.004	0.1708	1
ABNORMALITY_OF_THE_HALLUX	0.3456	1.3719	0.0763	0.2764	1		POSITIVE_REGULATION_OF_NEUROGENESIS	0.3848	1.5012	0.0082	0.1708	1
FACIAL_CLEFT	0.537	1.3707	0.0892	0.2765	1		NEGATIVE_REGULATION_OF_INTERLEUKIN_10_PRODUCTION	0.6655	1.4996	0.041	0.1709	1
ABNORMAL_GRANULOCYTOPOIETIC_CELL_MORPHOLOGY	0.7208	1.3705	0.1186	0.2766	1		REGULATION_OF_CELL_CYCLE_PHASE_TRANSITION	0.3471	1.4997	0.0201	0.1709	1
ABNORMAL_THROMBOSIS	0.4189	1.3715	0.0646	0.2766	1		REGULATION_OF_CELL_MATURATION	0.5699	1.4999	0.0515	0.1709	1
CHRONIC_NONINFECTIOUS_LYMPHADENOPATHY	0.603	1.3708	0.0927	0.2767	1		NEGATIVE_REGULATION_OF_SIGNALING	0.3415	1.5007	0.0041	0.1709	1
RHEUMATOID_ARTHRITIS	0.5326	1.3709	0.0954	0.2768	1		POSITIVE_REGULATION_OF_CELL_PROLIFERATION_IN_BONE_MARROW	0.7015	1.5012	0.0425	0.1709	1
CARDIAC_SHUNT	0.5661	1.3695	0.0916	0.2773	1		POSITIVE_REGULATION_OF_PHOSPHORUS_METABOLIC_PROCESS	0.3476	1.5014	0	0.1709	1
MYELOFIBROSIS	0.622	1.3695	0.1388	0.2775	1		POSITIVE_REGULATION_OF_T_CELL_RECEPTOR_SIGNALING_PATHWAY	0.7823	1.4999	0.0205	0.171	1
RENAL_HYPOPLASIA	0.356	1.3695	0.0851	0.2777	1		POSITIVE_REGULATION_OF_ANTIGEN_RECEPTOR_MEDIATED_SIGNALING_PATHWAY	0.7977	1.5007	0.0139	0.171	1
GENERALIZED_OSTEOSCLEROSIS	0.6083	1.3696	0.1161	0.2778	1		REGULATION_OF_CELL_DEVELOPMENT	0.3743	1.5008	0.0082	0.171	1
NEOPLASM_BY_HISTOLOGY	0.2841	1.3689	0.0384	0.2781	1		NEGATIVE_REGULATION_OF_LEUKOCYTE_MEDIATED_IMMUNITY	0.5812	1.5009	0.0425	0.171	1
ABNORMALITY_OF_RENAL_EXCRETION	0.5033	1.3684	0.0772	0.2786	1		RESPONSE_TO_WOUNDING	0.4032	1.5014	0.0147	0.171	1
HYPOPLASTIC_ISCHIA	0.4874	1.3661	0.1216	0.2794	1		EXTRACELLULAR_MATRIX_DISASSEMBLY	0.4937	1.499	0.0265	0.1713	1
ABNORMALITY_OF_DENTAL_MORPHOLOGY	0.3357	1.3676	0.0552	0.2795	1		OLIGODENDROCYTE_DEVELOPMENT	0.5329	1.8173	0.002	0.1713	0.808
RAYNAUD_PHENOMENON	0.5365	1.3662	0.0922	0.2796	1		CEREBELLAR_CORTEX_MORPHOGENESIS	0.4953	1.4988	0.0331	0.1714	1
ABNORMALITY_OF_THE_EPIDIDYMIS	0.506	1.3677	0.0785	0.2796	1		PULMONARY_ARTERY_MORPHOGENESIS	0.6728	1.4991	0.0526	0.1714	1
APLASIA_HYPOPLASIA_OF_THE_STERNUM	0.5505	1.3658	0.1182	0.2797	1		POSITIVE_REGULATION_OF_TRANSFERASE_ACTIVITY	0.3551	1.4991	0.0142	0.1715	1
DERMOID_CYST	0.6585	1.3663	0.0955	0.2797	1		REGULATION_OF_NEUROBLAST_PROLIFERATION	0.5011	1.4983	0.0222	0.172	1
ERYTHEMA	0.374	1.3667	0.0505	0.2799	1		DETECTION_OF_EXTERNAL_BIOTIC_STIMULUS	0.7592	1.4976	0.0289	0.1725	1
CHRONIC_RHINITIS	0.4434	1.3668	0.0931	0.2799	1		POSITIVE_REGULATION_OF_ISOTYPE_SWITCHING_TO_IGG_ISOTYPES	0.7407	1.4977	0.0388	0.1725	1
ABNORMAL_PHALANGEAL_JOINT_MORPHOLOGY_OF_THE_HAND	0.3288	1.3663	0.0285	0.28	1		EOSINOPHIL_CHEMOTAXIS	0.785	1.4978	0.0146	0.1725	1
ALLERGY	0.489	1.3664	0.1193	0.28	1		REGULATION_OF_OLIGODENDROCYTE_DIFFERENTIATION	0.6424	2.0208	0	0.1726	0.097
BROAD_NECK	0.3936	1.3669	0.1062	0.2801	1		MUSCLE_HYPERTROPHY	0.402	1.4974	0.0379	0.1727	1
LIMITATION_OF_KNEE_MOBILITY	0.5293	1.3669	0.1047	0.2804	1		PLATELET_MORPHOGENESIS	0.6911	1.8362	0	0.1728	0.731
ABNORMAL_BONE_STRUCTURE	0.2793	1.3647	0.0186	0.2808	1		POSITIVE_REGULATION_OF_RESPONSE_TO_ENDOPLASMIC_RETICULUM_STRESS	0.5407	1.497	0.0466	0.1729	1
FAILURE_TO_THRIVE_SECONDARY_TO_RECURRENT_INFECTIONS	0.8949	1.365	0.0258	0.2809	1		NEGATIVE_REGULATION_OF_APOPTOTIC_SIGNALING_PATHWAY	0.3525	1.4967	0.0212	0.173	1
OSTEOPOROSIS	0.2854	1.3647	0.0275	0.281	1		AGING	0.3371	1.4968	0.0081	0.173	1
TREMOR_BY_ANATOMICAL_SITE	0.3515	1.3643	0.0904	0.2811	1		POSITIVE_REGULATION_OF_GRANULOCYTE_DIFFERENTIATION	0.8706	1.4971	0.0162	0.173	1
INCREASED_BONE_MINERAL_DENSITY	0.3596	1.3634	0.0502	0.2826	1		MEMBRANE_PROTEIN_INTRACELLULAR_DOMAIN_PROTEOLYSIS	0.6465	1.8396	0.0021	0.1731	0.713
ECTOPIC_ANUS	0.3735	1.3632	0.0875	0.2827	1		MAST_CELL_ACTIVATION_INVOLVED_IN_IMMUNE_RESPONSE	0.5365	1.4947	0.0366	0.1732	1
ABNORMAL_LACTATE_DEHYDROGENASE_LEVEL	0.4161	1.3627	0.0888	0.2832	1		CARDIOLIPIN_ACYL_CHAIN_REMODELING	0.7024	1.4948	0.0431	0.1734	1
ESOPHAGEAL_ULCERATION	0.7047	1.3616	0.1149	0.284	1		GANGLION_DEVELOPMENT	0.5452	1.4948	0.0433	0.1734	1
HYDRANENCEPHALY	0.7003	1.3614	0.1168	0.2841	1		REGULATION_OF_GLUCOCORTICOID_METABOLIC_PROCESS	0.6074	1.4963	0.0616	0.1734	1
GASTRITIS	0.5453	1.3621	0.1137	0.2841	1		GLIAL_CELL_PROLIFERATION	0.6628	1.8015	0	0.1734	0.851
ECTOPIA_LENTIS	0.4605	1.3618	0.1169	0.2842	1		DENDRITIC_CELL_CHEMOTAXIS	0.7847	1.4949	0.0243	0.1735	1
ABNORMAL_SHAPE_OF_THE_FRONTAL_REGION	0.3002	1.3611	0.0504	0.2843	1		POSITIVE_REGULATION_OF_T_CELL_CYTOKINE_PRODUCTION	0.6008	1.4956	0.039	0.1735	1
RECURRENT_NEISSERIAL_INFECTIONS	0.7165	1.3616	0.1128	0.2843	1		INTERLEUKIN_7_MEDIATED_SIGNALING_PATHWAY	0.6228	1.4941	0.053	0.1736	1
NEOPLASM_OF_THE_LARYNX	0.5466	1.3593	0.1452	0.2858	1		POSTSYNAPTIC_ACTIN_CYTOSKELETON_ORGANIZATION	0.6675	1.4942	0.063	0.1736	1
OPEN_MOUTH	0.3426	1.3594	0.1077	0.2858	1		NEUTROPHIL_DIFFERENTIATION	0.8462	1.4949	0.006	0.1736	1
ABNORMALITY_OF_MOUTH_SIZE	0.3394	1.3587	0.0752	0.2859	1		MITOCHONDRIAL_OUTER_MEMBRANE_PERMEABILIZATION	0.4021	1.4956	0.0482	0.1736	1
ABNORMALITY_OF_THE_KNEE	0.2978	1.3589	0.0332	0.2859	1		REGULATION_OF_MICROGLIAL_CELL_ACTIVATION	0.7198	1.4958	0.0364	0.1736	1
MULTIPLE_CAFE_AU_LAIT_SPOTS	0.4219	1.3599	0.125	0.2859	1		NEGATIVE_REGULATION_OF_RESPONSE_TO_STIMULUS	0.3506	1.4943	0.0102	0.1737	1
PYODERMA	0.8605	1.3601	0.0778	0.2859	1		REGULATION_OF_MITOTIC_SISTER_CHROMATID_SEGREGATION	0.4996	1.495	0.0792	0.1737	1
THIN_NAIL	0.558	1.359	0.0847	0.286	1		HEAT_GENERATION	0.7105	1.4951	0.0394	0.1737	1
PURE_RED_CELL_APLASIA	0.4944	1.3594	0.1589	0.2861	1		POSITIVE_REGULATION_OF_GAMMA_DELTA_T_CELL_DIFFERENTIATION	0.8693	1.4956	0.016	0.1737	1
MEGALOCORNEA	0.4054	1.3596	0.1054	0.2861	1		POSITIVE_REGULATION_OF_NITRIC_OXIDE_METABOLIC_PROCESS	0.6079	1.4959	0.0577	0.1737	1
ABNORMAL_UTERUS_MORPHOLOGY	0.3893	1.358	0.0857	0.2865	1		REGULATION_OF_NON_CANONICAL_WNT_SIGNALING_PATHWAY	0.669	1.496	0.0317	0.1738	1
HERNIA	0.339	1.3582	0.0884	0.2865	1		PROTEIN_HETEROOLIGOMERIZATION	0.4773	1.4951	0.0392	0.1739	1
BASAL_CELL_CARCINOMA	0.3842	1.3576	0.089	0.2868	1		MEMBRANE_PROTEIN_PROTEOLYSIS	0.5617	1.8616	0	0.1741	0.627
SPORADIC	0.3472	1.3577	0.0749	0.2868	1		POSITIVE_REGULATION_OF_TRANSFORMING_GROWTH_FACTOR_BETA_PRODUCTION	0.5469	1.4934	0.0239	0.1744	1
ABDOMINAL_PAIN	0.3326	1.357	0.0294	0.2874	1		MYELOID_LEUKOCYTE_CYTOKINE_PRODUCTION	0.5595	1.4935	0.0189	0.1744	1
NEOPLASM_OF_THE_GALLBLADDER	0.6745	1.3569	0.0812	0.2875	1		BIOLOGICAL_PROCESS_INVOLVED_IN_INTERACTION_WITH_HOST	0.3845	1.4928	0.0142	0.1746	1
DEVELOPMENTAL_STAGNATION	0.4565	1.3566	0.1252	0.2877	1		GERMINAL_CENTER_FORMATION	0.7911	1.4929	0.0266	0.1746	1
ABNORMAL_RESPIRATORY_SYSTEM_PHYSIOLOGY	0.2726	1.3553	0.0019	0.2896	1		ESTABLISHMENT_OR_MAINTENANCE_OF_CELL_POLARITY	0.3606	1.4923	0.0163	0.1747	1
TALL_STATURE	0.3282	1.3551	0.0594	0.2897	1		REGULATION_OF_HORMONE_SECRETION	0.3639	1.4926	0.002	0.1747	1
CHILDHOOD_ONSET_SENSORINEURAL_HEARING_IMPAIRMENT	0.5385	1.3548	0.1072	0.2899	1		INTERLEUKIN_4_PRODUCTION	0.6312	1.493	0.0602	0.1747	1
COMPLETE_ATRIOVENTRICULAR_CANAL_DEFECT	0.608	1.3542	0.11	0.2904	1		RECEPTOR_MEDIATED_ENDOCYTOSIS	0.3953	1.4931	0.0178	0.1747	1
