# Supplementary material for: Identifying Aging-Related Biomarkers and Immune Infiltration Features in Diabetic Nephropathy Using Integrative Bioinformatics Approaches and Machine-Learning Strategies
Source: Biomedicines. 2023 Sep 4;11(9):2454. doi: 10.3390/biomedicines11092454 (PMC10525809; doi:10.3390/biomedicines11092454)
Supplement: Supplementary file 1 [file biomedicines-11-02454-s001.zip › Supplementary Table S25.xlsx]

## Sheet: Sheet1
The results of Human phenotype ontology enrichment analyses for ITGAM							The results of GO enrichment analyses for ITGAM							The results of KEGG enrichment analyses for ITGAM
Term	ES	NES	pvalue	FDR	FWER		Term	ES	NES	pvalue	FDR	FWER		Term	ES	NES	pvalue	FDR	FWER
AUTOIMMUNITY	0.5737	1.6442	0.0139	0.1707	1		POSITIVE_REGULATION_OF_STRESS_FIBER_ASSEMBLY	0.4434	1.589	0.0119	0.1882	1		AUTOIMMUNE_THYROID_DISEASE	0.7045	1.6433	0.0023	0.0697	0.512
ABNORMAL_TRACHEOBRONCHIAL_MORPHOLOGY	0.4499	1.6451	0.0057	0.1712	1		ANTIGEN_PROCESSING_AND_PRESENTATION_OF_EXOGENOUS_PEPTIDE_ANTIGEN_VIA_MHC_CLASS_I	0.5943	1.5896	0.0371	0.1882	1		B_CELL_RECEPTOR_SIGNALING_PATHWAY	0.5636	1.6445	0.0127	0.0731	0.511
LEUKOCYTOSIS	0.5492	1.6442	0.0039	0.1718	1		REGULATION_OF_MYELOID_LEUKOCYTE_MEDIATED_IMMUNITY	0.6464	1.5886	0.0211	0.1885	1		NATURAL_KILLER_CELL_MEDIATED_CYTOTOXICITY	0.562	1.6448	0	0.0774	0.51
LICHENIFICATION	0.7708	1.6279	0.0078	0.1721	1		REGULATION_OF_DEFENSE_RESPONSE_TO_VIRUS_BY_VIRUS	0.6278	1.5891	0.0196	0.1886	1		SMALL_CELL_LUNG_CANCER	0.4911	1.6724	0.0041	0.0801	0.428
BROAD_FOREHEAD	0.4194	1.6294	0.0041	0.1722	1		MULTICELLULAR_ORGANISM_AGING	0.5247	1.5896	0.0437	0.1886	1		ALLOGRAFT_REJECTION	0.7782	1.6486	0.0022	0.0803	0.498
B_LYMPHOCYTOPENIA	0.7143	1.631	0.0039	0.1722	1		DNA_REPAIR	0.34	1.5898	0.0296	0.1889	1		AMYOTROPHIC_LATERAL_SCLEROSIS_ALS	0.4977	1.6774	0.0222	0.0838	0.414
SOFT_SKIN	0.621	1.6451	0.0079	0.1723	1		CELL_CYCLE_PHASE_TRANSITION	0.3667	1.5899	0.008	0.189	1		FOCAL_ADHESION	0.4555	1.6227	0	0.0841	0.58
JOINT_HYPERMOBILITY	0.3995	1.637	0.004	0.1724	1		CELLULAR_RESPONSE_TO_INTERFERON_BETA	0.7495	1.5877	0.0082	0.1892	1		LEISHMANIA_INFECTION	0.6837	1.6171	0.0199	0.0844	0.594
DEEP_SET_NAILS	0.812	1.6282	0.0099	0.1725	1		ACTIVATION_OF_PHOSPHOLIPASE_C_ACTIVITY	0.636	1.59	0.0434	0.1895	1		VIRAL_MYOCARDITIS	0.6083	1.6498	0.0108	0.0859	0.498
HYPEREXTENSIBLE_SKIN	0.6399	1.6287	0.0059	0.1725	1		LEUKOCYTE_MIGRATION	0.5249	1.5878	0.017	0.1896	1		T_CELL_RECEPTOR_SIGNALING_PATHWAY	0.5396	1.7068	0.0042	0.0888	0.342
HEMIPARESIS	0.508	1.6313	0.0097	0.1726	1		DNA_DAMAGE_INDUCED_PROTEIN_PHOSPHORYLATION	0.6873	1.5869	0.0294	0.1897	1		NOD_LIKE_RECEPTOR_SIGNALING_PATHWAY	0.6603	1.6789	0.011	0.0911	0.408
ABNORMAL_MACROPHAGE_MORPHOLOGY	0.6931	1.6454	0	0.1728	1		PROTEIN_INSERTION_INTO_MEMBRANE	0.4215	1.5871	0.0199	0.1898	1		SYSTEMIC_LUPUS_ERYTHEMATOSUS	0.7624	1.6517	0	0.0913	0.492
HODGKIN_LYMPHOMA	0.6884	1.6296	0.0117	0.1729	1		HUMORAL_IMMUNE_RESPONSE	0.6167	1.5901	0.0039	0.1898	1		CHEMOKINE_SIGNALING_PATHWAY	0.5918	1.6873	0.0022	0.0933	0.389
ABNORMALITY_OF_PELVIC_GIRDLE_BONE_MORPHOLOGY	0.3503	1.6253	0	0.173	1		FEMALE_MEIOTIC_NUCLEAR_DIVISION	0.6277	1.5549	0.0675	0.1899	1		LEUKOCYTE_TRANSENDOTHELIAL_MIGRATION	0.5344	1.6011	0.0108	0.0956	0.644
SHOULDER_DISLOCATION	0.7964	1.6317	0.0119	0.173	1		CHROMOSOME_LOCALIZATION	0.4334	1.5551	0.0378	0.19	1		CYTOSOLIC_DNA_SENSING_PATHWAY	0.6384	1.7124	0.0022	0.0959	0.316
ARTHRITIS	0.4532	1.6299	0.004	0.1732	1		NEGATIVE_REGULATION_OF_CELL_CYCLE_PROCESS	0.3701	1.5905	0.002	0.19	1		ANTIGEN_PROCESSING_AND_PRESENTATION	0.5485	1.5858	0.0289	0.097	0.683
NOCTURNAL_HYPOVENTILATION	0.6622	1.6383	0.0178	0.1732	1		NATURAL_KILLER_CELL_PROLIFERATION	0.6938	1.5552	0.0258	0.1901	1		OTHER_GLYCAN_DEGRADATION	0.6257	1.5766	0.0352	0.0978	0.716
STIFF_SKIN	0.8073	1.6257	0.006	0.1733	1		TOLL_LIKE_RECEPTOR_4_SIGNALING_PATHWAY	0.7483	1.5742	0.0157	0.1902	1		CELL_ADHESION_MOLECULES_CAMS	0.602	1.5868	0.0023	0.1005	0.681
PREMATURE_LOSS_OF_PRIMARY_TEETH	0.716	1.6322	0.0059	0.1733	1		REGULATION_OF_GLIAL_CELL_MIGRATION	0.7105	1.5902	0.0188	0.1902	1		O_GLYCAN_BIOSYNTHESIS	0.6655	1.5777	0.0483	0.1009	0.712
PORENCEPHALIC_CYST	0.7051	1.6371	0.0059	0.1733	1		POSITIVE_REGULATION_OF_TRANSFORMING_GROWTH_FACTOR_BETA_PRODUCTION	0.5782	1.5552	0.0232	0.1904	1		TYPE_I_DIABETES_MELLITUS	0.7108	1.5895	0.0134	0.1027	0.674
INTESTINAL_PSEUDO_OBSTRUCTION	0.5535	1.6325	0.0325	0.1736	1		REGULATION_OF_OSTEOCLAST_DIFFERENTIATION	0.5173	1.5906	0.0059	0.1904	1		FC_GAMMA_R_MEDIATED_PHAGOCYTOSIS	0.5421	1.7201	0.0021	0.1045	0.295
PRIMARY_PERITONEAL_CARCINOMA	0.6549	1.636	0.0221	0.1736	1		INTERLEUKIN_35_MEDIATED_SIGNALING_PATHWAY	0.7298	1.5554	0.0229	0.1905	1		EPITHELIAL_CELL_SIGNALING_IN_HELICOBACTER_PYLORI_INFECTION	0.4579	1.558	0.0193	0.112	0.759
ABNORMAL_PROPORTION_OF_CD4_POSITIVE_T_CELLS	0.7048	1.6375	0.0058	0.1736	1		REGULATION_OF_WNT_SIGNALING_PATHWAY_PLANAR_CELL_POLARITY_PATHWAY	0.759	1.5742	0.0115	0.1905	1		ASTHMA	0.7589	1.5416	0.0111	0.116	0.808
ABNORMAL_PULMONARY_THORACIC_IMAGING_FINDING	0.5957	1.6119	0.0158	0.1739	1		DNA_DEALKYLATION	0.5667	1.5533	0.0365	0.1906	1		PATHOGENIC_ESCHERICHIA_COLI_INFECTION	0.5574	1.5482	0.0339	0.1176	0.791
ABNORMAL_BRONCHUS_MORPHOLOGY	0.5353	1.6455	0.0079	0.1739	1		REGULATION_OF_APOPTOTIC_SIGNALING_PATHWAY	0.3902	1.5907	0.0038	0.1907	1		PRIMARY_IMMUNODEFICIENCY	0.7326	1.5282	0.0194	0.1182	0.837
CARDIAC_SHUNT	0.6492	1.6258	0.025	0.174	1		POSITIVE_REGULATION_OF_PROTEOLYSIS	0.396	1.591	0.0078	0.1907	1		INTESTINAL_IMMUNE_NETWORK_FOR_IGA_PRODUCTION	0.7361	1.5429	0.0115	0.119	0.804
OMPHALOCELE	0.4526	1.6384	0.0122	0.1741	1		REGULATION_OF_CELL_CYCLE_G1_S_PHASE_TRANSITION	0.4038	1.553	0.0212	0.1908	1		GRAFT_VERSUS_HOST_DISEASE	0.7376	1.5334	0.009	0.1207	0.823
DISTAL_JOINT_LAXITY	0.8238	1.6111	0.0101	0.1744	1		REGULATION_OF_DNA_METHYLATION_DEPENDENT_HETEROCHROMATIN_ASSEMBLY	0.7497	1.5554	0.023	0.1908	1		RIG_I_LIKE_RECEPTOR_SIGNALING_PATHWAY	0.4317	1.5298	0.0227	0.1208	0.83
ABNORMAL_T_CELL_SUBSET_DISTRIBUTION	0.6859	1.612	0.0118	0.1744	1		POSITIVE_REGULATION_OF_MACROPHAGE_CYTOKINE_PRODUCTION	0.7838	1.5533	0.029	0.1909	1		ECM_RECEPTOR_INTERACTION	0.6481	1.7262	0	0.1224	0.28
HOARSE_VOICE	0.4661	1.6406	0.0078	0.1744	1		REGULATION_OF_AMYLOID_BETA_CLEARANCE	0.5644	1.554	0.0196	0.1909	1		APOPTOSIS	0.4016	1.5072	0.0312	0.1295	0.873
PALPEBRAL_EDEMA	0.5564	1.621	0.0175	0.1745	1		ESTABLISHMENT_OF_PROTEIN_LOCALIZATION_TO_VACUOLE	0.4672	1.5555	0.0056	0.1909	1		PRION_DISEASES	0.5529	1.5085	0.0418	0.1317	0.872
KYPHOSCOLIOSIS	0.3729	1.6326	0.002	0.1745	1		REGULATION_OF_UNSATURATED_FATTY_ACID_BIOSYNTHETIC_PROCESS	0.7717	1.5702	0.0253	0.1909	1		COMPLEMENT_AND_COAGULATION_CASCADES	0.549	1.5121	0.0176	0.1318	0.868
ABNORMAL_CELLULAR_PHENOTYPE	0.404	1.6388	0.0059	0.1745	1		REGULATION_OF_NEURON_PROJECTION_REGENERATION	0.5371	1.5743	0.0059	0.1909	1		ETHER_LIPID_METABOLISM	0.6091	1.8357	0.0039	0.1352	0.102
POOR_WOUND_HEALING	0.7511	1.6395	0.0039	0.1745	1		DETECTION_OF_BIOTIC_STIMULUS	0.6528	1.5541	0.0117	0.191	1		FC_EPSILON_RI_SIGNALING_PATHWAY	0.5101	1.774	0	0.1376	0.183
THORACOLUMBAR_KYPHOSIS	0.6567	1.6456	0.0098	0.1745	1		APOPTOTIC_CELL_CLEARANCE	0.5853	1.5699	0.0137	0.191	1		P53_SIGNALING_PATHWAY	0.4804	1.4886	0.0545	0.1462	0.899
OVARIAN_CARCINOMA	0.5782	1.6195	0.0327	0.1746	1		DNA_INTEGRITY_CHECKPOINT	0.3919	1.5704	0.0176	0.191	1		TOLL_LIKE_RECEPTOR_SIGNALING_PATHWAY	0.565	1.7342	0.0021	0.1493	0.262
ENDOCARDITIS	0.7034	1.61	0.0098	0.1747	1		REGULATION_OF_INTRINSIC_APOPTOTIC_SIGNALING_PATHWAY_BY_P53_CLASS_MEDIATOR	0.5625	1.5911	0.021	0.191	1		CELL_CYCLE	0.4317	1.4824	0.0501	0.1496	0.907
SEVERE_COMBINED_IMMUNODEFICIENCY	0.7162	1.6105	0.0138	0.1747	1		POSITIVE_REGULATION_OF_ACTIN_FILAMENT_BUNDLE_ASSEMBLY	0.4645	1.5526	0.0214	0.1911	1		PATHWAYS_IN_CANCER	0.3482	1.4639	0.0236	0.1661	0.933
RECURRENT_BACTERIAL_SKIN_INFECTIONS	0.7858	1.6123	0.0059	0.1747	1		CHROMOSOME_SEGREGATION	0.386	1.5744	0.0259	0.1911	1		CYTOKINE_CYTOKINE_RECEPTOR_INTERACTION	0.514	1.4585	0.0402	0.1692	0.936
ABNORMAL_T_CELL_MORPHOLOGY	0.6838	1.6198	0.0098	0.1747	1		POSITIVE_REGULATION_OF_LEUKOCYTE_ADHESION_TO_VASCULAR_ENDOTHELIAL_CELL	0.7082	1.5534	0.0227	0.1912	1		GAP_JUNCTION	0.4066	1.435	0.0652	0.1951	0.952
PULMONARY_INFILTRATES	0.6164	1.6238	0.0192	0.1747	1		VENTRICULAR_CARDIAC_MUSCLE_CELL_DEVELOPMENT	0.685	1.5555	0.0409	0.1912	1		HEMATOPOIETIC_CELL_LINEAGE	0.58	1.4196	0.0871	0.211	0.965
RECURRENT_LOWER_RESPIRATORY_TRACT_INFECTIONS	0.5621	1.6259	0.012	0.1747	1		MEMBRANE_RAFT_ORGANIZATION	0.7065	1.5749	0.0173	0.1912	1		LYSOSOME	0.3701	1.3061	0.1581	0.347	0.997
PURPURA	0.497	1.6173	0.002	0.175	1		REGULATION_OF_EXTRINSIC_APOPTOTIC_SIGNALING_PATHWAY	0.4552	1.586	0.0181	0.1912	1		BLADDER_CANCER	0.407	1.3274	0.0926	0.3493	0.992
ARTERIAL_DISSECTION	0.8727	1.6182	0.0019	0.175	1		NEGATIVE_REGULATION_OF_SINGLE_STRANDED_VIRAL_RNA_REPLICATION_VIA_DOUBLE_STRANDED_DNA_INTERMEDIATE	0.7522	1.5536	0.0159	0.1913	1		RIBOSOME	0.4367	1.3003	0.2241	0.3497	0.997
CHRONIC_MUCOCUTANEOUS_CANDIDIASIS	0.6592	1.6126	0.0179	0.1751	1		POSITIVE_REGULATION_OF_INTERLEUKIN_12_PRODUCTION	0.752	1.5693	0.0213	0.1913	1		LONG_TERM_DEPRESSION	0.3345	1.3062	0.1101	0.3545	0.997
ABNORMALITY_OF_HAIR_GROWTH	0.5021	1.6163	0.0155	0.1751	1		NEGATIVE_REGULATION_OF_GENE_EXPRESSION_EPIGENETIC	0.4874	1.5704	0.0429	0.1913	1		ABC_TRANSPORTERS	0.4226	1.3148	0.123	0.3548	0.995
SUBCUTANEOUS_NODULE	0.4773	1.6201	0.002	0.1751	1		FOREBRAIN_NEURON_FATE_COMMITMENT	0.7643	1.5746	0.0097	0.1913	1		GLYCOSPHINGOLIPID_BIOSYNTHESIS_GANGLIO_SERIES	0.4756	1.3176	0.1048	0.3583	0.995
VIRAL_HEPATITIS	0.5896	1.6327	0.018	0.1751	1		LYMPHOCYTE_MIGRATION	0.6145	1.5497	0.0302	0.1914	1		PROGESTERONE_MEDIATED_OOCYTE_MATURATION	0.3283	1.3079	0.1162	0.3597	0.996
DECREASED_SKULL_OSSIFICATION	0.5161	1.6397	0.0079	0.1751	1		REGULATION_OF_REGULATED_SECRETORY_PATHWAY	0.4599	1.5523	0.0136	0.1914	1		THYROID_CANCER	0.3833	1.2436	0.1893	0.4419	1
HEMIPLEGIA_HEMIPARESIS	0.4142	1.6157	0.0039	0.1753	1		POSITIVE_REGULATION_OF_LYMPHOCYTE_MIGRATION	0.6977	1.5556	0.0118	0.1915	1		NEUROTROPHIN_SIGNALING_PATHWAY	0.2713	1.2377	0.1488	0.4434	1
MIGRAINE	0.4518	1.6186	0.0198	0.1753	1		RESPONSE_TO_AMYLOID_BETA	0.5454	1.5575	0.0078	0.1915	1		VEGF_SIGNALING_PATHWAY	0.3017	1.2312	0.122	0.4471	1
ABNORMAL_BLEEDING	0.4074	1.621	0.004	0.1753	1		POSITIVE_REGULATION_OF_STRESS_ACTIVATED_PROTEIN_KINASE_SIGNALING_CASCADE	0.4928	1.5687	0.0095	0.1915	1		COLORECTAL_CANCER	0.3367	1.2057	0.2039	0.4677	1
SYSTEMIC_LUPUS_ERYTHEMATOSUS	0.7447	1.6332	0.008	0.1754	1		POSITIVE_REGULATION_OF_GLIAL_CELL_MIGRATION	0.8249	1.5695	0.002	0.1915	1		RNA_DEGRADATION	0.3591	1.2091	0.2461	0.4704	1
GINGIVITIS	0.7066	1.6406	0.01	0.1754	1		BONE_RESORPTION	0.5144	1.5763	0.0226	0.1915	1		WNT_SIGNALING_PATHWAY	0.2997	1.1963	0.1745	0.4766	1
CHRONIC_OTITIS_MEDIA	0.4889	1.6457	0.0058	0.1755	1		RESPONSE_TO_BACTERIUM	0.4894	1.5827	0.0058	0.1915	1		GLYCOSAMINOGLYCAN_BIOSYNTHESIS_CHONDROITIN_SULFATE	0.5452	1.2101	0.2411	0.4776	1
PULMONARY_FIBROSIS	0.4436	1.609	0.0142	0.1756	1		PROSTANOID_BIOSYNTHETIC_PROCESS	0.6718	1.5911	0.0183	0.1915	1		JAK_STAT_SIGNALING_PATHWAY	0.3368	1.1783	0.2362	0.5025	1
THORACIC_HYPOPLASIA	0.4316	1.6164	0.0118	0.1757	1		REGULATION_OF_CATECHOLAMINE_METABOLIC_PROCESS	0.6517	1.5577	0.0207	0.1916	1		CIRCADIAN_RHYTHM_MAMMAL	0.4821	1.1435	0.2787	0.561	1
ABNORMAL_INTESTINE_MORPHOLOGY	0.3812	1.6173	0.002	0.1757	1		INTERLEUKIN_1_PRODUCTION	0.6042	1.5749	0.0115	0.1916	1		TGF_BETA_SIGNALING_PATHWAY	0.3197	1.133	0.277	0.5615	1
PULMONARY_INSUFFICIENCY	0.6218	1.6343	0.0233	0.1757	1		HISTAMINE_TRANSPORT	0.675	1.5853	0.0214	0.1916	1		NON_HOMOLOGOUS_END_JOINING	0.442	1.1334	0.3499	0.5706	1
HEMOLYTIC_UREMIC_SYNDROME	0.7635	1.6126	0.0099	0.1759	1		POSITIVE_REGULATION_OF_JUN_KINASE_ACTIVITY	0.4244	1.5855	0.014	0.1916	1		MISMATCH_REPAIR	0.4075	1.1198	0.3373	0.5779	1
NEOPLASM_OF_THE_LARYNX	0.6651	1.641	0.0193	0.1759	1		POSITIVE_REGULATION_OF_ENDOTHELIAL_CELL_APOPTOTIC_PROCESS	0.6543	1.5494	0.0313	0.1917	1		MELANOGENESIS	0.2966	1.1144	0.2725	0.5788	1
ABNORMAL_SHOULDER_MORPHOLOGY	0.425	1.6134	0.0097	0.176	1		CYTIDINE_TO_URIDINE_EDITING	0.7335	1.5498	0.0181	0.1917	1		GNRH_SIGNALING_PATHWAY	0.2644	1.0846	0.3229	0.6061	1
CUTIS_LAXA	0.4607	1.6211	0.002	0.176	1		CELLULAR_RESPONSE_TO_LIPID	0.3892	1.5578	0.0093	0.1917	1		ARACHIDONIC_ACID_METABOLISM	0.3755	1.0933	0.3105	0.6082	1
ABNORMAL_RESPIRATORY_SYSTEM_MORPHOLOGY	0.3839	1.6216	0.0059	0.176	1		MITOTIC_SISTER_CHROMATID_SEGREGATION	0.4287	1.5704	0.0473	0.1917	1		ALPHA_LINOLENIC_ACID_METABOLISM	0.3985	1.0424	0.4024	0.6105	1
THICK_EYEBROW	0.4668	1.6225	0.0178	0.1761	1		NEGATIVE_REGULATION_OF_SMOOTHENED_SIGNALING_PATHWAY	0.5006	1.575	0.0402	0.1917	1		MELANOMA	0.2798	1.0851	0.2984	0.6149	1
OSTEOMYELITIS	0.6385	1.622	0.0101	0.1762	1		MODULATION_BY_SYMBIONT_OF_ENTRY_INTO_HOST	0.5632	1.5571	0.031	0.1918	1		AXON_GUIDANCE	0.274	1.0429	0.3996	0.6185	1
FOLLICULAR_HYPERKERATOSIS	0.5928	1.6333	0.0177	0.1764	1		NEGATIVE_REGULATION_OF_NUCLEASE_ACTIVITY	0.7563	1.5729	0.0098	0.1918	1		OOCYTE_MEIOSIS	0.2465	1.0307	0.4138	0.622	1
GASTROINTESTINAL_INFLAMMATION	0.5466	1.6459	0.0058	0.1764	1		NEGATIVE_REGULATION_OF_BONE_MINERALIZATION	0.6553	1.5757	0.0098	0.1918	1		SPLICEOSOME	0.2948	1.066	0.3979	0.622	1
ABNORMALITY_OF_PULMONARY_CIRCULATION	0.4309	1.6127	0.0082	0.1765	1		POSITIVE_REGULATION_OF_ORGANELLE_ASSEMBLY	0.3635	1.5766	0.0357	0.1918	1		TIGHT_JUNCTION	0.2695	1.044	0.3701	0.6255	1
STRIAE_DISTENSAE	0.6275	1.614	0.0118	0.1767	1		IRON_IMPORT_INTO_CELL	0.5961	1.5815	0.0304	0.1918	1		PROTEASOME	0.4231	1.0679	0.4493	0.6278	1
COMBINED_IMMUNODEFICIENCY	0.688	1.6134	0.0137	0.1768	1		TOLL_LIKE_RECEPTOR_3_SIGNALING_PATHWAY	0.7454	1.5912	0.016	0.1918	1		UBIQUITIN_MEDIATED_PROTEOLYSIS	0.2743	1.0453	0.4126	0.6321	1
GENERALIZED_JOINT_LAXITY	0.4968	1.6463	0.0139	0.1768	1		NUCLEAR_CHROMOSOME_SEGREGATION	0.4062	1.5556	0.0414	0.1919	1		VASOPRESSIN_REGULATED_WATER_REABSORPTION	0.2734	1.0202	0.4104	0.633	1
ABNORMAL_FORM_OF_THE_VERTEBRAL_BODIES	0.3881	1.6468	0.004	0.177	1		CENTROSOME_SEPARATION	0.5799	1.5558	0.0367	0.1919	1		PANCREATIC_CANCER	0.2664	1.0487	0.4008	0.6354	1
CHRONIC_PULMONARY_OBSTRUCTION	0.7281	1.6143	0.0078	0.1771	1		MEMBRANE_ORGANIZATION	0.3241	1.556	0.0019	0.1919	1		REGULATION_OF_ACTIN_CYTOSKELETON	0.2655	1.0537	0.3843	0.6355	1
FEVER	0.4542	1.6073	0.0178	0.1778	1		POSITIVE_REGULATION_OF_PROTEIN_LOCALIZATION_TO_CELL_CORTEX	0.8296	1.5579	0.0038	0.1919	1		ENDOMETRIAL_CANCER	0.2746	1.0029	0.4532	0.6541	1
ARTERIAL_THROMBOSIS	0.6878	1.647	0.0098	0.1778	1		POSITIVE_REGULATION_OF_MEMBRANE_PROTEIN_ECTODOMAIN_PROTEOLYSIS	0.6964	1.5681	0.0323	0.1919	1		CHRONIC_MYELOID_LEUKEMIA	0.2697	0.9947	0.4653	0.6603	1
ABNORMAL_MEGAKARYOCYTE_MORPHOLOGY	0.6128	1.6475	0.0156	0.178	1		INTERLEUKIN_6_PRODUCTION	0.5593	1.5683	0.0134	0.1919	1		SPHINGOLIPID_METABOLISM	0.3339	0.9844	0.4933	0.6687	1
MEDULLOBLASTOMA	0.5147	1.5994	0.061	0.1782	1		POSITIVE_REGULATION_OF_LEUKOCYTE_MIGRATION	0.5568	1.5687	0.0173	0.1919	1		PRIMARY_BILE_ACID_BIOSYNTHESIS	0.4211	0.9774	0.4881	0.6723	1
BONE_MARROW_HYPOCELLULARITY	0.4428	1.5995	0.0195	0.1788	1		MODULATION_OF_MOLECULAR_FUNCTION_IN_OTHER_ORGANISM	0.7434	1.5764	0.0195	0.1919	1		DNA_REPLICATION	0.3268	0.9525	0.4919	0.7068	1
THICK_NASAL_ALAE	0.5498	1.6499	0.0217	0.1788	1		NCRNA_EXPORT_FROM_NUCLEUS	0.5564	1.5769	0.0641	0.1919	1		VIBRIO_CHOLERAE_INFECTION	0.2531	0.9449	0.5316	0.7112	1
MENINGITIS	0.7194	1.6475	0.0059	0.1792	1		POSITIVE_REGULATION_OF_MONONUCLEAR_CELL_MIGRATION	0.6261	1.5773	0.0233	0.1919	1		HISTIDINE_METABOLISM	-0.6124	-1.4363	0.1013	0.713	0.947
DEATH_IN_EARLY_ADULTHOOD	0.5374	1.6517	0.0142	0.1792	1		POSITIVE_REGULATION_OF_MACROPHAGE_MIGRATION	0.6754	1.5827	0.0266	0.1919	1		PHENYLALANINE_METABOLISM	-0.4814	-1.1561	0.3015	0.7172	1
CARCINOMA	0.7063	1.6489	0.0158	0.1793	1		SYNAPSE_PRUNING	0.9069	1.5914	0.0056	0.1919	1		PARKINSONS_DISEASE	-0.3531	-1.1473	0.3625	0.7174	1
ABNORMAL_MITRAL_VALVE_PHYSIOLOGY	0.4757	1.6502	0.004	0.1793	1		PROTEIN_TARGETING_TO_LYSOSOME	0.6102	1.5498	0.0208	0.192	1		RENAL_CELL_CARCINOMA	0.2347	0.9346	0.5884	0.7196	1
GENU_VALGUM	0.4251	1.5978	0.004	0.1794	1		POSITIVE_REGULATION_OF_DOUBLE_STRAND_BREAK_REPAIR	0.5488	1.5678	0.0621	0.192	1		PEROXISOME	-0.474	-1.1897	0.3349	0.7279	1
SKIN_RASH	0.5787	1.5996	0.0159	0.1794	1		NEGATIVE_REGULATION_OF_RELEASE_OF_CYTOCHROME_C_FROM_MITOCHONDRIA	0.5712	1.5706	0.0295	0.192	1		LIMONENE_AND_PINENE_DEGRADATION	-0.6464	-1.1706	0.362	0.7289	1
ABNORMAL_LUNG_MORPHOLOGY	0.3977	1.6481	0.0058	0.1796	1		MITOTIC_DNA_INTEGRITY_CHECKPOINT	0.4065	1.5708	0.0138	0.192	1		PPAR_SIGNALING_PATHWAY	-0.4284	-1.1799	0.2664	0.7293	1
COXA_VALGA	0.4698	1.5981	0.0157	0.1797	1		REGULATION_OF_LYMPHOCYTE_CHEMOTAXIS	0.7314	1.5751	0.0172	0.192	1		PYRUVATE_METABOLISM	-0.4923	-1.1591	0.3495	0.733	1
ABNORMAL_PLEURA_MORPHOLOGY	0.5913	1.6506	0.0079	0.1798	1		AUTOPHAGIC_CELL_DEATH	0.6733	1.5922	0.0196	0.192	1		SULFUR_METABOLISM	0.3754	0.9192	0.538	0.7384	1
FOOT_ACROOSTEOLYSIS	0.7261	1.5997	0.0059	0.1799	1		NEGATIVE_REGULATION_OF_CALCIUM_MEDIATED_SIGNALING	0.5622	1.5561	0.0096	0.1921	1		GLYCOSAMINOGLYCAN_DEGRADATION	-0.3968	-1.1925	0.2354	0.7477	1
RECURRENT_VIRAL_INFECTIONS	0.639	1.5958	0.0101	0.18	1		INTERLEUKIN_18_MEDIATED_SIGNALING_PATHWAY	0.8469	1.5563	0.0079	0.1921	1		PROSTATE_CANCER	0.2321	0.9023	0.604	0.75	1
MALABSORPTION	0.3942	1.6002	0	0.18	1		NEURAL_CREST_CELL_MIGRATION_INVOLVED_IN_AUTONOMIC_NERVOUS_SYSTEM_DEVELOPMENT	0.7534	1.5565	0.0096	0.1921	1		GLIOMA	0.2248	0.9057	0.6398	0.7528	1
APLASIA_CUTIS_CONGENITA	0.4824	1.6056	0.0116	0.18	1		POSITIVE_REGULATION_OF_CYSTEINE_TYPE_ENDOPEPTIDASE_ACTIVITY_INVOLVED_IN_APOPTOTIC_SIGNALING_PATHWAY	0.6582	1.5567	0.0301	0.1921	1		GLYCOSAMINOGLYCAN_BIOSYNTHESIS_KERATAN_SULFATE	-0.598	-1.4688	0.0784	0.755	0.92
BLADDER_NEOPLASM	0.5284	1.663	0.0202	0.18	0.997		ETHER_METABOLIC_PROCESS	0.5648	1.5676	0.0297	0.1921	1		OLFACTORY_TRANSDUCTION	-0.434	-1.1211	0.4103	0.7602	1
DYSGRAPHIA	0.4868	1.6006	0.0351	0.1801	1		ACUTE_INFLAMMATORY_RESPONSE_TO_ANTIGENIC_STIMULUS	0.684	1.5723	0.0093	0.1921	1		BETA_ALANINE_METABOLISM	-0.5575	-1.1973	0.337	0.763	1
SHALLOW_ORBITS	0.5575	1.5966	0.0305	0.1802	1		NEGATIVE_REGULATION_OF_LEUKOCYTE_CELL_CELL_ADHESION	0.5058	1.573	0.0168	0.1921	1		NON_SMALL_CELL_LUNG_CANCER	0.2113	0.8636	0.7169	0.7704	1
ABNORMAL_ATRIOVENTRICULAR_VALVE_PHYSIOLOGY	0.4483	1.6539	0.006	0.1802	1		REGULATION_OF_LYMPHOCYTE_APOPTOTIC_PROCESS	0.6231	1.5811	0.0256	0.1921	1		FRUCTOSE_AND_MANNOSE_METABOLISM	0.3075	0.8671	0.6699	0.7731	1
PLATYBASIA	0.6183	1.596	0.0277	0.1804	1		ACTIN_POLYMERIZATION_DEPENDENT_CELL_MOTILITY	0.8017	1.5821	0.0074	0.1921	1		PURINE_METABOLISM	0.1942	0.8764	0.7019	0.7762	1
PARTIAL_AGENESIS_OF_THE_CORPUS_CALLOSUM	0.4572	1.6008	0.0101	0.1804	1		POSITIVE_REGULATION_OF_CELLULAR_PROTEIN_LOCALIZATION	0.3657	1.5828	0.0038	0.1921	1		LONG_TERM_POTENTIATION	0.2079	0.8708	0.6707	0.7763	1
NYSTAGMUS_INDUCED_HEAD_NODDING	0.656	1.6044	0.0244	0.1805	1		HOMEOSTASIS_OF_NUMBER_OF_CELLS_WITHIN_A_TISSUE	0.5702	1.5924	0.0138	0.1921	1		TERPENOID_BACKBONE_BIOSYNTHESIS	-0.534	-1.2028	0.3101	0.777	1
ABNORMAL_CONJUNCTIVA_MORPHOLOGY	0.4681	1.6517	0.0059	0.1805	1		POSITIVE_REGULATION_OF_NATURAL_KILLER_CELL_ACTIVATION	0.6765	1.5927	0.0274	0.1921	1		PROPANOATE_METABOLISM	-0.6233	-1.2839	0.2898	0.78	0.998
ARTERIOVENOUS_MALFORMATION	0.5614	1.5968	0.0197	0.1806	1		REGULATION_OF_GENE_SILENCING	0.3823	1.5929	0.0139	0.1921	1		VALINE_LEUCINE_AND_ISOLEUCINE_BIOSYNTHESIS	0.3521	0.8783	0.6182	0.7824	1
PHALANGEAL_DISLOCATION	0.9484	1.6047	0	0.1806	1		NEGATIVE_REGULATION_OF_PEPTIDASE_ACTIVITY	0.4443	1.5485	0.0096	0.1922	1		CITRATE_CYCLE_TCA_CYCLE	-0.6495	-1.2678	0.2594	0.7903	0.998
PRIMITIVE_REFLEX	0.6051	1.6029	0.0218	0.1807	1		RESPONSE_TO_MOLECULE_OF_BACTERIAL_ORIGIN	0.481	1.549	0.0265	0.1922	1		DORSO_VENTRAL_AXIS_FORMATION	-0.4212	-1.207	0.246	0.7987	1
NODULAR_GOITER	0.6901	1.6634	0.004	0.1807	0.997		REGULATION_OF_CELL_CYCLE_PHASE_TRANSITION	0.365	1.5753	0.0078	0.1922	1		INOSITOL_PHOSPHATE_METABOLISM	-0.3513	-1.2167	0.2094	0.8031	1
ABNORMAL_PULMONARY_VALVE_PHYSIOLOGY	0.4395	1.6014	0.002	0.181	1		REGULATION_OF_RESPONSE_TO_EXTERNAL_STIMULUS	0.4311	1.5758	0.0057	0.1922	1		GLYCINE_SERINE_AND_THREONINE_METABOLISM	-0.5706	-1.2278	0.2998	0.8043	1
APLASIA_HYPOPLASIA_OF_THE_EYEBROW	0.3911	1.6009	0.0058	0.1811	1		SECRETION	0.3618	1.5782	0	0.1922	1		PROXIMAL_TUBULE_BICARBONATE_RECLAMATION	-0.6416	-1.437	0.1203	0.8109	0.947
NEOPLASM_OF_THE_SKIN	0.4082	1.6016	0.0019	0.1813	1		OSTEOCLAST_DIFFERENTIATION	0.5084	1.5809	0.0096	0.1922	1		VASCULAR_SMOOTH_MUSCLE_CONTRACTION	-0.2677	-1.0532	0.3663	0.8163	1
PANCYTOPENIA	0.4584	1.603	0.016	0.1813	1		POSITIVE_REGULATION_OF_T_CELL_MIGRATION	0.7389	1.5816	0.0077	0.1922	1		ASCORBATE_AND_ALDARATE_METABOLISM	-0.4355	-0.8765	0.6285	0.8187	1
AUTOIMMUNE_THROMBOCYTOPENIA	0.6447	1.6541	0.0153	0.1813	1		ICOSANOID_BIOSYNTHETIC_PROCESS	0.5827	1.5918	0.0279	0.1922	1		MAPK_SIGNALING_PATHWAY	-0.2145	-0.8816	0.6824	0.8238	1
DEMYELINATING_PERIPHERAL_NEUROPATHY	0.4824	1.6021	0.0195	0.1814	1		EXTRINSIC_APOPTOTIC_SIGNALING_PATHWAY_VIA_DEATH_DOMAIN_RECEPTORS	0.4925	1.5498	0.0385	0.1923	1		N_GLYCAN_BIOSYNTHESIS	0.2676	0.8251	0.6692	0.8244	1
ATROPHY_DEGENERATION_INVOLVING_THE_CORTICOSPINAL_TRACTS	0.5035	1.6519	0.0301	0.1814	1		SISTER_CHROMATID_SEGREGATION	0.423	1.5579	0.0534	0.1923	1		DILATED_CARDIOMYOPATHY	-0.2784	-0.8956	0.6164	0.8257	1
INFLAMMATORY_ABNORMALITY_OF_THE_EYE	0.5074	1.6545	0.004	0.1819	1		POSITIVE_REGULATION_OF_DNA_BINDING_TRANSCRIPTION_FACTOR_ACTIVITY	0.3978	1.5581	0.004	0.1923	1		BIOSYNTHESIS_OF_UNSATURATED_FATTY_ACIDS	-0.3398	-0.8651	0.6424	0.8257	1
GASTRITIS	0.6612	1.6635	0.0078	0.182	0.997		POSITIVE_REGULATION_OF_PROTEIN_LOCALIZATION_TO_SYNAPSE	0.6454	1.5711	0.0265	0.1923	1		TYPE_II_DIABETES_MELLITUS	-0.3698	-1.2839	0.1487	0.8287	0.998
ABNORMAL_VERTEBRAL_MORPHOLOGY	0.3488	1.603	0.002	0.1821	1		URETER_DEVELOPMENT	0.6662	1.5715	0.0228	0.1923	1		ALDOSTERONE_REGULATED_SODIUM_REABSORPTION	-0.2688	-0.8863	0.6414	0.8293	1
SEPSIS	0.6054	1.6522	0.0139	0.1821	1		SUPEROXIDE_METABOLIC_PROCESS	0.5018	1.5769	0.032	0.1923	1		HEDGEHOG_SIGNALING_PATHWAY	-0.2456	-0.7935	0.7637	0.8304	1
ABNORMALITY_OF_THE_MIDDLE_EAR	0.3941	1.6666	0.0039	0.1821	0.997		SOMATIC_DIVERSIFICATION_OF_IMMUNOGLOBULINS	0.4833	1.5774	0.0426	0.1923	1		STEROID_BIOSYNTHESIS	-0.4508	-1.0838	0.3623	0.8312	1
ABNORMALITY_OF_BONE_MARROW_CELL_MORPHOLOGY	0.4711	1.6571	0.008	0.1824	1		NEGATIVE_REGULATION_OF_METAPHASE_ANAPHASE_TRANSITION_OF_CELL_CYCLE	0.5487	1.583	0.0382	0.1923	1		CYSTEINE_AND_METHIONINE_METABOLISM	-0.3767	-1.0645	0.3836	0.8319	1
T_LYMPHOCYTOPENIA	0.765	1.6585	0.0039	0.1826	1		REGULATION_OF_ALKALINE_PHOSPHATASE_ACTIVITY	0.8191	1.5916	0.0113	0.1923	1		HUNTINGTONS_DISEASE	-0.257	-1.0551	0.392	0.8331	1
DECREASED_SPECIFIC_ANTI_POLYSACCHARIDE_ANTIBODY_LEVEL	0.7475	1.6673	0.0058	0.1827	0.997		LOCALIZATION_WITHIN_MEMBRANE	0.4734	1.606	0.0059	0.1923	1		NOTCH_SIGNALING_PATHWAY	-0.2335	-0.7991	0.6923	0.8339	1
ACUTE_LEUKEMIA	0.4475	1.6697	0.0077	0.1827	0.996		CELLULAR_RESPONSE_TO_INSULIN_LIKE_GROWTH_FACTOR_STIMULUS	0.7993	1.548	0.0098	0.1924	1		BASAL_CELL_CARCINOMA	0.2417	0.8133	0.7869	0.8346	1
ABNORMALITY_OF_THE_ACETABULUM	0.4834	1.6547	0.0041	0.1828	1		POSITIVE_REGULATION_OF_CELL_KILLING	0.6503	1.5582	0.0181	0.1924	1		ENDOCYTOSIS	-0.2487	-0.9928	0.4569	0.836	1
ABNORMALITY_OF_PRIMARY_TEETH	0.5593	1.656	0.006	0.183	1		NEGATIVE_REGULATION_OF_ANTIGEN_RECEPTOR_MEDIATED_SIGNALING_PATHWAY	0.6408	1.5708	0.0338	0.1924	1		AMINO_SUGAR_AND_NUCLEOTIDE_SUGAR_METABOLISM	-0.2924	-0.8441	0.663	0.8361	1
AIRWAY_OBSTRUCTION	0.5546	1.6591	0.0059	0.1831	1		INFLAMMATORY_RESPONSE	0.4912	1.5724	0.0076	0.1924	1		GLYCOSPHINGOLIPID_BIOSYNTHESIS_GLOBO_SERIES	-0.3214	-0.8978	0.5893	0.8368	1
ABNORMAL_PLATELET_MORPHOLOGY	0.6276	1.6636	0.0077	0.1834	0.997		POSITIVE_REGULATION_OF_TOLL_LIKE_RECEPTOR_SIGNALING_PATHWAY	0.7595	1.5797	0.0118	0.1924	1		FATTY_ACID_METABOLISM	-0.3456	-0.7635	0.6989	0.8391	1
PREMATURE_SKIN_WRINKLING	0.5096	1.6551	0.0196	0.1835	1		POSITIVE_REGULATION_OF_KERATINOCYTE_PROLIFERATION	0.7813	1.5818	0.0057	0.1924	1		ARRHYTHMOGENIC_RIGHT_VENTRICULAR_CARDIOMYOPATHY_ARVC	-0.2411	-0.8011	0.7701	0.843	1
POINTED_CHIN	0.4271	1.5933	0.0156	0.1837	1		AMYLOID_PRECURSOR_PROTEIN_METABOLIC_PROCESS	0.4385	1.5476	0.0154	0.1925	1		LYSINE_DEGRADATION	-0.5076	-1.228	0.3018	0.8438	1
ABNORMALITY_OF_HAND_JOINT_MOBILITY	0.6948	1.6571	0.0116	0.1838	1		REGULATION_OF_CHROMOSOME_ORGANIZATION	0.3737	1.5486	0.0235	0.1925	1		ERBB_SIGNALING_PATHWAY	-0.2612	-1.0687	0.3464	0.845	1
DERMAL_TRANSLUCENCY	0.8094	1.6674	0.0019	0.1839	0.997		POSITIVE_REGULATION_OF_ISOTYPE_SWITCHING_TO_IGG_ISOTYPES	0.7884	1.5499	0.012	0.1925	1		NICOTINATE_AND_NICOTINAMIDE_METABOLISM	-0.312	-0.7675	0.8062	0.8453	1
HEMOLYTIC_ANEMIA	0.5375	1.67	0.008	0.1839	0.996		CELLULAR_RESPONSE_TO_HYPEROXIA	0.7212	1.5503	0.0254	0.1925	1		VALINE_LEUCINE_AND_ISOLEUCINE_DEGRADATION	-0.5913	-1.2408	0.3218	0.8464	1
VITREORETINOPATHY	0.5811	1.6593	0.0235	0.184	1		REGULATION_OF_LEUKOCYTE_DIFFERENTIATION	0.5255	1.6062	0.0135	0.1925	1		BUTANOATE_METABOLISM	-0.4641	-1.032	0.4788	0.8468	1
CAUDATE_ATROPHY	0.7684	1.6601	0.0097	0.1841	0.999		REGULATION_OF_GERMINAL_CENTER_FORMATION	0.8688	1.5477	0.0097	0.1926	1		LINOLEIC_ACID_METABOLISM	-0.3163	-0.8295	0.7024	0.8475	1
DELIRIUM	0.8064	1.5909	0.0021	0.1842	1		REGULATION_OF_GRANULOCYTE_CHEMOTAXIS	0.5881	1.5712	0.0311	0.1926	1		STARCH_AND_SUCROSE_METABOLISM	-0.3055	-0.8447	0.6544	0.8484	1
ABNORMALITY_OF_T_CELL_PHYSIOLOGY	0.528	1.5912	0.0332	0.1844	1		REACTIVE_NITROGEN_SPECIES_METABOLIC_PROCESS	0.5101	1.5716	0.0153	0.1926	1		ADHERENS_JUNCTION	-0.2311	-0.7723	0.7445	0.8499	1
ANORECTAL_ANOMALY	0.3905	1.5915	0.004	0.1847	1		RESPONSE_TO_NERVE_GROWTH_FACTOR	0.4251	1.5775	0.006	0.1926	1		METABOLISM_OF_XENOBIOTICS_BY_CYTOCHROME_P450	-0.345	-1.0214	0.4315	0.8505	1
PNEUMONIA	0.5457	1.7206	0.002	0.1847	0.964		REGULATION_OF_MYELOID_LEUKOCYTE_DIFFERENTIATION	0.5108	1.5777	0.0179	0.1926	1		REGULATION_OF_AUTOPHAGY	-0.2261	-0.898	0.6036	0.8513	1
ABNORMAL_FEMORAL_NECK_HEAD_MORPHOLOGY	0.4389	1.6636	0.0019	0.1849	0.997		REGULATION_OF_PROTEIN_TARGETING_TO_MEMBRANE	0.485	1.5782	0.0138	0.1926	1		GALACTOSE_METABOLISM	-0.3309	-0.9691	0.4709	0.8517	1
ABNORMALITY_OF_ODONTOID_TISSUE	0.3699	1.6711	0.002	0.1851	0.995		COPULATION	0.6412	1.593	0.008	0.1926	1		DRUG_METABOLISM_OTHER_ENZYMES	-0.2553	-0.8033	0.8078	0.8519	1
MUSCLE_FIBER_NECROSIS	0.7802	1.6762	0.0082	0.1851	0.992		PRODUCTION_OF_MOLECULAR_MEDIATOR_OF_IMMUNE_RESPONSE	0.4849	1.548	0.0135	0.1927	1		DRUG_METABOLISM_CYTOCHROME_P450	-0.3533	-0.9928	0.4646	0.8553	1
ALOPECIA	0.3854	1.5896	0.0058	0.1852	1		POSITIVE_REGULATION_OF_ESTABLISHMENT_OF_PROTEIN_LOCALIZATION	0.3496	1.5784	0	0.1927	1		ADIPOCYTOKINE_SIGNALING_PATHWAY	-0.2167	-0.8164	0.7134	0.8568	1
ABNORMAL_HEART_VALVE_MORPHOLOGY	0.4169	1.5916	0.006	0.1852	1		MATURATION_OF_SSU_RRNA	0.4616	1.5799	0.0287	0.1927	1		TRYPTOPHAN_METABOLISM	-0.3769	-0.9021	0.5544	0.8582	1
DECREASED_CIRCULATING_LEVEL_OF_SPECIFIC_ANTIBODY	0.7397	1.6676	0	0.1853	0.997		SINGLE_STRANDED_VIRAL_RNA_REPLICATION_VIA_DOUBLE_STRANDED_DNA_INTERMEDIATE	0.7736	1.5831	0.0081	0.1927	1		PORPHYRIN_AND_CHLOROPHYLL_METABOLISM	0.2971	0.7864	0.7129	0.8582	1
ABNORMALITY_OF_THE_GINGIVA	0.4623	1.7083	0	0.1853	0.973		CELLULAR_RESPONSE_TO_IRON_ION	0.6187	1.5504	0.0259	0.1928	1		NUCLEOTIDE_EXCISION_REPAIR	0.2447	0.7916	0.7343	0.8595	1
PLEURAL_EFFUSION	0.5636	1.5899	0.0216	0.1854	1		NEURAL_TUBE_FORMATION	0.4212	1.5513	0.0272	0.1928	1		FOLATE_BIOSYNTHESIS	-0.7158	-1.4748	0.0631	0.8608	0.911
THORACOLUMBAR_SCOLIOSIS	0.6761	1.6701	0.004	0.1854	0.996		NEGATIVE_REGULATION_OF_TYPE_I_INTERFERON_MEDIATED_SIGNALING_PATHWAY	0.6237	1.5582	0.0473	0.1928	1		GLYCOSAMINOGLYCAN_BIOSYNTHESIS_HEPARAN_SULFATE	-0.3047	-0.8054	0.7202	0.8612	1
MYOSITIS	0.7267	1.7344	0.002	0.1854	0.948		RESPONSE_TO_LIPOTEICHOIC_ACID	0.7755	1.5786	0.0139	0.1928	1		CARDIAC_MUSCLE_CONTRACTION	-0.4233	-1.3685	0.1341	0.8622	0.98
AVASCULAR_NECROSIS	0.4952	1.6717	0.002	0.1856	0.994		NEGATIVE_REGULATION_OF_IMMUNE_SYSTEM_PROCESS	0.4964	1.5832	0.0209	0.1928	1		MATURITY_ONSET_DIABETES_OF_THE_YOUNG	-0.3328	-0.9475	0.5238	0.8633	1
APLASIA_HYPOPLASIA_OF_THE_COLON	0.6908	1.5886	0.0197	0.1857	1		POSITIVE_REGULATION_OF_LYMPHOCYTE_APOPTOTIC_PROCESS	0.7689	1.6064	0.01	0.1928	1		RENIN_ANGIOTENSIN_SYSTEM	0.3306	0.7744	0.8059	0.8665	1
BEAKING_OF_VERTEBRAL_BODIES	0.5772	1.5917	0.0195	0.1857	1		PODOSOME_ASSEMBLY	0.6874	1.5499	0.0234	0.1929	1		HYPERTROPHIC_CARDIOMYOPATHY_HCM	-0.2775	-0.906	0.6142	0.8667	1
ABNORMALITY_OF_SKIN_PHYSIOLOGY	0.4762	1.6797	0	0.1857	0.99		REGULATION_OF_OLIGODENDROCYTE_DIFFERENTIATION	0.5111	1.5717	0.0265	0.1929	1		GLYCOLYSIS_GLUCONEOGENESIS	-0.3304	-0.9707	0.4876	0.867	1
PRE_CAPILLARY_PULMONARY_HYPERTENSION	0.4388	1.6767	0.0078	0.186	0.991		T_CELL_HOMEOSTASIS	0.5705	1.5788	0.0218	0.1929	1		STEROID_HORMONE_BIOSYNTHESIS	-0.2229	-0.731	0.8851	0.8691	1
LONG_TOE	0.5958	1.6639	0.004	0.1861	0.997		REGULATION_OF_LEUKOCYTE_DEGRANULATION	0.6085	1.5842	0.0209	0.1929	1		RETINOL_METABOLISM	-0.3494	-1.0045	0.463	0.8696	1
RECURRENT_PNEUMONIA	0.6365	1.6786	0.004	0.1861	0.991		POSITIVE_REGULATION_OF_GENE_EXPRESSION	0.4106	1.5931	0.0094	0.1929	1		INSULIN_SIGNALING_PATHWAY	-0.3014	-1.2871	0.1284	0.8707	0.998
TRICUSPID_VALVE_PROLAPSE	0.6985	1.5887	0.0256	0.1862	1		PROTEIN_LOCALIZATION_TO_CHROMOSOME_CENTROMERIC_REGION	0.6515	1.5937	0.0158	0.1929	1		TYROSINE_METABOLISM	-0.3567	-0.9949	0.457	0.871	1
ECZEMA	0.4942	1.6749	0	0.1862	0.992		SPINDLE_MIDZONE_ASSEMBLY	0.7363	1.5506	0.0355	0.193	1		MTOR_SIGNALING_PATHWAY	-0.2635	-0.9489	0.518	0.8787	1
ABNORMALITY_OF_THE_SPLEEN	0.4475	1.7173	0	0.1862	0.968		REACTIVE_OXYGEN_SPECIES_BIOSYNTHETIC_PROCESS	0.4421	1.5799	0.0077	0.193	1		GLYCEROLIPID_METABOLISM	-0.3061	-0.9158	0.6037	0.8801	1
PAPULE	0.5708	1.7242	0.002	0.1864	0.96		POSITIVE_REGULATION_OF_RELEASE_OF_CYTOCHROME_C_FROM_MITOCHONDRIA	0.6035	1.5934	0.0262	0.193	1		PROTEIN_EXPORT	0.2747	0.7586	0.7271	0.8807	1
RECURRENT_SINUSITIS	0.6792	1.7325	0.0077	0.1865	0.949		LEUKOTRIENE_BIOSYNTHETIC_PROCESS	0.7684	1.5504	0.0539	0.1931	1		SELENOAMINO_ACID_METABOLISM	-0.3544	-0.9073	0.5702	0.881	1
BASAL_CELL_CARCINOMA	0.4628	1.6719	0.006	0.1867	0.994		POSITIVE_REGULATION_OF_GLYCOPROTEIN_METABOLIC_PROCESS	0.6457	1.5507	0.0287	0.1931	1		PHOSPHATIDYLINOSITOL_SIGNALING_SYSTEM	-0.2227	-0.9191	0.5861	0.8906	1
KYPHOSIS	0.3607	1.7007	0.0041	0.1867	0.977		MYD88_DEPENDENT_TOLL_LIKE_RECEPTOR_SIGNALING_PATHWAY	0.7286	1.5583	0.025	0.1931	1		GLYOXYLATE_AND_DICARBOXYLATE_METABOLISM	-0.6559	-1.3438	0.1462	0.8944	0.989
ABNORMALITY_OF_BLADDER_MORPHOLOGY	0.5633	1.721	0.004	0.187	0.963		MESENCHYMAL_EPITHELIAL_CELL_SIGNALING	0.9351	1.5833	0.0019	0.1931	1		PYRIMIDINE_METABOLISM	0.2195	0.7393	0.835	0.8975	1
ABNORMALITY_OF_THE_LYMPH_NODES	0.5887	1.6972	0.0058	0.1871	0.982		T_CELL_CYTOKINE_PRODUCTION	0.5879	1.5788	0.0134	0.1932	1		PENTOSE_AND_GLUCURONATE_INTERCONVERSIONS	-0.3131	-0.6921	0.8073	0.903	1
MILD_SHORT_STATURE	0.6005	1.5852	0.0257	0.1872	1		NEGATIVE_REGULATION_OF_CELL_CYCLE_G1_S_PHASE_TRANSITION	0.4309	1.5801	0.0193	0.1932	1		PANTOTHENATE_AND_COA_BIOSYNTHESIS	0.2814	0.68	0.8934	0.9032	1
ORAL_ULCER	0.7373	1.5873	0.012	0.1872	1		PROTEIN_MATURATION	0.3817	1.5842	0	0.1932	1		HOMOLOGOUS_RECOMBINATION	0.2134	0.728	0.8093	0.9033	1
ABNORMALITY_OF_THE_CALCANEUS	0.6722	1.6734	0.006	0.1872	0.992		METAPHASE_ANAPHASE_TRANSITION_OF_CELL_CYCLE	0.5256	1.5834	0.0402	0.1933	1		TAURINE_AND_HYPOTAURINE_METABOLISM	0.3103	0.6694	0.8692	0.9047	1
IMPAIRED_ANTIGEN_SPECIFIC_RESPONSE	0.6791	1.6771	0.006	0.1872	0.991		ISOTYPE_SWITCHING_TO_IGG_ISOTYPES	0.741	1.6064	0.0118	0.1933	1		SNARE_INTERACTIONS_IN_VESICULAR_TRANSPORT	-0.1863	-0.679	0.89	0.9052	1
PROSTATE_NEOPLASM	0.5073	1.7087	0.0138	0.1872	0.973		REGULATION_OF_LEUKOCYTE_ADHESION_TO_VASCULAR_ENDOTHELIAL_CELL	0.6841	1.5469	0.0243	0.1934	1		ALANINE_ASPARTATE_AND_GLUTAMATE_METABOLISM	-0.5412	-1.3244	0.1908	0.9061	0.992
BOWEL_DIVERTICULOSIS	0.5877	1.6798	0.0061	0.1873	0.99		CELL_CYCLE_G1_S_PHASE_TRANSITION	0.3956	1.5508	0.0251	0.1934	1		GLYCEROPHOSPHOLIPID_METABOLISM	0.1908	0.7183	0.8829	0.9063	1
RECURRENT_RESPIRATORY_INFECTIONS	0.441	1.7137	0.0039	0.1873	0.97		NEGATIVE_REGULATION_OF_NEUROTRANSMITTER_SECRETION	0.8654	1.5937	0.008	0.1934	1		CALCIUM_SIGNALING_PATHWAY	-0.2664	-0.9193	0.5942	0.9085	1
INCREASED_CIRCULATING_IGA_LEVEL	0.7138	1.5855	0.0123	0.1874	1		REGULATION_OF_TELOMERASE_ACTIVITY	0.4967	1.5583	0.038	0.1935	1		TASTE_TRANSDUCTION	-0.2385	-0.6627	0.8363	0.9087	1
ABNORMALITY_OF_MALE_INTERNAL_GENITALIA	0.4943	1.7224	0.0078	0.1875	0.961		REGULATION_OF_TRANSPOSITION	0.6305	1.5836	0.006	0.1935	1		ARGININE_AND_PROLINE_METABOLISM	-0.5795	-1.3774	0.1974	0.9099	0.98
DARK_URINE	0.7868	1.5846	0.008	0.1876	1		PHOSPHATIDYLGLYCEROL_ACYL_CHAIN_REMODELING	0.6383	1.5466	0.0253	0.1936	1		AMINOACYL_TRNA_BIOSYNTHESIS	0.3004	0.68	0.7876	0.912	1
ABNORMAL_CIRCULATING_CREATININE_CONCENTRATION	0.6389	1.7061	0.004	0.1876	0.976		REGULATION_OF_DOUBLE_STRAND_BREAK_REPAIR	0.44	1.6051	0.0299	0.1936	1		GLUTATHIONE_METABOLISM	-0.2615	-0.6412	0.8482	0.9152	1
SPLENOMEGALY	0.4532	1.6722	0.004	0.1879	0.994		DEFENSE_RESPONSE_TO_BACTERIUM	0.5557	1.5584	0.0136	0.1937	1		BASE_EXCISION_REPAIR	0.218	0.681	0.8323	0.92	1
INCREASED_LACTATE_DEHYDROGENASE_LEVEL	0.5336	1.5855	0.0279	0.1881	1		REGULATION_OF_EXTRINSIC_APOPTOTIC_SIGNALING_PATHWAY_VIA_DEATH_DOMAIN_RECEPTORS	0.5752	1.5789	0.0296	0.1937	1		GLYCOSYLPHOSPHATIDYLINOSITOL_GPI_ANCHOR_BIOSYNTHESIS	-0.4559	-1.3048	0.1774	0.9207	0.997
ABNORMAL_PLATELET_FUNCTION	0.5495	1.5838	0.0252	0.1883	1		B_CELL_LINEAGE_COMMITMENT	0.7777	1.5585	0.0154	0.1939	1		ALZHEIMERS_DISEASE	-0.3199	-1.2889	0.1996	0.9253	0.998
ARTHRALGIA	0.4789	1.5859	0.0233	0.1883	1		ACTIVATION_OF_CYSTEINE_TYPE_ENDOPEPTIDASE_ACTIVITY	0.6985	1.5587	0.026	0.1939	1		ACUTE_MYELOID_LEUKEMIA	0.1948	0.6843	0.9383	0.9257	1
ECHOLALIA	0.5173	1.6977	0.002	0.1883	0.981		MACROPHAGE_APOPTOTIC_PROCESS	0.7535	1.5937	0.0154	0.1939	1		OXIDATIVE_PHOSPHORYLATION	-0.5185	-1.4949	0.1566	0.9282	0.883
RECURRENT_UPPER_RESPIRATORY_TRACT_INFECTIONS	0.519	1.6988	0.0097	0.1884	0.981		MYELOID_LEUKOCYTE_DIFFERENTIATION	0.493	1.6065	0.0077	0.1939	1		PENTOSE_PHOSPHATE_PATHWAY	0.2459	0.6901	0.8204	0.9291	1
OTITIS_MEDIA	0.5194	1.7146	0.0019	0.1884	0.97		POSITIVE_REGULATION_OF_HEMOPOIESIS	0.5239	1.5461	0.0307	0.194	1		BASAL_TRANSCRIPTION_FACTORS	0.2031	0.63	0.9134	0.9295	1
ABNORMALITY_OF_DENTAL_STRUCTURE	0.3935	1.7347	0	0.1884	0.947		PHOSPHATIDYLINOSITOL_ACYL_CHAIN_REMODELING	0.6152	1.5459	0.0374	0.1941	1		NEUROACTIVE_LIGAND_RECEPTOR_INTERACTION	0.2054	0.6179	0.8538	0.9298	1
ABNORMAL_PHARYNX_MORPHOLOGY	0.5114	1.7246	0.0039	0.1885	0.96		ACTIVATION_OF_PHOSPHOLIPASE_D_ACTIVITY	0.7166	1.5625	0.024	0.1941	1		RNA_POLYMERASE	0.1773	0.5155	0.9341	0.9729	1
ANKYLOSIS	0.5805	1.5861	0.0217	0.1886	1		RESPONSE_TO_ACIDIC_PH	0.5452	1.595	0.0056	0.1942	1		RIBOFLAVIN_METABOLISM	-0.212	-0.5111	0.9452	0.9749	1
LEUKOPENIA	0.5713	1.7008	0.006	0.1889	0.977		TOLL_LIKE_RECEPTOR_2_SIGNALING_PATHWAY	0.8099	1.5953	0.0116	0.1942	1		ONE_CARBON_POOL_BY_FOLATE	-0.6383	-1.5242	0.0351	0.9813	0.81
DECREASED_CIRCULATING_ANTIBODY_LEVEL	0.5609	1.7174	0.0096	0.1889	0.967		RESPONSE_TO_PROTOZOAN	0.7298	1.5452	0.0157	0.1943	1		GLYCOSPHINGOLIPID_BIOSYNTHESIS_LACTO_AND_NEOLACTO_SERIES	-0.5442	-1.5563	0.0321	1	0.743
ABNORMAL_THROMBOCYTE_MORPHOLOGY	0.4497	1.6799	0.0059	0.189	0.99		POSITIVE_REGULATION_OF_LYMPHOCYTE_DIFFERENTIATION	0.5605	1.5455	0.033	0.1943	1		NITROGEN_METABOLISM	-0.561	-1.5461	0.0383	1	0.768
ABNORMALITY_OF_THE_VERTEBRAL_ENDPLATES	0.5276	1.5817	0.0206	0.1892	1		REGULATION_OF_NITRIC_OXIDE_METABOLIC_PROCESS	0.5782	1.5587	0.0272	0.1943	1
ACUTE_KIDNEY_INJURY	0.5889	1.6846	0.004	0.1893	0.989		SALIVA_SECRETION	0.7152	1.5639	0.0125	0.1943	1
OVOID_VERTEBRAL_BODIES	0.565	1.5827	0.018	0.1895	1		RESPONSE_TO_AXON_INJURY	0.4665	1.5958	0.0039	0.1943	1
MULTIPLE_CAFE_AU_LAIT_SPOTS	0.4893	1.5822	0.0162	0.1896	1		RESPONSE_TO_IONIZING_RADIATION	0.4373	1.6066	0.0076	0.1943	1
RECURRENT_BACTERIAL_INFECTIONS	0.6155	1.7254	0.002	0.1896	0.959		POSITIVE_REGULATION_OF_JNK_CASCADE	0.525	1.5626	0.0078	0.1944	1
ABNORMALITY_OF_THE_ILIUM	0.4385	1.5819	0.0077	0.1897	1		RESPONSE_TO_INTERLEUKIN_1	0.4574	1.5628	0.0195	0.1944	1
PREMATURELY_AGED_APPEARANCE	0.4268	1.6854	0.0116	0.1897	0.989		REGULATION_OF_REACTIVE_OXYGEN_SPECIES_BIOSYNTHETIC_PROCESS	0.5039	1.5947	0.0154	0.1944	1
ABNORMALITY_OF_THE_GASTRIC_MUCOSA	0.5866	1.7087	0.0096	0.1899	0.973		NEPHRON_TUBULE_EPITHELIAL_CELL_DIFFERENTIATION	0.6917	1.5955	0.0132	0.1944	1
DECREASED_LYMPHOCYTE_APOPTOSIS	0.7988	1.5808	0.0099	0.19	1		TRNA_TRANSPORT	0.5736	1.5453	0.0653	0.1945	1
RECURRENT_CUTANEOUS_ABSCESS_FORMATION	0.8713	1.6804	0	0.19	0.99		NEGATIVE_REGULATION_OF_DNA_DEPENDENT_DNA_REPLICATION	0.6246	1.5595	0.0331	0.1945	1
ASTIGMATISM	0.3883	1.577	0.0135	0.1901	1		NEGATIVE_REGULATION_OF_PEPTIDYL_TYROSINE_PHOSPHORYLATION	0.4913	1.5632	0.0039	0.1945	1
ABNORMAL_MYELOID_LEUKOCYTE_MORPHOLOGY	0.4673	1.7112	0.0059	0.1901	0.971		LEUKOCYTE_TETHERING_OR_ROLLING	0.6889	1.5938	0.0115	0.1945	1
ASCENDING_TUBULAR_AORTA_ANEURYSM	0.7026	1.6904	0.0117	0.1903	0.987		TRANSFORMING_GROWTH_FACTOR_BETA_PRODUCTION	0.602	1.594	0.0096	0.1945	1
CORNEAL_SCARRING	0.6705	1.7013	0.0039	0.1904	0.977		MATURATION_OF_SSU_RRNA_FROM_TRICISTRONIC_RRNA_TRANSCRIPT_SSU_RRNA_5_8S_RRNA_LSU_RRNA	0.462	1.5456	0.0531	0.1946	1
PLATYSPONDYLY	0.4828	1.7354	0.002	0.1906	0.946		NEGATIVE_REGULATION_OF_DNA_REPLICATION	0.5069	1.5588	0.012	0.1946	1
VASCULAR_SKIN_ABNORMALITY	0.3972	1.577	0.0039	0.1907	1		PROTEOLYSIS	0.3371	1.5629	0	0.1946	1
PES_VALGUS	0.6053	1.6831	0.0156	0.1907	0.99		NEGATIVE_REGULATION_OF_CYTOKINE_PRODUCTION	0.4899	1.5657	0.0134	0.1946	1
HEPATOSPLENOMEGALY	0.514	1.6819	0	0.1908	0.99		SMALL_RNA_LOADING_ONTO_RISC	0.6671	1.5974	0.0356	0.1946	1
VERTEBRAL_COMPRESSION_FRACTURES	0.5501	1.6869	0.0062	0.1908	0.987		MITOTIC_G1_S_TRANSITION_CHECKPOINT	0.4619	1.6072	0.0154	0.1946	1
ACUTE_PHASE_RESPONSE	0.57	1.58	0.0218	0.1909	1		REGULATION_OF_KILLING_OF_CELLS_OF_OTHER_ORGANISM	0.6825	1.5589	0.0298	0.1947	1
ABNORMAL_NUMBER_OF_PERMANENT_TEETH	0.6111	1.5762	0.0208	0.191	1		REGULATION_OF_INFLAMMATORY_RESPONSE_TO_ANTIGENIC_STIMULUS	0.7249	1.5639	0.0135	0.1947	1
CALVARIAL_SKULL_DEFECT	0.5853	1.5772	0.0378	0.1911	1		RESPONSE_TO_INTERLEUKIN_2	0.6273	1.5596	0.0365	0.1948	1
ABNORMALITY_OF_THE_DENTAL_PULP	0.5144	1.6932	0.0136	0.1911	0.984		POSITIVE_REGULATION_OF_LYMPHOCYTE_CHEMOTAXIS	0.7667	1.5958	0.002	0.1948	1
JOINT_DISLOCATION	0.3708	1.5794	0.0076	0.1912	1		MACROPHAGE_PROLIFERATION	0.8077	1.5597	0.0153	0.1949	1
ABNORMAL_ENDOCARDIUM_MORPHOLOGY	0.5067	1.6857	0.0172	0.1912	0.988		MACROPHAGE_ACTIVATION_INVOLVED_IN_IMMUNE_RESPONSE	0.7402	1.5632	0.0258	0.1949	1
NEUTROPENIA_IN_PRESENCE_OF_ANTI_NEUTROPIL_ANTIBODIES	0.5932	1.5773	0.0314	0.1914	1		GAS_HOMEOSTASIS	0.6881	1.5634	0.0257	0.1949	1
BLADDER_DIVERTICULUM	0.6868	1.6806	0.0179	0.1915	0.99		COLLAGEN_METABOLIC_PROCESS	0.5038	1.564	0.0118	0.1949	1
THYROID_ADENOMA	0.7295	1.7019	0	0.1916	0.977		REGULATION_OF_CELL_CELL_ADHESION	0.4891	1.5653	0.0185	0.1949	1
NEOPLASM_OF_THE_ORAL_CAVITY	0.5153	1.5776	0.0243	0.1917	1		ENDODERM_FORMATION	0.6177	1.5658	0.0191	0.1949	1
ABNORMAL_LYMPHOCYTE_MORPHOLOGY	0.6405	1.6919	0.0116	0.1917	0.984		HUMORAL_IMMUNE_RESPONSE_MEDIATED_BY_CIRCULATING_IMMUNOGLOBULIN	0.7418	1.6042	0.0116	0.1949	1
AGNOSIA	0.5506	1.5779	0.0207	0.1918	1		REGULATION_OF_CELL_CYCLE_G2_M_PHASE_TRANSITION	0.3815	1.6067	0.0119	0.1949	1
SUBCUTANEOUS_HEMORRHAGE	0.4719	1.5752	0.0061	0.192	1		SYMPATHETIC_GANGLION_DEVELOPMENT	0.6032	1.5601	0.0331	0.195	1
ABNORMALITY_OF_BLOOD_AND_BLOOD_FORMING_TISSUES	0.3777	1.5785	0.002	0.1921	1		GLIAL_CELL_MIGRATION	0.5187	1.5618	0.0149	0.195	1
BLUE_SCLERAE	0.5013	1.578	0.0101	0.1923	1		REGULATION_OF_HEMOPOIESIS	0.472	1.5651	0.0229	0.195	1
RESPIRATORY_TRACT_INFECTION	0.4453	1.7377	0.0019	0.1923	0.945		GLIAL_CELL_PROLIFERATION	0.6028	1.5975	0.0208	0.195	1
ABNORMALITY_OF_NEUTROPHILS	0.4308	1.6905	0.008	0.1924	0.987		REGULATION_OF_DNA_RECOMBINATION	0.4833	1.5993	0.0402	0.195	1
ATROPHIC_SCARS	0.7805	1.6871	0.002	0.1925	0.987		REGULATION_OF_MITOTIC_SISTER_CHROMATID_SEGREGATION	0.5372	1.5996	0.0418	0.195	1
ABNORMAL_PERICARDIUM_MORPHOLOGY	0.6058	1.7088	0.0058	0.1925	0.973		REGULATION_OF_NATURAL_KILLER_CELL_ACTIVATION	0.6428	1.6073	0.0157	0.195	1
SKIN_ULCER	0.5475	1.7271	0.004	0.1925	0.959		PLATELET_ACTIVATION	0.5224	1.6078	0.0039	0.195	1
LYMPHOPENIA	0.6745	1.6936	0.0078	0.1927	0.984		RESPONSE_TO_LEPTIN	0.5898	1.559	0.0353	0.1951	1
ABNORMALITY_OF_THE_LYMPHATIC_SYSTEM	0.4301	1.688	0.002	0.1928	0.987		SIGNAL_TRANSDUCTION_INVOLVED_IN_G2_DNA_DAMAGE_CHECKPOINT	0.6178	1.5603	0.0394	0.1951	1
ABNORMAL_INFLAMMATORY_RESPONSE	0.4363	1.7025	0.0019	0.1928	0.977		POSITIVE_REGULATION_OF_T_CELL_RECEPTOR_SIGNALING_PATHWAY	0.8131	1.5645	0.002	0.1951	1
ABNORMALLY_LAX_OR_HYPEREXTENSIBLE_SKIN	0.5155	1.7255	0	0.1929	0.959		POSITIVE_REGULATION_OF_T_CELL_PROLIFERATION	0.6273	1.594	0.0192	0.1951	1
PERIFOVEAL_RING_OF_HYPERAUTOFLUORESCENCE	0.8317	1.7358	0	0.1935	0.946		MYELOID_DENDRITIC_CELL_ACTIVATION	0.6753	1.596	0.0039	0.1951	1
EXCESSIVE_WRINKLED_SKIN	0.5398	1.5736	0.0299	0.1936	1		BONE_CELL_DEVELOPMENT	0.6711	1.5963	0.023	0.1951	1
ABNORMAL_CIRCULATING_IGA_LEVEL	0.5902	1.5738	0.0178	0.194	1		POSITIVE_REGULATION_OF_MYELOID_CELL_DIFFERENTIATION	0.4804	1.5641	0.0271	0.1952	1
ABNORMAL_SENSORY_NERVE_CONDUCTION_VELOCITY	0.5596	1.5727	0.02	0.1948	1		COMPLEMENT_ACTIVATION_ALTERNATIVE_PATHWAY	0.7481	1.5598	0.0115	0.1953	1
ATROPHY_DEGENERATION_INVOLVING_THE_SPINAL_CORD	0.5739	1.5705	0.0431	0.1949	1		POSITIVE_REGULATION_OF_CELL_CELL_ADHESION	0.5343	1.5604	0.0209	0.1953	1
INFLAMMATION_OF_THE_LARGE_INTESTINE	0.5591	1.5722	0.0212	0.1949	1		RESPONSE_TO_X_RAY	0.5676	1.5965	0.0112	0.1953	1
NEOPLASM_OF_THE_LARGE_INTESTINE	0.4316	1.5697	0.0199	0.195	1		POSITIVE_REGULATION_OF_LEUKOCYTE_CELL_CELL_ADHESION	0.5781	1.6	0.019	0.1953	1
CONFUSION	0.4374	1.5701	0.0141	0.1951	1		REGULATION_OF_STRESS_ACTIVATED_PROTEIN_KINASE_SIGNALING_CASCADE	0.447	1.6299	0.0019	0.1953	1
VERTEBRAL_HYPOPLASIA	0.517	1.5713	0.0173	0.1954	1		CENTRIOLE_CENTRIOLE_COHESION	0.5955	1.5605	0.0445	0.1954	1
BREECH_PRESENTATION	0.6174	1.7381	0.0082	0.1955	0.945		MICROTUBULE_CYTOSKELETON_ORGANIZATION_INVOLVED_IN_MITOSIS	0.4763	1.6024	0.0232	0.1954	1
ABNORMALITY_OF_THE_FORAMEN_MAGNUM	0.6514	1.5705	0.0217	0.1956	1		NEGATIVE_REGULATION_OF_MONOCYTE_DIFFERENTIATION	0.8311	1.6036	0.0095	0.1954	1
SACCADIC_OSCILLATION	0.6429	1.5715	0.0317	0.1957	1		POSITIVE_REGULATION_OF_OLIGODENDROCYTE_DIFFERENTIATION	0.5968	1.6074	0.0256	0.1954	1
CARIOUS_TEETH	0.4261	1.7272	0.0019	0.1957	0.958		RESPONSE_TO_UV	0.3942	1.6318	0.0082	0.1954	1
DEEP_PHILTRUM	0.4724	1.5706	0.0153	0.1961	1		MITOTIC_SISTER_CHROMATID_COHESION	0.5863	1.5642	0.0473	0.1955	1
ABNORMALITY_OF_COMPLEMENT_SYSTEM	0.7311	1.5686	0.0213	0.1963	1		NEGATIVE_REGULATION_OF_TISSUE_REMODELING	0.7153	1.5646	0.0176	0.1955	1
ARTERIOVENOUS_FISTULA	0.7475	1.567	0.0258	0.1967	1		ACTIVATED_T_CELL_PROLIFERATION	0.5604	1.5984	0.0077	0.1955	1
ABNORMAL_LYMPHOCYTE_PHYSIOLOGY	0.5512	1.7394	0.002	0.1968	0.943		T_CELL_PROLIFERATION	0.5634	1.5996	0.0171	0.1955	1
NON_HODGKIN_LYMPHOMA	0.6838	1.5665	0.0363	0.1971	1		REGULATION_OF_TUMOR_NECROSIS_FACTOR_MEDIATED_SIGNALING_PATHWAY	0.5319	1.6079	0.0138	0.1955	1
FLARED_ILIAC_WINGS	0.5412	1.5671	0.0261	0.1973	1		POSITIVE_REGULATION_OF_DEFENSE_RESPONSE_TO_VIRUS_BY_HOST	0.7392	1.6268	0.0098	0.1955	1
ABNORMAL_MOTOR_NERVE_CONDUCTION_VELOCITY	0.445	1.5677	0.0281	0.1974	1		CELLULAR_RESPONSE_TO_EXOGENOUS_DSRNA	0.6926	1.5609	0.0299	0.1956	1
GLOMERULOPATHY	0.5403	1.5672	0.0178	0.1978	1		REGULATION_OF_LEUKOCYTE_APOPTOTIC_PROCESS	0.6364	1.5611	0.02	0.1956	1
PHONOPHOBIA	0.5328	1.5656	0.0397	0.198	1		POSITIVE_REGULATION_OF_ACUTE_INFLAMMATORY_RESPONSE	0.7402	1.5967	0.0039	0.1956	1
ABNORMAL_UMBILICUS_MORPHOLOGY	0.3894	1.5618	0.0078	0.1982	1		LEUKOCYTE_HOMEOSTASIS	0.6189	1.5975	0.0095	0.1956	1
PRIMITIVE_NEUROECTODERMAL_TUMOR	0.4017	1.5634	0.0252	0.1983	1		LEUKOCYTE_DIFFERENTIATION	0.4977	1.5606	0.0288	0.1957	1
ABNORMALITY_OF_TEMPERATURE_REGULATION	0.3959	1.5637	0.0119	0.1985	1		ANTIGEN_PROCESSING_AND_PRESENTATION_OF_PEPTIDE_ANTIGEN_VIA_MHC_CLASS_I	0.5507	1.6001	0.0274	0.1958	1
PREMATURE_RUPTURE_OF_MEMBRANES	0.7236	1.5619	0.027	0.1986	1		REGULATION_OF_PLATELET_ACTIVATION	0.583	1.5442	0.0168	0.1959	1
WORMIAN_BONES	0.5209	1.5626	0.0201	0.1986	1		POSITIVE_REGULATION_OF_MULTI_ORGANISM_PROCESS	0.6661	1.6025	0.0202	0.1959	1
INCREASED_CIRCULATING_ANTIBODY_LEVEL	0.526	1.565	0.0277	0.1986	1		DNA_TOPOLOGICAL_CHANGE	0.7736	1.6243	0.0171	0.1959	1
OPSOCLONUS	0.7808	1.5639	0.0228	0.1987	1		REGULATION_OF_CYSTEINE_TYPE_ENDOPEPTIDASE_ACTIVITY	0.4614	1.6258	0.0117	0.1959	1
ESOPHAGEAL_STRICTURE	0.6862	1.5605	0.0368	0.1992	1		REGULATION_OF_DOUBLE_STRAND_BREAK_REPAIR_VIA_HOMOLOGOUS_RECOMBINATION	0.537	1.63	0.0389	0.1959	1
PULP_STONES	0.9317	1.5619	0	0.1992	1		LEUKOCYTE_ADHESION_TO_VASCULAR_ENDOTHELIAL_CELL	0.6861	1.632	0.0057	0.1959	1
IRON_DEFICIENCY_ANEMIA	0.573	1.5626	0.0157	0.1992	1		IMMUNE_SYSTEM_DEVELOPMENT	0.4261	1.5437	0.0214	0.196	1
FRAGILE_SKIN	0.6288	1.564	0.0175	0.1992	1		COLLAGEN_CATABOLIC_PROCESS	0.5735	1.5611	0.0248	0.196	1
ABNORMAL_MONOCYTE_MORPHOLOGY	0.6325	1.5583	0.033	0.1994	1		STRESS_ACTIVATED_PROTEIN_KINASE_SIGNALING_CASCADE	0.4019	1.5976	0.0037	0.196	1
MACROORCHIDISM	0.5429	1.5607	0.0279	0.1994	1		REGULATION_OF_PODOSOME_ASSEMBLY	0.7103	1.5985	0.0097	0.196	1
ABNORMAL_LUMBAR_SPINE_MORPHOLOGY	0.5372	1.5586	0.0243	0.1995	1		PROTEIN_LOCALIZATION_TO_CHROMATIN	0.5751	1.608	0.0491	0.196	1
NARROW_NASAL_RIDGE	0.7452	1.5589	0.0157	0.1996	1		COLLAGEN_FIBRIL_ORGANIZATION	0.6627	1.6262	0.0019	0.196	1
UPPER_EXTREMITY_JOINT_DISLOCATION	0.5158	1.564	0.0174	0.1998	1		DNA_DEPENDENT_DNA_REPLICATION_MAINTENANCE_OF_FIDELITY	0.5012	1.5439	0.0379	0.1961	1
LEUKEMIA	0.4587	1.74	0.0019	0.1999	0.941		B_CELL_ACTIVATION	0.5892	1.6027	0.0196	0.1961	1
JOINT_LAXITY	0.3889	1.559	0.008	0.2001	1		TOLL_LIKE_RECEPTOR_9_SIGNALING_PATHWAY	0.6458	1.6083	0.024	0.1961	1
ABNORMAL_CORPUS_STRIATUM_MORPHOLOGY	0.5074	1.5576	0.025	0.2002	1		POSITIVE_REGULATION_OF_REGULATED_SECRETORY_PATHWAY	0.4894	1.6254	0.0038	0.1961	1
URINARY_BLADDER_SPHINCTER_DYSFUNCTION	0.4509	1.5572	0.0218	0.2003	1		HISTONE_PHOSPHORYLATION	0.5173	1.6269	0.0288	0.1961	1
ABNORMAL_GREATER_SCIATIC_NOTCH_MORPHOLOGY	0.6016	1.5567	0.0399	0.2005	1		ANTIGEN_PROCESSING_AND_PRESENTATION_OF_ENDOGENOUS_PEPTIDE_ANTIGEN	0.6399	1.543	0.0574	0.1962	1
MULTIPLE_ROWS_OF_EYELASHES	0.7801	1.5591	0.0181	0.2005	1		REGULATION_OF_ACUTE_INFLAMMATORY_RESPONSE	0.6114	1.5978	0.0152	0.1962	1
ABNORMAL_B_CELL_MORPHOLOGY	0.617	1.5593	0.0353	0.2007	1		MEMBRANE_INVAGINATION	0.621	1.6303	0.0134	0.1962	1
COXA_VARA	0.477	1.5547	0.0137	0.201	1		REGULATION_OF_DNA_REPAIR	0.3643	1.5434	0.0387	0.1963	1
GASTROINTESTINAL_CARCINOMA	0.4532	1.5549	0.0181	0.2012	1		POSITIVE_REGULATION_OF_REACTIVE_OXYGEN_SPECIES_BIOSYNTHETIC_PROCESS	0.6137	1.6002	0.0137	0.1963	1
LOCALIZED_SKIN_LESION	0.3522	1.5539	0	0.2013	1		REGULATION_OF_DNA_TOPOISOMERASE_ATP_HYDROLYZING_ACTIVITY	0.8107	1.6013	0.012	0.1963	1
ABNORMAL_TOENAIL_MORPHOLOGY	0.3464	1.5558	0.002	0.2015	1		NEGATIVE_REGULATION_OF_CELL_CYCLE_PHASE_TRANSITION	0.4015	1.6287	0.0079	0.1963	1
ABNORMAL_FUNDUS_AUTOFLUORESCENCE_IMAGING	0.6048	1.5554	0.0144	0.2016	1		REGULATION_OF_PEPTIDASE_ACTIVITY	0.4448	1.6326	0.0058	0.1963	1
PERSISTENCE_OF_PRIMARY_TEETH	0.6399	1.5539	0.0222	0.2018	1		POSITIVE_REGULATION_OF_T_HELPER_1_TYPE_IMMUNE_RESPONSE	0.751	1.5431	0.0233	0.1964	1
ABNORMALITY_OF_BLOOD_CIRCULATION	0.3786	1.5549	0.01	0.2018	1		T_CELL_ACTIVATION_INVOLVED_IN_IMMUNE_RESPONSE	0.5639	1.601	0.0207	0.1964	1
ABNORMAL_GRANULOCYTE_COUNT	0.5101	1.7446	0.002	0.2021	0.932		SIGNAL_TRANSDUCTION_BY_P53_CLASS_MEDIATOR	0.3719	1.6029	0.0058	0.1964	1
CELLULITIS	0.6502	1.55	0.0278	0.2023	1		POSITIVE_REGULATION_OF_GRANULOCYTE_MACROPHAGE_COLONY_STIMULATING_FACTOR_PRODUCTION	0.8189	1.6237	0.002	0.1964	1
FIBROADENOMA_OF_THE_BREAST	0.7187	1.7408	0	0.2025	0.939		REGULATION_OF_CELL_KILLING	0.621	1.6271	0.0117	0.1964	1
HYPOPLASTIC_ILIA	0.4756	1.5528	0.0116	0.2027	1		NEGATIVE_REGULATION_OF_VIRAL_PROCESS	0.588	1.6004	0.0157	0.1965	1
DENTAL_MALOCCLUSION	0.4114	1.5501	0.0138	0.2028	1		REGULATION_OF_CHROMOSOME_SEPARATION	0.528	1.6233	0.0202	0.1965	1
ABNORMAL_EOSINOPHIL_MORPHOLOGY	0.6308	1.5504	0.0374	0.2028	1		FC_RECEPTOR_MEDIATED_STIMULATORY_SIGNALING_PATHWAY	0.5372	1.6244	0.0167	0.1965	1
ABNORMAL_SCLERA_MORPHOLOGY	0.4597	1.551	0.008	0.2028	1		SUPEROXIDE_ANION_GENERATION	0.6315	1.6248	0.0385	0.1965	1
ABNORMALITY_OF_SKULL_OSSIFICATION	0.4695	1.5505	0.0261	0.2031	1		DNA_DEPENDENT_DNA_REPLICATION	0.4267	1.5424	0.037	0.1966	1
HYPOCHROMIC_ANEMIA	0.505	1.5515	0.0139	0.2031	1		SOMATIC_RECOMBINATION_OF_IMMUNOGLOBULIN_GENE_SEGMENTS	0.4967	1.5426	0.0396	0.1966	1
GASTROINTESTINAL_HEMORRHAGE	0.4507	1.5511	0.0118	0.2033	1		POSITIVE_REGULATION_OF_EXTRINSIC_APOPTOTIC_SIGNALING_PATHWAY	0.5742	1.6085	0.0116	0.1966	1
CYSTIC_HYGROMA	0.4771	1.5516	0.0217	0.2036	1		REGULATION_OF_CYSTEINE_TYPE_ENDOPEPTIDASE_ACTIVITY_INVOLVED_IN_APOPTOTIC_SIGNALING_PATHWAY	0.6125	1.6274	0.0193	0.1966	1
PANHYPOGAMMAGLOBULINEMIA	0.6312	1.7422	0.0057	0.2037	0.938		REGULATION_OF_DENDRITIC_SPINE_DEVELOPMENT	0.4596	1.632	0.0059	0.1967	1
ABNORMAL_HEART_VALVE_PHYSIOLOGY	0.406	1.5519	0.004	0.2038	1		REGULATION_OF_TOLL_LIKE_RECEPTOR_SIGNALING_PATHWAY	0.6215	1.6103	0.0038	0.1968	1
ABNORMALITY_OF_HUMORAL_IMMUNITY	0.5947	1.746	0.002	0.204	0.929		INTRINSIC_APOPTOTIC_SIGNALING_PATHWAY	0.4158	1.6304	0	0.1968	1
RECTAL_PROLAPSE	0.5222	1.5473	0.032	0.2042	1		B_CELL_PROLIFERATION	0.6383	1.6013	0.0235	0.1969	1
TELANGIECTASIA_OF_THE_SKIN	0.4357	1.5476	0.0257	0.2043	1		NATURAL_KILLER_CELL_MEDIATED_IMMUNITY	0.612	1.61	0.0154	0.1969	1
PARAKERATOSIS	0.4787	1.5485	0.0274	0.2045	1		REGULATION_OF_RESPONSE_TO_STRESS	0.404	1.6328	0.0019	0.1969	1
EPICANTHUS	0.3375	1.5478	0.0077	0.2046	1		MAINTENANCE_OF_PROTEIN_LOCATION	0.4383	1.6288	0.0039	0.197	1
PROTRUSIO_ACETABULI	0.8623	1.548	0	0.2049	1		DNA_METABOLIC_PROCESS	0.3495	1.6004	0.008	0.1971	1
GENERALIZED_ABNORMALITY_OF_SKIN	0.3339	1.546	0.0061	0.2054	1		PRODUCTION_OF_SMALL_RNA_INVOLVED_IN_GENE_SILENCING_BY_RNA	0.4352	1.6086	0.0466	0.1971	1
ABNORMALITY_OF_DIGESTIVE_SYSTEM_MORPHOLOGY	0.3528	1.5454	0.0019	0.2058	1		NEGATIVE_REGULATION_OF_PROTEIN_LOCALIZATION_TO_CELL_PERIPHERY	0.5925	1.6306	0.0155	0.1972	1
ABNORMALITY_OF_DERMAL_MELANOSOMES	0.7887	1.5461	0.0142	0.2058	1		PRODUCTION_OF_MOLECULAR_MEDIATOR_INVOLVED_IN_INFLAMMATORY_RESPONSE	0.505	1.5419	0.0267	0.1973	1
VASCULITIS	0.5843	1.5445	0.0339	0.2069	1		NEGATIVE_REGULATION_OF_MYELOID_LEUKOCYTE_DIFFERENTIATION	0.5466	1.6092	0.0038	0.1973	1
INTESTINAL_HYPOPLASIA	0.5744	1.5398	0.0335	0.2071	1		POSITIVE_REGULATION_OF_INTERFERON_GAMMA_PRODUCTION	0.6867	1.6104	0.0152	0.1974	1
ABNORMAL_NATURAL_KILLER_CELL_MORPHOLOGY	0.6088	1.5369	0.0507	0.2072	1		REGULATION_OF_CHROMOSOME_SEGREGATION	0.5107	1.6279	0.0304	0.1974	1
EXUDATIVE_VITREORETINOPATHY	0.7028	1.5395	0.0245	0.2072	1		REGULATION_OF_COMPLEMENT_ACTIVATION	0.7155	1.6329	0.006	0.1974	1
RED_EYE	0.4801	1.5372	0.0259	0.2074	1		T_CELL_ACTIVATION	0.548	1.6225	0.0209	0.1975	1
ELFIN_FACIES	0.5643	1.5374	0.05	0.2074	1		RESPONSE_TO_INTERFERON_BETA	0.789	1.6274	0.0039	0.1975	1
BILATERAL_TALIPES_EQUINOVARUS	0.6605	1.54	0.0139	0.2075	1		FC_EPSILON_RECEPTOR_SIGNALING_PATHWAY	0.4907	1.6349	0.008	0.1975	1
GIANT_PLATELETS	0.7333	1.5363	0.0184	0.2077	1		CELL_JUNCTION_DISASSEMBLY	0.7559	1.6333	0.0169	0.1976	1
ANKYLOGLOSSIA	0.6222	1.5389	0.0359	0.2077	1		POSITIVE_REGULATION_OF_REACTIVE_OXYGEN_SPECIES_METABOLIC_PROCESS	0.5128	1.6086	0.0135	0.1977	1
ANTINEUTROPHIL_ANTIBODY_POSITIVITY	0.6732	1.5375	0.0315	0.2078	1		CELL_CYCLE_CHECKPOINT	0.4055	1.6093	0.012	0.1977	1
STOMATITIS	0.5531	1.5384	0.0461	0.208	1		POSITIVE_REGULATION_OF_ERYTHROCYTE_DIFFERENTIATION	0.5383	1.5412	0.046	0.1979	1
HYPERPHOSPHATEMIA	0.4801	1.54	0.0298	0.208	1		REGULATION_OF_LYMPHOCYTE_MEDIATED_IMMUNITY	0.5716	1.6343	0.0114	0.1979	1
HYPEROSTOSIS	0.4757	1.5424	0.0246	0.2082	1		HEPATOCYTE_APOPTOTIC_PROCESS	0.5967	1.5413	0.0723	0.198	1
ORCHITIS	0.7598	1.5376	0.0164	0.2083	1		NEGATIVE_REGULATION_OF_HEMOPOIESIS	0.5146	1.6105	0.0058	0.198	1
SEVERE_B_LYMPHOCYTOPENIA	0.8106	1.5407	0.0175	0.2083	1		POSITIVE_REGULATION_OF_VIRAL_GENOME_REPLICATION	0.5122	1.6111	0.0221	0.198	1
ABNORMAL_STOMACH_MORPHOLOGY	0.377	1.5421	0.002	0.2083	1		REGULATION_OF_B_CELL_ACTIVATION	0.664	1.6364	0.0096	0.198	1
NEOPLASM_OF_THE_STOMACH	0.4186	1.5378	0.0301	0.2084	1		PURINE_CONTAINING_COMPOUND_SALVAGE	0.5807	1.5409	0.0241	0.1981	1
EXCESSIVE_WRINKLING_OF_PALMAR_SKIN	0.7822	1.5401	0.0121	0.2084	1		MITOTIC_SPINDLE_ORGANIZATION	0.489	1.6218	0.0197	0.1981	1
ABNORMALITY_OF_THE_MIDDLE_EAR_OSSICLES	0.6365	1.541	0.0311	0.2084	1		NOREPINEPHRINE_METABOLIC_PROCESS	0.7604	1.6334	0.0057	0.1982	1
INCREASED_INTRACRANIAL_PRESSURE	0.393	1.5432	0.0157	0.2085	1		POSITIVE_REGULATION_OF_INTRACELLULAR_PROTEIN_TRANSPORT	0.3919	1.5407	0.0057	0.1983	1
IMMUNODEFICIENCY	0.6063	1.7463	0.004	0.2085	0.928		REGULATION_OF_JNK_CASCADE	0.4519	1.6106	0.0019	0.1983	1
LACK_OF_SKIN_ELASTICITY	0.4642	1.5412	0.0313	0.2086	1		NEGATIVE_REGULATION_OF_INTRINSIC_APOPTOTIC_SIGNALING_PATHWAY_BY_P53_CLASS_MEDIATOR	0.5884	1.6113	0.0209	0.1983	1
PERITONEAL_ABSCESS	0.6814	1.5425	0.0342	0.2087	1		DNA_CONFORMATION_CHANGE	0.4092	1.635	0.0078	0.1983	1
ABNORMAL_PATELLA_MORPHOLOGY	0.3981	1.5401	0.0254	0.2089	1		REGULATION_OF_MITOCHONDRIAL_OUTER_MEMBRANE_PERMEABILIZATION_INVOLVED_IN_APOPTOTIC_SIGNALING_PATHWAY	0.4911	1.6354	0.0178	0.1983	1
SEVERE_INFECTION	0.7655	1.5427	0.0249	0.2089	1		LYMPHOCYTE_MEDIATED_IMMUNITY	0.6196	1.6599	0.0059	0.1984	1
LANGUAGE_IMPAIRMENT	0.422	1.5349	0.0368	0.2091	1		ESTABLISHMENT_OF_ENDOTHELIAL_INTESTINAL_BARRIER	0.6118	1.5398	0.0455	0.1985	1
PERICARDIAL_EFFUSION	0.5596	1.5413	0.029	0.2091	1		RECOMBINATIONAL_REPAIR	0.4553	1.6337	0.0272	0.1985	1
MICRONODULAR_CIRRHOSIS	0.4881	1.5318	0.0336	0.2093	1		NEGATIVE_REGULATION_OF_CELL_ACTIVATION	0.5683	1.6365	0.0057	0.1985	1
FAILURE_TO_THRIVE_IN_INFANCY	0.4101	1.5326	0.0238	0.2093	1		CELLULAR_RESPONSE_TO_VIRUS	0.5139	1.6604	0.0059	0.1986	1
LONG_NOSE	0.5413	1.5351	0.0394	0.2093	1		POSITIVE_REGULATION_OF_NEUTROPHIL_MIGRATION	0.7042	1.5355	0.0356	0.1987	1
PULMONARY_ARTERY_STENOSIS	0.4909	1.5341	0.0155	0.2095	1		REGULATION_OF_NEUROMUSCULAR_JUNCTION_DEVELOPMENT	0.7583	1.5392	0.0232	0.1987	1
CHRONIC_LYMPHATIC_LEUKEMIA	0.783	1.5344	0.0193	0.2095	1		DNA_REPLICATION	0.3863	1.5399	0.0353	0.1987	1
PERIODONTITIS	0.6787	1.7522	0.0079	0.2095	0.922		LYMPHOCYTE_CHEMOTAXIS	0.6929	1.5395	0.0288	0.1988	1
ABNORMAL_ELASTICITY_OF_SKIN	0.4712	1.7543	0.0019	0.2095	0.917		NEGATIVE_REGULATION_OF_VIRAL_GENOME_REPLICATION	0.7417	1.6114	0.0119	0.1988	1
INCREASED_BLOOD_UREA_NITROGEN	0.7394	1.5319	0.0296	0.2096	1		POSITIVE_REGULATION_OF_RESPONSE_TO_EXTERNAL_STIMULUS	0.4972	1.6587	0.0058	0.1988	1
OSTEOARTHRITIS	0.4799	1.5328	0.0059	0.2096	1		NOREPINEPHRINE_BIOSYNTHETIC_PROCESS	0.8082	1.5355	0.0115	0.1989	1
BULL_S_EYE_MACULOPATHY	0.8156	1.5331	0.026	0.2096	1		POSITIVE_REGULATION_OF_DNA_METABOLIC_PROCESS	0.3927	1.536	0.0306	0.199	1
ABNORMAL_CELL_PROLIFERATION	0.7227	1.5333	0.0373	0.2097	1		SYMPATHETIC_NERVOUS_SYSTEM_DEVELOPMENT	0.548	1.5392	0.0208	0.199	1
HEMIPLEGIA	0.6483	1.5336	0.0235	0.2098	1		T_CELL_MEDIATED_IMMUNITY	0.6042	1.6355	0.0019	0.199	1
ABNORMALITY_OF_THE_UTERINE_CERVIX	0.7979	1.532	0.0077	0.21	1		MEMBRANE_DISASSEMBLY	0.6492	1.5349	0.0394	0.1991	1
ABNORMALITY_OF_THE_PHARYNX	0.5025	1.7562	0.002	0.21	0.915		REGULATION_OF_PRODUCTION_OF_MOLECULAR_MEDIATOR_OF_IMMUNE_RESPONSE	0.5026	1.5358	0.0187	0.1991	1
BLOODY_DIARRHEA	0.5247	1.5306	0.0194	0.2102	1		POSITIVE_REGULATION_OF_INTERLEUKIN_8_PRODUCTION	0.5778	1.5361	0.0196	0.1991	1
ABNORMALITY_OF_IMMUNE_SERUM_PROTEIN_PHYSIOLOGY	0.6144	1.5309	0.0327	0.2103	1		PLATELET_AGGREGATION	0.5594	1.5399	0.0174	0.1991	1
SANDAL_GAP	0.4823	1.5302	0.0266	0.2106	1		REGULATION_OF_CELL_CYCLE_ARREST	0.3683	1.5355	0.0154	0.1992	1
PROTEIN_LOSING_ENTEROPATHY	0.6709	1.5289	0.036	0.2112	1		CELLULAR_RESPONSE_TO_ABIOTIC_STIMULUS	0.3514	1.5383	0.0077	0.1992	1
ABNORMAL_CIRCULATING_IGG_LEVEL	0.5955	1.5294	0.0617	0.2114	1		POSITIVE_REGULATION_OF_CYCLIN_DEPENDENT_PROTEIN_KINASE_ACTIVITY	0.4762	1.5387	0.0192	0.1992	1
ABNORMAL_DELAYED_HYPERSENSITIVITY_SKIN_TEST	0.664	1.5291	0.0482	0.2115	1		REGULATION_OF_ANTIGEN_RECEPTOR_MEDIATED_SIGNALING_PATHWAY	0.682	1.54	0.0365	0.1992	1
PERSONALITY_CHANGES	0.4458	1.5282	0.0352	0.212	1		ACTIN_FILAMENT_SEVERING	0.6185	1.535	0.0304	0.1993	1
APHTHOUS_ULCER	0.6457	1.5278	0.0405	0.2122	1		SIGNAL_TRANSDUCTION_INVOLVED_IN_CELL_CYCLE_CHECKPOINT	0.4699	1.6366	0.0099	0.1993	1
BURKITT_LYMPHOMA	0.822	1.527	0.0138	0.2126	1		PROTEIN_LOCALIZATION_TO_MICROTUBULE_ORGANIZING_CENTER	0.5417	1.659	0.0122	0.1993	1
ABNORMAL_LEUKOCYTE_COUNT	0.5382	1.7577	0.0019	0.2126	0.911		REGULATION_OF_CELL_CYCLE_PROCESS	0.3366	1.5344	0.0139	0.1994	1
UNUSUAL_INFECTION_BY_ANATOMICAL_SITE	0.7074	1.7466	0.002	0.2128	0.927		POSITIVE_REGULATION_OF_PROTEIN_CATABOLIC_PROCESS	0.4009	1.5362	0.0058	0.1994	1
APLASIA_HYPOPLASIA_INVOLVING_THE_VERTEBRAL_COLUMN	0.4417	1.5271	0.0175	0.213	1		REGULATION_OF_ISOMERASE_ACTIVITY	0.8699	1.5369	0.0098	0.1994	1
MICROANGIOPATHIC_HEMOLYTIC_ANEMIA	0.8454	1.5234	0.0058	0.2134	1		REGULATION_OF_MEMBRANE_PERMEABILITY	0.3833	1.5384	0.0156	0.1994	1
HYDROPS_FETALIS	0.4367	1.5223	0.0379	0.2137	1		POSITIVE_REGULATION_OF_INTERLEUKIN_6_PRODUCTION	0.6023	1.6114	0.0135	0.1994	1
T_CELL_LYMPHOMA	0.728	1.5238	0.0291	0.2137	1		REGULATION_OF_T_CELL_RECEPTOR_SIGNALING_PATHWAY	0.681	1.6117	0.0192	0.1994	1
COLONIC_DIVERTICULA	0.5086	1.5261	0.0509	0.2138	1		JNK_CASCADE	0.3921	1.5341	0.0056	0.1995	1
NEUROINFLAMMATION	0.7178	1.5228	0.0382	0.2139	1		REGULATION_OF_SUPEROXIDE_ANION_GENERATION	0.6723	1.5362	0.0561	0.1996	1
ABNORMALITY_OF_FEMUR_MORPHOLOGY	0.397	1.5234	0.006	0.2139	1		REGULATION_OF_ESTABLISHMENT_OF_PROTEIN_LOCALIZATION_TO_MITOCHONDRION	0.4114	1.5364	0.0197	0.1996	1
ABNORMAL_CD4_CD8_RATIO	0.5971	1.5245	0.042	0.2141	1		GRANULOCYTE_CHEMOTAXIS	0.6175	1.5366	0.0275	0.1996	1
ABNORMALITY_OF_THE_TEMPOROMANDIBULAR_JOINT	0.7438	1.5254	0.0218	0.2141	1		MACROPHAGE_CYTOKINE_PRODUCTION	0.6486	1.5375	0.0317	0.1996	1
MUTISM	0.4388	1.5224	0.033	0.2142	1		CD8_POSITIVE_ALPHA_BETA_T_CELL_PROLIFERATION	0.825	1.5377	0.0039	0.1996	1
BRUISING_SUSCEPTIBILITY	0.4683	1.5239	0.0196	0.2142	1		POSITIVE_REGULATION_OF_PROTEIN_MATURATION	0.5678	1.5379	0.0368	0.1996	1
CRANIAL_HYPEROSTOSIS	0.4653	1.5242	0.0305	0.2142	1		REGULATION_OF_HOMOTYPIC_CELL_CELL_ADHESION	0.6531	1.6372	0.0076	0.1996	1
HYPERMELANOTIC_MACULE	0.4366	1.5217	0.0449	0.2143	1		NEGATIVE_REGULATION_OF_CELL_DEATH	0.3593	1.5338	0.0055	0.1997	1
CERVICAL_SPINE_INSTABILITY	0.7225	1.5246	0.0327	0.2144	1		FIBROBLAST_APOPTOTIC_PROCESS	0.6295	1.5344	0.0415	0.1997	1
NEUTROPHILIA	0.6873	1.525	0.0181	0.2144	1		LYMPHOCYTE_ACTIVATION_INVOLVED_IN_IMMUNE_RESPONSE	0.5136	1.5369	0.0479	0.1997	1
BRONCHITIS	0.5886	1.5255	0.0429	0.2144	1		REGULATION_OF_AMYLOID_PRECURSOR_PROTEIN_CATABOLIC_PROCESS	0.5387	1.6605	0.0059	0.1997	1
EPISCLERITIS	0.7668	1.5159	0.035	0.2152	1		HISTAMINE_SECRETION	0.6409	1.5372	0.0416	0.1998	1
CONVEX_NASAL_RIDGE	0.4953	1.5178	0.0469	0.2152	1		DNA_SYNTHESIS_INVOLVED_IN_DNA_REPAIR	0.5323	1.6368	0.0101	0.1998	1
DEFORMED_TARSAL_BONES	0.7062	1.5183	0.024	0.2152	1		POSITIVE_REGULATION_OF_INTRACELLULAR_SIGNAL_TRANSDUCTION	0.3913	1.537	0.0152	0.1999	1
BRACHYCEPHALY	0.3538	1.5209	0.006	0.2152	1		REGULATION_OF_HUMORAL_IMMUNE_RESPONSE	0.6761	1.6118	0.0154	0.2	1
PES_PLANUS	0.3538	1.5167	0.006	0.2153	1		POSITIVE_REGULATION_OF_IMMUNE_EFFECTOR_PROCESS	0.5469	1.6191	0.0095	0.2	1
FUNCTIONAL_ABNORMALITY_OF_THE_GASTROINTESTINAL_TRACT	0.3215	1.5172	0.0039	0.2153	1		I_KAPPAB_PHOSPHORYLATION	0.7071	1.6374	0	0.2002	1
DIARRHEA	0.3833	1.518	0.0234	0.2154	1		POSITIVE_REGULATION_OF_INTERFERON_ALPHA_PRODUCTION	0.7199	1.6377	0.0098	0.2003	1
ABNORMAL_ARTERIAL_PHYSIOLOGY	0.4697	1.516	0.0311	0.2156	1		CELL_DIVISION	0.3662	1.5329	0.0157	0.2005	1
CEREBRAL_HEMORRHAGE	0.4587	1.5168	0.0203	0.2156	1		MODULATION_BY_HOST_OF_SYMBIONT_PROCESS	0.5079	1.6125	0.0096	0.2006	1
THICK_VERMILION_BORDER	0.3456	1.5173	0.0098	0.2156	1		NEPHRIC_DUCT_MORPHOGENESIS	0.7055	1.6192	0.025	0.2006	1
IMPAIRED_ADP_INDUCED_PLATELET_AGGREGATION	0.684	1.5184	0.0389	0.2157	1		RECEPTOR_SIGNALING_PATHWAY_VIA_STAT	0.4302	1.5331	0.0077	0.2007	1
THYROIDITIS	0.5267	1.5153	0.0437	0.2158	1		POSITIVE_REGULATION_OF_CYTOKINE_PRODUCTION_INVOLVED_IN_IMMUNE_RESPONSE	0.6124	1.6118	0.0077	0.2007	1
GLOMERULONEPHRITIS	0.554	1.5186	0.0117	0.2158	1		POSITIVE_REGULATION_OF_DOUBLE_STRAND_BREAK_REPAIR_VIA_HOMOLOGOUS_RECOMBINATION	0.6907	1.5329	0.0414	0.2008	1
NEONATAL_ALLOIMMUNE_THROMBOCYTOPENIA	0.6858	1.5161	0.0421	0.216	1		REGULATION_OF_INFLAMMATORY_RESPONSE	0.5109	1.6379	0	0.2008	1
ABNORMALITY_OF_FACIAL_SKELETON	0.3295	1.5148	0.004	0.2161	1		MYD88_INDEPENDENT_TOLL_LIKE_RECEPTOR_SIGNALING_PATHWAY	0.6422	1.6606	0.002	0.2008	1
UNUSUAL_FUNGAL_INFECTION	0.5712	1.5196	0.0467	0.2161	1		B_CELL_MEDIATED_IMMUNITY	0.6461	1.612	0.0139	0.2009	1
AGAMMAGLOBULINEMIA	0.7421	1.5145	0.0157	0.2162	1		POSITIVE_REGULATION_OF_B_CELL_ACTIVATION	0.6046	1.5315	0.0231	0.2012	1
GENERALIZED_OSTEOPOROSIS	0.7061	1.7665	0.0057	0.2162	0.887		NEURON_MATURATION	0.5012	1.6196	0.0039	0.2012	1
SCALING_SKIN	0.4963	1.5186	0.0195	0.2163	1		REGULATION_OF_VESICLE_MEDIATED_TRANSPORT	0.3805	1.6126	0.0019	0.2013	1
IRREGULAR_HYPERPIGMENTATION	0.4116	1.5198	0.0312	0.2163	1		MACROPHAGE_ACTIVATION	0.615	1.62	0.0056	0.2013	1
GLOSSOPTOSIS	0.5407	1.5198	0.0401	0.2167	1		POSITIVE_REGULATION_OF_ALPHA_BETA_T_CELL_PROLIFERATION	0.7183	1.5311	0.0465	0.2014	1
ABSCESS	0.6732	1.7585	0.002	0.2167	0.909		POSITIVE_REGULATION_OF_GRANULOCYTE_CHEMOTAXIS	0.7547	1.6169	0.0196	0.2014	1
ARTERIAL_RUPTURE	0.8794	1.5187	0.0135	0.2168	1		POSITIVE_REGULATION_OF_MITOCHONDRION_ORGANIZATION	0.4202	1.6192	0	0.2014	1
POSTEXERTIONAL_MALAISE	0.7419	1.513	0.039	0.2169	1		REGULATION_OF_INTRINSIC_APOPTOTIC_SIGNALING_PATHWAY_IN_RESPONSE_TO_DNA_DAMAGE	0.587	1.6608	0.0039	0.2014	1
MYOCARDIAL_INFARCTION	0.4346	1.5189	0.0315	0.2169	1		POSITIVE_REGULATION_OF_IRE1_MEDIATED_UNFOLDED_PROTEIN_RESPONSE	0.8092	1.5307	0.0116	0.2015	1
MYELOMENINGOCELE	0.59	1.5118	0.037	0.2171	1		BONE_TRABECULA_MORPHOGENESIS	0.7171	1.5315	0.0174	0.2015	1
ATROPHY_DEGENERATION_INVOLVING_THE_CAUDATE_NUCLEUS	0.6353	1.5124	0.0445	0.2171	1		REGULATION_OF_PROTEIN_DEUBIQUITINATION	0.6054	1.5317	0.0482	0.2015	1
SKIN_APPENDAGE_NEOPLASM	0.7003	1.5131	0.0302	0.2172	1		EXECUTION_PHASE_OF_APOPTOSIS	0.4072	1.638	0.004	0.2015	1
DESQUAMATION_OF_SKIN_SOON_AFTER_BIRTH	0.728	1.512	0.0258	0.2173	1		MONONUCLEAR_CELL_DIFFERENTIATION	0.5052	1.5309	0.0386	0.2016	1
CORTICAL_THICKENING_OF_LONG_BONE_DIAPHYSES	0.8025	1.5126	0.0356	0.2173	1		POSITIVE_REGULATION_OF_NATURAL_KILLER_CELL_PROLIFERATION	0.7229	1.532	0.0393	0.2016	1
GANGRENE	0.4938	1.5133	0.0319	0.2174	1		REGULATION_OF_T_CELL_MEDIATED_CYTOTOXICITY	0.6768	1.6384	0.0138	0.2016	1
DIFFICULTY_IN_TONGUE_MOVEMENTS	0.7746	1.511	0.0311	0.2176	1		INTERLEUKIN_1_BETA_PRODUCTION	0.6006	1.5317	0.021	0.2017	1
AUTOIMMUNE_HEMOLYTIC_ANEMIA	0.629	1.5112	0.0463	0.2177	1		REGULATION_OF_PHOSPHOLIPASE_C_ACTIVITY	0.5501	1.5321	0.0527	0.2017	1
LARGE_FORAMEN_MAGNUM	0.6995	1.5134	0.0393	0.2178	1		INTERLEUKIN_2_PRODUCTION	0.6123	1.6175	0.019	0.2017	1
PANNICULITIS	0.746	1.5071	0.0404	0.2179	1		REGULATION_OF_MYELINATION	0.4726	1.5304	0.019	0.2018	1
SLENDER_FINGER	0.4333	1.5074	0.0402	0.2179	1		REGULATION_OF_T_CELL_ACTIVATION	0.5621	1.6163	0.0115	0.2018	1
DECREASED_LYMPHOCYTE_PROLIFERATION_IN_RESPONSE_TO_MITOGEN	0.7645	1.5075	0.0233	0.2182	1		RESPIRATORY_BURST	0.7606	1.6171	0.0076	0.2018	1
THORACOLUMBAR_KYPHOSCOLIOSIS	0.7985	1.5091	0.012	0.2182	1		LEUKOCYTE_MEDIATED_CYTOTOXICITY	0.6258	1.6562	0.0039	0.2019	1
MULTIPLE_PRENATAL_FRACTURES	0.7371	1.7468	0.004	0.2182	0.927		PROTEIN_LOCALIZATION_TO_MEMBRANE_RAFT	0.6755	1.5298	0.0473	0.202	1
ABNORMAL_TRACHEA_MORPHOLOGY	0.382	1.5077	0.0273	0.2183	1		KERATAN_SULFATE_CATABOLIC_PROCESS	0.7116	1.5299	0.0457	0.202	1
SLENDER_LONG_BONE	0.4466	1.5093	0.0423	0.2183	1		REGULATION_OF_ANTIGEN_PROCESSING_AND_PRESENTATION	0.8105	1.5301	0.0078	0.202	1
ABNORMAL_PARANASAL_SINUS_MORPHOLOGY	0.6455	1.7631	0.002	0.2183	0.898		DNA_METHYLATION_DEPENDENT_HETEROCHROMATIN_ASSEMBLY	0.6445	1.6126	0.0157	0.202	1
RETINAL_DETACHMENT	0.4134	1.5085	0.0159	0.2184	1		REGULATION_OF_GENE_EXPRESSION_EPIGENETIC	0.4046	1.5285	0.0388	0.2021	1
OSTEOLYSIS	0.4333	1.5087	0.0238	0.2184	1		NEGATIVE_REGULATION_OF_PROTEOLYSIS	0.3894	1.5293	0.0114	0.2022	1
ABNORMALITY_OF_THE_INTERVERTEBRAL_DISK	0.4467	1.5097	0.0248	0.2186	1		POSITIVE_REGULATION_OF_APOPTOTIC_SIGNALING_PATHWAY	0.4834	1.6386	0.004	0.2022	1
NEOPLASM_OF_THE_RECTUM	0.4853	1.5102	0.0309	0.2186	1		NEGATIVE_REGULATION_OF_EXTRINSIC_APOPTOTIC_SIGNALING_PATHWAY_VIA_DEATH_DOMAIN_RECEPTORS	0.5856	1.5286	0.0487	0.2023	1
UNERUPTED_TOOTH	0.5603	1.5077	0.0516	0.2187	1		T_CELL_MEDIATED_CYTOTOXICITY	0.6489	1.6128	0.0119	0.2023	1
NEOPLASM_OF_THE_BREAST	0.3839	1.508	0.0204	0.2187	1		NEGATIVE_REGULATION_OF_ACTIVATED_T_CELL_PROLIFERATION	0.6837	1.6176	0.0119	0.2023	1
VASCULAR_DILATATION	0.3879	1.5093	0.0221	0.2188	1		SYNAPTIC_VESICLE_TRANSPORT	0.4652	1.5291	0.0358	0.2024	1
DYSPHASIA	0.435	1.5098	0.033	0.2189	1		CELLULAR_RESPONSE_TO_BIOTIC_STIMULUS	0.5579	1.6609	0.0134	0.2024	1
ABNORMAL_CEREBRAL_VEIN_MORPHOLOGY	0.7324	1.5042	0.0391	0.22	1		REGULATION_OF_EXOCYTOSIS	0.3981	1.5287	0.0189	0.2025	1
ABNORMAL_RIB_CAGE_MORPHOLOGY	0.3232	1.5043	0.0019	0.2202	1		REGULATION_OF_CHROMATIN_ASSEMBLY_OR_DISASSEMBLY	0.5531	1.5293	0.0477	0.2025	1
ABNORMAL_PROPORTION_OF_CD8_POSITIVE_T_CELLS	0.7983	1.5045	0.0329	0.2205	1		NEGATIVE_REGULATION_OF_HISTONE_H3_K9_METHYLATION	0.6643	1.6152	0.0218	0.2025	1
ABNORMAL_PERIFOLLICULAR_MORPHOLOGY	0.7553	1.5035	0.0363	0.2208	1		RELEASE_OF_CYTOCHROME_C_FROM_MITOCHONDRIA	0.5395	1.6157	0.0081	0.2025	1
LONG_FINGERS	0.3604	1.5046	0.0204	0.2208	1		MITOTIC_CELL_CYCLE_CHECKPOINT	0.4269	1.6388	0.012	0.2026	1
INCREASED_BONE_MINERAL_DENSITY	0.3899	1.5048	0.0141	0.2209	1		POSITIVE_REGULATION_OF_NITRIC_OXIDE_METABOLIC_PROCESS	0.6288	1.5287	0.0278	0.2027	1
ABNORMAL_PULMONARY_INTERSTITIAL_MORPHOLOGY	0.3777	1.5048	0.0133	0.2214	1		POSITIVE_REGULATION_OF_CELL_ACTIVATION	0.5757	1.652	0.0057	0.2027	1
ABNORMAL_NEUTROPHIL_COUNT	0.4888	1.7589	0	0.2228	0.909		REGULATION_OF_CHROMATIN_ASSEMBLY	0.6725	1.6564	0.0077	0.2028	1
ABNORMAL_IMMUNE_SYSTEM_MORPHOLOGY	0.5066	1.7668	0	0.223	0.887		CELLULAR_RESPONSE_TO_MOLECULE_OF_BACTERIAL_ORIGIN	0.5621	1.6523	0.0115	0.2029	1
KERATOCONJUNCTIVITIS	0.5012	1.4999	0.0425	0.2236	1		POSITIVE_REGULATION_OF_UNSATURATED_FATTY_ACID_BIOSYNTHETIC_PROCESS	0.7539	1.5278	0.0424	0.203	1
DECREASED_CIRCULATING_IGG_LEVEL	0.588	1.4995	0.0827	0.2239	1		CELLULAR_DEFENSE_RESPONSE	0.67	1.5272	0.031	0.2031	1
PLEURITIS	0.7259	1.5003	0.0219	0.2239	1		NEGATIVE_REGULATION_OF_INFLAMMATORY_RESPONSE	0.4643	1.5276	0.0078	0.2031	1
THICK_LOWER_LIP_VERMILION	0.3666	1.5006	0.0101	0.2239	1		PROTEIN_PROCESSING	0.4076	1.6128	0	0.2031	1
RECURRENT_OTITIS_MEDIA	0.4565	1.5	0.0376	0.224	1		SKIN_MORPHOGENESIS	0.7314	1.6395	0.0138	0.2031	1
LYMPHOCYTOSIS	0.7094	1.5006	0.0348	0.2243	1		REGULATION_OF_MEMBRANE_INVAGINATION	0.7049	1.5274	0.0529	0.2032	1
ABNORMALITY_OF_THE_PLANTAR_SKIN_OF_FOOT	0.3867	1.5007	0.0157	0.2247	1		GERMINAL_CENTER_FORMATION	0.8732	1.6131	0.002	0.2032	1
ABNORMALITY_OF_THE_SYNOVIA	0.3355	1.492	0.0117	0.2251	1		ANTIGEN_PROCESSING_AND_PRESENTATION_OF_ENDOGENOUS_ANTIGEN	0.6806	1.639	0.0228	0.2032	1
ABNORMALITY_OF_THE_METAPHYSIS	0.366	1.5007	0.006	0.2251	1		REGULATION_OF_B_CELL_PROLIFERATION	0.6897	1.6552	0.0039	0.2034	1
ABNORMAL_ERYTHROCYTE_SEDIMENTATION_RATE	0.5646	1.4922	0.049	0.2252	1		NEUTROPHIL_CHEMOTAXIS	0.6342	1.5261	0.035	0.2036	1
INCREASED_ENDOMYSIAL_CONNECTIVE_TISSUE	0.6731	1.4985	0.0512	0.2252	1		RESPONSE_TO_INTERLEUKIN_18	0.852	1.661	0.002	0.2036	1
IMPACTED_TOOTH	0.6843	1.4916	0.0541	0.2253	1		NEGATIVE_REGULATION_OF_T_CELL_RECEPTOR_SIGNALING_PATHWAY	0.6311	1.5263	0.0379	0.2038	1
BLEPHAROCHALASIS	0.898	1.4913	0.0078	0.2254	1		IMP_BIOSYNTHETIC_PROCESS	0.5765	1.5265	0.0459	0.2038	1
ABNORMALITY_OF_CARTILAGE_OF_EXTERNAL_EAR	0.6706	1.4981	0.0513	0.2255	1		POSITIVE_REGULATION_OF_T_CELL_MEDIATED_CYTOTOXICITY	0.6591	1.6132	0.0294	0.2038	1
GRANULOMATOSIS	0.8673	1.4922	0.0099	0.2256	1		NATURAL_KILLER_CELL_ACTIVATION	0.5773	1.6136	0.0135	0.2038	1
LYMPHADENITIS	0.852	1.4901	0.0176	0.2257	1		REGULATION_OF_LEUKOCYTE_MEDIATED_CYTOTOXICITY	0.6401	1.614	0.0079	0.2038	1
ABNORMAL_UTERUS_MORPHOLOGY	0.4198	1.4935	0.0281	0.2257	1		POSITIVE_REGULATION_OF_ENDOPLASMIC_RETICULUM_UNFOLDED_PROTEIN_RESPONSE	0.689	1.5261	0.0482	0.2039	1
ABNORMAL_ADIPOSE_TISSUE_MORPHOLOGY	0.3713	1.4978	0.0294	0.2257	1		PENTOSE_PHOSPHATE_SHUNT_NON_OXIDATIVE_BRANCH	0.7859	1.6395	0.0166	0.204	1
MACULE	0.4171	1.4974	0.0379	0.2258	1		INTERLEUKIN_12_PRODUCTION	0.709	1.6524	0.0096	0.204	1
ABNORMALITY_OF_THE_ALVEOLAR_RIDGES	0.5052	1.4908	0.0652	0.2259	1		COMPLEMENT_ACTIVATION	0.689	1.6534	0.0078	0.204	1
HYPOPLASTIC_TOENAILS	0.4152	1.4931	0.0123	0.2259	1		NEGATIVE_REGULATION_OF_OSTEOCLAST_DIFFERENTIATION	0.5556	1.5265	0.0233	0.2041	1
PILI_TORTI	0.6403	1.4947	0.0464	0.2259	1		EXTRINSIC_APOPTOTIC_SIGNALING_PATHWAY	0.4332	1.6141	0.01	0.2042	1
IRREGULAR_VERTEBRAL_ENDPLATES	0.499	1.4894	0.0364	0.226	1		REGULATION_OF_HISTONE_PHOSPHORYLATION	0.6605	1.6527	0.0158	0.2044	1
SENSORY_NEUROPATHY	0.3681	1.4922	0.0339	0.226	1		DENDRITIC_CELL_MIGRATION	0.7653	1.5251	0.0246	0.2045	1
ABNORMAL_PLATELET_AGGREGATION	0.6221	1.4936	0.0371	0.226	1		SPLICEOSOMAL_COMPLEX_ASSEMBLY	0.4084	1.5247	0.0615	0.2047	1
MELANOMA	0.3867	1.4902	0.0301	0.2261	1		REGULATION_OF_PROGRAMMED_NECROTIC_CELL_DEATH	0.5147	1.5248	0.0579	0.2047	1
SPONDYLOLYSIS	0.7822	1.4966	0.0382	0.2261	1		HOMEOSTASIS_OF_NUMBER_OF_CELLS	0.4412	1.5252	0.0207	0.2047	1
GENERALIZED_EDEMA	0.6215	1.4896	0.0251	0.2262	1		REGULATION_OF_PATTERN_RECOGNITION_RECEPTOR_SIGNALING_PATHWAY	0.5771	1.6397	0.0019	0.2047	1
EXTRAHEPATIC_CHOLESTASIS	0.6713	1.4904	0.0423	0.2262	1		MYELOID_CELL_DIFFERENTIATION	0.4175	1.5253	0.0226	0.2048	1
DEGENERATION_OF_THE_STRIATUM	0.7065	1.4948	0.0308	0.2262	1		CELLULAR_RESPONSE_TO_DNA_DAMAGE_STIMULUS	0.3685	1.6536	0	0.2049	1
CENTRAL_PRIMITIVE_NEUROECTODERMAL_TUMOR	0.6511	1.4968	0.0489	0.2262	1		CENTRAL_NERVOUS_SYSTEM_MATURATION	0.7943	1.654	0.0196	0.2049	1
BILIARY_CIRRHOSIS	0.6358	1.4923	0.064	0.2263	1		BONE_REMODELING	0.5407	1.661	0	0.2049	1
LOW_HANGING_COLUMELLA	0.59	1.4941	0.0455	0.2263	1		CELLULAR_RESPONSE_TO_DSRNA	0.685	1.6405	0.0099	0.205	1
VENOUS_THROMBOSIS	0.4747	1.4887	0.018	0.2264	1		POSITIVE_REGULATION_OF_ACTION_POTENTIAL	0.9072	1.6505	0.004	0.205	1
ABNORMAL_SCALP_MORPHOLOGY	0.3265	1.4936	0.0216	0.2264	1		RESPONSE_TO_INTERLEUKIN_4	0.5559	1.5242	0.048	0.2052	1
HIATUS_HERNIA	0.5602	1.4938	0.0426	0.2264	1		INTERLEUKIN_27_MEDIATED_SIGNALING_PATHWAY	0.6676	1.5205	0.0395	0.2053	1
COUGH	0.4465	1.4949	0.0211	0.2264	1		REGULATION_OF_DEFENSE_RESPONSE_TO_VIRUS	0.5468	1.6499	0.0095	0.2053	1
ABNORMAL_UPPER_MOTOR_NEURON_MORPHOLOGY	0.5857	1.4884	0.0332	0.2265	1		B_CELL_DIFFERENTIATION	0.5583	1.5208	0.0463	0.2054	1
ABNORMAL_TRICUSPID_VALVE_PHYSIOLOGY	0.4	1.4951	0.0549	0.2265	1		POSITIVE_REGULATION_OF_LEUKOCYTE_CHEMOTAXIS	0.5469	1.5206	0.0329	0.2055	1
ABNORMALITY_OF_MOUTH_SIZE	0.3707	1.4953	0.0143	0.2265	1		CELL_KILLING	0.5951	1.6398	0.0039	0.2055	1
MACROTIA	0.3481	1.4959	0.0335	0.2265	1		NECROTIC_CELL_DEATH	0.562	1.6613	0.0141	0.2055	1
TRACTIONAL_RETINAL_DETACHMENT	0.7778	1.4961	0.027	0.2265	1		MITOCHONDRIAL_OUTER_MEMBRANE_PERMEABILIZATION	0.4132	1.5238	0.0326	0.2056	1
TELANGIECTASIA	0.3842	1.4924	0.0241	0.2266	1		REGULATION_OF_DENDRITIC_CELL_DIFFERENTIATION	0.7106	1.5208	0.0369	0.2057	1
ABNORMAL_ANTERIOR_HORN_CELL_MORPHOLOGY	0.5545	1.4888	0.0604	0.2267	1		REGULATION_OF_B_CELL_APOPTOTIC_PROCESS	0.7451	1.6467	0.0134	0.2057	1
PHARYNGITIS	0.6744	1.4955	0.0317	0.2267	1		POSITIVE_REGULATION_OF_T_CELL_APOPTOTIC_PROCESS	0.7824	1.52	0.018	0.2059	1
ABNORMAL_STERNAL_OSSIFICATION	0.7061	1.4865	0.0568	0.2271	1		INTEGRIN_MEDIATED_SIGNALING_PATHWAY	0.5397	1.5209	0.014	0.2059	1
ELEVATED_PROPORTION_OF_CD4_NEGATIVE_CD8_NEGATIVE_ALPHA_BETA_REGULATORY_T_CELLS	0.8178	1.4876	0.0203	0.2271	1		NEGATIVE_REGULATION_OF_AMYLOID_PRECURSOR_PROTEIN_CATABOLIC_PROCESS	0.5611	1.521	0.0356	0.2059	1
NON_MIDLINE_CLEFT_PALATE	0.6094	1.4867	0.0364	0.2272	1		REGULATION_OF_REACTIVE_OXYGEN_SPECIES_METABOLIC_PROCESS	0.4035	1.5234	0.0078	0.2059	1
SPARSE_SCALP_HAIR	0.3522	1.4872	0.0378	0.2272	1		LEUKOCYTE_CELL_CELL_ADHESION	0.563	1.6405	0.0057	0.2059	1
NEOPLASM	0.3278	1.4861	0.0079	0.2274	1		DENDRITIC_CELL_DIFFERENTIATION	0.5809	1.5227	0.0375	0.206	1
DECREASED_URINE_OUTPUT	0.663	1.4876	0.0447	0.2274	1		POSITIVE_REGULATION_OF_RESPONSE_TO_ENDOPLASMIC_RETICULUM_STRESS	0.5513	1.523	0.04	0.206	1
SMOOTH_PHILTRUM	0.4086	1.4868	0.0353	0.2276	1		NEGATIVE_REGULATION_OF_APOPTOTIC_SIGNALING_PATHWAY	0.3565	1.5211	0.0136	0.2061	1
FOLLICULITIS	0.7919	1.4857	0.0193	0.2278	1		REGULATION_OF_NEUROBLAST_PROLIFERATION	0.5099	1.5232	0.0269	0.2061	1
INCREASED_CIRCULATING_IGM_LEVEL	0.6414	1.4842	0.0487	0.2295	1		AMYLOID_PRECURSOR_PROTEIN_CATABOLIC_PROCESS	0.4851	1.6428	0.0096	0.2061	1
RECURRENT_GASTROENTERITIS	0.7046	1.4845	0.052	0.2295	1		CELLULAR_RESPONSE_TO_ANTIBIOTIC	0.8013	1.5228	0.0277	0.2062	1
LIVER_ABSCESS	0.9162	1.4835	0.0077	0.2304	1		RESPONSE_TO_CYTOKINE	0.4678	1.648	0.0094	0.2062	1
RECURRENT_ASPIRATION_PNEUMONIA	0.551	1.4829	0.066	0.2309	1		NEGATIVE_REGULATION_OF_CYSTEINE_TYPE_ENDOPEPTIDASE_ACTIVITY	0.5202	1.647	0.0058	0.2063	1
ABNORMAL_ORAL_MUCOSA_MORPHOLOGY	0.5056	1.7669	0	0.2309	0.887		REGULATION_OF_GRANULOCYTE_DIFFERENTIATION	0.7338	1.5211	0.0345	0.2064	1
ABNORMAL_ORAL_FRENULUM_MORPHOLOGY	0.4741	1.4825	0.0441	0.2312	1		INTERLEUKIN_10_PRODUCTION	0.6078	1.5213	0.0309	0.2064	1
FLAT_FACE	0.4168	1.4817	0.0163	0.2318	1		NEGATIVE_REGULATION_OF_INTERLEUKIN_2_PRODUCTION	0.6086	1.5223	0.036	0.2064	1
CONGENITAL_MUSCULAR_TORTICOLLIS	0.811	1.4819	0.0431	0.2319	1		CYTOKINE_PRODUCTION_INVOLVED_IN_IMMUNE_RESPONSE	0.5723	1.6614	0.0019	0.2064	1
HYPERPLASIA_OF_THE_MAXILLA	0.77	1.4782	0.0489	0.232	1		FC_RECEPTOR_SIGNALING_PATHWAY	0.4904	1.6407	0.0059	0.2065	1
ABNORMAL_VASCULAR_PHYSIOLOGY	0.3908	1.4783	0.0241	0.2322	1		CELLULAR_RESPONSE_TO_UV	0.4466	1.6431	0.006	0.2065	1
INCOMPREHENSIBLE_SPEECH	0.726	1.4813	0.058	0.2322	1		REGULATION_OF_NEUTROPHIL_MIGRATION	0.6022	1.5213	0.0388	0.2066	1
PULMONARY_EMBOLISM	0.5177	1.4784	0.0298	0.2325	1		REGULATION_OF_ADAPTIVE_IMMUNE_RESPONSE	0.6095	1.6448	0.0019	0.2067	1
ABNORMALITY_OF_VITAMIN_B_METABOLISM	0.5364	1.4786	0.0488	0.2326	1		POSITIVE_REGULATION_OF_AMYLOID_PRECURSOR_PROTEIN_CATABOLIC_PROCESS	0.6666	1.6488	0.0117	0.2068	1
TALIPES_EQUINOVARUS	0.3426	1.479	0.0157	0.2326	1		POSITIVE_REGULATION_OF_T_HELPER_1_CELL_DIFFERENTIATION	0.882	1.5192	0.0098	0.2069	1
MOLLUSCOID_PSEUDOTUMORS	0.9194	1.4787	0.0173	0.2328	1		G0_TO_G1_TRANSITION	0.4862	1.5213	0.0467	0.2069	1
ABNORMAL_BILIARY_TRACT_MORPHOLOGY	0.3843	1.4774	0.0419	0.233	1		EXOCYTOSIS	0.4427	1.6625	0	0.2069	1
BROAD_DISTAL_PHALANX_OF_FINGER	0.5132	1.479	0.065	0.233	1		REGULATION_OF_DNA_DUPLEX_UNWINDING	0.8157	1.5216	0.014	0.2071	1
AORTIC_REGURGITATION	0.462	1.4793	0.0336	0.233	1		RESPONSE_TO_TUMOR_NECROSIS_FACTOR	0.484	1.6472	0.0039	0.2071	1
CUTANEOUS_ABSCESS	0.6132	1.4801	0.0432	0.2331	1		CHROMOSOME_SEPARATION	0.5071	1.6618	0.018	0.2071	1
ABNORMAL_CIRCULATING_IGM_LEVEL	0.5439	1.4794	0.0485	0.2332	1		TELOMERASE_RNA_LOCALIZATION	0.58	1.5192	0.0636	0.2072	1
MUSCLE_FLACCIDITY	0.6024	1.4801	0.057	0.2334	1		ACTIVATION_OF_GTPASE_ACTIVITY	0.4234	1.5214	0.0132	0.2072	1
BROAD_RIBS	0.5821	1.4795	0.047	0.2335	1		POSITIVE_REGULATION_OF_HISTONE_PHOSPHORYLATION	0.7311	1.6441	0.0268	0.2072	1
BROAD_FACE	0.5423	1.4802	0.0651	0.2337	1		POSITIVE_REGULATION_OF_LEUKOCYTE_PROLIFERATION	0.6145	1.663	0.0057	0.2072	1
ABNORMAL_JOINT_MORPHOLOGY	0.3004	1.4767	0.004	0.2339	1		CYTOKINE_PRODUCTION	0.51	1.648	0.0077	0.2073	1
HYPOCHROMIC_MICROCYTIC_ANEMIA	0.6695	1.4764	0.0447	0.2341	1		HETEROCHROMATIN_ORGANIZATION	0.4155	1.5216	0.0408	0.2074	1
RECURRENT_MYCOBACTERIAL_INFECTIONS	0.5145	1.4724	0.0427	0.2342	1		REGULATION_OF_PROTEIN_LOCALIZATION_TO_MEMBRANE	0.3749	1.6408	0.0019	0.2074	1
BILATERAL_CLEFT_LIP_AND_PALATE	0.7305	1.4761	0.0327	0.2342	1		INSEMINATION	0.7119	1.6413	0.0061	0.2074	1
AMYLOIDOSIS	0.5227	1.4752	0.0483	0.2343	1		REGULATION_OF_CELL_ACTIVATION	0.5475	1.6431	0.0057	0.2074	1
FATIGUE	0.3276	1.4757	0.0061	0.2343	1		LYMPHOCYTE_ACTIVATION	0.5491	1.6435	0.019	0.2075	1
JOINT_SUBLUXATION	0.5422	1.4737	0.071	0.2344	1		REGULATION_OF_LEUKOCYTE_PROLIFERATION	0.6181	1.664	0.0038	0.2075	1
ABNORMAL_THYROID_MORPHOLOGY	0.3678	1.4741	0.0278	0.2344	1		REGULATION_OF_LYMPHOCYTE_DIFFERENTIATION	0.5306	1.5182	0.0409	0.2077	1
ULNAR_DEVIATION_OF_THE_HAND	0.606	1.4746	0.0356	0.2344	1		MODULATION_BY_HOST_OF_VIRAL_PROCESS	0.6348	1.6416	0.0059	0.2077	1
SCARRING	0.4485	1.7683	0	0.2344	0.881		MYELOID_CELL_DEVELOPMENT	0.5159	1.5178	0.0212	0.2078	1
HERPES_SIMPLEX_ENCEPHALITIS	0.7862	1.4724	0.0441	0.2346	1		CELLULAR_RESPONSE_TO_AMYLOID_BETA	0.569	1.6448	0.0058	0.2078	1
SHORT_PHILTRUM	0.3693	1.4743	0.037	0.2346	1		REGULATION_OF_VIRAL_LIFE_CYCLE	0.5423	1.6453	0.0079	0.2078	1
MULTIFACTORIAL_INHERITANCE	0.494	1.4748	0.0394	0.2346	1		NEGATIVE_REGULATION_OF_VASCULAR_ENDOTHELIAL_GROWTH_FACTOR_RECEPTOR_SIGNALING_PATHWAY	0.7204	1.5176	0.0282	0.2079	1
B_CELL_LYMPHOMA	0.7192	1.4719	0.0467	0.2347	1		NEGATIVE_REGULATION_OF_CELL_KILLING	0.6313	1.5179	0.038	0.2079	1
ABNORMALITY_OF_NEUTROPHIL_PHYSIOLOGY	0.7445	1.4752	0.0541	0.2347	1		CELLULAR_EXTRAVASATION	0.5871	1.5182	0.0215	0.208	1
ABNORMAL_LARYNX_MORPHOLOGY	0.4267	1.4714	0.0408	0.2348	1		LIVER_REGENERATION	0.5054	1.5156	0.0316	0.2081	1
INCREASED_LAXITY_OF_ANKLES	0.8366	1.4737	0.0387	0.2348	1		MAINTENANCE_OF_SISTER_CHROMATID_COHESION	0.6581	1.5183	0.0408	0.2082	1
PREMATURE_GRAYING_OF_HAIR	0.4152	1.4711	0.0619	0.2349	1		PROSTATE_GLAND_DEVELOPMENT	0.5558	1.6632	0.0039	0.2082	1
FINGER_SWELLING	0.8678	1.4724	0.0255	0.235	1		DEFENSE_RESPONSE_TO_GRAM_NEGATIVE_BACTERIUM	0.5543	1.5157	0.0211	0.2083	1
THROMBOCYTOSIS	0.4735	1.4729	0.0636	0.235	1		APOPTOTIC_PROCESS	0.3456	1.5163	0.0114	0.2084	1
MYELODYSPLASIA	0.3913	1.4715	0.0645	0.2351	1		TRANSLESION_SYNTHESIS	0.5273	1.5151	0.0571	0.2085	1
ABNORMAL_SERUM_INTERLEUKIN_LEVEL	0.6328	1.4725	0.0395	0.2354	1		GLYCEROPHOSPHOLIPID_CATABOLIC_PROCESS	0.5767	1.5153	0.022	0.2085	1
DECREASED_SERUM_COMPLEMENT_C3	0.771	1.4729	0.0378	0.2354	1		RESPONSE_TO_NITRIC_OXIDE	0.5552	1.5159	0.0345	0.2085	1
MALIGNANT_GENITOURINARY_TRACT_TUMOR	0.538	1.4703	0.0881	0.2359	1		REGULATION_OF_MITOCHONDRION_ORGANIZATION	0.3603	1.5166	0.0059	0.2085	1
APLASIA_HYPOPLASIA_OF_THE_THYMUS	0.4247	1.4695	0.0815	0.237	1		REGULATION_OF_LEUKOCYTE_MEDIATED_IMMUNITY	0.5795	1.6642	0.0057	0.2085	1
POSITIONAL_FOOT_DEFORMITY	0.3394	1.4674	0.016	0.2371	1		IMMUNOGLOBULIN_PRODUCTION	0.4919	1.5157	0.046	0.2086	1
ABNORMAL_VITAMIN_B12_LEVEL	0.5407	1.4687	0.0461	0.2372	1		POSITIVE_REGULATION_OF_PRODUCTION_OF_MOLECULAR_MEDIATOR_OF_IMMUNE_RESPONSE	0.521	1.5167	0.0344	0.2086	1
AGENESIS_OF_PERMANENT_TEETH	0.6618	1.4676	0.0392	0.2373	1		TISSUE_HOMEOSTASIS	0.4024	1.5147	0.0019	0.2087	1
ABNORMAL_ERYTHROCYTE_MORPHOLOGY	0.3492	1.4677	0.0241	0.2373	1		T_CELL_APOPTOTIC_PROCESS	0.5415	1.5159	0.0513	0.2087	1
NEOPLASM_OF_THE_COLON	0.4182	1.468	0.0572	0.2373	1		INTERFERON_GAMMA_PRODUCTION	0.603	1.5163	0.0346	0.2087	1
BROAD_PALM	0.5271	1.4684	0.0436	0.2373	1		SPINDLE_ORGANIZATION	0.4146	1.5168	0.0315	0.2087	1
HEREDITARY_NONPOLYPOSIS_COLORECTAL_CARCINOMA	0.4958	1.4681	0.0545	0.2375	1		GRANULOCYTE_MACROPHAGE_COLONY_STIMULATING_FACTOR_PRODUCTION	0.7439	1.5134	0.0259	0.2089	1
ABNORMALITY_OF_THE_ABDOMINAL_ORGANS	0.3235	1.4688	0.0059	0.2375	1		INTERLEUKIN_8_PRODUCTION	0.5229	1.5135	0.0269	0.2089	1
RECURRENT_SKIN_INFECTIONS	0.6584	1.7703	0.002	0.2377	0.877		RESPONSE_TO_INTERLEUKIN_12	0.4642	1.5137	0.0593	0.2089	1
RENAL_HYPOPLASIA	0.3799	1.4688	0.0244	0.2378	1		POSITIVE_REGULATION_OF_CELL_DEATH	0.3716	1.5147	0.0096	0.2089	1
CHRONIC_LEUKEMIA	0.5718	1.4659	0.0714	0.2395	1		POSITIVE_REGULATION_OF_CELL_CYCLE_ARREST	0.3876	1.5168	0.0212	0.209	1
ENCEPHALITIS	0.6991	1.7765	0	0.24	0.868		POSITIVE_REGULATION_OF_MYELOID_LEUKOCYTE_MEDIATED_IMMUNITY	0.749	1.5123	0.0314	0.2091	1
REDUNDANT_SKIN	0.4096	1.4601	0.0265	0.2414	1		COTRANSLATIONAL_PROTEIN_TARGETING_TO_MEMBRANE	0.4321	1.5125	0.0791	0.2091	1
LARYNGEAL_STENOSIS	0.6197	1.4647	0.039	0.2414	1		CELL_REDOX_HOMEOSTASIS	0.4566	1.5142	0.0246	0.2091	1
TRACHEOBRONCHOMALACIA	0.8039	1.4596	0.0393	0.2415	1		POSITIVE_REGULATION_OF_PROSTAGLANDIN_BIOSYNTHETIC_PROCESS	0.8212	1.512	0.0282	0.2092	1
SLENDER_BUILD	0.4644	1.4603	0.0407	0.2415	1		REGULATION_OF_DNA_METABOLIC_PROCESS	0.3587	1.5121	0.0158	0.2092	1
ABNORMAL_RIB_OSSIFICATION	0.8438	1.4611	0.0287	0.2416	1		IMMUNOGLOBULIN_PRODUCTION_INVOLVED_IN_IMMUNOGLOBULIN_MEDIATED_IMMUNE_RESPONSE	0.5282	1.5137	0.0466	0.2092	1
TRACHEOESOPHAGEAL_FISTULA	0.4142	1.4632	0.0667	0.2416	1		NEGATIVE_REGULATION_OF_T_CELL_MEDIATED_IMMUNITY	0.6563	1.5125	0.0465	0.2093	1
SKIN_EROSION	0.5634	1.4597	0.0588	0.2417	1		NEGATIVE_REGULATION_OF_LEUKOCYTE_MEDIATED_CYTOTOXICITY	0.6833	1.5138	0.0397	0.2093	1
COOMBS_POSITIVE_HEMOLYTIC_ANEMIA	0.7427	1.4604	0.0227	0.2417	1		NEGATIVE_REGULATION_OF_TYPE_2_IMMUNE_RESPONSE	0.6593	1.5139	0.0176	0.2094	1
MACULAR_PURPURA	0.4375	1.459	0.0318	0.2418	1		REGULATION_OF_LIPID_STORAGE	0.4201	1.5126	0.0159	0.2096	1
ABNORMALITY_OF_THE_KNEE	0.3153	1.4633	0.0099	0.2418	1		REGULATION_OF_TOLL_LIKE_RECEPTOR_2_SIGNALING_PATHWAY	0.8412	1.5112	0.0247	0.2097	1
APLASIA_HYPOPLASIA_OF_THE_EYELID	0.5018	1.4583	0.0694	0.2419	1		NEGATIVE_REGULATION_OF_IMMUNE_RESPONSE	0.5246	1.5116	0.0342	0.2097	1
RESPIRATORY_FAILURE_REQUIRING_ASSISTED_VENTILATION	0.5258	1.4585	0.0587	0.2419	1		TISSUE_REMODELING	0.4473	1.5126	0.0131	0.2097	1
ACROCYANOSIS	0.6263	1.4592	0.0727	0.2419	1		INTRINSIC_APOPTOTIC_SIGNALING_PATHWAY_BY_P53_CLASS_MEDIATOR	0.4912	1.6643	0.0058	0.2097	1
BASAL_GANGLIA_CALCIFICATION	0.5751	1.4607	0.0717	0.2419	1		RECEPTOR_MEDIATED_ENDOCYTOSIS	0.3984	1.5112	0.0113	0.2099	1
STILLBIRTH	0.4995	1.4612	0.0484	0.2419	1		REGULATION_OF_NEUTROPHIL_CHEMOTAXIS	0.6107	1.5127	0.0399	0.2099	1
INCREASED_B_CELL_COUNT	0.761	1.4586	0.0394	0.2421	1		NEGATIVE_REGULATION_OF_MULTICELLULAR_ORGANISM_GROWTH	0.7166	1.5109	0.0306	0.21	1
RETINOPATHY	0.3659	1.4604	0.0239	0.2421	1		NEGATIVE_REGULATION_OF_B_CELL_ACTIVATION	0.7674	1.6647	0.0058	0.2101	1
ANTIPHOSPHOLIPID_ANTIBODY_POSITIVITY	0.6958	1.4613	0.0569	0.2421	1		REGULATION_OF_BONE_REMODELING	0.5336	1.5105	0.0305	0.2103	1
ORTHOSTATIC_HYPOTENSION	0.453	1.4634	0.053	0.2421	1		REGULATION_OF_LYMPHOCYTE_ACTIVATION	0.5789	1.6649	0.0058	0.2112	1
ABNORMALITY_OF_THE_VASCULATURE_OF_THE_EYE	0.3144	1.4636	0.004	0.2421	1		POSITIVE_REGULATION_OF_IMMUNE_SYSTEM_PROCESS	0.5475	1.7038	0.0019	0.2118	0.997
HERNIA	0.3592	1.4614	0.0285	0.2424	1		MEMBRANE_PROTEIN_PROTEOLYSIS	0.5108	1.7028	0.0076	0.212	0.997
ABNORMALLY_LOW_PITCHED_VOICE	0.6365	1.4636	0.0579	0.2424	1		PURINE_DEOXYRIBONUCLEOSIDE_MONOPHOSPHATE_METABOLIC_PROCESS	0.8435	1.5087	0.0198	0.2121	1
NEOPLASM_OF_THE_TONGUE	0.4812	1.4614	0.0598	0.2426	1		POSITIVE_REGULATION_OF_PEPTIDASE_ACTIVITY	0.4108	1.5087	0.0155	0.2123	1
ABNORMAL_PELVIS_BONE_OSSIFICATION	0.6936	1.4617	0.0497	0.2426	1		CATECHOL_CONTAINING_COMPOUND_CATABOLIC_PROCESS	0.7015	1.5092	0.0298	0.2123	1
COLON_CANCER	0.4846	1.4638	0.0524	0.2426	1		LEUKOCYTE_APOPTOTIC_PROCESS	0.6174	1.665	0.0019	0.2124	1
MEMBRANOPROLIFERATIVE_GLOMERULONEPHRITIS	0.9386	1.4618	0.002	0.2428	1		POSITIVE_REGULATION_OF_CHROMOSOME_SEGREGATION	0.5446	1.5088	0.052	0.2125	1
ABNORMALITY_OF_THE_THORACIC_CAVITY	0.4929	1.4619	0.0579	0.2431	1		INTERFERON_ALPHA_PRODUCTION	0.7291	1.7044	0.0019	0.2126	0.997
ABNORMAL_METAPHYSEAL_TRABECULATION	0.4514	1.4573	0.0632	0.2432	1		STRIATUM_DEVELOPMENT	0.6737	1.5089	0.0448	0.2127	1
HEADACHE	0.3395	1.462	0.0238	0.2434	1		PHOSPHATIDYLGLYCEROL_METABOLIC_PROCESS	0.4751	1.5081	0.0375	0.2129	1
ABNORMAL_VASCULAR_MORPHOLOGY	0.3266	1.4564	0.0198	0.2436	1		CELL_ACTIVATION_INVOLVED_IN_IMMUNE_RESPONSE	0.5088	1.7052	0	0.213	0.997
ERYTHRODERMA	0.5371	1.4561	0.0825	0.2437	1		DEFENSE_RESPONSE	0.5089	1.7012	0.0038	0.2131	0.998
RENAL_DUPLICATION	0.4664	1.4565	0.0456	0.2439	1		POSITIVE_REGULATION_OF_DEFENSE_RESPONSE	0.5337	1.7062	0.002	0.2131	0.997
ABNORMALITY_OF_THE_RIBS	0.3193	1.4567	0.0115	0.2439	1		POSITIVE_REGULATION_OF_INTRACELLULAR_TRANSPORT	0.3672	1.5077	0.0095	0.2134	1
ABNORMALITY_OF_FLUID_REGULATION	0.3241	1.4554	0.0119	0.244	1		POSITIVE_REGULATION_OF_PROTEIN_LOCALIZATION_TO_MEMBRANE	0.4355	1.6757	0.002	0.2135	1
JUVENILE_ASEPTIC_NECROSIS	0.5136	1.4556	0.0518	0.2441	1		POSITIVE_REGULATION_OF_CELL_ADHESION	0.4583	1.5072	0.0243	0.2136	1
PREMATURE_LOSS_OF_TEETH	0.6338	1.7892	0	0.2446	0.836		SIGNAL_TRANSDUCTION_IN_RESPONSE_TO_DNA_DAMAGE	0.3973	1.5074	0.0271	0.2136	1
LYMPHOMA	0.6521	1.7777	0.0039	0.2463	0.866		NEGATIVE_REGULATION_OF_B_CELL_PROLIFERATION	0.848	1.6651	0	0.2136	1
HEMATOCHEZIA	0.6215	1.4539	0.0498	0.2464	1		POSITIVE_REGULATION_OF_VASCULAR_ENDOTHELIAL_CELL_PROLIFERATION	0.7164	1.7068	0.002	0.2139	0.997
ABNORMALITY_OF_THE_CURVATURE_OF_THE_CORNEA	0.3178	1.4525	0.02	0.2465	1		REGULATION_OF_MEMBRANE_PROTEIN_ECTODOMAIN_PROTEOLYSIS	0.6358	1.6762	0.0099	0.2141	1
ATRIAL_FLUTTER	0.4963	1.4536	0.038	0.2465	1		APOPTOTIC_SIGNALING_PATHWAY	0.4083	1.6811	0	0.2141	1
SKIN_PLAQUE	0.5521	1.4532	0.0462	0.2466	1		PROGRAMMED_NECROTIC_CELL_DEATH	0.6285	1.6654	0.012	0.2144	1
HEMATOLOGICAL_NEOPLASM	0.5355	1.7922	0	0.2467	0.83		LYMPHOCYTE_HOMEOSTASIS	0.6512	1.6781	0.0096	0.2145	1
BROAD_EYEBROW	0.6204	1.4527	0.088	0.2468	1		BIOLOGICAL_PROCESS_INVOLVED_IN_SYMBIOTIC_INTERACTION	0.4201	1.6802	0.002	0.2145	1
PAPILLOMA	0.5047	1.4529	0.0447	0.2468	1		NEGATIVE_REGULATION_OF_RESPONSE_TO_DNA_DAMAGE_STIMULUS	0.445	1.6788	0.0114	0.2146	1
ELBOW_FLEXION_CONTRACTURE	0.39	1.4532	0.0468	0.2469	1		SOMATIC_DIVERSIFICATION_OF_IMMUNE_RECEPTORS	0.5481	1.6773	0.033	0.2148	1
UNUSUAL_INFECTION	0.4598	1.7704	0.002	0.2471	0.877		REGULATION_OF_BIOLOGICAL_PROCESS_INVOLVED_IN_SYMBIOTIC_INTERACTION	0.5114	1.6794	0.006	0.2149	1
COLITIS	0.5062	1.4519	0.0519	0.2473	1		BIOLOGICAL_PROCESS_INVOLVED_IN_INTERACTION_WITH_SYMBIONT	0.4831	1.6656	0.002	0.2155	1
ABNORMALITY_OF_HEAD_BLOOD_VESSEL	0.3543	1.4516	0.0414	0.2475	1		APOPTOTIC_MITOCHONDRIAL_CHANGES	0.4137	1.6763	0.002	0.2155	1
CORNEAL_NEOVASCULARIZATION	0.5023	1.4511	0.0519	0.2476	1		POSITIVE_REGULATION_OF_TELOMERASE_ACTIVITY	0.5147	1.5058	0.0473	0.2156	1
ORTHOKERATOSIS	0.8203	1.4502	0.0271	0.2477	1		DNA_PACKAGING	0.3992	1.5059	0.0373	0.2156	1
DECREASED_LEVEL_OF_GABA_IN_SERUM	0.6985	1.4505	0.062	0.2478	1		TYPE_2_IMMUNE_RESPONSE	0.6078	1.5061	0.0232	0.2156	1
ASPIRATION	0.4478	1.4508	0.0743	0.2478	1		PROTEIN_INSERTION_INTO_MITOCHONDRIAL_MEMBRANE_INVOLVED_IN_APOPTOTIC_SIGNALING_PATHWAY	0.5703	1.6813	0.0138	0.2156	1
NARROW_MOUTH	0.3793	1.4512	0.0247	0.2478	1		RESPONSE_TO_INTERFERON_GAMMA	0.6053	1.7071	0.0058	0.2157	0.996
APLASIA_HYPOPLASIA_INVOLVING_THE_SINUSES	0.5667	1.4503	0.0802	0.2479	1		NEGATIVE_REGULATION_OF_GENE_SILENCING	0.4976	1.505	0.0473	0.2158	1
LIMITATION_OF_JOINT_MOBILITY	0.3127	1.4496	0.014	0.2482	1		ADAPTIVE_IMMUNE_RESPONSE	0.6372	1.6706	0.0038	0.2158	1
INTESTINAL_POLYP	0.3993	1.4494	0.0655	0.2483	1		ADAPTIVE_IMMUNE_RESPONSE_BASED_ON_SOMATIC_RECOMBINATION_OF_IMMUNE_RECEPTORS_BUILT_FROM_IMMUNOGLOBULIN_SUPERFAMILY_DOMAINS	0.6147	1.673	0.0039	0.2158	1
JOINT_CONTRACTURE_OF_THE_HAND	0.3289	1.4491	0.0059	0.2485	1		ESTROUS_CYCLE	0.6936	1.505	0.0376	0.216	1
CHRONIC_SINUSITIS	0.4964	1.4487	0.0584	0.2487	1		PROTEIN_LOCALIZATION_TO_CYTOSKELETON	0.4308	1.5052	0.0517	0.216	1
ABNORMALITY_OF_SUBCUTANEOUS_FAT_TISSUE	0.4576	1.4472	0.0724	0.2489	1		LYMPHOCYTE_APOPTOTIC_PROCESS	0.5908	1.6735	0.0059	0.216	1
STOMACH_CANCER	0.5088	1.4484	0.0801	0.249	1		REGULATION_OF_INTRACELLULAR_PROTEIN_TRANSPORT	0.3591	1.5052	0.0039	0.2163	1
INCREASED_CIRCULATING_IGG_LEVEL	0.6999	1.4472	0.0663	0.2492	1		REGULATION_OF_METALLOPEPTIDASE_ACTIVITY	0.7157	1.5044	0.041	0.2166	1
POSTERIOR_PHARYNGEAL_CLEFT	0.739	1.4468	0.0744	0.2493	1		NEGATIVE_REGULATION_OF_ACTIN_NUCLEATION	0.7781	1.6658	0.0039	0.2166	1
INGUINAL_HERNIA	0.3947	1.4476	0.0556	0.2493	1		REGULATION_OF_PROTEOLYSIS	0.4062	1.6817	0	0.2166	1
CUTANEOUS_MELANOMA	0.5422	1.4474	0.0462	0.2494	1		REGULATION_OF_T_CELL_DIFFERENTIATION	0.5329	1.504	0.0413	0.2168	1
ABNORMAL_AORTIC_VALVE_PHYSIOLOGY	0.4306	1.4464	0.037	0.2496	1		CORTICOSTEROID_HORMONE_SECRETION	0.5857	1.5025	0.0397	0.2169	1
RECURRENT_INTRAPULMONARY_HEMORRHAGE	0.8451	1.4476	0.0098	0.2497	1		POSITIVE_REGULATION_OF_T_HELPER_CELL_DIFFERENTIATION	0.648	1.504	0.0269	0.217	1
PROSTATITIS	0.7612	1.4477	0.054	0.2499	1		REGULATION_OF_T_HELPER_CELL_DIFFERENTIATION	0.5782	1.5025	0.0309	0.2171	1
IMMUNOLOGIC_HYPERSENSITIVITY	0.4086	1.446	0.0341	0.25	1		MAINTENANCE_OF_LOCATION	0.3686	1.5032	0.0056	0.2171	1
IMPAIRED_NEUTROPHIL_BACTERICIDAL_ACTIVITY	0.8391	1.4439	0.0477	0.2511	1		MACROPHAGE_MIGRATION	0.5807	1.5035	0.0347	0.2171	1
JOINT_HYPERFLEXIBILITY	0.4781	1.7949	0	0.2512	0.824		PROTEIN_LOCALIZATION_TO_CHROMOSOME	0.5154	1.6708	0.0333	0.2171	1
EXTERNAL_EAR_MALFORMATION	0.4381	1.4431	0.0376	0.2514	1		T_CELL_MIGRATION	0.6198	1.5036	0.0496	0.2172	1
BREAST_CARCINOMA	0.401	1.4435	0.0491	0.2514	1		RIBONUCLEOPROTEIN_COMPLEX_SUBUNIT_ORGANIZATION	0.3803	1.5026	0.0709	0.2173	1
BLEPHARITIS	0.3852	1.444	0.0574	0.2514	1		POSITIVE_REGULATION_OF_INFLAMMATORY_RESPONSE	0.5318	1.5033	0.031	0.2173	1
AUTOIMMUNE_ANTIBODY_POSITIVITY	0.5062	1.445	0.056	0.2514	1		POSITIVE_REGULATION_OF_LEUKOCYTE_DEGRANULATION	0.6057	1.6693	0.0112	0.2174	1
MOVEMENT_ABNORMALITY_OF_THE_TONGUE	0.6504	1.4443	0.0687	0.2515	1		NEGATIVE_REGULATION_OF_LEUKOCYTE_PROLIFERATION	0.6227	1.6736	0.0076	0.2174	1
RECURRENT_HERPES	0.6958	1.4376	0.0944	0.2516	1		POSITIVE_REGULATION_OF_NEURON_PROJECTION_REGENERATION	0.766	1.5017	0.0177	0.2175	1
ABNORMALITY_OF_THE_SMALL_INTESTINE	0.335	1.4432	0.01	0.2516	1		REGULATION_OF_IMMUNE_EFFECTOR_PROCESS	0.577	1.7073	0.0019	0.2175	0.995
HYPOPLASTIC_FIFTH_TOENAIL	0.5669	1.4441	0.0888	0.2516	1		SPLICEOSOMAL_SNRNP_ASSEMBLY	0.5091	1.5026	0.0892	0.2176	1
UNDETECTABLE_ELECTRORETINOGRAM	0.4317	1.4378	0.0536	0.2517	1		POSITIVE_REGULATION_OF_UBIQUITIN_DEPENDENT_PROTEIN_CATABOLIC_PROCESS	0.4212	1.5018	0.0173	0.2177	1
GINGIVAL_OVERGROWTH	0.4051	1.4382	0.0374	0.2517	1		NEGATIVE_REGULATION_OF_CELL_CYCLE_ARREST	0.4771	1.5027	0.0223	0.2177	1
PALMOPLANTAR_CUTIS_LAXA	0.7695	1.4362	0.0599	0.2518	1		COAGULATION	0.4059	1.5018	0.0093	0.2178	1
PROGRESSIVE_PROXIMAL_MUSCLE_WEAKNESS	0.5127	1.4384	0.0791	0.2518	1		NEGATIVE_REGULATION_OF_INTERFERON_BETA_PRODUCTION	0.6871	1.666	0.0098	0.2178	1
MALNUTRITION	0.5309	1.4443	0.0519	0.2519	1		VIRAL_RNA_GENOME_REPLICATION	0.609	1.6711	0.004	0.2179	1
ABNORMAL_SERUM_INTERFERON_LEVEL	0.7389	1.4378	0.0778	0.252	1		TUMOR_NECROSIS_FACTOR_SUPERFAMILY_CYTOKINE_PRODUCTION	0.6113	1.6677	0.0039	0.218	1
JUVENILE_ONSET	0.367	1.4445	0.0335	0.252	1		LIPOPOLYSACCHARIDE_MEDIATED_SIGNALING_PATHWAY	0.6819	1.6818	0.0077	0.2181	1
METAPHYSEAL_WIDENING	0.3934	1.4363	0.0167	0.2521	1		EPITHELIAL_TUBE_BRANCHING_INVOLVED_IN_LUNG_MORPHOGENESIS	0.6281	1.6663	0.004	0.2182	1
DECREASED_CALVARIAL_OSSIFICATION	0.6623	1.4384	0.1155	0.2521	1		RETINA_HOMEOSTASIS	0.5018	1.708	0	0.2183	0.995
ABNORMALITY_OF_THE_CERVICAL_SPINE	0.32	1.4364	0.022	0.2523	1		T_CELL_RECEPTOR_SIGNALING_PATHWAY	0.5748	1.6878	0.01	0.2187	1
KNEE_DISLOCATION	0.6934	1.4358	0.064	0.2524	1		CELL_RECOGNITION	0.5036	1.4997	0.0334	0.2188	1
ABNORMAL_SOFT_PALATE_MORPHOLOGY	0.3378	1.4385	0.0233	0.2524	1		PROSTAGLANDIN_TRANSPORT	0.6356	1.4995	0.0637	0.2189	1
HYPERPIGMENTATION_OF_THE_SKIN	0.3449	1.4391	0.0221	0.2524	1		POSITIVE_REGULATION_OF_T_CELL_MEDIATED_IMMUNITY	0.6172	1.6713	0.0058	0.2189	1
NEONATAL_SHORT_LIMB_SHORT_STATURE	0.7509	1.4407	0.038	0.2525	1		CD4_POSITIVE_CD25_POSITIVE_ALPHA_BETA_REGULATORY_T_CELL_DIFFERENTIATION	0.7894	1.4998	0.023	0.219	1
SHORT_CHIN	0.3632	1.4364	0.0593	0.2527	1		LONG_TERM_SYNAPTIC_POTENTIATION	0.4189	1.4999	0.0123	0.219	1
HALLUX_VALGUS	0.377	1.4391	0.0496	0.2527	1		POSITIVE_REGULATION_OF_LEUKOCYTE_APOPTOTIC_PROCESS	0.7412	1.668	0.0059	0.219	1
AORTIC_ANEURYSM	0.3884	1.4396	0.0511	0.2527	1		REGULATION_OF_HISTONE_H3_K4_METHYLATION	0.5245	1.5006	0.0611	0.2192	1
TISSUE_ISCHEMIA	0.4442	1.4368	0.0809	0.2528	1		LEUKOCYTE_PROLIFERATION	0.5996	1.6821	0.0057	0.2192	1
OSTEOSARCOMA	0.4828	1.4385	0.1102	0.2528	1		HEMATOPOIETIC_PROGENITOR_CELL_DIFFERENTIATION	0.3966	1.4999	0.0176	0.2193	1
RETICULOCYTOSIS	0.4301	1.4393	0.0224	0.2528	1		GLUCOCORTICOID_SECRETION	0.7643	1.6883	0	0.2193	1
LIMB_PAIN	0.4923	1.4397	0.0481	0.2528	1		POSITIVE_REGULATION_OF_FC_RECEPTOR_MEDIATED_STIMULATORY_SIGNALING_PATHWAY	0.8333	1.5	0.0197	0.2195	1
ABNORMALITY_OF_THE_THYMUS	0.3783	1.44	0.0652	0.2528	1		PROTEIN_LOCALIZATION_TO_KINETOCHORE	0.6279	1.5004	0.0605	0.2195	1
ANURIA	0.7193	1.4408	0.0569	0.2528	1		NECROPTOTIC_SIGNALING_PATHWAY	0.7798	1.498	0.0236	0.2196	1
EDEMA_OF_THE_DORSUM_OF_HANDS	0.5437	1.4365	0.0926	0.2529	1		B_CELL_HOMEOSTASIS	0.7175	1.6664	0.0057	0.2196	1
ABNORMAL_TRICUSPID_VALVE_MORPHOLOGY	0.5662	1.7797	0.002	0.2529	0.862		POSTREPLICATION_REPAIR	0.5139	1.4981	0.0645	0.2198	1
HIGH_ANTERIOR_HAIRLINE	0.4136	1.4409	0.0479	0.253	1		CELLULAR_RESPONSE_TO_VITAMIN	0.593	1.4986	0.0459	0.2198	1
INTERRUPTED_AORTIC_ARCH	0.5631	1.4385	0.0867	0.2531	1		NEGATIVE_REGULATION_OF_GENE_EXPRESSION	0.327	1.5	0.0096	0.2198	1
CARDIOVASCULAR_CALCIFICATION	0.4568	1.4351	0.0464	0.2532	1		MICROGLIAL_CELL_ACTIVATION	0.681	1.4988	0.025	0.2199	1
MELANOCYTIC_NEVUS	0.4089	1.44	0.0635	0.2532	1		INNATE_IMMUNE_RESPONSE_ACTIVATING_SIGNAL_TRANSDUCTION	0.5068	1.6912	0.0098	0.2199	1
ANENCEPHALY	0.4191	1.4401	0.0466	0.2533	1		POSITIVE_REGULATION_OF_CORTICOSTEROID_HORMONE_SECRETION	0.7864	1.4981	0.0122	0.22	1
SEVERE_VIRAL_INFECTION	0.7028	1.441	0.0669	0.2533	1		NEGATIVE_REGULATION_OF_DEFENSE_RESPONSE	0.432	1.4986	0.0248	0.2201	1
MONOCYTOSIS	0.5758	1.4415	0.0635	0.2535	1		POSITIVE_REGULATION_OF_CYTOKINE_PRODUCTION	0.5392	1.6864	0.0077	0.2201	1
ABNORMALITY_OF_THE_ZYGOMATIC_BONE	0.3215	1.441	0.0121	0.2537	1		POSITIVE_REGULATION_OF_LEUKOCYTE_MEDIATED_IMMUNITY	0.6184	1.6888	0.0019	0.2201	1
WRITER_S_CRAMP	0.4939	1.4411	0.0493	0.2539	1		IMMUNE_RESPONSE_REGULATING_SIGNALING_PATHWAY	0.5657	1.7084	0.0078	0.2201	0.995
ABNORMALITY_OF_THE_RADIAL_HEAD	0.5134	1.4415	0.0594	0.2539	1		GASTRIC_MOTILITY	0.8276	1.4981	0.0062	0.2202	1
DYSOSTOSIS_MULTIPLEX	0.5347	1.4335	0.1104	0.2541	1		ACTIN_FILAMENT_NETWORK_FORMATION	0.772	1.4968	0.0256	0.2205	1
LOWER_EXTREMITY_JOINT_DISLOCATION	0.3276	1.4343	0.0196	0.2541	1		DNA_STRAND_RENATURATION	0.7026	1.4969	0.0419	0.2205	1
THICKENED_CALVARIA	0.512	1.4332	0.0507	0.2542	1		T_HELPER_1_TYPE_IMMUNE_RESPONSE	0.6406	1.497	0.0387	0.2207	1
THIN_EYEBROW	0.3903	1.4336	0.0652	0.2542	1		DOUBLE_STRAND_BREAK_REPAIR	0.4049	1.6916	0.0216	0.2207	0.999
ABNORMAL_AORTIC_MORPHOLOGY	0.342	1.4338	0.0363	0.2542	1		HOMOTYPIC_CELL_CELL_ADHESION	0.5308	1.4971	0.0214	0.2208	1
ABNORMAL_CIRCULATING_IGE_LEVEL	0.545	1.4344	0.0809	0.2542	1		NEUTROPHIL_MIGRATION	0.6024	1.4964	0.0414	0.2209	1
RENAL_CELL_CARCINOMA	0.3839	1.434	0.0504	0.2543	1		REGULATION_OF_NUCLEOCYTOPLASMIC_TRANSPORT	0.3979	1.4972	0.0279	0.2209	1
MISALIGNMENT_OF_TEETH	0.3642	1.4325	0.0539	0.2547	1		OSTEOCLAST_DEVELOPMENT	0.8171	1.6893	0	0.2209	1
APHASIA	0.3858	1.4326	0.0611	0.2549	1		REGULATION_OF_IMMUNE_SYSTEM_PROCESS	0.5156	1.6821	0.0058	0.221	1
ABNORMAL_PLATELET_VOLUME	0.691	1.799	0.002	0.2552	0.816		POSITIVE_REGULATION_OF_MEMBRANE_PERMEABILITY	0.4392	1.6824	0.0079	0.2222	1
APLASIA_HYPOPLASIA_INVOLVING_THE_SKELETON	0.3057	1.4317	0.0061	0.2557	1		POSITIVE_REGULATION_OF_RENAL_SODIUM_EXCRETION	0.5964	1.4946	0.0499	0.2224	1
ABNORMALITY_OF_DENTIN	0.7793	1.4301	0.0483	0.2558	1		NEGATIVE_REGULATION_OF_BONE_RESORPTION	0.689	1.4954	0.0378	0.2224	1
NAIL_DYSTROPHY	0.3696	1.4312	0.0348	0.2559	1		NEGATIVE_REGULATION_OF_PHAGOCYTOSIS	0.7273	1.6895	0.0057	0.2224	1
DILATATION_OF_THE_BLADDER	0.6131	1.4308	0.0918	0.256	1		POSITIVE_REGULATION_OF_AMYLOID_BETA_FORMATION	0.604	1.4948	0.049	0.2225	1
THIN_SKIN	0.4044	1.4301	0.0659	0.2561	1		NEGATIVE_REGULATION_OF_MRNA_3_END_PROCESSING	0.5843	1.4944	0.0479	0.2226	1
ABNORMALITY_OF_THE_UPPER_RESPIRATORY_TRACT	0.4754	1.7823	0	0.2561	0.857		POSITIVE_REGULATION_OF_HISTONE_METHYLATION	0.524	1.4946	0.0678	0.2226	1
HYPERKERATOSIS	0.321	1.4308	0.0099	0.2562	1		REGULATION_OF_OSTEOCLAST_DEVELOPMENT	0.8506	1.7085	0.002	0.2226	0.995
ABNORMALITY_OF_THE_GLABELLA	0.5233	1.4312	0.0838	0.2562	1		POSITIVE_REGULATION_OF_DNA_BIOSYNTHETIC_PROCESS	0.5246	1.6917	0.0154	0.2227	0.999
BICONCAVE_VERTEBRAL_BODIES	0.7302	1.8033	0	0.2562	0.798		NEGATIVE_REGULATION_OF_EXCITATORY_POSTSYNAPTIC_POTENTIAL	0.6832	1.4949	0.0477	0.2228	1
ABSENT_STERNAL_OSSIFICATION	0.7758	1.4301	0.0563	0.2564	1		POSITIVE_REGULATION_OF_INTERLEUKIN_2_PRODUCTION	0.6719	1.495	0.0549	0.2228	1
POLYGENIC_INHERITANCE	0.5023	1.4301	0.078	0.2568	1		POSITIVE_REGULATION_OF_PROTEIN_TARGETING_TO_MEMBRANE	0.5489	1.6828	0.0039	0.2232	1
WIDOW_S_PEAK	0.547	1.4291	0.075	0.2572	1		POSITIVE_REGULATION_OF_EPITHELIAL_CELL_DIFFERENTIATION_INVOLVED_IN_KIDNEY_DEVELOPMENT	0.7506	1.4932	0.0367	0.2233	1
FEMORAL_HERNIA	0.6503	1.4285	0.0766	0.2575	1		INTERLEUKIN_21_MEDIATED_SIGNALING_PATHWAY	0.7913	1.4934	0.0231	0.2233	1
ABNORMAL_ESOPHAGUS_MORPHOLOGY	0.3786	1.4287	0.0434	0.2575	1		MATING	0.481	1.4937	0.0311	0.2233	1
SENSORY_AXONAL_NEUROPATHY	0.4788	1.4282	0.0885	0.2576	1		POSITIVE_REGULATION_OF_INTERLEUKIN_1_PRODUCTION	0.6451	1.4938	0.029	0.2233	1
SIMPLIFIED_GYRAL_PATTERN	0.4439	1.4275	0.0628	0.2582	1		NEURON_PROJECTION_ARBORIZATION	0.538	1.493	0.0345	0.2234	1
CHILBLAINS	0.7809	1.4276	0.0498	0.2584	1		POSITIVE_REGULATION_OF_DOUBLE_STRAND_BREAK_REPAIR_VIA_NONHOMOLOGOUS_END_JOINING	0.6494	1.4935	0.0661	0.2234	1
LEFT_TO_RIGHT_SHUNT	0.5871	1.4271	0.0529	0.2586	1		POSITIVE_REGULATION_OF_HISTONE_H3_K4_METHYLATION	0.5809	1.4925	0.0665	0.2236	1
GLIOBLASTOMA_MULTIFORME	0.5113	1.4267	0.0948	0.2589	1		GRANULOCYTE_MIGRATION	0.5795	1.4928	0.0431	0.2236	1
ABNORMALITY_OF_THE_COLUMELLA	0.418	1.4255	0.0841	0.2593	1		POSITIVE_REGULATION_OF_PHAGOCYTOSIS_ENGULFMENT	0.7101	1.4925	0.0439	0.2238	1
ASCITES	0.4376	1.4257	0.0487	0.2593	1		POSITIVE_REGULATION_OF_PATTERN_RECOGNITION_RECEPTOR_SIGNALING_PATHWAY	0.7295	1.6922	0.0039	0.2238	0.999
ABNORMAL_URETER_PHYSIOLOGY	0.3181	1.4245	0.0305	0.2595	1		POSITIVE_REGULATION_OF_TUMOR_NECROSIS_FACTOR_SUPERFAMILY_CYTOKINE_PRODUCTION	0.6798	1.6833	0	0.2239	1
CHRONIC_HEPATITIS	0.6588	1.4261	0.0742	0.2595	1		REGULATION_OF_INTRINSIC_APOPTOTIC_SIGNALING_PATHWAY_IN_RESPONSE_TO_DNA_DAMAGE_BY_P53_CLASS_MEDIATOR	0.6505	1.6964	0.0137	0.2239	0.999
PRURITUS	0.4401	1.4257	0.0497	0.2597	1		REGULATION_OF_DNA_BINDING_TRANSCRIPTION_FACTOR_ACTIVITY	0.3611	1.4919	0.0229	0.2243	1
ABNORMALITY_OF_THE_ABDOMINAL_WALL	0.348	1.4259	0.0243	0.2597	1		POSITIVE_REGULATION_OF_SYNAPTIC_TRANSMISSION_GABAERGIC	0.723	1.6839	0.0153	0.2245	1
ABNORMALITY_OF_UPPER_LIMB_JOINT	0.2987	1.4246	0.0139	0.2598	1		REGULATION_OF_RIBONUCLEASE_ACTIVITY	0.6949	1.4914	0.0774	0.2247	1
UPPER_LIMB_POSTURAL_TREMOR	0.6564	1.4248	0.0832	0.2598	1		V_D_J_RECOMBINATION	0.7745	1.6944	0	0.2247	0.999
ABNORMALITY_OF_METACARPOPHALANGEAL_JOINT	0.5893	1.4248	0.1014	0.2601	1		NEURON_REMODELING	0.7587	1.4912	0.0249	0.2248	1
EPIGASTRIC_PAIN	0.775	1.423	0.0379	0.262	1		REGULATION_OF_PLATELET_AGGREGATION	0.5927	1.4916	0.0319	0.2248	1
HEPATITIS	0.6515	1.8066	0	0.2621	0.79		REGULATION_OF_CYCLIN_DEPENDENT_PROTEIN_KINASE_ACTIVITY	0.3834	1.491	0.0215	0.2249	1
CATAPLEXY	0.6326	1.4226	0.0794	0.2622	1		REGULATION_OF_SPINDLE_ORGANIZATION	0.5231	1.7087	0.0079	0.2251	0.995
PERIPHERAL_HYPERMYELINATION	0.7369	1.4218	0.0609	0.2632	1		NUCLEOTIDE_BINDING_DOMAIN_LEUCINE_RICH_REPEAT_CONTAINING_RECEPTOR_SIGNALING_PATHWAY	0.5805	1.6925	0.0209	0.2256	0.999
ABNORMAL_CORNEA_MORPHOLOGY	0.302	1.4197	0.0078	0.2637	1		REGULATION_OF_JUN_KINASE_ACTIVITY	0.4329	1.6932	0.0019	0.2258	0.999
MACULAR_DEGENERATION	0.3675	1.4207	0.0202	0.2638	1		NEGATIVE_REGULATION_OF_LYMPHOCYTE_ACTIVATION	0.5966	1.6949	0.0019	0.2259	0.999
BEADED_RIBS	0.8026	1.421	0.0795	0.2639	1		POSITIVE_REGULATION_OF_ERK1_AND_ERK2_CASCADE	0.4589	1.4894	0.0246	0.2261	1
ABNORMAL_ABDOMEN_MORPHOLOGY	0.3461	1.4197	0.0319	0.264	1		CELLULAR_RESPONSE_TO_MECHANICAL_STIMULUS	0.4947	1.4903	0.0267	0.2261	1
HYPOPLASTIC_FACIAL_BONES	0.3606	1.4204	0.092	0.264	1		CELLULAR_RESPONSE_TO_X_RAY	0.6344	1.4894	0.0529	0.2263	1
ABNORMALITY_OF_JOINT_MOBILITY	0.2844	1.4208	0.0103	0.264	1		RESPONSE_TO_INTERLEUKIN_9	0.618	1.4895	0.0532	0.2263	1
ABNORMALLY_OSSIFIED_VERTEBRAE	0.5973	1.4199	0.0827	0.2641	1		T_CELL_EXTRAVASATION	0.795	1.4897	0.0295	0.2263	1
RECURRENT_STAPHYLOCOCCAL_INFECTIONS	0.6084	1.4192	0.0768	0.2642	1		POSITIVE_REGULATION_OF_TYPE_I_INTERFERON_MEDIATED_SIGNALING_PATHWAY	0.6624	1.4898	0.0453	0.2264	1
UPPER_LIMB_ASYMMETRY	0.5196	1.4201	0.0948	0.2642	1		CHRONIC_INFLAMMATORY_RESPONSE	0.6924	1.4899	0.0211	0.2265	1
CHRONIC_BRONCHITIS	0.632	1.421	0.0672	0.2643	1		TRANSPOSITION	0.548	1.4879	0.0361	0.2268	1
GLAUCOMA	0.3029	1.4186	0.0103	0.265	1		SUBSTRATE_DEPENDENT_CELL_MIGRATION_CELL_EXTENSION	0.6905	1.4882	0.0452	0.2268	1
ABNORMAL_BLISTERING_OF_THE_SKIN	0.4624	1.4183	0.061	0.2652	1		TELOMERE_ASSEMBLY	0.6557	1.4872	0.0795	0.2269	1
LONG_EYELASHES	0.3573	1.4177	0.0791	0.2653	1		REGULATION_OF_PEPTIDE_TRANSPORT	0.3021	1.488	0	0.2269	1
ABNORMALITY_OF_THE_UMBILICAL_CORD	0.4548	1.4175	0.0545	0.2654	1		HISTONE_H3_K27_METHYLATION	0.5836	1.4883	0.0759	0.2269	1
OSTEOPETROSIS	0.574	1.4178	0.0769	0.2655	1		POSITIVE_REGULATION_OF_RESPONSE_TO_CYTOKINE_STIMULUS	0.6883	1.7092	0	0.2269	0.995
ADDUCTED_THUMB	0.3663	1.4179	0.0648	0.2657	1		DNA_DEMETHYLATION	0.5928	1.4874	0.0433	0.227	1
ABNORMALITY_OF_THE_BLADDER	0.2994	1.4154	0.0162	0.2659	1		REGULATION_OF_RESPONSE_TO_DNA_DAMAGE_STIMULUS	0.3723	1.4884	0.0428	0.227	1
HYDROCEPHALUS	0.3169	1.4149	0.0101	0.266	1		PROSTATE_GLAND_MORPHOGENESIS	0.5389	1.487	0.0413	0.2272	1
ABNORMAL_MORPHOLOGY_OF_THE_GREAT_VESSELS	0.3229	1.4157	0.0455	0.2661	1		REGULATION_OF_LYMPHOCYTE_MIGRATION	0.5719	1.4874	0.038	0.2272	1
CONGENITAL_HIP_DISLOCATION	0.3445	1.415	0.0461	0.2662	1		PYROPTOSIS	0.8271	1.4876	0.0114	0.2272	1
CEREBRAL_CALCIFICATION	0.3713	1.4154	0.0425	0.2662	1		ANTIGEN_PROCESSING_AND_PRESENTATION_VIA_MHC_CLASS_IB	0.6633	1.4887	0.0527	0.2272	1
NEOPLASM_OF_THE_THYROID_GLAND	0.4072	1.4157	0.0522	0.2664	1		CYTOPLASMIC_PATTERN_RECOGNITION_RECEPTOR_SIGNALING_PATHWAY_IN_RESPONSE_TO_VIRUS	0.537	1.4867	0.0414	0.2273	1
RETINAL_ARTERIOLAR_TORTUOSITY	0.4298	1.416	0.1041	0.2666	1		PROTEIN_POLYGLUTAMYLATION	0.6919	1.4885	0.0614	0.2273	1
ABNORMALITY_OF_THE_OUTER_EAR	0.2915	1.4164	0.0121	0.2666	1		REGULATION_OF_HYDROLASE_ACTIVITY	0.3476	1.486	0.011	0.2275	1
DECREASED_CIRCULATING_IGA_LEVEL	0.5423	1.4157	0.1047	0.2668	1		POSITIVE_REGULATION_OF_DNA_REPAIR	0.3972	1.486	0.0771	0.2277	1
CRANIOSYNOSTOSIS	0.3457	1.4165	0.0498	0.2668	1		RESPONSE_TO_INTERLEUKIN_3	0.7764	1.4862	0.0293	0.2277	1
RECURRENT_OPPORTUNISTIC_INFECTIONS	0.784	1.416	0.0618	0.2669	1		REGULATION_OF_MULTI_ORGANISM_PROCESS	0.5486	1.4862	0.0443	0.2279	1
RECURRENT_URINARY_TRACT_INFECTIONS	0.3409	1.4141	0.0178	0.2671	1		EPITHELIAL_CELL_PROLIFERATION_INVOLVED_IN_PROSTATE_GLAND_DEVELOPMENT	0.7445	1.4847	0.0409	0.228	1
FUSED_CERVICAL_VERTEBRAE	0.3834	1.4138	0.0817	0.2674	1		GLIOGENESIS	0.3836	1.4847	0.0131	0.2282	1
HIRSUTISM	0.3332	1.4133	0.0503	0.2678	1		POSITIVE_REGULATION_OF_RECEPTOR_CATABOLIC_PROCESS	0.7861	1.4849	0.0283	0.2282	1
ABNORMALITY_OF_SKIN_PIGMENTATION	0.3141	1.4129	0.0314	0.2682	1		PROTEIN_TRIMERIZATION	0.6773	1.4853	0.0579	0.2283	1
PROPORTIONATE_SHORT_STATURE	0.322	1.4096	0.032	0.2687	1		POSITIVE_REGULATION_OF_SYNAPTIC_TRANSMISSION	0.3874	1.4839	0.0143	0.2284	1
ABNORMAL_HAIR_QUANTITY	0.291	1.4124	0.0138	0.2688	1		DENDRITIC_CELL_CYTOKINE_PRODUCTION	0.702	1.4849	0.0345	0.2284	1
ABNORMAL_LACTATE_DEHYDROGENASE_LEVEL	0.4255	1.4096	0.0627	0.2689	1		POSITIVE_REGULATION_OF_CYSTEINE_TYPE_ENDOPEPTIDASE_ACTIVITY	0.4226	1.4839	0.0254	0.2285	1
ANGINA_PECTORIS	0.4734	1.4097	0.0689	0.2692	1		NEGATIVE_REGULATION_OF_B_CELL_APOPTOTIC_PROCESS	0.6647	1.4853	0.0523	0.2285	1
APLASTIC_HYPOPLASTIC_TOENAIL	0.3345	1.412	0.0427	0.2693	1		POSITIVE_REGULATION_OF_B_CELL_DIFFERENTIATION	0.7045	1.4841	0.0516	0.2286	1
ABNORMAL_AORTIC_VALVE_MORPHOLOGY	0.3565	1.4098	0.048	0.2694	1		REGULATION_OF_GENE_SILENCING_BY_RNA	0.3629	1.485	0.0426	0.2286	1
CHRONIC_DIARRHEA	0.4164	1.4117	0.0966	0.2695	1		DNA_GEOMETRIC_CHANGE	0.4546	1.7095	0.0079	0.2286	0.995
COR_PULMONALE	0.7702	1.4098	0.0745	0.2696	1		REGULATION_OF_PROTEIN_LOCALIZATION	0.3004	1.4835	0	0.2288	1
MULTIFOCAL_CEREBRAL_WHITE_MATTER_ABNORMALITIES	0.5567	1.4114	0.1061	0.2696	1		REGULATION_OF_PHOSPHOLIPID_BIOSYNTHETIC_PROCESS	0.6144	1.4841	0.0729	0.2288	1
SHIELD_CHEST	0.5744	1.4112	0.1146	0.2697	1		POSITIVE_REGULATION_OF_NATURAL_KILLER_CELL_MEDIATED_IMMUNITY	0.655	1.4831	0.0496	0.2291	1
SUBCORTICAL_CEREBRAL_ATROPHY	0.4119	1.4105	0.0943	0.2698	1		IMP_METABOLIC_PROCESS	0.5245	1.4831	0.0492	0.2293	1
MORPHOLOGICAL_ABNORMALITY_OF_THE_MIDDLE_EAR	0.522	1.4109	0.1072	0.2698	1		NEGATIVE_REGULATION_OF_GLUCOSE_TRANSMEMBRANE_TRANSPORT	0.6248	1.4825	0.0536	0.2294	1
ABNORMALITY_OF_THE_STAPES	0.7178	1.4099	0.0867	0.2699	1		GLYCEROL_ETHER_METABOLIC_PROCESS	0.5692	1.4825	0.0455	0.2295	1
ABNORMALITY_OF_THE_HALLUX	0.3499	1.4102	0.0629	0.2699	1		NATURAL_KILLER_CELL_DEGRANULATION	0.7928	1.4822	0.0272	0.2296	1
MYELOFIBROSIS	0.6373	1.4085	0.0892	0.2701	1		REGULATION_OF_CELL_DEATH	0.3471	1.4815	0.0152	0.2298	1
AMAUROSIS_FUGAX	0.4943	1.4105	0.0771	0.2701	1		LUNG_MORPHOGENESIS	0.4781	1.482	0.0539	0.2298	1
LEIOMYOSARCOMA	0.4572	1.4099	0.0827	0.2702	1		POSITIVE_REGULATION_OF_SIGNALING	0.3559	1.4826	0.0175	0.2298	1
DERMATOCHALASIS	0.7901	1.4078	0.0784	0.2711	1		POSITIVE_REGULATION_OF_MYELOID_LEUKOCYTE_CYTOKINE_PRODUCTION_INVOLVED_IN_IMMUNE_RESPONSE	0.6466	1.4812	0.0626	0.2299	1
ABNORMAL_CAROTID_ARTERY_MORPHOLOGY	0.4523	1.4076	0.0741	0.2713	1		RETINA_VASCULATURE_MORPHOGENESIS_IN_CAMERA_TYPE_EYE	0.6625	1.4818	0.0681	0.2299	1
ATLANTOAXIAL_ABNORMALITY	0.7232	1.4069	0.0922	0.2721	1		POSITIVE_REGULATION_OF_MITOCHONDRIAL_OUTER_MEMBRANE_PERMEABILIZATION_INVOLVED_IN_APOPTOTIC_SIGNALING_PATHWAY	0.5651	1.7101	0.012	0.2299	0.995
URTICARIA	0.4796	1.4056	0.0684	0.2724	1		POSITIVE_REGULATION_OF_PROTEOLYSIS_INVOLVED_IN_CELLULAR_PROTEIN_CATABOLIC_PROCESS	0.4039	1.4816	0.0309	0.23	1
DISPROPORTIONATE_SHORT_LIMB_SHORT_STATURE	0.3489	1.4053	0.0367	0.2725	1		CELL_CYCLE_G2_M_PHASE_TRANSITION	0.3326	1.4808	0.0371	0.2301	1
ANTINUCLEAR_ANTIBODY_POSITIVITY	0.5602	1.4059	0.0813	0.2725	1		SYNAPTIC_VESICLE_LOCALIZATION	0.4361	1.4812	0.0245	0.2301	1
GENERALIZED_AMYLOID_DEPOSITION	0.7493	1.4063	0.0706	0.2726	1		REACTIVE_OXYGEN_SPECIES_METABOLIC_PROCESS	0.3759	1.4805	0.0117	0.2303	1
APLASIA_HYPOPLASIA_OF_THE_DISTAL_PHALANGES_OF_THE_HAND	0.3216	1.4056	0.0552	0.2727	1		LEUKOCYTE_CHEMOTAXIS	0.5407	1.4808	0.0387	0.2303	1
AVASCULAR_NECROSIS_OF_THE_CAPITAL_FEMORAL_EPIPHYSIS	0.5645	1.406	0.0755	0.2728	1		CELL_CELL_ADHESION	0.428	1.4801	0.0134	0.2306	1
ABNORMAL_RECTUM_MORPHOLOGY	0.5475	1.8085	0	0.2728	0.779		NEGATIVE_REGULATION_OF_INTERLEUKIN_12_PRODUCTION	0.6634	1.4802	0.0278	0.2306	1
ABNORMALITY_OF_DENTAL_MORPHOLOGY	0.3415	1.4063	0.0442	0.2729	1		RESPONSE_TO_BACTERIAL_LIPOPROTEIN	0.9111	1.4794	0.0138	0.231	1
CRUMPLED_LONG_BONES	0.7694	1.404	0.0621	0.2747	1		OPTIC_NERVE_DEVELOPMENT	0.6859	1.4797	0.0406	0.231	1
ABNORMALITY_OF_FRONTAL_SINUS	0.6363	1.4035	0.101	0.2751	1		POSITIVE_REGULATION_OF_T_CELL_CYTOKINE_PRODUCTION	0.6031	1.4795	0.0411	0.2312	1
ENLARGED_CEREBELLUM	0.7456	1.4033	0.0752	0.2752	1		NEGATIVE_REGULATION_OF_MOLECULAR_FUNCTION_IN_OTHER_ORGANISM	0.7453	1.4784	0.0472	0.2315	1
SEROSITIS	0.5695	1.4029	0.0875	0.2755	1		BIOLOGICAL_ADHESION	0.4231	1.4787	0.0172	0.2315	1
REDUCED_NATURAL_KILLER_CELL_COUNT	0.6557	1.4025	0.1081	0.2759	1		TRANSCRIPTION_BY_RNA_POLYMERASE_I	0.3374	1.479	0.0406	0.2315	1
PULMONARY_HEMORRHAGE	0.5214	1.4012	0.1004	0.2761	1		DENDRITIC_CELL_CHEMOTAXIS	0.769	1.4785	0.0457	0.2317	1
DUPLICATION_OF_PHALANX_OF_HALLUX	0.6382	1.4022	0.1212	0.2761	1		NEGATIVE_REGULATION_OF_OSTEOCLAST_DEVELOPMENT	0.8675	1.4788	0.0199	0.2317	1
RECURRENT_GRAM_NEGATIVE_BACTERIAL_INFECTIONS	0.6738	1.4018	0.069	0.2763	1		INFLAMMATORY_RESPONSE_TO_WOUNDING	0.7257	1.4778	0.0351	0.2318	1
FINGER_AGNOSIA	0.6137	1.3993	0.1231	0.2764	1		POSITIVE_REGULATION_OF_MONOCYTE_CHEMOTAXIS	0.7033	1.478	0.0316	0.2318	1
ABNORMAL_NASOLACRIMAL_SYSTEM_MORPHOLOGY	0.408	1.4008	0.0542	0.2764	1		REGULATION_OF_T_CELL_CHEMOTAXIS	0.7722	1.4759	0.0305	0.2319	1
INCREASED_NUCHAL_TRANSLUCENCY	0.431	1.4013	0.1228	0.2764	1		REGULATION_OF_FC_RECEPTOR_MEDIATED_STIMULATORY_SIGNALING_PATHWAY	0.7546	1.478	0.031	0.232	1
SOFT_DOUGHY_SKIN	0.8074	1.3986	0.0658	0.2765	1		REGULATION_OF_B_CELL_MEDIATED_IMMUNITY	0.559	1.476	0.0598	0.2321	1
SUBACUTE_PROGRESSIVE_VIRAL_HEPATITIS	0.6011	1.399	0.098	0.2765	1		POSITIVE_REGULATION_OF_ORGANELLE_ORGANIZATION	0.33	1.4761	0.0119	0.2321	1
ECLAMPSIA	0.6223	1.3993	0.0799	0.2766	1		T_CELL_CHEMOTAXIS	0.7415	1.4762	0.044	0.2321	1
PSEUDOBULBAR_PARALYSIS	0.5045	1.4005	0.1111	0.2766	1		CELLULAR_RESPONSE_TO_RADIATION	0.3303	1.477	0.0139	0.2322	1
ABNORMAL_SHAPE_OF_THE_FRONTAL_REGION	0.3085	1.4013	0.0101	0.2766	1		NEGATIVE_REGULATION_OF_CHROMOSOME_ORGANIZATION	0.4787	1.7103	0.01	0.2322	0.995
SUBMUCOUS_CLEFT_OF_SOFT_AND_HARD_PALATE	0.4244	1.4001	0.0664	0.2767	1		GENE_SILENCING	0.3307	1.4771	0.0473	0.2323	1
ABNORMALITY_OF_THE_LARYNX	0.342	1.3986	0.0346	0.2768	1		REGULATION_OF_CELLULAR_RESPONSE_TO_STRESS	0.3382	1.4762	0.006	0.2324	1
ABNORMALITY_OF_CHROMOSOME_SEGREGATION	0.5824	1.3994	0.1006	0.2769	1		TRANSFORMING_GROWTH_FACTOR_BETA2_PRODUCTION	0.7395	1.4765	0.0432	0.2324	1
PARESTHESIA	0.3697	1.4014	0.0573	0.2769	1		REGULATION_OF_NUCLEASE_ACTIVITY	0.5529	1.4763	0.0678	0.2325	1
ABNORMAL_DIAPHYSIS_MORPHOLOGY	0.3246	1.4001	0.0102	0.277	1		POSITIVE_REGULATION_OF_INTERLEUKIN_10_PRODUCTION	0.6229	1.4771	0.055	0.2325	1
LACK_OF_INSIGHT	0.6072	1.3994	0.1049	0.2771	1		PROTEIN_LOCALIZATION_TO_CELL_CELL_JUNCTION	0.6288	1.4765	0.0698	0.2326	1
URETERAL_OBSTRUCTION	0.4757	1.3996	0.0952	0.2772	1		B_CELL_RECEPTOR_SIGNALING_PATHWAY	0.71	1.4767	0.0554	0.2326	1
ABNORMAL_MENINGEAL_MORPHOLOGY	0.3568	1.3956	0.0573	0.2782	1		ESTABLISHMENT_OF_PROTEIN_LOCALIZATION_TO_MITOCHONDRIAL_MEMBRANE	0.4024	1.4772	0.0624	0.2326	1
APLASIA_HYPOPLASIA_INVOLVING_BONES_OF_THE_LOWER_LIMBS	0.349	1.3953	0.055	0.2784	1		CYTOPLASMIC_SEQUESTERING_OF_PROTEIN	0.4948	1.4749	0.0401	0.2336	1
ABSENT_FRONTAL_SINUSES	0.666	1.3957	0.0904	0.2784	1		REGULATION_OF_DEFENSE_RESPONSE_TO_VIRUS_BY_HOST	0.7344	1.7106	0.0038	0.2344	0.995
LIMITED_ELBOW_MOVEMENT	0.3479	1.395	0.0589	0.2786	1		DEFENSE_RESPONSE_TO_VIRUS	0.5788	1.7111	0.0059	0.2361	0.995
GINGIVAL_RECESSION	0.7434	1.3957	0.0835	0.2787	1		REGULATION_OF_MYELOID_CELL_DIFFERENTIATION	0.4099	1.4734	0.0284	0.2363	1
INCREASED_MEGAKARYOCYTE_COUNT	0.7093	1.3962	0.0768	0.2787	1		MONONUCLEAR_CELL_MIGRATION	0.5404	1.4709	0.0557	0.2372	1
MACRODONTIA_OF_PERMANENT_MAXILLARY_CENTRAL_INCISOR	0.5981	1.3947	0.0992	0.2788	1		INFLAMMATORY_RESPONSE_TO_ANTIGENIC_STIMULUS	0.5132	1.4727	0.0513	0.2372	1
RECURRENT_ENTEROVIRAL_INFECTIONS	0.8613	1.3964	0.0193	0.2789	1		POSITIVE_REGULATION_OF_DENDRITIC_SPINE_DEVELOPMENT	0.4195	1.4689	0.035	0.2373	1
OPPORTUNISTIC_INFECTION	0.7067	1.3958	0.098	0.279	1		NEPHRON_TUBULE_FORMATION	0.7034	1.469	0.0353	0.2374	1
ABNORMAL_MANDIBULAR_RAMUS_MORPHOLOGY	0.8242	1.3962	0.0515	0.279	1		MITOTIC_NUCLEAR_ENVELOPE_DISASSEMBLY	0.7076	1.4711	0.0557	0.2374	1
CIGARETTE_PAPER_SCARS	0.9198	1.3966	0.0192	0.279	1		REGULATION_OF_MONONUCLEAR_CELL_MIGRATION	0.5329	1.4709	0.0486	0.2375	1
ABNORMALITY_OF_THE_PERIORBITAL_REGION	0.33	1.397	0.0496	0.2791	1		NEGATIVE_REGULATION_OF_ANTIGEN_PROCESSING_AND_PRESENTATION	0.8191	1.4713	0.0234	0.2375	1
MULTIPLE_JOINT_CONTRACTURES	0.3844	1.3943	0.0828	0.2793	1		REGULATION_OF_TISSUE_REMODELING	0.4555	1.469	0.0246	0.2376	1
EMPHYSEMA	0.4915	1.3966	0.0869	0.2793	1		ENTRY_INTO_HOST	0.418	1.4715	0.0359	0.2376	1
UTERINE_PROLAPSE	0.8772	1.3968	0.0426	0.2793	1		REGULATION_OF_NATURAL_KILLER_CELL_MEDIATED_IMMUNITY	0.5856	1.4691	0.0632	0.2377	1
ECTOPIA_LENTIS	0.4687	1.3933	0.072	0.28	1		BASEMENT_MEMBRANE_ORGANIZATION	0.575	1.4705	0.0325	0.2377	1
LIMB_TREMOR	0.5314	1.3934	0.1311	0.2801	1		DETECTION_OF_EXTERNAL_BIOTIC_STIMULUS	0.7327	1.4711	0.0352	0.2377	1
ABNORMALITY_OF_TOE	0.3081	1.3929	0.036	0.2803	1		RESPONSE_TO_WOUNDING	0.3975	1.4716	0.0173	0.2377	1
URETERAL_STENOSIS	0.4926	1.3935	0.1018	0.2803	1		REGULATION_OF_CELL_AGING	0.4478	1.4713	0.0369	0.2378	1
BILIARY_TRACT_ABNORMALITY	0.3518	1.392	0.0793	0.2808	1		REGULATION_OF_LIPOPOLYSACCHARIDE_MEDIATED_SIGNALING_PATHWAY	0.6647	1.472	0.0388	0.2378	1
ABNORMALITY_OF_FACIAL_SOFT_TISSUE	0.2807	1.3924	0.0304	0.2808	1		UNSATURATED_FATTY_ACID_BIOSYNTHETIC_PROCESS	0.4936	1.4691	0.0478	0.2379	1
PUSTULE	0.4827	1.3908	0.0624	0.281	1		ANTIGEN_PROCESSING_AND_PRESENTATION_OF_EXOGENOUS_PEPTIDE_ANTIGEN_VIA_MHC_CLASS_I_TAP_INDEPENDENT	0.8327	1.4693	0.0236	0.2379	1
CONGENITAL_MUSCULAR_DYSTROPHY	0.5206	1.3921	0.1026	0.281	1		POSITIVE_REGULATION_OF_MACROPHAGE_CHEMOTAXIS	0.6509	1.4696	0.0684	0.2379	1
ABNORMALITY_OF_THE_PHILTRUM	0.315	1.3908	0.0431	0.2813	1		POSITIVE_REGULATION_OF_STEROID_HORMONE_SECRETION	0.7053	1.4698	0.0409	0.2379	1
ABNORMAL_CARTILAGE_MORPHOLOGY	0.4512	1.3914	0.0687	0.2813	1		RESPONSE_TO_VITAMIN_E	0.5469	1.4717	0.0437	0.2379	1
BROAD_LONG_BONES	0.3731	1.3916	0.0659	0.2813	1		POSITIVE_REGULATION_OF_NMDA_GLUTAMATE_RECEPTOR_ACTIVITY	0.7961	1.4722	0.0513	0.2379	1
PROTRUDING_EAR	0.3389	1.3902	0.0536	0.2814	1		REGULATION_OF_TYPE_2_IMMUNE_RESPONSE	0.6237	1.4694	0.0369	0.238	1
HYPOPLASTIC_FRONTAL_SINUSES	0.6963	1.3904	0.0982	0.2815	1		TRANSFORMING_GROWTH_FACTOR_BETA1_PRODUCTION	0.6845	1.4701	0.0617	0.238	1
POSTERIOR_POLAR_CATARACT	0.6821	1.3909	0.1152	0.2815	1		CELLULAR_RESPONSE_TO_LIGHT_STIMULUS	0.3277	1.472	0.0144	0.238	1
DUMBBELL_SHAPED_LONG_BONE	0.6955	1.3911	0.1032	0.2815	1		POSITIVE_REGULATION_OF_ADAPTIVE_IMMUNE_RESPONSE	0.6256	1.7116	0	0.238	0.995
THICKENED_SKIN	0.3017	1.389	0.0214	0.2819	1		T_CELL_DIFFERENTIATION_IN_THYMUS	0.5132	1.4683	0.071	0.2381	1
ABNORMAL_C_REACTIVE_PROTEIN_LEVEL	0.4913	1.3894	0.0838	0.2819	1		HISTAMINE_PRODUCTION_INVOLVED_IN_INFLAMMATORY_RESPONSE	0.6792	1.4696	0.0596	0.2381	1
ABNORMALITY_OF_THE_PREPUTIUM	0.428	1.3891	0.0847	0.282	1		REGULATION_OF_TOLL_LIKE_RECEPTOR_4_SIGNALING_PATHWAY	0.719	1.4699	0.0378	0.2381	1
PROLONGED_BLEEDING_TIME	0.4799	1.3876	0.1102	0.2821	1		CHONDROCYTE_PROLIFERATION	0.6107	1.4701	0.0488	0.2381	1
ABNORMALITY_OF_THE_SPINAL_CORD	0.2994	1.3895	0.02	0.2821	1		REGULATION_OF_LEUKOCYTE_MIGRATION	0.4876	1.4717	0.0377	0.2382	1
CHRONIC_NONINFECTIOUS_LYMPHADENOPATHY	0.6032	1.3897	0.1014	0.2821	1		INTERLEUKIN_4_MEDIATED_SIGNALING_PATHWAY	0.7846	1.4673	0.0366	0.2393	1
ABNORMALITY_OF_THE_FRONTAL_HAIRLINE	0.3423	1.3877	0.0847	0.2823	1		AXON_ENSHEATHMENT_IN_CENTRAL_NERVOUS_SYSTEM	0.5173	1.4671	0.0581	0.2394	1
PROTRACTED_DIARRHEA	0.601	1.3871	0.0966	0.2824	1		NEGATIVE_REGULATION_OF_DENDRITIC_SPINE_DEVELOPMENT	0.6472	1.4674	0.0593	0.2394	1
ABNORMAL_CERVICAL_SPINE_MORPHOLOGY	0.6413	1.3884	0.0807	0.2824	1		CARDIOLIPIN_ACYL_CHAIN_REMODELING	0.729	1.4663	0.06	0.2399	1
IMPAIRED_COLLAGEN_INDUCED_PLATELET_AGGREGATION	0.7154	1.3877	0.0856	0.2826	1		CHAPERONE_MEDIATED_PROTEIN_COMPLEX_ASSEMBLY	0.6069	1.4664	0.0575	0.2401	1
ABNORMAL_THORAX_MORPHOLOGY	0.2957	1.3885	0.0342	0.2826	1		NEGATIVE_REGULATION_OF_NEUROTRANSMITTER_TRANSPORT	0.7199	1.4665	0.038	0.2401	1
CHRONIC_ATROPHIC_GASTRITIS	0.6379	1.3871	0.1286	0.2827	1		MYELOID_LEUKOCYTE_MEDIATED_IMMUNITY	0.5099	1.712	0	0.2401	0.995
ABNORMAL_EYELASH_MORPHOLOGY	0.3047	1.3878	0.0615	0.2828	1		RRNA_BASE_METHYLATION	0.7695	1.4666	0.066	0.2402	1
ECCHYMOSIS	0.452	1.3864	0.0758	0.2829	1		REGULATION_OF_EPITHELIAL_CELL_DIFFERENTIATION_INVOLVED_IN_KIDNEY_DEVELOPMENT	0.7246	1.714	0.0019	0.241	0.995
TREMOR_BY_ANATOMICAL_SITE	0.3526	1.3866	0.0763	0.2829	1		REGULATION_OF_VIRAL_GENOME_REPLICATION	0.6611	1.7128	0.004	0.2412	0.995
ABNORMALITY_OF_THE_LENS	0.2648	1.3858	0.0021	0.2831	1		T_CELL_DIFFERENTIATION	0.5126	1.4652	0.0738	0.2413	1
ABNORMALITY_OF_THE_PINNA	0.2978	1.3878	0.0418	0.2831	1		HYALURONAN_CATABOLIC_PROCESS	0.5331	1.465	0.0581	0.2414	1
PILOMATRIXOMA	0.6553	1.386	0.1	0.2833	1		NITRIC_OXIDE_SYNTHASE_BIOSYNTHETIC_PROCESS	0.6739	1.4654	0.0403	0.2414	1
RECURRENT_INFECTION_OF_THE_GASTROINTESTINAL_TRACT	0.5233	1.3851	0.0996	0.2834	1		MICROGLIAL_CELL_PROLIFERATION	0.8961	1.4652	0.0175	0.2415	1
ABNORMALITY_OF_THE_DENTITION	0.2866	1.3858	0.0372	0.2834	1		CELL_ACTIVATION	0.5198	1.7148	0.0038	0.2416	0.995
DISPROPORTIONATE_SHORT_STATURE	0.3234	1.3851	0.0291	0.2837	1		POSITIVE_REGULATION_OF_TRANSPORT	0.327	1.4637	0.0057	0.2421	1
MIXED_HEARING_IMPAIRMENT	0.4993	1.3851	0.0924	0.2839	1		ALPHA_BETA_T_CELL_PROLIFERATION	0.6341	1.4638	0.0699	0.2421	1
GENERALIZED_LIPODYSTROPHY	0.6585	1.3845	0.0894	0.284	1		EXTERNAL_ENCAPSULATING_STRUCTURE_ORGANIZATION	0.5003	1.4641	0.033	0.2421	1
ABNORMALITY_OF_GLOBE_SIZE	0.3096	1.3829	0.0474	0.285	1		B_CELL_PROLIFERATION_INVOLVED_IN_IMMUNE_RESPONSE	0.7983	1.4645	0.0464	0.2421	1
PARATHYROID_DYSGENESIS	0.6722	1.3833	0.103	0.285	1		TELOMERE_ORGANIZATION	0.3503	1.4632	0.0752	0.2422	1
LARYNGEAL_DYSTONIA	0.5184	1.3831	0.0829	0.2851	1		RESPONSE_TO_ISOQUINOLINE_ALKALOID	0.505	1.4633	0.0475	0.2422	1
ABNORMAL_LARGE_INTESTINE_MORPHOLOGY	0.5147	1.8112	0.002	0.2851	0.771		LIPID_STORAGE	0.3991	1.4639	0.0156	0.2422	1
ABNORMALITIES_OF_PLACENTA_OR_UMBILICAL_CORD	0.4201	1.3836	0.0394	0.2852	1		MICROTUBULE_ORGANIZING_CENTER_LOCALIZATION	0.5153	1.4641	0.068	0.2424	1
ABNORMALITY_OF_THE_UVULA	0.339	1.3824	0.0398	0.2853	1		REGULATION_OF_T_CELL_MIGRATION	0.6111	1.4642	0.0446	0.2424	1
CHEST_PAIN	0.3989	1.3833	0.068	0.2853	1		NEGATIVE_REGULATION_OF_HEART_RATE	0.6423	1.4628	0.0403	0.2425	1
ABNORMALITY_OF_THE_NASAL_SEPTUM	0.4627	1.3837	0.1163	0.2853	1		LONG_TERM_SYNAPTIC_DEPRESSION	0.4811	1.4629	0.0415	0.2425	1
JOINT_STIFFNESS	0.3163	1.3824	0.0345	0.2856	1		VIRAL_LATENCY	0.6321	1.4633	0.0757	0.2425	1
PROPTOSIS	0.3382	1.382	0.0387	0.2857	1		HYPOXIA_INDUCIBLE_FACTOR_1ALPHA_SIGNALING_PATHWAY	0.7798	1.4626	0.0354	0.2426	1
THICKENED_CORTEX_OF_LONG_BONES	0.5715	1.3811	0.1063	0.2863	1		REGULATION_OF_CELLULAR_LOCALIZATION	0.2975	1.462	0.0038	0.2434	1
DRY_SKIN	0.3143	1.3812	0.0453	0.2864	1		REGULATION_OF_HISTONE_H3_K9_METHYLATION	0.5648	1.4618	0.0577	0.2435	1
MICROCYTIC_ANEMIA	0.4564	1.3814	0.0615	0.2865	1		WOUND_HEALING	0.3969	1.4616	0.0245	0.2437	1
BROAD_METACARPALS	0.513	1.38	0.1233	0.2871	1		NATURAL_KILLER_CELL_CYTOKINE_PRODUCTION	0.811	1.4607	0.0354	0.2445	1
ABNORMAL_SPUTUM	0.4541	1.38	0.0546	0.2874	1		NECROPTOTIC_PROCESS	0.6476	1.715	0.0059	0.2446	0.995
ABNORMALITY_OF_VITAMIN_B12_METABOLISM	0.5116	1.3801	0.1118	0.2875	1		REGULATION_OF_ACTIVATION_OF_JANUS_KINASE_ACTIVITY	0.6786	1.4607	0.0544	0.2447	1
FIBROSARCOMA	0.5907	1.3802	0.1293	0.2876	1		POSITIVE_REGULATION_OF_HYDROLASE_ACTIVITY	0.3451	1.4608	0.0237	0.2448	1
HYPOPIGMENTED_SKIN_PATCHES	0.351	1.3793	0.0591	0.288	1		MRNA_CLEAVAGE_INVOLVED_IN_MRNA_PROCESSING	0.4717	1.4603	0.081	0.245	1
ABNORMALITY_OF_THE_DENTAL_ROOT	0.3828	1.3786	0.0962	0.2885	1		NEGATIVE_REGULATION_OF_DNA_REPAIR	0.4481	1.4608	0.063	0.245	1
UVEITIS	0.5594	1.3788	0.1183	0.2886	1		REGULATION_OF_PHOSPHATIDYLCHOLINE_BIOSYNTHETIC_PROCESS	0.7768	1.4596	0.0549	0.2452	1
ALVEOLAR_RIDGE_OVERGROWTH	0.6438	1.3772	0.128	0.2907	1		MITOTIC_SPINDLE_ASSEMBLY	0.4565	1.4598	0.0667	0.2452	1
SPONDYLOLISTHESIS	0.5878	1.3768	0.1316	0.2912	1		REGULATION_OF_PROTEIN_LOCALIZATION_TO_CENTROSOME	0.5139	1.46	0.0952	0.2452	1
SEVERE_HEARING_IMPAIRMENT	0.637	1.3764	0.1131	0.2916	1		REGULATION_OF_CELL_ADHESION	0.4386	1.4591	0.0431	0.2453	1
ABNORMAL_SHOULDER_PHYSIOLOGY	0.5581	1.376	0.0885	0.292	1		T_CELL_SELECTION	0.6277	1.4593	0.092	0.2454	1
SEVERE_SHORT_STATURE	0.3349	1.3755	0.0502	0.2926	1		PIGMENT_GRANULE_MATURATION	0.6856	1.4598	0.0913	0.2454	1
ABNORMALITY_OF_LOWER_LIMB_METAPHYSES	0.5289	1.3748	0.11	0.2936	1		NEGATIVE_REGULATION_OF_T_CELL_MEDIATED_CYTOTOXICITY	0.8273	1.4592	0.0233	0.2455	1
CUTANEOUS_CYST	0.4635	1.3741	0.113	0.2937	1		POSITIVE_REGULATION_OF_CELL_POPULATION_PROLIFERATION	0.3972	1.4571	0.0249	0.2457	1
ABNORMAL_DISTAL_PHALANX_MORPHOLOGY_OF_FINGER	0.3171	1.3736	0.0612	0.2938	1		POSITIVE_REGULATION_OF_CHEMOTAXIS	0.4966	1.4575	0.0442	0.2457	1
ABNORMALITY_OF_THE_DISTAL_PHALANX_OF_THE_5TH_FINGER	0.5872	1.3738	0.126	0.2938	1		POSITIVE_REGULATION_OF_VASCULAR_ENDOTHELIAL_GROWTH_FACTOR_RECEPTOR_SIGNALING_PATHWAY	0.6302	1.4585	0.0645	0.2458	1
CONTRACTURES_OF_THE_JOINTS_OF_THE_UPPER_LIMBS	0.2961	1.3734	0.0257	0.2939	1		POSITIVE_REGULATION_OF_CYTOSOLIC_CALCIUM_ION_CONCENTRATION_INVOLVED_IN_PHOSPHOLIPASE_C_ACTIVATING_G_PROTEIN_COUPLED_SIGNALING_PATHWAY	0.6289	1.4571	0.0501	0.2459	1
BULBOUS_NOSE	0.2969	1.3745	0.044	0.2939	1		NEGATIVE_REGULATION_OF_NUCLEAR_DIVISION	0.4529	1.4576	0.0806	0.2459	1
ABNORMAL_EYELID_MORPHOLOGY	0.2772	1.3741	0.0204	0.294	1		POSITIVE_REGULATION_OF_GLIOGENESIS	0.4751	1.458	0.0503	0.2459	1
ESOPHAGEAL_ULCERATION	0.695	1.3742	0.1174	0.2941	1		REGULATION_OF_GROWTH_RATE	0.8746	1.4585	0.0192	0.2459	1
HYPEREXTENSIBILITY_OF_THE_FINGER_JOINTS	0.5887	1.3702	0.0914	0.2951	1		DNA_LIGATION	0.5599	1.4572	0.0873	0.246	1
RECURRENT_PHARYNGITIS	0.6592	1.3722	0.1222	0.2951	1		POSITIVE_REGULATION_OF_CELLULAR_PROTEIN_CATABOLIC_PROCESS	0.3919	1.4576	0.0291	0.2461	1
DISCOID_LUPUS_RASH	0.8642	1.3723	0.0409	0.2952	1		REGULATION_OF_MACROPHAGE_APOPTOTIC_PROCESS	0.8065	1.4586	0.0377	0.2461	1
PERIAURICULAR_SKIN_PITS	0.4621	1.3724	0.0949	0.2953	1		URETER_MORPHOGENESIS	0.8238	1.458	0.0385	0.2462	1
MENINGOCELE	0.3782	1.3703	0.0655	0.2954	1		LIPOPHAGY	0.6763	1.4581	0.0701	0.2462	1
GASTROINTESTINAL_EOSINOPHILIA	0.6231	1.3703	0.1345	0.2956	1		REGULATION_OF_NON_CANONICAL_WNT_SIGNALING_PATHWAY	0.6561	1.4576	0.0357	0.2464	1
ACUTE_LYMPHOBLASTIC_LEUKEMIA	0.4485	1.3709	0.1319	0.2958	1		NEURAL_CREST_FORMATION	0.6668	1.456	0.0794	0.2467	1
HYPOPLASIA_OF_THE_FEMORAL_HEAD	0.7673	1.3704	0.1041	0.2959	1		ALPHA_BETA_T_CELL_ACTIVATION	0.5384	1.4555	0.0688	0.247	1
APLASIA_HYPOPLASIA_AFFECTING_BONES_OF_THE_AXIAL_SKELETON	0.298	1.3715	0.0224	0.2959	1		REGULATION_OF_MITOTIC_NUCLEAR_DIVISION	0.3699	1.4556	0.0561	0.247	1
DECREASED_CIRCULATING_TOTAL_IGA	0.8411	1.3696	0.0507	0.296	1		REGULATION_OF_PROTEIN_LOCALIZATION_TO_CHROMATIN	0.7232	1.456	0.0527	0.247	1
AGENESIS_OF_CORPUS_CALLOSUM	0.2891	1.3707	0.0276	0.296	1		POSITIVE_REGULATION_OF_MULTICELLULAR_ORGANISMAL_PROCESS	0.3784	1.4562	0.0192	0.247	1
SPINAL_CORD_COMPRESSION	0.5068	1.371	0.0832	0.296	1		REGULATION_OF_ANTIGEN_PROCESSING_AND_PRESENTATION_OF_PEPTIDE_ANTIGEN	0.8313	1.4563	0.0316	0.247	1
REFRACTORY_ANEMIA	0.7262	1.3693	0.1047	0.2961	1		REGULATION_OF_T_CELL_MEDIATED_IMMUNITY	0.6267	1.7154	0	0.247	0.995
ABNORMAL_EYEBROW_MORPHOLOGY	0.3024	1.3704	0.0541	0.2961	1		REGULATION_OF_ISOTYPE_SWITCHING	0.5224	1.4552	0.0667	0.2471	1
ABNORMALITY_OF_THE_PHALANGES_OF_THE_TOES	0.3614	1.3712	0.0911	0.2961	1		REGULATION_OF_RECEPTOR_CATABOLIC_PROCESS	0.6309	1.4557	0.0598	0.2472	1
ABNORMALITY_OF_CHROMOSOME_STABILITY	0.3736	1.3686	0.0931	0.2968	1		POSITIVE_REGULATION_OF_RECEPTOR_SIGNALING_PATHWAY_VIA_STAT	0.4979	1.4552	0.0283	0.2473	1
ATROPHY_OF_ALVEOLAR_RIDGES	0.8144	1.3686	0.0956	0.2971	1		REGULATION_OF_CD4_POSITIVE_ALPHA_BETA_T_CELL_DIFFERENTIATION	0.5678	1.4545	0.0558	0.2478	1
ACUTE_MYELOID_LEUKEMIA	0.3867	1.3666	0.1189	0.2979	1		RESPONSE_TO_PH	0.445	1.4546	0.0171	0.2479	1
DECREASED_CIRCULATING_TOTAL_IGM	0.5107	1.3678	0.1214	0.2979	1		REGULATION_OF_AMYLOID_FIBRIL_FORMATION	0.5937	1.4542	0.0945	0.2482	1
ABNORMALITY_OF_THE_CEREBRAL_VASCULATURE	0.321	1.3666	0.0378	0.2981	1		NEGATIVE_REGULATION_OF_INTERLEUKIN_10_PRODUCTION	0.6293	1.4502	0.0453	0.2487	1
ABNORMAL_LOWER_LIMB_BONE_MORPHOLOGY	0.3163	1.3668	0.0324	0.2982	1		ESTABLISHMENT_OF_LYMPHOCYTE_POLARITY	0.8121	1.4514	0.0364	0.2487	1
LARGE_EARLOBE	0.626	1.3671	0.0893	0.2982	1		POSITIVE_REGULATION_OF_ANION_TRANSPORT	0.3076	1.45	0	0.2488	1
ABNORMALITY_OF_THE_HAIRLINE	0.3143	1.3675	0.0795	0.2982	1		NEGATIVE_REGULATION_OF_OSSIFICATION	0.5338	1.4515	0.0441	0.2489	1
VASCULAR_CALCIFICATION	0.4318	1.3669	0.0604	0.2984	1		POSITIVE_REGULATION_OF_CD8_POSITIVE_ALPHA_BETA_T_CELL_ACTIVATION	0.7523	1.4516	0.0419	0.2489	1
THORACIC_AORTIC_ANEURYSM	0.4004	1.3672	0.1037	0.2985	1		CELL_POPULATION_PROLIFERATION	0.3677	1.4502	0.0226	0.249	1
ABNORMAL_LIVER_MORPHOLOGY	0.3154	1.3659	0.0376	0.2989	1		AMINOGLYCAN_CATABOLIC_PROCESS	0.4225	1.4535	0.0391	0.249	1
CELIAC_DISEASE	0.497	1.3646	0.1181	0.3004	1		VENTRICULAR_CARDIAC_MUSCLE_CELL_DIFFERENTIATION	0.6388	1.4517	0.0833	0.2491	1
CLUBBING_OF_FINGERS	0.4476	1.3648	0.1113	0.3004	1		REGULATION_OF_ACTIN_CYTOSKELETON_REORGANIZATION	0.4954	1.4533	0.0445	0.2491	1
CUTANEOUS_PHOTOSENSITIVITY	0.379	1.3637	0.0575	0.3011	1		RNA_CATABOLIC_PROCESS	0.3322	1.4536	0.065	0.2491	1
ABNORMALITY_OF_LONG_BONE_MORPHOLOGY	0.2986	1.364	0.0201	0.3012	1		POSITIVE_REGULATION_OF_LIPID_KINASE_ACTIVITY	0.535	1.4502	0.0586	0.2492	1
ABNORMALITY_OF_THE_ELBOW	0.3339	1.3638	0.0601	0.3014	1		GRANZYME_MEDIATED_PROGRAMMED_CELL_DEATH_SIGNALING_PATHWAY	0.8432	1.451	0.0307	0.2492	1
HYPOPLASIA_OF_THE_MUSCULATURE	0.5441	1.3632	0.104	0.3018	1		NEGATIVE_REGULATION_OF_ENDOPLASMIC_RETICULUM_CALCIUM_ION_CONCENTRATION	0.648	1.4525	0.1049	0.2492	1
ADENOCARCINOMA_OF_THE_INTESTINES	0.4292	1.3627	0.114	0.3024	1		MYELOID_LEUKOCYTE_CYTOKINE_PRODUCTION	0.5455	1.4505	0.0414	0.2493	1
WIDE_MOUTH	0.3399	1.3618	0.1079	0.3033	1		PROTEIN_TARGETING_TO_VACUOLE	0.4935	1.4517	0.0637	0.2493	1
ABNORMALITY_OF_EARLOBE	0.3719	1.3618	0.071	0.3036	1		POSITIVE_REGULATION_OF_GLIAL_CELL_DIFFERENTIATION	0.479	1.4518	0.0601	0.2493	1
LACK_OF_T_CELL_FUNCTION	0.6123	1.3613	0.1355	0.304	1		REGULATION_OF_CELLULAR_PROTEIN_LOCALIZATION	0.3051	1.452	0.0058	0.2493	1
RECURRENT_CANDIDA_INFECTIONS	0.6854	1.3606	0.1133	0.3041	1		EXTRACELLULAR_MATRIX_DISASSEMBLY	0.4787	1.4521	0.042	0.2493	1
BASILAR_IMPRESSION	0.8011	1.3607	0.0854	0.3041	1		PURINE_DEOXYRIBONUCLEOTIDE_METABOLIC_PROCESS	0.6495	1.4526	0.083	0.2493	1
ANISOCYTOSIS	0.572	1.3608	0.1395	0.3043	1		REGULATION_OF_SUPEROXIDE_METABOLIC_PROCESS	0.5553	1.4531	0.0569	0.2493	1
NEOPLASM_BY_HISTOLOGY	0.2773	1.3598	0.0354	0.3045	1		CELL_ADHESION_MEDIATED_BY_INTEGRIN	0.5755	1.4502	0.049	0.2494	1
PULMONIC_STENOSIS	0.3865	1.3601	0.0898	0.3046	1		METAPHASE_PLATE_CONGRESSION	0.4182	1.4504	0.0986	0.2494	1
DECREASED_MEAN_CORPUSCULAR_HEMOGLOBIN_CONCENTRATION	0.7795	1.3608	0.097	0.3046	1		POSITIVE_REGULATION_OF_FATTY_ACID_BIOSYNTHETIC_PROCESS	0.5332	1.4526	0.0379	0.2494	1
FAILURE_TO_THRIVE_SECONDARY_TO_RECURRENT_INFECTIONS	0.9023	1.3598	0.0234	0.3047	1		NEGATIVE_REGULATION_OF_IMMUNE_EFFECTOR_PROCESS	0.4676	1.4506	0.0493	0.2495	1
HYPERSPLENISM	0.8027	1.812	0	0.3049	0.768		DNA_DAMAGE_RESPONSE_SIGNAL_TRANSDUCTION_BY_P53_CLASS_MEDIATOR	0.392	1.4507	0.0346	0.2495	1
ARTHRALGIA_OF_THE_HIP	0.6971	1.3592	0.1053	0.3052	1		AMYLOID_FIBRIL_FORMATION	0.5274	1.4521	0.0734	0.2495	1
BRONCHOMALACIA	0.5232	1.359	0.1233	0.3054	1		THYMIC_T_CELL_SELECTION	0.7089	1.4528	0.0867	0.2495	1
LARGE_BEAKED_NOSE	0.564	1.3587	0.1196	0.3055	1		DOPAMINE_METABOLIC_PROCESS	0.4811	1.4527	0.0319	0.2496	1
FLEXION_CONTRACTURE_OF_DIGIT	0.3079	1.3585	0.043	0.3056	1		NIK_NF_KAPPAB_SIGNALING	0.4867	1.7157	0.0059	0.2496	0.994
VISUAL_LOSS	0.2904	1.3578	0.034	0.3066	1		TRACHEA_CARTILAGE_DEVELOPMENT	0.6809	1.4491	0.0671	0.2497	1
RETINAL_VASCULAR_TORTUOSITY	0.3735	1.3575	0.1113	0.3067	1		CYTOKINE_PRODUCTION_INVOLVED_IN_INFLAMMATORY_RESPONSE	0.4888	1.4492	0.0448	0.2498	1
HEMOPTYSIS	0.4967	1.3567	0.0931	0.3079	1		DETECTION_OF_MOLECULE_OF_BACTERIAL_ORIGIN	0.7758	1.4493	0.033	0.2498	1
ABNORMALITY_OF_THE_LIVER	0.2994	1.3563	0.0356	0.3083	1		POSITIVE_REGULATION_OF_B_CELL_PROLIFERATION	0.5688	1.4485	0.0586	0.2505	1
SKIN_PIT	0.4226	1.3552	0.0984	0.3099	1		HISTONE_H3_K9_METHYLATION	0.4567	1.4478	0.0635	0.2509	1
ABNORMAL_CRANIAL_NERVE_PHYSIOLOGY	0.2849	1.3545	0.0264	0.3108	1		NEGATIVE_T_CELL_SELECTION	0.8163	1.4478	0.0442	0.2511	1
CUPPED_EAR	0.4146	1.3539	0.115	0.3116	1		NEGATIVE_REGULATION_OF_CELLULAR_PROTEIN_LOCALIZATION	0.3449	1.4479	0.024	0.2513	1
PERIVENTRICULAR_HETEROTOPIA	0.5189	1.3537	0.1377	0.3117	1		STEROID_HORMONE_SECRETION	0.5249	1.4479	0.0626	0.2514	1
DECREASED_SPECIFIC_ANTIBODY_RESPONSE_TO_VACCINATION	0.7055	1.3522	0.1365	0.3118	1		POSITIVE_REGULATION_OF_ACTIVATED_T_CELL_PROLIFERATION	0.5607	1.4472	0.0783	0.2518	1
FOLLICULAR_HYPERPLASIA	0.6461	1.3524	0.1161	0.3118	1		POSITIVE_REGULATION_OF_ANTIGEN_RECEPTOR_MEDIATED_SIGNALING_PATHWAY	0.7873	1.447	0.0339	0.252	1
PULMONARY_INTERSTITIAL_HIGH_RESOLUTION_COMPUTED_TOMOGRAPHY_ABNORMALITY	0.5434	1.3531	0.1478	0.3118	1		POSITIVE_THYMIC_T_CELL_SELECTION	0.7664	1.4465	0.0601	0.2525	1
CEREBRAL_ARTERIOVENOUS_MALFORMATION	0.7248	1.3491	0.1296	0.3119	1		RESPONSE_TO_TYPE_I_INTERFERON	0.6647	1.7159	0.0099	0.2527	0.994
ABNORMAL_ANTERIOR_EYE_SEGMENT_MORPHOLOGY	0.2625	1.352	0.0168	0.3119	1		CARDIAC_VENTRICLE_FORMATION	0.7333	1.4462	0.0535	0.2529	1
JUVENILE_MYELOMONOCYTIC_LEUKEMIA	0.6392	1.3525	0.1359	0.3119	1		NEGATIVE_REGULATION_OF_PROTEIN_LOCALIZATION_TO_NUCLEUS	0.5079	1.446	0.0579	0.253	1
ABNORMALITY_OF_LOWER_LIMB_JOINT	0.2791	1.3532	0.0183	0.312	1		GRANULOCYTE_DIFFERENTIATION	0.583	1.4457	0.0638	0.2531	1
NEUROFIBRILLARY_TANGLES	0.4207	1.3534	0.1343	0.312	1		NEGATIVE_REGULATION_OF_CALCIUM_ION_DEPENDENT_EXOCYTOSIS	0.7513	1.4458	0.0626	0.2531	1
APLASIA_HYPOPLASIA_OF_THE_4TH_METACARPAL	0.5047	1.3488	0.1133	0.3121	1		SUPRAMOLECULAR_FIBER_ORGANIZATION	0.3598	1.4446	0.0358	0.2534	1
RECURRENT_NEISSERIAL_INFECTIONS	0.7236	1.3491	0.1325	0.3122	1		CYTOKINE_MEDIATED_SIGNALING_PATHWAY	0.5307	1.7169	0.0076	0.2534	0.993
TRACHEOMALACIA	0.4271	1.3526	0.1033	0.3122	1		RESPONSE_TO_LIPID	0.3536	1.4448	0.0187	0.2535	1
ABNORMALITY_OF_THE_TARSAL_BONES	0.3284	1.3528	0.0638	0.3122	1		ACTIVATION_OF_JUN_KINASE_ACTIVITY	0.4371	1.4452	0.0663	0.2536	1
ABNORMAL_FINGERNAIL_MORPHOLOGY	0.3046	1.3481	0.0584	0.3125	1		RESPIRATORY_BURST_INVOLVED_IN_DEFENSE_RESPONSE	0.6781	1.4453	0.0557	0.2536	1
MUCOSAL_TELANGIECTASIAE	0.4373	1.3492	0.1216	0.3125	1		IMMUNOLOGICAL_SYNAPSE_FORMATION	0.817	1.4446	0.0421	0.2537	1
HEMOPHAGOCYTOSIS	0.6379	1.3484	0.1443	0.3126	1		CELLULAR_RESPONSE_TO_GLUCOSE_STARVATION	0.4859	1.4449	0.0526	0.2537	1
MALAR_RASH	0.678	1.3476	0.1339	0.3127	1		HYPERSENSITIVITY	0.8664	1.445	0.0114	0.2537	1
RECURRENT_JOINT_DISLOCATION	0.8545	1.3482	0.0623	0.3127	1		REGULATION_OF_DOPAMINERGIC_NEURON_DIFFERENTIATION	0.6705	1.4443	0.0472	0.2538	1
FULL_CHEEKS	0.3516	1.3492	0.0784	0.3127	1		POSITIVE_REGULATION_OF_PODOSOME_ASSEMBLY	0.6256	1.444	0.0516	0.2542	1
ABNORMAL_RESPIRATORY_SYSTEM_PHYSIOLOGY	0.2686	1.3495	0.0126	0.3127	1		POSITIVE_REGULATION_OF_TRANSFORMING_GROWTH_FACTOR_BETA1_PRODUCTION	0.7523	1.4437	0.0586	0.2544	1
ABNORMAL_PERIOSTEUM_MORPHOLOGY	0.7138	1.3499	0.118	0.3128	1		POSITIVE_REGULATION_OF_NATURAL_KILLER_CELL_MEDIATED_CYTOTOXICITY	0.6573	1.443	0.0717	0.2546	1
MORPHOLOGICAL_ABNORMALITY_OF_THE_CORTICOSPINAL_TRACT	0.3565	1.3513	0.1232	0.3128	1		POSITIVE_REGULATION_OF_B_CELL_MEDIATED_IMMUNITY	0.5879	1.4431	0.0615	0.2547	1
ABNORMAL_BREATH_SOUND	0.4031	1.3493	0.0906	0.3129	1		MACROPINOCYTOSIS	0.7876	1.4432	0.0509	0.2548	1
ABNORMALITY_OF_THE_PULMONARY_ARTERY	0.4129	1.3496	0.1179	0.3129	1		POSITIVE_REGULATION_OF_LIPOPOLYSACCHARIDE_MEDIATED_SIGNALING_PATHWAY	0.7793	1.4433	0.0405	0.2548	1
SPARSE_HAIR	0.2861	1.3473	0.0397	0.313	1		REGULATION_OF_BONE_MINERALIZATION	0.4985	1.4433	0.033	0.2549	1
STOOPED_POSTURE	0.6509	1.3477	0.151	0.313	1		CHROMOSOME_CONDENSATION	0.4865	1.4422	0.0838	0.2553	1
NEOPLASM_OF_THE_SKELETAL_SYSTEM	0.2876	1.3499	0.0657	0.313	1		BASE_CONVERSION_OR_SUBSTITUTION_EDITING	0.5896	1.4422	0.065	0.2555	1
UNDERDEVELOPED_NASAL_ALAE	0.3186	1.351	0.1002	0.313	1		POSITIVE_REGULATION_OF_DNA_RECOMBINATION	0.5023	1.4424	0.0998	0.2556	1
ABNORMALITY_OF_THE_CURVATURE_OF_THE_VERTEBRAL_COLUMN	0.2675	1.35	0.0205	0.3132	1		POSITIVE_REGULATION_OF_CELL_CYCLE_PROCESS	0.3336	1.4408	0.0291	0.2572	1
HYPERTELORISM	0.2888	1.3503	0.0379	0.3133	1		POSITIVE_REGULATION_OF_PHAGOCYTOSIS	0.6824	1.717	0.0019	0.2572	0.993
ABNORMAL_INTRAOCULAR_PRESSURE	0.4654	1.3501	0.0771	0.3134	1		NORADRENERGIC_NEURON_DIFFERENTIATION	0.7177	1.4409	0.0537	0.2573	1
HYPOPLASIA_OF_THE_ZYGOMATIC_BONE	0.3503	1.3504	0.0963	0.3134	1		REGULATION_OF_MACROPHAGE_ACTIVATION	0.5528	1.441	0.0575	0.2573	1
KELOIDS	0.6093	1.3506	0.1601	0.3134	1		POSITIVE_REGULATION_OF_CILIUM_ASSEMBLY	0.4723	1.4404	0.0848	0.2577	1
OTOSCLEROSIS	0.8017	1.3458	0.1046	0.3144	1		SPINDLE_ASSEMBLY	0.4058	1.4396	0.0591	0.2578	1
BOWING_OF_THE_LEGS	0.3295	1.3452	0.0385	0.3145	1		MITOTIC_METAPHASE_PLATE_CONGRESSION	0.4369	1.4394	0.0976	0.258	1
HEPATIC_CYSTS	0.4875	1.3449	0.125	0.3147	1		REGULATION_OF_PROTEIN_MATURATION	0.4378	1.4397	0.0394	0.258	1
DECREASED_PROPORTION_OF_CD3_POSITIVE_T_CELLS	0.722	1.3458	0.1299	0.3147	1		MODULATION_OF_PROCESS_OF_OTHER_ORGANISM_INVOLVED_IN_SYMBIOTIC_INTERACTION	0.393	1.4397	0.0252	0.2582	1
ABNORMALITY_OF_THE_URETER	0.2838	1.3462	0.0402	0.3147	1		PROSTAGLANDIN_SECRETION	0.6398	1.44	0.0869	0.2582	1
URETHRAL_STENOSIS	0.3882	1.3452	0.1093	0.3148	1		RNA_POLYMERASE_I_PREINITIATION_COMPLEX_ASSEMBLY	0.5022	1.4392	0.0762	0.2583	1
ABNORMALITY_OF_THE_NECK	0.2769	1.346	0.0305	0.3148	1		ANATOMICAL_STRUCTURE_HOMEOSTASIS	0.3219	1.4398	0.0039	0.2583	1
DEEPLY_SET_EYE	0.3374	1.3453	0.1071	0.3151	1		RNA_DEPENDENT_DNA_BIOSYNTHETIC_PROCESS	0.3917	1.438	0.1072	0.259	1
SOFT_TISSUE_SARCOMA	0.3229	1.3437	0.0721	0.3166	1		POSITIVE_REGULATION_OF_NON_CANONICAL_WNT_SIGNALING_PATHWAY	0.6337	1.4381	0.0421	0.259	1
DIAPHRAGMATIC_WEAKNESS	0.5464	1.3428	0.1341	0.3167	1		REGULATION_OF_NEUTROPHIL_ACTIVATION	0.8245	1.4379	0.0518	0.2591	1
DELAYED_CLOSURE_OF_THE_ANTERIOR_FONTANELLE	0.4205	1.3429	0.092	0.3168	1		NEGATIVE_REGULATION_OF_TYROSINE_PHOSPHORYLATION_OF_STAT_PROTEIN	0.5887	1.4382	0.0886	0.2591	1
ABNORMAL_GRANULOCYTOPOIETIC_CELL_MORPHOLOGY	0.7076	1.3432	0.1279	0.3169	1		POSITIVE_REGULATION_OF_INFLAMMATORY_RESPONSE_TO_ANTIGENIC_STIMULUS	0.7916	1.4383	0.0464	0.2591	1
ABNORMAL_JAW_MORPHOLOGY	0.2868	1.3433	0.0445	0.317	1		DITERPENOID_BIOSYNTHETIC_PROCESS	0.7384	1.4384	0.0638	0.2593	1
HYPOPLASTIC_FINGERNAIL	0.4144	1.343	0.0807	0.3171	1		REGULATION_OF_SYNAPTIC_VESICLE_CLUSTERING	0.7977	1.4374	0.0581	0.2594	1
ABNORMALITY_OF_GLOBE_LOCATION	0.283	1.3424	0.0508	0.3172	1		T_CELL_ACTIVATION_VIA_T_CELL_RECEPTOR_CONTACT_WITH_ANTIGEN_BOUND_TO_MHC_MOLECULE_ON_ANTIGEN_PRESENTING_CELL	0.7422	1.4384	0.0654	0.2595	1
ABNORMALITY_OF_THE_5TH_METACARPAL	0.5756	1.3421	0.1093	0.3173	1		T_CELL_LINEAGE_COMMITMENT	0.5375	1.4374	0.0869	0.2597	1
SEVERE_VARICELLA_ZOSTER_INFECTION	0.6227	1.3416	0.1341	0.3179	1		MARGINAL_ZONE_B_CELL_DIFFERENTIATION	0.7519	1.4368	0.0821	0.2599	1
ABSENT_OR_MINIMALLY_OSSIFIED_VERTEBRAL_BODIES	0.6916	1.3415	0.1079	0.318	1		POSITIVE_REGULATION_OF_I_KAPPAB_PHOSPHORYLATION	0.7834	1.437	0.0354	0.2599	1
FINGER_CLINODACTYLY	0.3334	1.3408	0.0732	0.3186	1		DOPAMINE_CATABOLIC_PROCESS	0.7207	1.4363	0.0589	0.2603	1
ABNORMAL_FINGERTIP_MORPHOLOGY	0.4087	1.3409	0.1194	0.3186	1		POSITIVE_REGULATION_OF_VIRAL_PROCESS	0.3807	1.4363	0.0333	0.2606	1
CEREBELLAR_MALFORMATION	0.2921	1.3403	0.0631	0.3188	1		POSITIVE_T_CELL_SELECTION	0.6332	1.4356	0.084	0.2611	1
APLASIA_HYPOPLASIA_INVOLVING_THE_NOSE	0.314	1.3399	0.0918	0.3189	1		RESPONSE_TO_CHEMOKINE	0.6075	1.4356	0.0537	0.2611	1
ABNORMAL_HAIR_MORPHOLOGY	0.2615	1.3397	0.0323	0.319	1		ANTIGEN_PROCESSING_AND_PRESENTATION_OF_PEPTIDE_ANTIGEN	0.5369	1.7171	0.0096	0.2611	0.993
SKIN_NODULE	0.3637	1.3404	0.0554	0.319	1		NEGATIVE_REGULATION_OF_LEUKOCYTE_APOPTOTIC_PROCESS	0.6216	1.4358	0.076	0.2612	1
CONGENITAL_MICROCEPHALY	0.4291	1.34	0.0738	0.3191	1		NEGATIVE_REGULATION_OF_LYMPHOCYTE_MEDIATED_IMMUNITY	0.5547	1.4346	0.0786	0.2624	1
ABNORMAL_METACARPAL_MORPHOLOGY	0.3483	1.3389	0.0861	0.3198	1		TRANSLOCATION_OF_MOLECULES_INTO_HOST	0.7152	1.4346	0.0858	0.2625	1
ABNORMALITY_OF_THE_WING_OF_THE_ILIUM	0.3962	1.3387	0.0818	0.3199	1		BONE_MATURATION	0.5796	1.4342	0.0498	0.263	1
ABNORMAL_SYSTEMIC_ARTERIAL_MORPHOLOGY	0.3087	1.339	0.0692	0.32	1		RUFFLE_ORGANIZATION	0.4668	1.4339	0.0552	0.2633	1
CONGENITAL_BILATERAL_HIP_DISLOCATION	0.7034	1.3384	0.1729	0.3202	1		EOSINOPHIL_CHEMOTAXIS	0.7272	1.4336	0.072	0.2634	1
ABNORMALLY_FOLDED_HELIX	0.4388	1.3379	0.107	0.3204	1		NEUROINFLAMMATORY_RESPONSE	0.6215	1.4328	0.0528	0.2639	1
ABNORMAL_RETINAL_ARTERY_MORPHOLOGY	0.358	1.3364	0.1017	0.3206	1		ZYMOGEN_ACTIVATION	0.4791	1.4328	0.0387	0.2639	1
BRITTLE_HAIR	0.3596	1.3376	0.0772	0.3206	1		REGULATION_OF_LONG_TERM_SYNAPTIC_POTENTIATION	0.4356	1.4333	0.0264	0.2639	1
CAMPTODACTYLY_OF_TOE	0.5878	1.3367	0.1431	0.3207	1		POSITIVE_REGULATION_OF_CELLULAR_COMPONENT_BIOGENESIS	0.3369	1.433	0.0153	0.264	1
HYPERLORDOSIS	0.2953	1.3379	0.0543	0.3207	1		SODIUM_INDEPENDENT_ORGANIC_ANION_TRANSPORT	0.5778	1.4329	0.0509	0.2641	1
ABNORMALLY_LARGE_GLOBE	0.4253	1.3365	0.1065	0.3208	1		MHC_CLASS_I_BIOSYNTHETIC_PROCESS	0.7327	1.4322	0.0762	0.2645	1
INTESTINAL_MALROTATION	0.3554	1.3369	0.1222	0.3209	1		STEM_CELL_DIFFERENTIATION	0.3541	1.4322	0.0302	0.2647	1
URINARY_TRACT_NEOPLASM	0.325	1.3367	0.0665	0.321	1		SERTOLI_CELL_DEVELOPMENT	0.6213	1.4317	0.0727	0.265	1
APLASIA_HYPOPLASIA_OF_THE_CEREBELLUM	0.3015	1.337	0.0467	0.3211	1		NEGATIVE_REGULATION_OF_MITOTIC_CELL_CYCLE	0.3387	1.4312	0.0377	0.2651	1
PSORIASIFORM_DERMATITIS	0.502	1.3372	0.1481	0.3211	1		CELLULAR_RESPONSE_TO_OXYGEN_CONTAINING_COMPOUND	0.3182	1.4314	0.0134	0.2651	1
MITRAL_VALVE_PROLAPSE	0.5671	1.8143	0	0.3216	0.766		MHC_PROTEIN_COMPLEX_ASSEMBLY	0.8808	1.4316	0.0214	0.2651	1
PATENT_FORAMEN_OVALE	0.3721	1.3345	0.1138	0.3217	1		ENTRY_OF_BACTERIUM_INTO_HOST_CELL	0.5903	1.4313	0.0817	0.2653	1
PANCREATITIS	0.3791	1.3347	0.1018	0.3218	1		ANTIGEN_RECEPTOR_MEDIATED_SIGNALING_PATHWAY	0.621	1.7171	0.0097	0.2653	0.993
ABNORMAL_THROMBOSIS	0.406	1.3355	0.0604	0.3219	1		ENDOCYTOSIS	0.3407	1.4306	0.0167	0.266	1
MALAR_PROMINENCE	0.7242	1.3348	0.1291	0.322	1		T_CELL_DIFFERENTIATION_INVOLVED_IN_IMMUNE_RESPONSE	0.5151	1.4301	0.0579	0.2663	1
NEPHRITIS	0.4541	1.3353	0.0615	0.322	1		MRNA_EXPORT_FROM_NUCLEUS	0.3905	1.4291	0.1202	0.2664	1
RECTAL_ABSCESS	0.8945	1.3349	0.0832	0.3221	1		DIRECT_OSSIFICATION	0.7839	1.4301	0.0734	0.2664	1
