# Supplementary material for: Identifying Aging-Related Biomarkers and Immune Infiltration Features in Diabetic Nephropathy Using Integrative Bioinformatics Approaches and Machine-Learning Strategies
Source: Biomedicines. 2023 Sep 4;11(9):2454. doi: 10.3390/biomedicines11092454 (PMC10525809; doi:10.3390/biomedicines11092454)
Supplement: Supplementary file 1 [file biomedicines-11-02454-s001.zip › Supplementary Table S26.xlsx]

## Sheet: Sheet1
The subcellular localization of hub DEARGs
CCR2
Subcellular	nucleus	plasma membrane	cytosol	extracellular	golgi apparatus	lysosome	endosome	endoplasmic reticulum	peroxisome	mitochondrion	cytoskeleton
Confidence	5	5	4	3	2	2	2	2	2	2	2
VCAM1
Compartment	golgi apparatus	endosome	endoplasmic reticulum	cytoskeleton	extracellular	plasma membrane	cytosol	nucleus	peroxisome	mitochondrion	lysosome
Confidence	5	5	5	5	5	5	3	3	3	3	2
CSF1R
Compartment	nucleus	plasma membrane	extracellular	golgi apparatus	lysosome	cytosol	endosome	endoplasmic reticulum	peroxisome	mitochondrion	cytoskeleton
Confidence	5	5	3	2	2	2	2	2	2	2	2
ITGAM
Compartment	extracellular	plasma membrane	lysosome	cytosol	endosome	nucleus	mitochondrion	cytoskeleton	golgi apparatus	endoplasmic reticulum	peroxisome
Confidence	5	5	3	3	3	3	3	3	2	2	2
