# Supplementary material for: Identifying Aging-Related Biomarkers and Immune Infiltration Features in Diabetic Nephropathy Using Integrative Bioinformatics Approaches and Machine-Learning Strategies
Source: Biomedicines. 2023 Sep 4;11(9):2454. doi: 10.3390/biomedicines11092454 (PMC10525809; doi:10.3390/biomedicines11092454)
Supplement: Supplementary file 1 [file biomedicines-11-02454-s001.zip › Supplementary Table S27.xlsx]

## Sheet: Sheet1
The details for the top 5 binding between CCR2 and Cenicriviroc
CCR2
CurPocket	Vina	Cavity	Center	Docking size
ID	score	volume (Å3)	(x, y, z)	(x, y, z)
C1	-7.9	6495	12, 0, -13	34, 34, 34
C3	-6.9	619	-32, 1, 2	34, 34, 34
C5	-6.9	192	-4, 6, 11	34, 34, 34
C4	-6.7	233	-16, -4, -10	34, 34, 34
C2	-6.6	1625	-21, -1, 14	34, 34, 34
The details for the top 5 binding between VCAM1 and Carvedilol
VCAM1
CurPocket	Vina	Cavity	Center	Docking size
ID	score	volume (Å3)	(x, y, z)	(x, y, z)
C1	-6.3	302	-90, -10, 71	21, 21, 21
C5	-6.3	129	62, 25, -77	21, 21, 21
C4	-5.6	131	-14, -7, 14	21, 21, 21
C2	-5.3	264	6, -6, -25	21, 21, 21
C3	-4.9	230	-86, -8, 82	21, 21, 21
The details for the top 5 binding between CSF1R and Sunitinib
CSF1R
CurPocket	Vina	Cavity	Center	Docking size
ID	score	volume (Å3)	(x, y, z)	(x, y, z)
C1	-8.1	4899	-19, 25, 5	25, 32, 25
C3	-7.4	1377	1, 4, 4	25, 25, 25
C2	-7.2	1381	-16, 27, 19	25, 25, 25
C4	-6.2	1370	-10, 17, -17	25, 31, 25
C5	-6.1	1179	-3, 18, -2	25, 25, 25
The details for the top 5 binding between ITGAM and Atorvastatin
ITGAM
CurPocket	Vina	Cavity	Center	Docking size
ID	score	volume (Å3)	(x, y, z)	(x, y, z)
C1	-7.4	1291	-1, 7, -18	24, 24, 24
C5	-6.4	440	59, 16, -39	24, 24, 24
C3	-6.1	1042	-10, -18, 22	31, 24, 24
C4	-5.8	906	40, 0, -42	24, 24, 24
C2	-5.7	1265	5, -12, 12	24, 34, 24
