# Supplementary material for: Identifying Aging-Related Biomarkers and Immune Infiltration Features in Diabetic Nephropathy Using Integrative Bioinformatics Approaches and Machine-Learning Strategies
Source: Biomedicines. 2023 Sep 4;11(9):2454. doi: 10.3390/biomedicines11092454 (PMC10525809; doi:10.3390/biomedicines11092454)
Supplement: Supplementary file 1 [file biomedicines-11-02454-s001.zip › Supplementary Table S3.xlsx]

## Sheet: after_merge
The merged datasets of GSE104954 and GSE30528 after batch removal
Tag	GSM2811029	GSM2811030	GSM2811031	GSM2811032	GSM2811033	GSM2811034	GSM2811035	GSM2811043	GSM2811044	GSM2811045	GSM2811046	GSM2811047	GSM2811048	GSM2811049	GSM2811050	GSM2811051	GSM2811052	GSM2811053	GSM2811054	GSM2811055	GSM2811056	GSM2811057	GSM2811058	GSM2811059	GSM2811060	GSM756992	GSM756993	GSM756994	GSM756995	GSM756996	GSM756997	GSM756998	GSM756999	GSM757000	GSM757001	GSM757002	GSM757003	GSM757004	GSM757005	GSM757006	GSM757007	GSM757008	GSM757009	GSM757010	GSM757011	GSM757012	GSM757013
A1CF	4.78227	6.03625	1.64352	5.39362	4.63625	3.68546	3.78338	4.33689	4.4927	4.94491	4.97661	4.39377	4.95148	5.02659	4.50843	4.86019	4.94219	4.59704	4.5835	5.0664	4.01463	4.57958	4.75889	4.89477	4.71566	5.18188	3.78838	2.22904	4.22423	5.82106	6.00064	5.26538	5.37817	4.29093	4.69426	4.45293	4.06948	4.33673	3.73008	4.38861	3.52281	5.08519	4.99648	4.24771	4.99895	5.39349	5.21146
A2M	5.60081	5.67984	6.57293	5.3847	4.5394	5.5486	6.32398	3.86867	5.84686	4.79523	4.96118	4.5501	4.8454	5.51945	5.48141	3.9888	4.06181	6.12751	4.63865	4.23342	5.29936	5.5232	3.7816	5.20264	4.9492	5.67257	4.5996	4.97587	5.24466	5.28787	4.71835	5.49884	5.22248	5.39606	5.01427	5.25978	5.64321	5.56683	5.78626	5.9878	5.74699	3.99318	4.73412	6.21284	3.96147	4.02804	3.81143
A4GALT	2.67769	2.87879	2.82984	2.68339	2.77021	2.66702	2.41042	3.45328	2.72088	2.7585	2.85016	2.94597	3.02082	3.2997	2.87879	2.90767	2.84364	3.46811	2.7444	3.0711	2.78116	2.89227	3.20036	2.79309	2.9049	2.89203	3.10892	3.24897	2.86036	3.24856	3.29789	2.73146	2.49351	3.08261	2.96212	2.85229	2.65177	2.90678	2.73926	2.86659	3.13944	2.56314	2.85545	2.47142	2.94264	2.84141	2.99736
A4GNT	2.35243	2.31688	2.81471	2.45699	2.8505	2.50546	2.53071	2.9016	2.31634	2.56815	2.43404	2.39836	2.45524	2.3431	2.49183	2.43487	2.38285	3.06027	2.59066	2.4235	2.67608	2.42591	2.53384	2.60228	2.3233	2.55323	2.81401	2.5658	2.83386	2.42452	2.43067	2.38677	2.32672	2.47905	2.31835	2.60716	2.44075	2.727	2.73221	2.56585	2.49689	2.49162	2.42267	2.46338	2.48659	2.49689	2.50946
AAAS	3.50403	3.38016	3.43737	3.59796	3.86986	4.03107	3.83815	4.2248	3.56417	3.73503	3.65179	3.86896	3.7937	3.50611	3.68757	4.31284	3.78305	3.93054	4.01955	3.72571	3.84292	3.8071	3.85325	3.77553	3.80864	3.82381	4.24401	4.21225	4.1617	3.96613	3.52959	3.58273	3.60119	3.53015	3.80317	3.65677	3.71501	3.88625	3.71856	3.57537	3.88038	3.72426	3.74711	3.56674	3.93618	3.58354	3.65798
AACS	4.17914	4.26439	3.93936	3.56201	3.40014	3.9472	3.38593	3.5105	3.52903	3.61289	3.52136	3.73695	3.84759	3.81034	3.40561	4.17032	3.32051	3.44683	3.55323	3.7431	3.37625	3.64369	3.90742	3.68221	3.72605	4.14718	3.57763	2.55526	2.85022	3.90636	3.91104	4.12056	4.12916	3.51549	3.57738	3.83352	3.91138	3.64828	3.80308	3.85415	3.9892	2.91991	3.89835	4.152	3.80106	3.55164	3.56387
AADAC	2.59318	2.53134	3.20161	2.45888	2.85011	2.55459	2.25798	3.1022	2.38776	2.53134	2.48897	2.40194	2.63643	2.32359	2.40831	2.55508	2.37645	2.71621	2.92565	2.41828	3.08821	2.45191	2.49219	2.52988	2.60848	2.67537	2.72958	2.70745	3.04403	2.92931	2.68907	2.28251	2.38137	2.38567	2.36089	2.52926	2.69834	2.74395	2.60791	2.53747	2.51555	2.61336	2.67415	2.48716	2.57902	2.56722	2.37971
AAGAB	3.58638	3.17096	3.61773	3.62577	3.80031	3.92393	3.82521	3.40413	3.63926	3.5578	3.54983	3.6743	3.3257	3.46103	3.45691	3.4202	3.75136	3.04305	3.55721	3.51222	3.49367	3.29379	3.82969	3.7974	3.83007	3.68062	3.85193	3.36864	3.04572	3.55731	3.94959	3.93043	3.64194	3.56028	3.24698	3.47992	3.76991	3.36739	3.57681	3.19815	3.53725	4.0094	3.39853	3.3743	3.90397	3.4015	3.54872
AAK1	2.38065	2.52281	2.51213	2.22559	2.49345	2.62839	2.45307	2.70434	2.48298	2.60983	2.44654	2.4167	2.43563	2.52111	2.59727	2.74064	2.34305	2.56647	2.75257	2.6137	2.66438	2.72287	2.49099	2.64475	2.40526	2.57874	3.04001	2.65131	2.59503	2.6808	2.42481	2.24157	2.32159	2.61045	2.43807	2.52727	2.43658	2.58232	2.5138	2.48016	2.54158	2.47025	2.58339	2.39388	2.48853	2.58083	2.52327
AAMDC	3.79718	4.1397	3.35835	3.68982	3.52849	3.7563	3.13646	3.72045	3.70878	3.83964	3.66235	3.84092	3.37526	3.92387	3.52089	3.9492	3.55593	3.36417	3.86523	3.70563	3.93265	3.5513	3.86252	3.81609	3.695	3.73652	3.70967	3.6553	3.37316	3.77028	3.65028	3.18044	3.28485	3.57513	3.81288	4.03276	3.86678	3.64801	3.72138	3.71133	3.64493	3.47184	3.81471	3.82672	4.11556	3.64298	3.87854
AAMP	4.19888	3.51045	4.7625	4.23911	4.49874	4.27409	4.53873	4.51325	4.73049	4.48466	4.60103	4.3404	4.47375	4.14983	4.28416	4.37937	4.43074	4.55891	4.34052	4.28199	4.28637	4.30166	4.65799	4.85193	4.41401	4.46602	4.04428	4.72477	4.6276	4.96954	4.92183	4.95108	4.51384	4.982	4.23837	4.22497	4.05115	4.04917	3.86552	3.97948	3.85262	3.5158	4.46751	4.43382	4.90718	4.62932	4.47846
AANAT	2.29452	2.1469	2.42192	2.348	2.7807	2.73307	2.31966	3.175	2.44323	2.778	2.41615	2.27127	2.4774	2.42856	2.24788	2.60288	2.75613	2.80116	2.27747	2.29599	2.47071	2.40892	2.44118	2.55909	2.44359	2.38674	2.84035	2.72726	2.54108	2.47191	2.55399	2.48813	2.45141	2.5605	2.35992	2.45107	2.51136	2.64413	2.17392	2.46109	2.45049	2.29385	2.47722	2.37592	2.60421	2.59256	2.44514
AAR2	4.04686	3.45127	3.94755	3.90297	3.68981	4.09636	4.10231	3.8465	3.89911	3.95831	3.718	3.94709	3.91762	3.76798	3.50611	3.76275	3.95147	4.14483	3.9834	3.65745	3.5814	3.73339	3.84522	3.89875	3.98308	3.96364	3.18935	3.35967	3.70528	3.67489	3.6174	3.75451	3.89676	3.90617	3.85482	3.83158	4.0593	3.90163	3.89903	3.99403	4.09402	3.72097	4.20529	4.22605	4.01709	4.00801	3.79659
AARS	5.12507	4.47358	4.30293	5.04679	4.99931	4.758	4.67259	5.45373	4.81509	4.8423	4.78606	5.00891	4.91302	4.75496	4.79771	4.9353	4.84816	5.43483	4.60034	4.64418	4.33396	4.91351	4.94102	4.9692	4.92942	4.89296	4.09398	4.56608	4.89609	5.02714	5.50298	5.36606	5.1855	4.94985	4.89491	4.81182	4.76063	4.78387	4.84503	5.05934	4.4226	3.89523	4.93763	5.0655	4.77941	5.04317	4.88409
AASDHPPT	4.82421	5.11025	4.36695	4.41481	4.34471	4.09274	4.44886	3.48549	4.55147	4.31923	4.76585	4.88176	4.51912	4.31412	4.44413	4.38537	4.61244	4.46416	4.32586	4.518	4.17034	4.6262	4.6465	4.21637	4.43687	4.97169	3.95677	4.34605	3.96356	4.64894	4.43826	4.7996	4.58823	3.99464	4.61722	4.30498	4.4828	4.52659	4.48209	4.28168	4.42478	5.07271	4.25036	4.67644	4.02083	4.5143	4.49471
AASS	3.01961	3.32462	2.27954	3.02358	2.87857	2.56438	2.31884	3.1419	3.12196	3.20444	3.63042	3.37925	3.61226	3.55688	3.83572	3.63347	3.23429	3.92257	3.59645	3.98992	2.71297	3.81426	3.70701	3.62681	3.92484	3.31414	3.41804	2.76211	2.61379	2.63789	2.9743	3.3316	3.30883	2.67996	4.02245	3.25629	3.45914	4.16005	3.92767	3.6653	3.92945	3.4885	3.22723	3.38194	2.86136	3.40684	3.46984
AATF	4.97435	5.20021	4.56505	4.75788	4.60356	4.75528	4.39944	3.83333	4.89739	4.79112	4.50575	4.2868	4.87129	4.40952	4.36191	4.78464	4.88274	4.57244	4.46608	4.79237	4.23524	4.79523	4.54159	4.53749	4.74222	4.48561	4.22852	4.00332	4.605	4.96692	4.94248	5.09458	5.05065	4.55174	4.53191	4.61487	4.46983	4.50255	4.3956	4.36836	3.91323	4.0241	5.19366	5.00778	5.02304	4.91801	4.76457
AATK	3.33519	3.44831	3.75492	3.49363	3.91669	3.98888	3.87619	4.51505	3.34937	3.73617	3.61005	3.43655	3.74224	3.51959	3.49232	3.68192	3.76145	4.42755	3.73953	3.74792	3.82438	3.62768	3.8074	3.72409	3.7136	3.64566	4.36456	3.91361	4.01013	3.85512	3.62604	3.04908	3.11568	3.82336	3.76579	3.67608	3.84717	3.8719	3.55427	3.81928	3.89047	3.74679	3.55632	3.5358	3.84506	3.99461	3.52894
ABAT	5.70539	5.57681	3.20693	5.77498	5.27637	4.61609	4.15871	4.82637	5.02795	5.35088	5.90897	5.70916	5.51756	5.40096	5.16421	5.18028	5.28563	5.18405	5.49978	5.61219	4.38528	5.25168	5.73552	5.30325	5.59124	5.41486	4.42373	3.04996	4.64814	5.68567	5.54791	5.41568	5.45651	4.96511	5.33241	5.42487	5.20005	5.6247	5.12145	5.45561	5.26745	5.69044	5.4782	4.82509	5.45171	5.79962	5.48854
ABCA1	4.96037	4.68813	4.34208	5.06153	4.81556	4.32996	4.50836	3.82047	4.21772	4.30974	4.84884	4.68808	5.00395	4.19072	4.02849	3.71058	4.50761	4.80011	4.09028	5.04441	3.78163	4.72556	4.62567	4.38388	4.45699	4.79096	4.55599	4.79734	4.56553	4.92695	4.3863	5.22252	4.694	4.05913	4.64211	4.10911	4.26408	4.73879	4.29764	4.36137	4.50931	4.6869	4.36046	3.89089	3.86987	4.42739	4.35132
ABCA11P	2.08076	2.12529	1.84942	1.94323	2.18108	2.43685	1.8767	2.13126	2.31479	2.43263	2.43112	2.48055	2.09964	2.5034	2.05743	1.80872	2.35745	1.51912	2.22884	2.27793	2.99662	1.94157	1.71054	1.82817	2.03961	1.40035	2.29954	2.02253	1.84082	1.67833	2.04259	2.01738	1.79953	1.69198	2.10995	1.82375	2.66892	2.29074	2.45074	2.19208	2.48049	2.2349	2.25994	2.46934	2.56066	2.21436	2.82131
ABCA12	1.94327	1.77265	2.00925	1.88631	1.99903	1.88893	1.81537	1.92663	1.68594	1.85835	1.77573	1.75094	1.55636	1.636	1.74828	1.71243	1.91226	1.88893	2.10618	1.72266	1.84581	1.97948	1.81489	1.91162	1.93282	1.91315	2.26171	1.91634	1.74744	1.84717	1.8051	1.99788	1.73139	1.74564	1.66717	1.82518	1.81715	1.63597	1.81339	1.87469	1.69399	1.8324	1.93312	1.80972	2.07196	1.76183	1.82802
ABCA2	2.71798	2.87187	3.0453	2.83932	2.75658	2.68748	2.84354	3.13371	2.62953	2.80032	2.82397	2.68749	2.81865	2.85397	2.88965	2.90328	2.90882	2.9914	2.76642	3.15266	3.05072	2.74733	2.65551	2.88835	2.87491	2.72056	2.96603	3.1227	2.89542	3.02438	3.02097	2.6574	2.78927	2.93114	2.73583	2.8321	2.81941	2.9282	2.72137	2.94569	2.87469	2.65074	2.76914	2.74813	2.82335	2.78616	2.89899
ABCA3	3.21193	3.10905	3.85156	3.21405	3.23177	3.72273	3.07159	2.38333	3.21449	3.23841	2.94601	2.81567	2.87834	3.0771	2.65813	2.7983	3.03687	3.10131	2.97347	3.2347	2.83233	2.86093	2.79081	2.92789	3.08482	2.83831	3.10303	2.98707	3.43645	2.73109	2.88202	2.70316	2.76574	3.39362	2.90172	3.26194	3.31485	3.19132	3.20281	2.8061	2.89544	2.80379	3.14753	3.78973	2.70171	3.26745	3.03374
ABCA4	2.76718	2.92509	2.51271	2.92855	3.16658	3.173	2.89686	3.18309	3.04283	3.26547	2.93408	2.89273	3.0117	2.91796	2.78759	2.91936	3.05511	3.01278	3.05509	3.49206	3.06958	2.75689	3.1128	2.8551	3.25283	2.57155	3.43477	3.23351	3.61788	2.90406	3.00179	3.07007	2.71024	3.09906	2.71897	2.88561	2.906	3.14151	2.83424	3.04866	3.11272	2.99099	3.10983	2.76722	2.89257	2.91411	2.99185
ABCA5	3.09845	3.12328	3.22112	3.18899	3.39773	2.95455	3.20143	2.73692	3.28782	3.24892	3.33904	3.64501	3.58132	3.61825	4.03492	3.95329	3.7128	3.91559	3.35836	3.45132	3.78655	2.97959	3.31491	3.62072	3.53897	3.2186	3.85611	3.39887	3.06789	3.04252	3.18169	3.6913	4.01576	2.619	3.44824	3.22312	3.52214	3.48247	3.40306	3.43497	3.67922	4.10846	3.58748	3.27071	3.23007	3.286	3.35058
ABCA6	2.40032	2.23799	2.3226	2.01482	1.83339	2.33178	2.2573	2.12246	2.31434	2.55455	2.27236	2.06646	2.2932	2.4061	2.50617	2.35683	2.18592	3.13313	2.06789	2.25231	2.17369	2.59365	2.25075	2.27875	2.33109	2.7813	2.40948	2.34829	2.11651	2.56525	2.29385	2.23972	2.21342	2.16402	2.3384	2.07406	2.25356	2.35558	2.31166	2.61079	2.24234	2.24674	2.30043	1.96763	2.26552	2.27838	2.30735
ABCA7	2.90202	3.00313	2.91687	2.70886	2.7437	2.87171	2.98188	3.37881	2.21595	2.68069	2.74376	2.41999	2.96791	2.96002	2.51036	2.89049	2.57492	2.7037	2.79576	2.47463	2.57311	2.70763	2.81332	2.35353	2.56487	2.7523	2.71973	2.95348	2.72581	3.00878	2.72074	2.70015	2.92995	3.4657	2.51099	2.71263	2.83599	2.57435	2.52309	2.64747	2.27073	2.43505	2.85585	2.77175	2.71844	2.7248	2.69863
ABCA8	2.79671	3.71835	5.26896	3.13892	2.47987	3.80539	4.72771	3.53146	4.55344	4.586	4.25204	3.36066	3.56432	4.735	5.44926	3.35816	3.29098	4.80421	3.64097	2.24365	4.81016	4.97768	1.84493	3.96669	3.66257	5.41497	3.23093	5.78784	3.00435	5.01747	4.41913	4.74397	5.76927	4.6598	4.06519	3.84093	3.45737	2.488	4.38775	3.77057	4.21456	3.03867	3.88929	3.2887	2.48477	2.3963	2.32773
ABCB1	5.51761	5.21081	3.5474	5.15478	4.86547	4.41671	4.92816	2.89289	5.31392	4.76864	5.04856	4.26937	4.77501	4.84162	4.80528	4.66807	5.0152	4.91271	4.0189	5.07944	4.3936	5.58703	5.16295	5.26221	4.99884	4.57174	3.82794	4.2615	3.62218	5.274	5.94745	6.44141	6.46502	5.23056	4.22253	4.12484	4.46396	4.58348	4.30305	4.71758	4.47448	5.17812	5.02442	4.70475	4.31609	5.13489	4.55209
ABCB11	1.92243	1.88285	1.99784	2.05147	2.08703	2.0387	1.87144	2.6431	2.00729	1.98053	1.90817	1.88183	1.93082	1.84316	2.00655	2.01105	1.91782	2.08487	2.18088	2.01575	1.94998	1.8734	1.96917	1.82056	1.94573	2.01222	2.51877	2.20578	2.12284	2.04986	1.95368	1.76043	1.78086	1.99169	1.90928	1.99662	1.99882	1.9921	1.88079	1.98746	1.8549	1.95547	2.0284	1.83364	2.05351	1.93735	2.00891
ABCB4	2.69806	1.82813	3.22025	2.30786	3.05446	2.17312	2.57967	2.6901	2.85803	1.95748	2.77564	2.59536	3.14084	2.09464	2.59104	2.52492	2.53758	2.02916	2.4857	2.38089	2.38347	2.35984	2.70558	2.36714	2.41423	2.70152	2.76579	2.43793	2.45779	2.94168	2.39613	2.75317	2.96723	2.25035	2.40786	2.16804	2.43032	2.52118	2.34762	2.09393	2.43443	2.4794	2.962	2.40846	2.31482	2.77771	2.33852
ABCB6	3.65342	3.79627	3.05617	3.50208	3.51505	3.57944	3.00752	3.5862	3.41025	3.50003	3.61142	3.81418	3.76155	3.63223	3.51872	3.63902	3.05176	3.41985	3.58553	3.98643	3.30227	3.70214	3.84099	3.54145	3.55423	3.49827	3.53842	3.44986	3.42362	3.81736	4.38611	3.75647	3.55869	3.78816	3.2637	3.582	3.35425	3.48754	3.37976	3.37538	3.47382	3.27598	3.51677	3.26769	3.48861	3.60054	3.59672
ABCB7	3.93497	4.30248	3.10291	4.14281	3.6226	3.15461	3.78235	4.51768	4.05669	4.19181	4.47275	4.47229	4.40032	4.3346	4.04118	4.36352	4.49055	4.29291	4.009	4.1416	4.17633	4.10873	4.4643	4.16464	4.17197	4.5181	3.35957	3.65149	3.70055	4.07442	4.62101	5.04819	4.95177	3.69743	4.4001	4.10086	3.95388	4.09478	4.15659	3.81971	4.19727	4.39026	4.24255	4.0599	3.71294	4.02787	3.8408
ABCB8	2.78842	2.42849	2.63623	2.89847	3.01142	2.98786	2.64135	3.50113	2.79744	3.08359	2.99011	2.996	2.92849	2.83239	2.85353	3.05391	3.06194	3.26999	2.98071	3.05472	2.75773	2.89939	2.89479	2.71703	2.91254	3.06889	2.99201	3.50825	2.86407	3.10523	3.27792	2.94098	2.85124	2.76301	2.86759	3.05957	2.80265	2.75983	2.75255	2.64991	2.85795	2.79612	2.88029	2.75389	2.86044	2.79078	2.97763
ABCB9	2.59407	2.67146	2.53538	2.7279	2.83403	2.37628	2.20429	3.32003	2.40893	2.48442	2.55395	2.45153	2.61416	2.63124	2.66794	2.82147	2.57029	3.47409	2.8646	2.84676	2.91972	2.46921	2.76381	2.63613	2.55807	2.6628	3.6214	2.85173	2.6241	2.75821	2.76623	2.14054	2.12984	2.57748	2.68458	2.82051	2.64466	2.65015	2.6173	2.72819	2.90715	2.52731	2.76164	2.45815	2.64623	2.7234	2.71501
ABCC1	3.31857	3.40589	3.77217	2.81612	3.58652	3.50737	3.74671	2.63909	3.11991	2.90269	2.88839	2.95742	2.79462	2.80251	3.11816	2.8848	3.10638	2.92412	2.94853	2.70519	3.19416	3.10341	2.82718	3.06961	2.46604	2.67104	3.3958	3.45275	3.36778	2.4504	2.64947	2.6424	2.67631	3.04129	3.43176	2.87938	3.13954	3.31461	3.64148	3.13585	3.54268	3.2345	2.94591	3.36764	2.7387	2.92583	2.85798
ABCC10	3.50354	3.54268	3.72955	3.53201	3.4211	3.85076	3.68702	3.01826	3.52727	3.26945	3.3048	3.14333	3.12932	3.25281	3.40009	3.0427	3.38094	3.57286	2.98138	3.47472	3.04581	3.66368	3.3591	3.23775	3.36796	3.50327	3.82037	3.71003	3.52537	3.1984	3.02158	2.73021	3.19905	3.81064	3.31349	3.45102	3.50101	3.49816	3.55034	3.51856	3.40141	3.19677	3.48134	3.40144	3.14484	3.22013	3.06405
ABCC2	4.20936	3.59054	1.67844	4.1887	4.0272	3.35092	2.59379	3.32989	3.86565	3.93689	4.2623	4.21746	4.44709	3.61269	3.64461	3.88266	4.23065	3.77283	3.89136	3.67924	3.1184	4.3177	4.22805	3.96425	3.87016	3.77704	3.8603	2.79186	3.45634	4.61369	4.9099	4.59993	4.34644	3.39794	3.74273	3.0181	3.42528	4.05408	3.4351	3.76379	3.31531	3.53461	4.04183	3.56155	3.88348	3.60939	3.78671
ABCC3	3.24775	4.47006	4.15465	3.32831	3.25108	4.6554	3.98816	3.48093	3.65402	2.93328	3.11985	3.70141	3.22034	3.36841	2.9893	2.93904	3.4395	2.93874	2.97798	3.90621	3.23105	3.23069	3.73137	3.03928	3.51536	3.25707	3.41561	4.55397	3.59129	3.71943	4.18312	3.4729	3.39175	3.79094	2.56133	3.96904	3.28153	2.7837	3.14865	3.5583	3.24713	3.2873	3.50888	3.18869	3.48927	3.73922	3.18029
ABCC4	4.91358	4.45748	3.69932	4.17585	4.22989	4.68872	4.33654	2.87303	4.39275	3.76745	4.07991	4.12454	3.87797	3.62595	3.88165	3.67692	4.54304	3.73389	3.29575	3.66811	3.81284	4.08069	4.4162	4.35263	4.36813	4.28193	3.65299	4.46496	3.93698	5.08811	3.97438	5.27416	4.69699	3.83651	3.77464	3.41029	3.86763	4.01918	4.04995	3.92019	4.07712	3.96757	3.88526	3.57412	3.76479	3.68618	3.87735
ABCC5	3.37309	3.43328	4.30007	3.67386	3.76712	4.11401	4.0742	3.42672	3.9103	3.60231	3.49961	3.4469	3.79039	3.64798	4.11388	3.67269	3.66302	3.82728	3.5652	3.51736	4.35829	3.72628	3.1348	3.83578	3.76168	3.85648	3.83959	4.39741	3.73794	3.40833	3.72214	4.17171	3.43087	3.98166	3.54884	3.72974	3.71519	3.8115	3.88439	3.97444	3.93811	3.44733	3.65628	3.21491	3.6047	3.41639	3.52867
ABCC8	2.62577	2.44956	2.59694	2.58407	2.59918	2.25855	2.66283	2.9438	2.61278	2.93677	2.69376	2.69698	2.82856	2.54479	2.66423	2.73055	3.06572	3.30199	2.4394	3.00765	2.91919	2.56475	2.81893	2.79644	2.79727	2.71687	2.95628	2.85069	2.83063	3.01006	2.94942	2.61803	2.52506	2.74416	2.37334	2.62058	2.87022	2.81133	2.50421	2.81953	2.57588	2.69686	2.62831	2.62261	2.70483	2.71593	2.79209
ABCC9	1.97003	2.10889	2.43578	2.14666	2.02325	2.26964	2.30475	2.13978	2.06398	2.04667	1.99396	1.95281	1.90491	2.00024	2.08727	2.02214	1.9864	2.20206	2.10922	1.86014	2.17038	2.10239	1.89459	2.05441	1.90313	2.06768	2.19735	2.40724	2.25189	2.17559	2.06584	1.9955	2.02437	1.93989	1.98423	1.88572	2.08625	2.05321	1.97325	2.02456	1.99928	2.13178	2.26311	1.98551	2.0856	1.90375	1.99652
ABCD1	3.31084	3.49638	3.47086	3.86023	3.80144	4.07585	3.90873	4.64563	3.68587	3.62309	3.68662	3.6755	3.72706	3.7673	3.60428	4.00353	3.84067	4.2294	3.53056	3.70285	4.15825	3.48094	3.74997	3.56175	3.8022	3.55574	3.95691	4.1436	4.10102	4.07658	4.44189	3.49785	3.60443	3.70511	3.56612	3.8098	3.69568	3.64652	3.71722	3.81022	3.7176	3.51971	3.73301	3.50087	3.78758	3.71011	3.72341
ABCD2	1.88313	1.679	1.89479	1.94504	1.84841	1.81053	1.77199	1.98574	1.78215	1.95981	1.8258	1.85178	1.99849	1.82237	1.68341	1.95786	2.02033	2.26698	1.86069	1.86664	1.83536	1.80205	1.92743	1.72497	1.82373	1.8386	1.81371	1.9858	1.87473	1.81659	1.83592	1.763	1.81964	1.80564	1.98808	1.8082	2.03541	2.09012	1.88173	1.94066	1.8599	1.91051	1.8727	1.82027	1.77222	1.78293	1.84421
ABCD3	5.36752	5.58605	4.62717	5.37201	5.10871	4.89779	4.92064	3.3218	5.5307	4.7938	5.52999	5.61917	5.17029	5.09493	5.03649	5.0786	5.15082	4.51141	4.99099	5.44479	4.96654	5.34092	5.55827	5.01069	5.47125	5.43737	4.75573	4.46501	4.05785	5.73218	5.57994	5.9971	5.95761	4.06894	5.33388	5.04029	5.16049	5.15107	5.15704	5.06984	5.18444	5.46178	5.00289	4.92021	4.79115	5.01633	4.92303
ABCD4	3.16312	3.16378	2.87858	3.50546	3.54276	3.28545	2.98565	3.48873	3.29807	3.43714	3.66843	2.98391	3.45183	2.85381	3.1563	3.41509	3.26131	3.37637	3.3099	3.36848	3.05512	3.66741	3.38284	3.29274	3.38313	3.48911	3.46642	2.76399	3.3058	3.87377	3.26141	3.61919	3.65684	3.03071	3.11701	3.09645	3.26445	3.31835	3.04	3.22523	3.33473	3.24608	3.38472	3.28333	3.23309	3.24548	3.18538
ABCE1	3.82072	3.67892	3.48296	3.62348	3.4085	2.97713	3.61522	2.31961	3.55563	3.46571	3.66532	3.68019	3.5837	3.60469	3.41472	3.62283	3.51119	3.30261	3.54124	3.64634	3.39086	3.45327	3.73968	3.5684	3.62565	3.80587	3.47268	3.84918	3.2534	3.32868	3.49187	3.81407	3.54364	3.09079	3.35496	3.5315	3.49788	3.4285	3.4059	3.49899	3.65603	3.69605	3.29138	3.41122	3.12042	3.44175	3.81414
ABCF1	4.6044	4.25674	3.55609	4.56204	4.4973	4.32411	4.19436	3.67997	4.40958	4.37587	4.41534	4.53327	4.20692	4.41379	4.45462	4.34198	4.44029	4.50024	4.50576	4.4648	3.86024	4.47252	4.48365	4.58311	4.31331	4.34963	3.42418	3.30023	4.36974	4.57502	4.90413	4.68621	4.76162	4.55999	4.17268	4.37278	4.41542	4.32013	4.3417	4.47946	3.97151	3.99707	4.5183	4.53521	4.44903	4.51608	4.39293
ABCF2	2.85466	2.75705	2.86637	3.01693	3.14322	2.82443	3.00655	3.1357	2.95443	2.94767	2.83238	2.80527	3.02588	2.87022	2.81557	3.13176	2.99091	2.79705	2.89696	2.76869	2.92366	2.77902	3.07131	2.83666	2.94904	3.11274	2.83037	2.98138	3.00808	2.919	2.99615	3.15888	3.06825	2.98446	2.80132	2.90736	2.78528	2.81408	2.82632	2.88515	2.78161	2.51832	2.99783	3.06987	2.81739	2.86685	2.99574
ABCF3	3.78861	3.45184	2.96618	4.00246	3.84916	3.90434	3.38365	4.13343	3.69946	3.8609	4.05758	3.89193	3.85222	3.8233	4.00525	3.92191	3.94185	4.01814	3.64751	3.67958	3.48988	3.85567	4.28548	4.17109	3.95293	3.65728	3.87307	3.84894	3.46779	3.98204	4.57144	4.62216	4.6309	3.79907	3.55365	4.00974	3.39416	3.50719	3.42728	3.4655	3.60902	4.08018	3.6135	3.2257	3.92078	4.02634	3.91216
ABCG1	4.10679	2.94061	3.48917	3.8358	4.30476	3.22863	3.72611	2.28403	3.05907	2.635	3.01185	3.05223	3.6042	2.81475	2.68386	2.48323	3.03996	3.28905	2.66221	2.85053	2.63531	2.97293	3.01445	3.12303	2.95095	2.84217	2.7606	3.62009	3.63028	3.05045	2.54776	4.50138	2.8737	2.6372	2.70535	3.55957	2.70703	2.66048	3.00802	3.43439	3.00915	3.59477	3.44202	3.08092	2.85915	2.79706	3.39629
ABCG2	3.17254	3.65582	2.7681	3.68557	3.67609	2.87308	2.52725	3.73071	3.30105	3.23551	3.78288	3.7863	3.96439	3.33028	3.0252	2.57797	3.8285	3.61217	2.74019	3.02314	2.88341	3.28686	3.94413	3.4521	3.42442	3.0439	3.75367	3.53955	3.12167	3.16632	2.862	3.8898	3.43233	3.19509	3.43644	3.28415	2.86253	3.66394	3.7232	3.63656	3.64291	3.10328	3.37872	2.862	3.67644	3.19748	2.95904
ABCG4	2.6959	2.79107	2.85176	2.93729	2.88247	2.76692	2.57274	3.69314	2.61611	2.71494	3.01702	2.84797	2.82499	2.91118	2.59721	2.8664	2.78465	3.36437	2.98139	3.00766	3.08536	2.96191	2.79652	2.82902	2.95594	2.63428	3.26211	3.17492	3.26413	3.0378	2.96447	2.6897	2.65636	2.87191	2.82026	2.75274	2.81358	2.88452	2.98917	2.99005	2.96652	2.84688	2.66145	2.76624	2.75102	2.93302	2.91366
ABCG5	2.11089	2.42468	2.12256	2.29955	2.09209	2.28268	1.92011	2.36895	2.19699	2.2449	2.0184	1.99044	2.09806	2.11149	1.83168	1.92545	2.27076	2.14727	2.39714	2.33598	2.48642	2.08842	2.37509	2.13375	2.1948	2.04962	2.37673	2.37673	2.15769	2.33606	2.18525	1.92784	2.15875	2.45519	2.01653	2.25161	1.95834	2.22483	2.09117	2.17226	2.36186	2.32699	1.93055	2.07667	2.21004	2.17596	2.08818
ABHD10	4.85646	4.80101	3.82745	5.13832	4.61262	3.94428	4.24374	4.88241	4.95948	4.95383	5.03483	5.3842	5.01515	4.94562	4.45995	4.52476	5.18263	4.83838	4.8809	5.00228	4.52313	4.89089	5.21108	4.99569	5.35535	4.75665	4.80628	4.02576	4.44029	4.8878	5.17069	4.81413	4.8365	3.97302	4.81577	4.73959	4.67671	4.98142	4.85228	4.74974	4.84554	5.58524	5.03737	4.55594	5.14593	5.04286	5.23415
ABHD11	3.98802	3.4935	3.67049	3.37363	3.3981	4.91481	3.76638	3.26946	3.70476	3.61522	3.49375	3.53846	3.67414	3.3923	3.40461	4.1727	3.7517	3.90258	3.59678	3.51206	4.06431	3.16606	3.7528	3.46111	3.6253	3.87363	4.06293	4.15028	4.07175	4.0252	3.78639	3.99334	3.64908	4.60908	3.25829	3.8638	3.34154	3.14014	3.16244	3.41194	3.093	3.47564	3.91168	3.12932	4.03143	3.32134	3.41738
ABHD17B	3.74128	3.23044	3.21948	3.6497	3.67532	3.30502	3.27647	3.45203	3.77724	3.9523	3.97651	3.93098	3.89259	3.59362	3.56436	3.3547	3.86149	3.31144	3.70127	3.68836	3.22314	3.85661	4.16052	3.60545	3.85097	3.45	3.90687	3.85472	3.68959	3.70414	3.91845	3.61606	3.46271	3.47754	3.51587	3.24128	3.36029	3.47053	3.50509	3.98046	3.45542	3.6808	3.78046	3.56121	3.63708	3.75129	3.86804
ABHD2	2.70707	3.17495	2.78775	2.8428	3.04564	3.25239	3.3447	2.46735	2.90952	3.05542	3.17043	3.60586	3.04797	3.01324	3.54843	3.1236	3.00327	3.2667	2.79877	3.3234	2.78287	3.32411	3.154	3.45955	3.14414	3.44941	2.69142	3.44774	3.12366	3.21996	2.95931	3.88225	3.53954	3.04685	3.1624	2.91919	2.95549	3.07681	3.28163	2.89282	3.23117	2.74725	2.77197	3.06229	2.90837	2.92528	2.8052
ABHD3	3.5655	3.59805	3.70664	3.86623	3.63278	3.3544	3.52309	2.71383	3.78935	3.38579	3.66135	3.70975	3.59525	3.81363	3.62295	3.94295	3.56392	3.66826	3.58426	3.91389	3.48635	3.614	3.68274	3.58475	3.82219	3.45244	3.52132	3.20697	3.56571	3.53696	3.22291	3.55437	3.60751	3.30709	3.62694	3.27376	4.02801	4.09609	3.68949	3.9515	3.96241	3.73857	3.33633	3.73272	3.75629	3.67877	3.645
ABHD4	4.21088	3.96561	4.67525	4.03217	4.41811	4.82111	4.46065	4.58671	4.35551	4.30452	4.07978	4.22337	4.19724	3.64063	4.29784	4.04423	4.56327	4.64392	4.30201	4.26374	4.42876	4.35017	4.33856	4.50479	4.20134	4.22284	4.42244	3.8991	4.43	4.31297	4.5852	4.24419	4.23895	4.48537	4.12588	4.65098	4.26057	4.15197	4.20489	4.20605	4.46872	3.44256	4.69577	4.27104	4.72361	4.35842	4.46144
ABHD5	3.2065	3.09466	2.63378	2.94429	2.9313	2.96845	2.82162	2.44497	3.138	2.9683	2.76148	2.57949	2.73518	3.05912	2.84981	2.79998	3.07634	2.6797	2.6628	2.95715	2.82162	2.9394	3.15862	2.76313	2.98297	3.09617	2.79846	2.93285	2.87546	3.04206	2.79484	3.31237	2.73428	2.47494	2.42476	2.79257	3.02065	2.76148	2.90937	2.93092	2.8575	3.52031	2.6603	2.78096	2.74601	2.89852	2.96273
ABHD6	4.47322	4.97778	3.03421	4.81789	4.35549	3.62486	3.7832	4.15861	4.1937	4.83978	4.64922	4.82152	4.93311	4.27271	3.93251	4.2763	4.73607	4.27824	4.45277	4.57214	4.15654	4.77936	4.73226	4.19625	4.50617	4.51633	4.42171	3.7065	3.90264	5.17213	4.91952	4.83301	4.98623	4.39413	4.24662	4.21718	4.04254	4.10401	4.04407	4.24972	4.22062	4.61466	4.42333	4.10786	4.23692	4.82784	4.2913
ABHD8	2.52284	2.46469	2.64429	2.4345	2.89693	2.17259	2.34345	3.14228	3.01715	2.78906	2.69968	2.93915	2.85487	2.71113	2.9488	2.89902	2.83642	3.14065	2.92367	2.73218	2.81954	2.66814	2.7869	2.66443	2.66418	2.5659	2.6987	3.34933	2.76054	2.75734	3.02559	2.48629	2.57102	2.7627	2.75729	2.95312	2.87357	2.73747	2.44437	2.74683	2.47981	2.36688	2.84837	2.53377	3.12229	2.83879	2.79137
ABI1	4.20495	4.2065	4.13853	3.91731	3.83923	4.28128	3.93675	2.27452	4.19867	3.77264	4.15941	4.12715	3.9921	3.62403	3.87955	3.76649	3.94436	3.21192	3.79417	3.96601	3.79288	4.13741	3.96048	3.88892	4.14661	3.46467	3.58032	3.2745	3.39829	3.41999	3.36518	4.44444	4.34869	3.28459	3.79279	3.93619	3.91584	3.98105	4.11831	3.98937	4.0366	4.51822	3.8496	4.64736	3.95493	3.98763	4.27572
ABI2	3.94165	3.93866	3.62925	3.98298	3.80232	3.81699	3.6769	4.20025	4.05589	3.90558	3.95139	3.96975	4.1652	4.13528	4.08415	4.19275	3.93321	4.1544	4.00906	4.00716	3.96492	4.11188	3.977	4.1874	4.11637	3.97903	4.38401	4.20271	3.9547	4.16019	4.10279	4.02054	3.84849	3.78811	3.98333	3.79946	3.9751	3.9413	4.06759	4.05425	3.88957	4.21648	3.91505	3.71688	3.89676	4.00161	3.83226
ABL1	4.40048	4.57101	3.92888	3.97775	4.26354	4.78728	4.56988	3.74291	4.56515	4.1276	3.88457	3.48115	3.98247	3.8686	4.11143	3.71784	4.2979	3.60281	3.60973	3.78607	3.38421	4.07892	3.78075	3.8759	3.63873	4.43565	3.31464	3.63035	3.97414	3.99609	4.45965	4.16857	4.50671	3.50346	4.4926	4.24553	4.21487	4.2527	3.9153	4.34018	4.15502	2.68233	4.18074	4.27351	3.71741	3.99776	3.63822
ABL2	3.01658	3.12447	3.16798	2.90473	2.70504	3.05102	3.15595	3.31211	3.01464	3.01658	2.83127	2.85226	2.59182	2.90282	3.23088	2.65747	2.99611	3.32868	2.76873	2.91573	2.9154	3.04818	2.76458	3.07123	2.75247	2.69502	3.42625	3.68521	3.27939	3.04754	2.95435	2.80861	2.90742	3.09336	2.8794	2.77966	2.69846	2.72136	2.80655	3.11777	3.12113	2.98871	2.66187	2.88863	2.96623	2.94813	2.71928
ABLIM1	4.46889	5.09379	4.6858	4.21297	4.10742	5.68288	4.87298	5.01911	4.71012	5.06893	4.75827	4.95934	4.45428	5.30837	5.14653	4.8064	4.36557	5.31125	5.01311	5.03241	3.98082	4.66795	4.86595	5.12567	4.64528	5.28223	4.27632	4.47999	5.25296	4.74401	5.33506	6.60913	6.19216	4.28862	4.90151	4.83131	4.46771	4.58516	4.18537	4.68984	4.38345	5.03273	4.66942	4.00301	4.45879	4.90702	4.51927
ABLIM3	3.6944	3.0287	2.79513	3.71492	3.5291	3.85858	2.79037	4.00735	3.38969	3.67235	3.54657	3.5762	3.4104	4.05248	3.45742	4.25058	3.12769	3.49898	3.69036	3.983	2.90448	3.23832	3.90083	3.55243	3.70567	4.39758	3.46523	3.51323	2.97747	3.81798	3.77216	3.6894	4.02121	3.52186	3.55089	3.33693	3.60941	3.6534	3.26202	3.15328	3.38605	4.21651	3.17136	3.23643	3.26654	3.47087	3.36661
ABO	2.93849	2.63446	2.9294	2.88911	2.89439	2.93509	3.00613	3.49773	2.72046	2.98831	2.75114	2.57278	2.89168	2.60939	2.61395	2.73065	2.92922	2.77488	2.99665	2.6932	2.72875	2.71093	2.88675	2.97599	3.15563	2.63316	3.20555	3.53169	3.02083	3.1216	2.90053	2.71706	2.7529	2.79382	2.72553	3.02522	2.81146	2.77946	2.59889	2.70392	2.7637	2.5095	2.7232	2.62695	3.00074	2.89974	3.02091
ABR	3.66143	3.45257	2.91535	3.22196	2.99395	2.84434	3.19794	3.88948	2.87231	3.88517	3.01048	3.69399	2.52342	3.74391	4.14993	2.79869	3.16571	3.6864	3.87023	3.87228	2.71718	3.61244	2.98189	4.25097	3.55936	3.02203	3.48417	3.03145	3.6042	2.87003	3.1156	3.29969	3.41923	3.07031	3.30247	3.44647	3.41517	3.68083	3.69154	3.56975	3.65917	3.03448	3.28844	3.77806	3.4732	3.54867	3.79819
ABT1	3.7873	3.32566	4.00553	3.75159	3.69714	3.98293	4.08922	4.20799	3.88782	4.0446	3.7136	3.99165	3.82694	3.75866	3.6653	3.60946	3.86858	3.84858	3.46099	3.63058	3.59675	3.70092	3.91333	3.60023	3.86907	3.57542	3.86849	3.83435	3.91935	3.66116	3.92385	3.75507	4.01478	4.20708	3.58212	3.48904	3.61371	3.64263	3.75463	3.80657	3.89453	3.13559	3.75015	4.058	4.13088	3.93149	3.80358
ABTB2	3.13586	2.83725	3.36369	3.49378	3.49554	3.73633	3.24621	3.78507	3.32711	3.58403	3.28837	3.76552	3.40753	3.51991	3.74707	3.72831	3.10398	3.89217	3.75511	3.28703	3.47999	3.21492	3.71115	3.76211	3.56679	3.43512	3.79463	3.63251	3.54652	3.51868	3.57394	3.94615	3.18813	2.89309	3.37774	3.68089	3.09833	3.87359	3.40796	3.61236	3.90327	3.29569	3.19907	3.20189	3.38434	3.55449	3.61538
ACAA1	5.28944	5.64455	3.30678	5.34413	5.14413	4.31437	4.44456	5.87354	5.56815	5.83182	5.84057	5.83637	5.84763	5.73517	5.73186	5.96271	5.71645	5.65146	5.83853	5.43777	5.63015	5.66608	5.91537	5.76323	5.69426	5.45417	5.23098	4.01072	4.71184	6.6047	6.00304	5.7843	6.51235	5.1744	5.54375	5.39993	5.11108	5.54497	5.25282	5.36976	4.74662	5.42153	6.06327	5.49794	5.86842	5.84987	5.57352
ACAA2	4.1661	4.04208	2.8111	4.09361	3.91432	3.59255	3.48968	4.05289	3.99241	3.95644	3.93233	3.67941	4.09215	3.82904	3.51766	3.62669	4.13919	4.07919	3.80363	4.07337	3.68231	3.67346	4.21148	3.87958	3.99469	3.92837	3.79546	3.41589	3.59246	4.75831	4.10216	3.98905	4.2189	3.88167	3.90026	3.75877	3.63422	3.60131	3.59167	3.56315	3.57946	4.36031	3.92889	3.35268	3.80509	4.05967	3.94079
ACACA	3.58956	3.41271	3.64529	3.63441	3.65947	3.88184	3.56167	3.0924	3.40673	3.60394	3.42627	3.262	3.34785	3.53316	3.3252	3.49356	3.25525	3.68066	3.2419	3.44396	3.12326	3.29468	3.59346	3.53316	3.21105	3.28396	3.89328	3.49739	3.57758	3.49235	3.78263	3.60508	3.29572	3.47279	3.35486	3.43523	3.40972	3.47775	3.37528	3.44851	3.4411	3.56186	3.23722	3.293	3.15247	3.34817	3.35268
ACACB	3.22388	3.06558	3.17745	3.43804	3.51059	3.13809	3.28825	4.06416	3.3166	3.88777	3.62883	3.83839	3.73491	3.96691	4.16725	4.02783	3.53675	4.28575	3.98575	3.80254	3.84954	3.79899	3.73944	3.93196	3.93159	3.53027	4.09347	3.03086	3.32905	3.58817	4.0571	2.92302	3.14825	3.63592	3.96589	3.95909	3.83835	3.75769	3.93495	3.7922	3.93838	4.06844	3.64105	3.65208	3.909	3.82671	3.65663
ACAD10	3.88231	2.75445	2.75894	3.55751	3.40682	3.58012	3.33997	3.42028	3.21407	3.48472	3.51502	3.79495	3.34627	3.01258	3.17897	3.41324	3.30896	3.51282	3.30433	3.20944	3.04605	3.47957	3.65726	3.00831	3.23246	3.65734	3.56005	3.39161	3.09175	3.90524	3.93344	3.41084	3.60964	3.57427	3.20273	3.49406	3.15882	3.15682	2.82566	2.97137	2.8782	3.14465	3.55772	2.91171	3.41187	3.25509	3.32003
ACAD8	4.49381	3.94999	2.28298	4.86857	4.06345	3.31953	3.30187	4.65956	4.50727	4.56806	5.09433	4.99731	4.73078	4.63782	4.08842	4.31999	4.78479	4.79261	4.31999	4.79911	3.96492	4.55226	5.20616	4.41027	5.06028	4.41588	4.19819	3.56221	3.68434	4.14679	5.33066	6.61285	5.77781	4.35881	4.62373	4.26584	4.06911	4.06696	4.03061	3.86259	4.12046	5.47665	3.85595	3.76705	3.84197	4.33264	4.58108
ACADL	4.25655	4.05471	2.07399	3.92537	3.91585	3.1829	2.86812	3.57069	4.01652	3.88664	4.22704	4.55906	4.14105	3.59257	4.0306	3.83091	4.3522	3.67265	3.67848	3.9099	3.54772	3.97259	4.53355	3.72188	4.36303	4.37317	3.43737	2.57861	2.3684	4.51904	4.3668	4.57505	4.51169	3.64316	3.93817	3.8716	3.40092	3.91873	3.66411	3.72702	3.77214	4.55636	3.96251	3.3304	3.82048	4.32054	3.9666
ACADM	5.85889	5.80383	3.9101	6.1119	5.25835	4.33517	4.45069	5.18043	5.72172	5.74503	6.27405	5.90623	5.88649	5.6093	5.5137	5.82538	5.48488	4.90055	5.89635	6.0296	5.59535	5.89972	5.95735	5.5554	5.92706	5.50113	5.4917	3.51387	4.45219	6.44354	6.32133	6.07195	6.56863	4.9588	5.7058	5.90247	5.2659	5.57639	5.37038	5.60402	5.6089	6.14743	5.66355	5.32503	5.38743	5.7019	5.57982
ACADS	3.71039	3.5398	3.07706	3.75407	4.18488	3.56314	2.96667	4.22018	3.81079	3.98355	3.97361	3.84457	4.10282	3.8032	3.84175	4.14779	4.01856	3.58128	4.14764	3.58813	4.12429	3.80803	3.95666	3.83806	3.96058	4.49574	4.08931	3.74952	3.65285	4.43628	4.11881	4.07392	4.13537	3.79332	4.00648	3.86707	3.65254	3.75237	3.4418	3.669	3.42956	3.59952	3.53834	3.25099	3.78411	3.74499	3.79434
ACADSB	4.77436	4.18992	2.17387	4.90244	4.70345	3.78185	3.49574	4.29496	4.30178	4.39417	4.9107	4.60558	4.92309	4.8925	4.41142	4.61948	4.748	4.34208	4.63462	4.97363	4.12146	4.44339	5.1304	4.95546	4.83792	4.61105	3.92545	2.47869	3.88027	5.10129	4.78752	5.23765	5.56343	4.32805	4.48265	4.12805	4.62613	4.86771	4.49979	4.46865	4.35455	4.90066	4.40535	3.79975	4.47907	4.81264	4.68997
ACADVL	5.6801	5.42381	4.08294	5.27714	5.10064	5.65683	4.92752	6.03951	5.75175	5.6737	5.71076	5.62472	5.69079	5.93479	5.95232	6.24991	5.77089	5.3475	6.04705	6.03829	5.87035	5.82444	5.94754	6.14691	5.72992	6.10462	5.19936	4.81354	5.1947	7.11082	6.38957	5.936	6.04811	6.40777	5.68893	5.61457	5.13132	5.08914	4.9576	5.07493	4.596	5.39458	6.32581	5.50731	5.90746	6.21542	5.91387
ACAN	2.62478	2.98052	2.75411	2.76392	2.767	2.84643	2.73349	3.40396	2.68345	3.17224	2.76392	2.65219	2.84181	2.67931	2.83899	3.0446	2.7437	3.0173	3.10149	2.7634	3.1582	2.77294	2.87428	2.96795	2.82537	2.75196	3.34055	2.93444	2.82553	3.01672	3.02942	2.70391	2.66035	2.77582	2.61152	2.76827	2.80567	2.84443	2.85239	3.05461	2.94495	2.8158	3.0271	2.66964	2.78077	2.97625	2.90527
ACAP1	2.97816	2.91194	2.91671	3.32747	3.19117	2.71556	3.23604	4.17702	2.77956	3.18216	2.8306	2.96777	3.2195	3.23884	2.69707	3.04966	3.18919	3.82179	3.4047	3.41	3.13055	2.80961	3.08536	2.80689	3.26106	3.16937	3.71646	3.7406	4.17615	3.39	2.7644	2.93385	2.97842	2.92352	2.95636	3.17152	2.80367	3.03328	2.91914	2.88023	3.03405	2.77468	3.25177	2.87043	3.28913	3.11675	3.13757
ACAP2	3.10167	3.07119	3.17165	2.92625	2.88834	2.78718	3.15096	1.75986	2.95371	2.81066	3.07631	3.03221	2.75419	3.20745	3.29377	2.84576	2.93132	2.87125	2.97528	3.04456	2.80102	3.06878	2.99733	3.11627	3.04661	2.95747	3.09165	2.99265	2.92545	2.76014	2.7966	3.28409	3.33253	2.55733	2.88077	3.21388	2.97219	3.08808	3.11204	2.88384	3.0124	3.01624	2.67611	3.24375	2.566	2.73576	2.76369
ACAT1	5.99702	6.03657	4.11486	6.37892	5.85593	5.36454	5.21011	6.02706	6.14296	6.24423	6.26811	6.15816	6.17041	6.11008	6.04975	6.39952	6.24475	6.14171	6.0332	6.30562	5.72785	6.06342	6.37291	6.03678	6.1055	5.97146	5.44069	3.95383	5.05471	6.57969	6.47148	6.81728	6.75055	5.93539	6.26623	6.08846	5.92864	6.04577	5.88627	6.06937	5.86426	6.46109	6.02548	5.54303	6.01488	6.2721	6.22966
ACAT2	4.01252	3.58419	3.86006	3.92828	3.52312	3.32643	3.37015	3.86313	4.05813	4.25626	4.44619	4.35307	4.28152	3.39139	4.05813	4.60611	3.82331	4.00311	3.93979	3.93576	3.73133	4.08892	4.3977	4.59492	4.01599	4.4511	3.64145	3.01346	3.59047	4.51846	4.48341	4.77511	4.87971	3.71792	3.75561	3.94629	3.62949	3.78052	3.81299	4.1053	3.74659	4.40494	3.89518	4.15285	3.77178	3.85953	3.67968
ACBD3	3.66557	4.62271	3.82753	3.5255	3.43742	3.90423	3.58283	3.46403	3.63787	3.68393	3.92584	4.00609	3.6754	4.03734	4.1311	4.16063	3.60845	3.82117	4.10549	3.76247	4.07775	3.92981	3.76247	3.7491	3.63773	3.84017	3.48754	3.81181	3.8413	3.39877	3.43879	3.89819	4.04471	3.79357	4.03664	3.99943	4.22145	3.64988	3.40275	3.66122	3.56508	4.88786	3.91728	3.75085	3.93342	3.93547	3.70981
ACBD4	3.2678	3.52558	2.99579	3.43408	3.47608	3.14336	3.14661	4.19422	3.56956	3.71852	3.62345	3.62989	3.71899	3.84624	3.48941	4.09042	3.75018	3.82582	3.81106	3.73116	3.66957	3.80743	3.80829	3.63365	3.72847	3.38977	4.14376	4.02484	3.47183	3.73356	3.56447	3.59751	4.00035	3.92607	3.69335	3.71336	3.4062	3.55663	3.57981	3.52654	3.23718	3.27126	3.81143	2.99491	3.69633	3.67248	3.71277
ACD	3.54294	3.31908	3.89499	3.25572	3.48351	3.68619	3.74944	3.19585	3.4621	3.36209	3.18527	3.48966	3.37804	3.4445	3.47938	3.5159	2.99708	3.66607	3.50504	3.26665	3.20199	3.26732	3.19282	3.37464	3.07087	3.50765	3.12751	3.61028	3.33559	3.62821	3.22983	3.08779	2.90096	3.36553	3.4122	3.46383	3.46733	3.37597	3.53506	3.57144	3.47997	2.91513	3.67165	3.67696	3.77867	3.14401	3.43784
ACE	2.62309	2.92216	2.06533	2.61589	3.01988	2.28632	2.46684	2.74283	2.85625	2.79211	2.46722	3.01277	2.88588	2.746	2.92924	2.95671	2.63161	2.85965	2.31968	2.91982	2.6268	2.38926	3.40993	2.89486	2.82701	2.57597	2.76535	2.87418	2.75491	2.947	2.61512	2.45342	2.56568	2.57202	2.86118	2.71241	2.61326	2.77299	2.99517	2.68825	2.73866	2.67528	2.98954	2.59681	2.68806	2.87998	2.77528
ACE2	5.50337	5.58734	2.26859	5.13081	4.94996	3.89867	4.67418	4.07461	5.34565	5.30468	5.6036	5.02733	5.64232	4.69782	5.39519	5.35719	5.52834	4.75158	4.7629	5.35506	4.58867	5.62855	5.32335	5.19516	5.20588	5.49169	4.38769	2.59606	3.31458	5.47664	6.0123	5.83919	6.21831	5.12997	4.9047	4.96055	4.7745	5.13663	4.72617	5.49989	5.24693	6.18233	4.94591	4.55425	4.65859	5.40907	4.74597
ACHE	2.20059	2.25172	2.10101	2.07221	2.4994	2.20472	2.20887	2.80015	2.15548	2.14702	2.15535	2.13203	2.14311	2.13347	2.07681	2.06562	2.17625	2.50766	2.23383	2.11264	2.51795	2.14765	2.2555	2.37865	2.26374	2.15607	2.71556	2.49476	2.41377	2.44959	2.4374	2.07349	2.08287	2.23661	2.08958	2.16632	2.10129	2.16992	2.13682	2.14663	2.24183	2.04793	2.2463	2.06456	2.30044	2.19226	2.25174
ACIN1	3.28025	2.89346	2.91813	3.27836	2.78881	3.22828	3.21227	3.25125	2.87923	3.42192	3.30451	3.1312	3.40131	3.06539	3.15626	3.29038	3.71834	3.22007	3.60504	3.46457	3.57732	3.40327	3.36444	3.27108	3.23938	3.49296	3.89955	3.46562	2.83325	3.34739	3.65624	3.017	3.15946	3.73496	3.31013	3.2413	3.15965	2.99484	3.02878	3.10207	3.29231	2.7502	3.22436	2.98909	3.12665	3.35188	3.41504
ACKR1	3.17973	3.40346	4.70388	3.84533	3.67444	4.2012	5.30828	2.88299	2.78032	2.28675	2.58988	2.43376	2.40558	2.85423	2.5363	2.86821	2.42612	3.03112	2.40717	2.66004	2.65535	3.13603	2.48958	2.58182	2.81481	4.35674	3.16115	4.00637	3.17389	3.98103	2.84388	4.98311	3.26021	2.7275	2.56577	3.12747	2.50365	2.84128	2.83428	2.67629	2.55199	2.87892	2.99364	2.33013	2.56026	2.70896	2.4966
ACKR2	2.73475	2.81474	2.99574	3.10248	2.46444	2.76883	2.75556	3.4034	2.80566	2.7067	2.85141	2.59789	2.91985	2.67151	2.74577	3.07349	2.84766	3.36544	2.98608	2.70113	3.03247	3.12489	2.73109	2.77888	2.90566	2.50385	3.22246	2.96538	3.22774	2.79162	3.03237	2.61984	2.89033	2.98861	2.61917	2.72078	3.04815	2.71704	3.00411	2.98681	3.00868	2.85852	2.79015	2.56138	2.80373	2.98374	2.87871
ACKR3	3.35376	3.42538	2.73017	3.37811	3.56989	2.91909	3.63756	2.50936	4.37748	2.9424	3.0633	3.09815	3.79433	3.31743	4.69079	4.83661	3.15206	2.1465	3.21582	3.76313	2.84845	3.88844	2.25134	3.24204	3.65691	2.83966	3.4932	3.82053	2.52035	2.97345	2.63507	4.01046	3.16978	3.72639	3.86371	3.22229	3.54916	3.42756	3.96863	4.21598	3.28592	4.44467	4.12271	3.52402	1.4825	3.16065	2.69517
ACLY	4.75356	4.29699	3.75233	4.20539	4.0571	4.16643	3.80083	3.95939	4.71954	4.15845	4.1805	4.49906	4.17487	4.44284	4.60975	4.85271	4.58433	4.47595	4.52825	4.67287	3.85236	4.18148	4.73583	4.45738	4.68172	4.29681	4.0149	4.28199	4.03069	4.65387	4.88992	5.22611	4.99653	4.31735	4.24154	4.09438	4.06388	4.31188	4.02048	4.25594	3.93166	4.68977	4.31512	4.2736	4.17151	4.25812	4.37529
ACO1	5.86476	4.96141	3.70588	5.6062	5.20112	4.45768	5.23087	5.51283	5.42238	5.62411	5.81134	5.44834	5.51472	5.65687	5.71848	6.13157	5.62041	5.87818	5.53541	5.94765	5.33821	5.80909	5.89299	5.99247	5.69388	6.13901	5.47575	4.40961	4.80875	5.64192	6.45052	6.63974	6.09381	5.26057	5.77161	5.33187	5.26108	5.74593	5.06716	5.40251	5.28649	5.34072	5.58366	4.92862	5.18331	5.66215	5.64614
ACO2	5.63575	5.05263	3.93497	5.48521	5.19219	4.87952	4.77835	5.46474	5.67194	5.68163	5.85424	5.77976	5.46149	5.40313	5.33471	6.03426	5.64054	5.3167	5.43942	5.39871	5.13876	5.6281	5.75169	5.75043	5.60727	5.39547	4.77181	4.5658	5.16572	5.92523	6.15917	5.78042	6.0089	5.31087	5.40061	5.2687	5.17197	5.31332	5.20693	5.26778	5.17577	4.94651	5.93162	5.58834	5.58071	5.70733	5.3906
ACOT11	4.09135	4.17048	3.11476	4.19941	3.82651	3.61411	3.42262	3.59011	4.15972	4.16188	4.31247	4.15972	4.17283	3.818	3.81357	4.19839	4.14313	4.1394	4.15836	4.095	3.83185	3.85168	4.2667	4.21167	3.90945	4.40676	4.31318	3.75657	3.75586	3.92897	4.43966	3.83934	4.25234	3.97385	3.92611	4.03009	3.99346	4.00373	3.81311	4.03229	3.81326	4.12189	3.83409	3.40748	4.07743	3.82645	3.89023
ACOT13	5.39714	5.41674	3.2523	5.66825	5.38422	4.49251	4.63837	5.68127	5.24877	5.68545	5.75547	5.87215	5.79663	5.52824	5.06531	5.69578	5.66995	5.04896	5.44325	5.26342	5.76704	5.61776	5.73319	5.5638	5.60553	6.02829	4.83526	4.41776	4.63783	6.46883	5.69294	4.99062	5.36885	5.15162	5.54558	5.43147	4.77504	5.34256	4.88782	4.84974	5.0674	5.33987	6.10351	5.38983	6.2231	5.89087	5.84972
ACOT7	5.38458	4.11732	3.04088	5.14272	4.51352	3.53712	4.16371	4.9366	5.21498	5.09688	5.00364	5.61939	5.55863	4.86169	4.82494	5.23791	5.38749	4.59118	5.04261	4.69879	4.69125	5.07187	5.34167	4.82555	5.06048	4.97404	4.30043	3.77804	4.60005	5.55124	5.16608	4.36129	4.83647	5.26797	5.11544	4.6945	4.69304	4.82594	4.68276	4.77231	4.53484	4.25576	5.75534	4.94262	5.54954	5.11413	4.85061
ACOT8	3.83902	3.71931	3.30435	3.94377	3.87956	3.66512	3.12808	4.10329	3.92479	4.31467	4.30809	4.24012	4.25259	4.08954	3.47026	4.33674	4.28844	3.73913	4.28011	3.79524	3.72785	4.17724	4.35146	3.83641	3.96164	4.23236	3.7646	3.07976	4.06952	4.08395	4.41831	3.52349	3.80531	4.26809	3.97483	4.31767	3.97118	3.9114	3.76904	3.74927	3.74099	2.92078	4.26291	4.29444	4.75558	3.98804	3.98457
ACOT9	3.7454	3.8867	4.00883	3.23543	3.2638	4.23142	3.85617	3.30289	4.24049	3.82903	3.49155	4.02329	3.82727	3.63456	3.85617	3.85086	3.5791	4.05065	3.19515	3.47011	3.94612	3.85325	3.59593	3.73015	4.17566	3.81237	2.80486	3.61415	3.74341	3.45848	3.42186	3.70939	3.78474	3.58074	3.47675	3.64165	3.98111	3.62401	3.94608	4.13204	3.79563	3.85564	4.14288	4.4373	3.999	3.92703	3.72175
ACOX1	4.37796	4.27542	2.94087	4.55266	4.21692	4.10537	3.82728	4.37872	4.34657	4.34105	4.52769	4.51423	4.57205	4.4108	4.4085	4.36687	4.56392	4.16334	4.46442	4.43618	3.92802	4.6041	4.58039	4.36921	4.52137	4.50008	3.70115	4.08506	3.85124	4.60626	4.6329	4.80383	4.70026	3.92486	4.63492	4.16797	4.17056	4.49685	4.36124	4.27698	4.24769	4.48526	4.51502	4.18132	3.88009	4.33005	4.26216
ACOX2	5.05656	5.13818	2.83657	5.44488	5.29632	4.12195	3.46453	5.60546	4.86978	5.25394	5.34801	5.55734	5.85149	4.6944	4.16662	4.90934	5.64816	5.06575	5.32589	4.65501	4.38258	5.47805	5.45323	4.60835	5.06278	5.29338	3.97998	2.45068	3.94451	5.68742	5.54741	5.35953	5.48268	4.92671	5.28654	4.76494	4.52872	5.08154	4.8784	5.02848	4.50775	4.92952	5.84884	5.3257	5.5569	5.41835	4.98806
ACOX3	3.22044	3.58693	2.65133	3.38806	3.47208	3.24712	2.7408	3.19169	3.0044	3.08913	3.16925	3.17531	3.2259	3.09572	3.36327	3.38471	3.03788	3.43402	3.04612	3.06812	2.9053	3.34434	3.16359	3.58154	3.41661	3.14114	2.90733	3.46681	3.12618	3.34802	3.71966	3.51462	3.31072	3.14144	3.10106	3.07112	3.29959	3.1411	2.87081	3.10512	2.96324	3.52499	3.10479	3.04247	2.88478	3.43516	3.13997
ACP1	4.6928	4.06187	4.01636	4.55004	4.18172	3.88987	4.02908	4.05669	4.367	4.34041	4.45794	4.62628	4.37586	4.2087	4.02715	4.39278	4.36126	4.0781	4.21688	4.0717	4.25948	4.26976	4.42305	4.21248	4.55165	4.35471	4.37377	3.92712	4.24748	4.53109	4.50443	4.36767	4.64521	3.84757	4.20179	4.07394	4.04304	4.30795	4.02688	4.07752	4.1353	4.0761	4.41828	4.18386	4.37394	4.46917	4.57277
ACP2	5.09408	3.37385	3.75559	5.14492	5.08017	4.39209	4.15457	5.08277	4.67017	4.84835	5.02248	4.90511	4.95985	4.87872	4.43907	4.58049	4.88099	4.51256	4.72969	4.71919	4.08649	4.67358	5.13121	4.5382	5.09009	5.58207	4.47722	4.22394	3.9444	5.27654	5.85036	5.71478	5.23798	5.21447	4.92342	4.47023	4.15523	4.29998	4.44938	4.13617	4.50759	4.03882	4.29461	4.43104	4.75506	4.53787	4.36632
ACP5	5.78543	3.54853	3.62953	5.71793	5.66616	4.15102	4.13693	5.06537	5.20511	5.36984	5.06231	5.89012	5.60005	5.13268	4.82542	5.12322	5.40481	5.48802	5.65644	4.85828	4.65512	5.52049	5.4018	5.53457	5.65812	6.3881	4.99338	3.46626	5.35712	6.39851	6.12924	5.27651	5.14535	5.4918	5.29057	4.57219	4.79181	5.11203	4.77661	4.95833	4.63811	4.19255	5.42906	4.74288	5.41861	5.30395	5.08233
ACP6	4.94269	3.59342	4.00711	4.48788	5.0843	4.737	4.63799	4.95236	3.89225	4.77654	4.76281	5.17852	4.61083	4.48278	4.34243	4.10432	3.76186	4.26133	4.30513	4.28126	4.64927	4.9233	4.57593	4.52654	4.95547	5.03446	4.03512	4.09929	4.37192	4.39201	4.49174	4.96487	5.21088	4.72117	4.56101	4.52507	4.41796	4.02165	4.25993	4.22631	3.84003	4.8256	5.07982	4.32879	4.63033	4.62616	4.64526
ACPP	3.3791	4.61467	3.24688	3.90639	3.86571	3.30517	4.82474	2.91838	2.62467	2.41631	2.85039	2.74813	3.5427	3.49168	2.97135	2.50848	2.85434	3.94845	3.9416	3.94628	3.29697	1.38343	2.48318	3.05243	4.11747	4.23285	3.03432	3.35047	2.58692	2.73573	3.70755	4.1765	3.0209	3.17617	2.79695	4.55727	3.3061	2.32961	3.4824	3.93141	4.66862	3.503	3.70291	1.73768	4.29759	2.92747	1.65007
ACRV1	2.18755	2.18683	2.50576	2.34657	2.77053	2.55457	2.32689	3.11069	2.29149	2.36327	2.421	2.27128	2.44843	2.27685	2.36507	2.33037	2.38476	2.87233	2.49163	2.43098	2.66906	2.39813	2.50952	2.42513	2.37702	2.21523	2.73821	3.01019	2.81571	2.4227	2.47882	2.17	2.22086	2.36285	2.36649	2.35371	2.3948	2.50462	2.45992	2.55677	2.48873	2.46352	2.51785	2.26338	2.38918	2.44856	2.31801
ACSBG1	2.33929	2.32104	2.17158	2.27396	2.46144	2.45047	2.10585	2.86602	2.39428	2.41997	2.20643	2.13153	2.23302	2.2161	2.42729	2.19515	2.36691	2.57553	2.39952	2.39644	2.19342	2.48972	2.45505	2.50403	2.22382	2.24423	2.6318	2.59494	2.51175	2.61592	2.33333	2.12088	2.24677	2.49627	2.2268	2.1835	2.26966	2.30771	2.2629	2.41126	2.31764	2.299	2.28711	2.14971	2.39119	2.43099	2.38777
ACSBG2	2.88273	3.59296	2.21476	2.98656	3.1965	2.39015	2.20272	3.20293	2.84327	2.80577	3.15279	3.30398	3.00968	2.719	2.6602	3.06348	3.09518	2.87446	2.74325	3.15243	3.07298	3.14526	3.37836	2.77291	3.03143	2.84396	3.17964	3.16039	3.1012	3.07652	2.96555	2.07905	2.68524	2.83035	2.653	3.07753	2.88174	2.94652	2.96331	3.11974	2.90776	3.13289	3.21728	2.63899	2.87762	3.17672	3.2285
ACSF2	5.43492	4.93176	2.34414	5.23478	5.12864	4.19281	4.07874	5.68582	4.90642	5.42246	5.55215	5.63538	5.86491	5.41294	4.95041	5.68539	5.28435	5.32888	5.70936	5.08912	4.63372	5.41565	5.95019	5.09874	5.52393	5.48215	5.25173	2.1435	4.25076	5.9238	6.30712	5.85312	5.82981	4.64571	5.62493	5.11049	4.95694	5.1675	5.0396	4.79791	5.1012	5.05165	5.60542	4.79406	5.32467	5.61073	5.56674
ACSL1	6.17737	4.82462	3.64187	5.85597	5.35915	4.22406	4.31311	5.15656	5.42153	5.9981	6.02085	5.58396	5.54223	5.61185	5.47741	6.17094	5.73492	5.44063	5.34956	5.86274	5.15337	5.46812	6.37107	6.00947	5.81413	5.63849	4.5003	3.9224	4.65081	7.14586	6.78668	7.0517	6.71765	5.3623	5.26385	5.07918	5.09757	5.38682	4.9958	5.14653	5.19699	5.59855	5.28608	5.17186	5.17347	5.73502	5.60021
ACSL3	4.12766	4.38635	3.68808	3.94992	3.60942	3.58569	3.57768	2.77123	3.89734	3.7519	4.33347	3.83069	3.99357	4.05774	4.63782	4.3251	3.99085	4.01001	3.85052	4.20806	3.95948	3.92351	4.13496	4.27235	4.30196	3.88623	3.4106	3.22413	3.13502	4.01304	3.93362	4.2795	3.89126	3.33822	4.04869	4.10694	4.34428	3.96516	4.03673	4.20739	4.13313	4.80181	3.854	4.63642	3.62129	4.35202	4.11769
ACSL5	3.03127	2.98734	4.08146	3.07408	2.59176	3.23872	4.18348	2.81585	3.11597	2.64087	2.78745	2.88595	2.82175	2.7549	3.10427	2.5443	2.79882	3.16589	2.77301	2.27004	3.30266	2.85798	2.68274	2.86622	2.79184	2.85903	2.76972	3.34887	3.3321	2.03349	2.17277	2.83763	2.99594	2.69224	3.57619	2.5566	2.96747	3.10923	3.63974	3.31977	3.92393	2.80855	2.63509	3.45786	2.62475	2.91477	2.90095
ACSL6	1.85573	2.16152	1.87692	1.87483	1.90636	2.0267	2.07404	1.94065	1.9356	2.03001	2.05502	1.84514	1.98143	2.13983	2.13718	2.09689	2.04839	2.19022	2.04852	2.40858	1.88839	1.87146	1.85392	2.25659	2.14219	1.90522	2.16239	2.07707	2.28015	2.01884	2.04755	2.04274	1.97414	2.17285	1.97658	1.87487	1.86752	2.07372	2.13028	2.0623	2.10231	1.86802	2.02622	1.86651	2.03411	2.04602	1.91725
ACSM1	2.00066	2.31982	2.45128	2.33489	2.22062	2.06809	1.93613	2.39123	2.31039	1.80936	1.90754	1.96104	2.16159	1.97522	2.07338	2.08626	1.92298	1.96739	2.195	2.1668	2.40675	1.87324	1.94605	2.04176	1.93963	1.80329	2.29423	2.64564	2.12935	2.26666	1.99147	1.73579	2.15363	2.1172	2.29232	2.00288	1.76465	2.25388	1.98815	2.10612	2.06895	1.98749	2.07724	2.17787	2.26265	2.10217	1.96727
ACSM3	5.01278	5.07234	2.64466	5.46464	4.74051	3.33209	4.24397	3.62944	4.75339	4.36702	5.19758	4.72995	5.08312	5.00601	4.67679	4.62566	4.85874	4.6715	4.52131	4.63493	4.4041	5.01988	5.11146	5.13993	5.17766	4.3801	3.60595	3.76431	3.75138	5.62886	5.74739	6.1108	5.72249	4.45674	5.00841	4.67974	3.9418	4.41731	4.53784	4.68957	4.34265	5.15552	4.52968	4.22539	3.97816	5.08037	4.72945
ACSM5	3.94413	4.13587	2.5073	4.45932	4.42843	3.72004	3.21867	4.25131	3.35979	4.42053	4.65435	4.5187	3.75759	4.51117	4.01531	4.55432	3.84201	3.91865	4.48857	3.78182	3.93213	4.48291	3.75895	4.26314	3.47457	4.41355	4.45595	2.85596	3.38823	4.49907	4.4562	3.59961	4.50908	3.83512	3.79017	4.16174	3.68812	4.12192	4.05551	4.18838	3.89473	4.41111	4.34692	3.37818	4.14355	4.32268	3.98626
ACSS3	4.94598	4.04032	3.22969	4.94074	3.98945	3.32928	3.13637	4.17675	4.27194	4.13473	4.71546	4.45744	4.33824	3.81277	4.00347	4.38403	4.49393	3.74126	4.32627	4.19391	3.76855	4.33271	4.46857	4.12114	4.7822	4.37896	3.94665	3.89341	2.97828	4.57099	5.16923	5.38211	4.49049	3.9031	4.54229	3.83687	3.50674	4.26699	3.81791	4.13512	4.12888	4.49125	3.9759	3.81492	3.99979	4.32071	4.2451
ACTA1	2.21687	2.06525	2.09842	2.23286	2.32579	2.04881	1.95522	2.43183	2.16003	2.15967	2.09556	2.35207	2.28653	2.2433	2.21054	2.2824	2.07191	2.39225	2.62374	2.30197	2.33683	2.1013	2.24188	2.34494	2.1562	2.35126	2.39233	2.54149	2.12987	2.30479	2.15815	1.96912	1.9953	2.18714	2.01147	2.27632	2.1563	2.3037	1.95995	2.18519	2.36959	2.24234	2.31336	2.00264	2.40081	2.36135	2.39974
ACTA2	5.34105	5.83039	5.07905	4.78063	4.37298	3.79127	5.57343	3.15386	5.34538	4.54591	5.26693	4.71629	3.75052	5.53043	5.46382	3.59617	4.07341	5.25599	4.00034	4.4599	4.13741	4.86728	4.05154	4.5975	4.9092	5.17253	4.36397	4.90477	4.94295	4.86246	5.03664	4.85702	4.72665	5.47884	4.89135	4.92253	4.67554	3.9705	4.6265	4.91928	4.27705	4.18375	4.39576	4.47279	4.38445	4.51418	4.21614
ACTB	6.19919	4.98239	6.47846	5.5946	5.37623	6.04194	7.0285	5.65988	6.4826	5.80425	6.14173	6.38455	5.93762	5.62428	6.0054	5.66142	6.38554	6.12997	5.78672	5.88063	6.14584	6.0217	6.37593	6.24369	6.22324	5.88648	5.48442	5.73697	6.37098	5.98141	6.4362	6.95597	6.77391	6.32436	5.90249	5.88618	5.77895	5.6123	5.69575	5.85128	5.65122	5.559	5.88467	6.12954	6.02603	6.32865	6.15751
ACTC1	2.49615	3.28161	2.83359	2.5715	2.58513	2.37916	2.60677	2.66768	2.42718	2.65738	2.77889	2.55883	2.47138	2.7247	2.77517	2.58774	2.7022	3.25056	2.77205	2.46909	2.7117	2.63094	2.60514	2.97168	2.81423	2.54486	3.22482	2.68485	2.80168	2.72267	3.06521	2.6689	2.67155	2.71992	2.78734	2.69701	2.61797	2.65908	2.39299	2.91996	2.76322	2.54477	2.58985	2.43285	2.47446	2.62263	2.62706
ACTG2	2.62437	2.99656	2.78211	2.49928	2.49269	2.65746	2.66859	2.98038	2.39682	2.48092	2.48867	2.48166	2.43272	2.35809	2.50771	2.48196	2.42486	2.73732	2.61169	2.38029	2.50248	2.43813	2.50911	2.54779	2.43989	2.74323	2.64465	2.95835	2.57558	2.61659	2.79823	2.48462	2.4693	2.62576	2.27283	2.48092	2.51392	2.48713	2.40612	2.5625	2.42324	2.5954	2.51164	2.32684	2.60054	2.54441	2.54925
ACTL6A	3.45192	3.37249	3.48191	3.19485	3.09975	3.13856	3.07052	1.96731	3.14903	2.9129	3.05617	3.29282	2.88064	3.05576	3.19695	3.03954	3.24987	2.30238	3.24175	2.98682	3.05773	3.09276	3.44071	2.9406	3.11578	3.2243	3.07098	2.62476	2.30434	2.87418	2.79844	3.77144	3.72213	3.11861	2.97959	3.21561	3.1135	2.9966	3.03533	2.97738	3.29566	3.60263	2.69326	3.09579	2.95544	2.95359	3.23214
ACTL6B	2.19596	2.25691	2.31806	2.37196	2.42454	2.1331	2.22088	2.97057	2.18486	2.33964	2.26595	2.28232	2.5249	2.22604	2.26712	2.5183	2.15093	2.37575	2.41942	2.29195	2.28887	2.1559	2.40828	2.22792	2.35009	2.18634	2.61766	2.59399	2.62985	2.40453	2.33963	2.09471	2.1706	2.25316	2.21046	2.23745	2.32112	2.33537	2.25579	2.33829	2.33823	2.12589	2.28387	2.19287	2.37338	2.44797	2.40275
ACTL7A	2.66108	2.73802	2.90669	2.90176	3.15872	2.99607	2.92994	3.48884	2.72067	3.03359	2.79299	2.69902	2.80021	2.46667	2.7576	2.62556	2.97089	3.01482	3.15319	2.84584	2.72849	2.77406	2.90163	2.90493	2.9032	2.72043	3.02868	2.99034	3.23905	3.08033	3.02124	2.74952	2.7502	3.16265	2.74532	2.87624	2.67464	2.85633	2.75569	2.86052	2.90162	2.85405	2.76854	2.56228	2.90162	2.81504	2.87917
ACTL7B	2.25779	2.25814	2.32458	2.51248	2.68932	2.49789	2.15585	2.88692	2.28535	2.49987	2.49662	2.31234	2.33473	2.45888	2.22125	2.38779	2.51942	2.51588	2.39138	2.18379	2.5249	2.33538	2.42705	2.40064	2.48371	2.34691	2.65054	2.46389	2.52787	2.52171	2.50848	2.42064	2.31458	2.35008	2.3252	2.30366	2.58145	2.47766	2.31714	2.39619	2.37217	2.34829	2.27445	2.21855	2.59026	2.24923	2.50029
ACTL8	3.28762	3.43261	3.34866	3.7403	3.86357	3.48359	2.98306	4.39014	3.25991	3.58661	3.52785	3.65891	3.74149	3.67691	3.23969	3.69963	3.67988	4.0646	3.98371	3.88019	4.00175	3.60441	3.78135	3.68159	3.72403	3.5895	4.60789	3.80627	3.99708	3.70191	3.76927	3.40458	3.30944	3.4352	3.3697	3.52789	3.69348	3.52862	3.52331	3.68556	3.72705	3.54667	3.74096	3.16086	3.83864	3.73159	3.6511
ACTN1	4.20028	4.47139	4.89193	3.56058	3.50224	4.74122	5.01561	2.72625	4.0149	3.39692	3.19774	3.35386	2.48675	3.81722	3.90581	3.4069	2.98019	4.22283	3.61481	3.39829	3.4341	3.70192	2.82842	3.63237	3.10845	4.48998	3.60167	4.0632	3.8218	4.29794	3.83123	4.53581	4.37672	4.07144	3.43683	3.98915	3.26762	2.65562	3.17348	3.31793	3.0393	3.20117	3.78021	3.94545	3.13767	3.47345	3.45612
ACTN2	2.3187	2.11846	2.31444	2.47079	2.45148	2.54621	2.4229	2.80723	2.12533	2.31288	2.17837	2.20497	2.41098	2.24529	2.20529	2.39463	2.30288	2.49661	2.59512	2.27287	2.5064	2.22458	2.37731	2.26023	2.44003	2.17403	2.69596	2.55622	2.61252	2.3042	2.34169	2.10247	2.03969	2.20863	2.30956	2.2034	2.43654	2.40082	2.39951	2.45471	2.41436	2.36784	2.49558	2.22081	2.40995	2.34171	2.39064
ACTN3	2.46763	2.31031	2.42678	2.34586	2.77942	2.45975	2.25876	3.23408	2.34279	2.39521	2.47853	2.34168	2.42752	2.35813	2.33439	2.5176	2.2294	2.76967	2.51934	2.4162	2.47788	2.28069	2.48495	2.45882	2.46646	2.39447	2.73803	2.70926	2.69159	2.5333	2.5741	2.4189	2.29936	2.34969	2.34927	2.33754	2.101	2.58401	2.46245	2.34011	2.4667	2.36545	2.59096	2.55367	2.44766	2.59021	2.27676
ACTN4	3.67715	3.63736	2.76565	2.97288	2.51163	3.61415	3.29435	4.01719	3.64509	3.3958	3.16652	3.50704	2.73466	3.75497	3.39988	4.47263	3.36994	3.54477	3.13324	2.98041	3.23751	3.30169	2.8829	3.72992	2.77533	3.24593	2.27205	2.3719	2.6594	3.23189	3.50108	2.4475	2.8221	3.02518	3.59581	3.67738	3.41675	3.42707	3.76231	3.47039	3.55131	2.94534	4.02978	4.37414	4.1944	3.95137	3.77515
ACTR10	5.38912	5.11416	5.16395	4.60489	4.88	5.20684	5.16661	4.65789	5.31946	4.80215	5.07134	5.19078	4.91129	5.14731	4.91051	5.19007	4.98943	5.04373	4.97602	4.92521	5.09585	5.12336	4.9737	4.3683	5.40165	4.92744	4.33747	4.39435	4.27463	4.91657	5.29043	5.13218	5.25047	4.26508	4.9233	5.00673	5.23194	5.20625	5.14599	5.08505	5.40393	5.26952	5.22329	5.4032	5.23662	5.18522	5.33549
ACTR1A	4.22039	3.63941	3.58208	3.84873	3.70357	4.42849	4.21355	3.68365	4.18205	4.06135	3.98757	4.13667	3.8898	4.0729	3.96367	4.16457	3.88308	4.05631	4.00677	3.85128	3.40852	3.90376	4.18732	4.2051	4.09201	4.28621	3.4737	3.8491	3.80808	3.80601	4.17228	4.28593	4.29125	4.47948	3.92951	4.02895	3.96134	3.68989	3.86803	3.7446	3.84369	3.68916	4.02122	4.45684	4.13295	3.82536	3.72456
ACTR1B	4.03551	3.90555	3.57395	3.89438	4.2612	4.55668	4.10544	4.3222	4.28248	4.24503	4.30158	4.30996	4.41655	4.24049	4.20123	4.36785	4.16666	4.52764	4.36138	4.07854	4.37781	4.17871	4.45003	4.44693	4.33921	4.18916	4.1578	4.10456	4.11904	4.15269	4.98118	4.57701	4.42258	4.39765	4.19892	4.14231	4.15512	3.90047	4.22491	4.13251	4.07825	3.75598	4.33161	4.27104	4.59992	4.04825	4.17856
ACTR2	5.02411	4.07485	5.29891	4.7394	3.91094	4.79315	5.21389	3.4313	4.88877	4.22227	4.59875	4.80786	4.3339	4.04382	4.57586	3.9412	4.71331	4.20067	4.39591	4.43771	4.21906	4.59373	4.91235	4.1583	4.86631	4.84555	3.35299	4.92132	5.08917	3.93939	3.85788	5.5996	5.45788	4.04222	4.50386	4.40141	4.96654	4.53378	4.58361	4.63835	4.62413	4.39886	4.34513	4.78563	3.45361	4.28541	4.4191
ACTR3	4.76463	4.49056	5.28511	4.44518	4.10098	4.91665	4.91816	3.79317	4.81763	4.23843	4.51214	4.50763	4.2168	4.43725	4.55848	4.36164	4.21537	4.33204	4.37416	4.40773	4.17042	4.54714	4.40185	4.49144	4.49538	4.63253	3.9224	4.7488	4.84278	4.19025	4.36942	4.94549	4.7845	4.30033	4.18037	4.41783	4.39314	4.35158	4.45568	4.53335	4.57745	5.06193	4.26055	4.372	4.23138	4.27694	4.44684
ACTR3B	3.07729	2.82346	2.4542	2.95297	2.84418	2.90302	2.89503	2.47029	2.99892	2.85922	3.00765	2.98717	2.80139	3.24618	2.9762	3.06811	2.99911	2.98497	2.78652	3.08137	2.87736	2.89013	2.97188	2.98583	3.09187	2.81037	2.58001	2.92885	2.67304	3.03201	2.74584	2.93533	2.82854	2.91904	2.94695	2.84845	2.79959	2.81604	3.12826	2.95213	3.03803	2.88308	3.32114	2.96217	3.05474	2.89995	3.0792
ACTR5	3.03704	2.86025	2.97182	2.87812	3.0763	3.2211	3.10313	2.82159	3.26273	2.93423	3.06082	3.01155	2.95598	2.77739	2.89064	2.82828	3.10634	3.34047	3.00699	3.05721	2.95946	3.05589	3.11822	2.97786	3.073	3.0393	2.98689	3.11619	2.89171	3.15877	2.86964	3.1202	3.09417	3.08493	2.91431	2.67046	2.83354	2.98076	3.08431	2.84862	2.96697	2.97871	3.04675	3.36516	3.12817	2.97761	3.06173
ACTR6	4.0293	3.85708	3.94888	3.93103	3.56963	3.73385	3.75485	1.81188	3.86234	3.47432	3.76267	3.50368	3.43015	3.69724	3.66605	3.9421	3.56044	3.36796	3.55714	3.72934	3.56627	3.69964	3.56413	3.57241	3.71116	3.76509	3.4493	2.91134	3.05728	3.30565	3.3065	4.12676	3.99122	3.21465	3.55744	3.90763	4.00911	3.6493	4.0296	3.83683	3.9145	3.35459	3.25486	3.53536	3.75525	3.66328	3.96033
ACTR8	3.68461	3.45074	3.48867	3.8466	4.02868	3.96504	3.48455	4.08168	3.73397	3.90488	3.99643	3.28551	3.61138	3.83109	3.52233	3.53325	3.78699	3.89589	3.2974	3.56725	3.48854	3.568	4.01849	3.66572	3.69801	3.86112	3.93178	3.67892	3.23294	3.79859	3.54254	3.62627	3.35346	3.88187	3.62867	3.42673	3.84073	3.76474	3.56421	3.37767	3.75644	4.46564	3.83398	3.80198	3.67891	3.59198	3.63423
ACVR1	4.82785	5.10725	4.22159	4.82908	4.54137	4.29049	4.07707	2.68341	4.55735	4.39859	4.34317	4.47131	4.35225	4.26756	4.32008	3.67705	4.57238	3.97974	4.56188	4.67975	3.88739	4.58444	4.55379	4.20388	4.44965	4.66449	3.92706	3.79589	3.63682	5.01515	4.4507	5.35478	4.87206	3.76282	4.23054	3.89527	4.44802	4.36774	4.28267	4.07177	4.52051	4.87649	4.11595	4.48692	3.99265	4.35021	4.39621
ACVR1B	3.24803	2.96552	2.92555	3.20857	3.1374	3.29897	3.1344	2.89962	3.29541	3.50008	3.23904	3.3251	3.38523	3.2195	3.16776	3.14042	3.6916	3.36413	3.15668	3.24532	3.1897	3.28022	3.40414	3.28486	3.27378	3.37165	3.21393	3.25022	3.33217	3.49477	3.24548	2.95585	2.91928	3.19402	3.21491	3.27026	3.2441	3.38756	3.15779	3.24692	3.35063	3.14546	3.34123	3.11662	3.17011	3.35298	3.15658
ACVR2A	4.18756	4.44511	3.83274	4.50978	4.32263	4.18382	4.09896	3.49329	3.94437	4.09504	4.11683	4.25716	3.94006	4.25354	4.15126	3.80083	4.17555	4.29546	3.90578	4.33611	3.51984	4.00632	4.17139	4.18349	4.26917	4.09056	4.36384	4.31037	3.46466	4.22709	4.26455	4.84176	4.40421	4.17108	3.92814	3.87748	4.06155	3.95778	3.97465	4.05824	4.24867	4.18019	3.796	3.84609	3.78531	4.1831	4.07882
ACVR2B	2.69006	2.99133	3.39287	2.8742	3.39375	3.36639	2.98466	3.6783	2.94809	3.16709	3.21622	2.9768	3.20743	2.76411	3.20057	3.12992	3.04935	3.47118	2.82975	3.21503	2.88423	3.11503	3.20966	3.17239	2.9511	3.09583	3.30031	3.40499	3.5522	2.62114	3.04806	3.27925	3.02492	3.09363	3.42497	2.89249	3.19277	3.17664	3.00634	3.43697	2.81899	3.03476	3.19997	3.44874	2.88195	3.03516	2.55351
ACVR2B-AS1	2.05186	2.18275	2.1409	1.92737	2.39776	2.2104	1.81203	2.50275	2.31045	2.51371	2.48564	2.32629	2.86473	2.4783	2.19187	2.45939	2.5835	1.79483	2.3712	2.68083	2.41838	2.32117	2.77585	2.71019	2.39095	2.17674	2.54269	3.08411	2.64871	2.30976	2.31483	2.19704	2.12154	2.12216	2.70209	2.27857	2.35412	2.49798	2.29819	2.51184	2.46432	2.21696	2.31483	1.94877	2.40913	2.14766	2.2484
ACVRL1	3.37041	3.52352	3.2575	3.30224	3.40281	3.08984	3.45542	3.48063	3.19916	2.98709	3.28885	3.46479	3.48558	3.2335	3.15636	2.99532	2.98515	4.22193	2.95617	3.30133	3.56241	3.07924	3.13596	3.21955	3.27685	3.4175	3.91904	3.29139	3.39247	3.62076	3.34326	2.83666	2.85847	3.06761	3.12476	3.35112	3.23063	3.32499	3.45996	3.6099	2.98329	2.90076	3.19141	3.44275	3.45311	3.30817	3.39135
ACYP1	2.71141	2.89137	3.39906	2.60165	2.32764	2.54377	2.72576	1.741	3.10009	2.9377	2.63751	2.56917	2.18789	3.07766	2.83291	2.80176	2.8523	2.57315	2.81837	2.94974	3.22642	2.42542	2.60172	2.42913	2.93828	2.70669	2.43061	2.17315	2.13603	2.54206	2.12061	2.42585	2.41508	2.19853	2.5637	2.88309	2.94828	2.76929	2.9028	2.7624	2.95354	2.89035	3.13209	3.15923	3.80477	2.79297	3.19841
ADA	2.83395	2.78043	3.76815	2.91314	2.86039	2.65478	3.48527	2.83102	2.75848	2.7766	2.35968	2.76383	2.69865	2.60731	2.53531	2.50207	2.52814	3.2493	2.71987	2.5512	2.3824	2.73637	2.34171	2.47997	2.65863	2.84912	2.71247	4.06577	4.04892	2.88469	2.49891	2.49315	2.55899	2.61512	2.33175	2.83409	2.60196	2.59005	2.61665	3.00897	2.4894	2.30697	2.67807	2.89666	2.5358	2.73038	2.37668
ADAM10	4.25868	3.88809	4.44832	3.84476	3.75085	4.23115	4.40001	2.78841	4.13194	3.63393	3.87534	3.78117	3.75567	3.55007	3.89439	3.26609	3.95559	3.38926	3.348	3.65279	3.53981	3.93651	3.69926	3.77278	3.71905	3.72584	3.95982	4.53255	3.90305	3.86185	3.46095	4.24195	3.92241	3.65021	3.3644	3.59633	3.71551	3.45225	3.9412	3.74908	3.82366	3.96999	3.59424	3.97949	3.32535	3.61336	3.81344
ADAM11	2.56156	2.74474	2.62537	3.18825	3.16739	3.26148	2.41818	3.71569	2.85794	2.95604	2.85794	2.90208	3.03915	2.96822	2.85794	3.05104	2.85794	3.58888	2.96115	3.01579	3.22496	2.86806	2.85324	2.91855	2.91884	2.69546	3.55016	3.15998	2.99396	3.28036	2.90963	2.21658	2.41631	2.85846	2.75552	2.81857	3.13217	3.03045	3.11761	3.03968	3.42117	3.02495	2.99858	2.87512	3.12981	3.05541	3.00895
ADAM12	2.16424	2.0666	2.84866	2.18666	2.20323	2.34906	2.94659	2.26301	2.14806	2.06994	2.0701	2.08924	2.03449	2.02223	2.01033	2.19658	2.06619	2.18055	2.16171	2.18675	2.39478	2.06462	2.14009	2.07208	2.07899	2.25367	2.44241	2.92694	2.74775	2.22827	2.04172	2.10746	2.07921	2.26178	1.9581	1.97518	2.18116	2.15456	2.09605	2.25051	2.18388	2.1345	2.09526	2.09136	2.04165	2.14316	2.07259
ADAM15	3.13597	2.8156	3.27968	3.37127	3.45358	3.33706	3.64156	4.22193	3.27094	3.25683	3.28892	3.28421	3.43794	2.97576	3.28328	3.18875	3.46521	4.00536	3.50207	3.36731	3.41631	3.11775	3.50716	3.345	3.29403	3.04933	3.97398	4.14308	3.50719	3.73863	3.49028	3.18278	3.17236	3.45419	3.27031	3.45815	3.15098	3.51637	3.09083	3.16296	3.09459	3.56622	3.3529	3.21943	3.17506	3.21093	3.18669
ADAM17	2.48039	3.04248	3.03832	2.55336	2.29355	2.67526	2.8636	2.50036	2.82911	2.44591	2.69294	2.48167	2.60081	2.46582	2.59757	2.34151	2.38463	3.08055	2.44673	2.61359	2.43956	2.5716	2.59974	2.36674	2.41132	2.51075	2.64279	2.6977	2.39943	2.39634	2.18811	2.33302	2.38549	2.34595	2.78172	2.44464	2.8065	2.72757	2.95061	2.86031	2.7982	3.0399	2.32166	2.78797	2.50131	2.42666	2.69923
ADAM18	1.96423	1.90713	2.43552	2.25536	2.34719	2.73833	2.16786	2.49663	1.955	2.07036	1.99694	2.02761	2.16586	2.01588	2.14921	2.32626	1.92865	2.22579	2.28705	2.07834	2.4167	2.10073	2.14515	2.14428	2.06645	2.21765	2.67886	2.28527	2.36542	2.28071	1.95361	1.90839	1.88059	2.17415	2.27085	1.97371	2.1525	2.21821	2.32532	2.02673	2.17353	2.16662	2.29515	2.11888	2.14903	2.09125	2.18418
ADAM19	2.15476	2.33759	2.72721	2.40472	2.73079	2.83613	3.11151	2.82142	2.35971	2.51333	2.46225	2.19761	2.28468	2.41557	2.24425	2.42352	2.0761	2.75091	2.43637	2.18863	2.606	2.32057	2.50468	2.22648	2.38729	2.30314	3.12763	2.84229	3.14771	2.37349	2.38941	2.24698	2.19693	2.48031	2.60594	2.13691	2.28384	2.47057	2.4286	2.51872	2.61198	2.32146	2.4727	2.28085	2.26718	2.34008	2.35446
ADAM2	1.88279	1.70526	2.02945	1.84807	1.88818	2.26376	2.027	2.41626	1.73256	1.70657	1.69038	1.72388	1.77847	1.93997	1.7884	2.19187	1.76134	1.91208	2.07819	1.91515	2.16951	1.8747	1.89563	1.81896	1.86894	1.88363	1.99522	2.17861	1.81348	2.11371	1.99747	1.79819	1.73905	1.77173	1.75141	1.91309	2.05522	2.13438	1.79136	2.01356	2.07285	1.77145	2.08201	1.72932	2.001	1.84246	1.72684
ADAM20	2.46463	2.33545	2.36754	2.36658	2.63925	2.89655	2.57184	3.09808	2.54911	2.63169	2.55888	2.46458	2.48272	2.34437	2.54837	2.56968	2.41001	2.89464	2.65637	2.60519	2.42122	2.4794	2.61552	2.70828	2.48439	2.41936	2.96972	2.79445	2.58141	2.46689	2.60599	2.4127	2.28431	2.4997	2.46966	2.54605	2.64859	2.74088	2.68633	2.54737	2.48661	2.55598	2.60833	2.34916	2.64024	2.52894	2.57393
ADAM21	2.78332	2.74952	2.95842	2.56609	2.94201	2.91874	2.42794	3.18426	2.91836	2.74582	2.44342	2.78628	2.78753	2.77026	2.68188	2.90716	2.56917	3.42585	2.83999	2.73935	3.3957	2.76842	2.91473	2.9919	2.64532	2.73768	3.18566	2.94957	2.90682	2.76318	2.88786	2.81127	2.78472	2.85612	2.81127	2.86801	2.82066	2.77631	2.90417	2.81829	2.84075	2.88269	2.80421	2.64579	2.81002	2.70305	2.76879
ADAM22	2.14433	2.0856	2.54533	2.26815	2.63453	2.4356	2.56192	2.59686	2.29044	2.31071	2.17377	2.09066	2.26885	2.22359	2.28298	2.32163	2.37954	2.2932	2.2151	2.1588	2.54152	2.28057	2.32539	2.49936	2.20269	2.37818	2.65182	2.62169	2.73236	2.27431	2.37728	2.37724	2.24129	2.31972	2.20303	2.21993	2.28581	2.35094	2.25615	2.28419	2.32533	2.31998	2.2352	2.04977	2.23366	2.15041	2.23027
ADAM23	2.06707	2.08656	2.32411	2.09167	2.31066	2.36076	2.38913	2.27182	2.06786	2.11639	1.9975	1.96565	1.90465	2.01488	1.91474	2.07156	2.04676	2.26532	2.1118	2.09835	2.14986	2.01589	1.99661	2.12195	1.94656	2.08671	2.19166	2.44195	2.36135	2.09389	2.14102	2.06554	2.13202	2.14274	2.00588	2.01777	1.99654	2.11272	1.95052	2.03294	2.10539	2.01696	2.05556	1.96202	2.24401	2.08513	2.09106
ADAM28	2.54485	2.56488	3.42686	2.64844	2.59944	2.41002	3.0531	2.52027	2.32111	2.72187	2.60585	2.46726	2.58122	2.29884	2.66064	2.74251	2.35712	2.51172	2.60395	2.35626	2.51862	2.4902	2.58046	2.24478	2.29178	2.23085	2.51542	2.49287	3.13827	2.57652	2.41363	2.44163	3.17824	2.62775	2.42936	2.23986	2.45403	2.60562	2.53851	2.43387	2.42881	2.98631	2.40804	2.29462	2.61004	2.7521	2.67625
ADAM30	2.4523	2.2808	2.74363	2.3653	2.64751	2.55711	2.39789	3.58636	2.43496	2.32853	2.21427	2.24352	2.62494	2.36803	2.29286	2.69598	2.26275	2.75605	2.51512	2.42866	2.58515	2.2236	2.45685	2.44678	2.41418	2.35769	2.91653	2.80465	2.96641	2.37855	2.26533	1.85791	1.86337	2.15022	2.56005	2.63614	2.51348	2.59902	2.74824	2.64109	2.67581	2.58733	2.67035	2.27552	2.55105	2.45302	2.44314
ADAM3A	1.64756	1.72115	2.30589	1.92845	1.89283	1.76619	1.79836	1.77321	1.74963	1.6438	1.61578	1.70313	1.80232	1.75701	1.79537	1.80094	1.76128	2.05445	1.89108	1.81654	1.81736	1.89977	1.65975	1.73658	1.71927	1.62674	1.97624	1.79243	2.00564	1.78009	1.82037	1.6715	1.74073	1.86983	1.58025	1.70639	1.78645	1.8703	1.8665	1.70635	1.89139	1.8882	1.76946	1.6299	1.71874	1.84042	2.09823
ADAM5	2.32086	2.27509	2.71804	2.23156	2.66648	2.79703	2.20537	3.1867	2.38255	2.55459	2.39196	2.34392	2.4826	2.26473	2.57318	2.58123	2.37728	3.02585	2.39113	2.47057	2.70495	2.51892	2.4802	2.43238	2.30272	2.33358	2.8795	2.80502	2.83562	2.49474	2.57562	2.20066	2.26063	2.44946	2.5231	2.33995	2.40091	2.73793	2.50299	2.4457	2.46574	2.50202	2.53622	2.39604	2.53654	2.50152	2.44783
ADAM7	2.00261	1.77777	1.94066	1.97191	2.37461	2.10046	1.82207	2.25344	1.96174	2.26121	1.96125	1.93333	1.9676	1.88951	1.87724	2.01908	2.01545	2.0515	1.98907	1.98839	2.07934	2.15049	2.01763	1.90772	1.93065	2.16494	2.20915	2.02692	2.06936	2.24864	1.93336	1.91951	1.98286	2.02471	1.8893	1.86072	1.97196	2.11429	2.00363	2.02496	2.01759	1.84394	2.0091	1.98668	2.02568	1.93032	1.90946
ADAM8	2.48286	2.70167	3.01135	2.47881	2.47829	2.59779	2.50903	3.58561	2.51811	2.58049	2.50807	2.49255	2.50997	2.62325	2.45612	2.9337	2.63406	2.61806	2.79059	2.69226	2.55711	2.61137	2.51707	2.50207	2.59997	2.85044	3.01648	2.94364	3.12973	2.68765	2.62282	2.79417	2.84216	2.49709	2.60513	2.45654	2.37341	2.63206	2.36001	2.27227	2.48414	2.38828	2.78809	2.51706	2.61962	2.69127	2.52171
ADAM9	5.36749	4.98658	5.05148	4.83306	4.33108	4.86097	5.02433	3.15119	4.82495	4.2958	4.62905	4.55478	4.44524	4.41366	4.36294	4.10725	4.07422	3.79529	3.98251	4.51387	4.03129	4.61382	4.6238	4.4827	4.59638	4.50872	3.72207	3.91932	3.86434	4.49266	4.73343	5.16462	4.81979	4.04288	4.23548	4.53588	4.86992	4.76311	4.4894	4.5361	4.57462	5.42885	3.89606	4.58841	4.16072	4.62657	4.61668
ADAMDEC1	1.79246	1.87256	5.16615	2.12114	2.34253	2.54638	3.76583	2.072	1.69877	1.75342	1.8222	1.93512	1.96578	1.9332	1.84433	2.30758	1.70903	1.68385	2.16137	1.79476	2.74363	1.89268	1.67459	1.95949	1.8169	2.74049	2.01699	3.66417	5.6594	1.80393	1.94822	2.09933	2.17373	2.06852	1.9207	1.90172	1.81691	1.72364	1.92346	1.7909	1.8278	2.09518	2.14843	1.79331	1.86874	1.81036	1.75606
ADAMTS1	3.91	3.69796	4.51729	3.15618	2.59951	5.91821	4.90403	2.29734	4.44613	2.71888	3.06447	2.90113	1.79127	3.72941	3.59798	3.16941	2.27517	3.01078	3.67268	2.26556	2.68249	3.66508	2.41232	2.4438	2.87286	3.23941	3.25429	3.90754	3.68586	3.38988	1.72724	3.4691	3.20585	3.17256	2.93953	3.37865	4.19273	2.87738	3.98367	5.21796	3.65328	3.34848	3.60154	3.60427	1.05726	2.90637	2.79037
ADAMTS12	2.38457	2.53824	2.7878	2.56941	2.35844	2.4767	2.76544	3.09666	2.43698	2.56903	2.57503	2.63806	2.70358	2.37159	2.41649	2.81142	2.34734	2.89944	2.3311	2.40652	2.89957	2.42376	2.9246	2.71552	2.49856	2.27132	3.00745	3.03	2.9217	2.50694	2.68758	2.29788	2.45923	2.67218	2.49903	2.43784	2.6242	2.72297	2.59467	2.70027	2.67083	2.38811	2.54533	2.66278	2.35185	2.56116	2.53141
ADAMTS13	2.93449	3.01574	3.22323	2.92818	3.16606	3.18139	2.98726	3.4784	3.20273	3.07524	2.85648	2.962	3.09878	3.03794	2.95453	2.91944	2.77495	3.25803	3.201	3.04162	3.11474	3.20264	3.0118	3.07922	3.0891	2.99912	3.45233	3.10095	3.09017	3.19171	3.14622	2.89211	3.07491	3.12198	3.00075	2.89788	3.05166	3.06293	3.01951	2.90819	3.13427	3.15104	3.09295	2.94251	2.95984	2.98676	3.16878
ADAMTS2	2.44531	2.33922	3.03626	2.34406	2.55234	2.73086	2.66132	3.05533	2.46438	2.47013	2.33737	2.28285	2.46387	2.35871	2.40932	2.38233	2.26451	2.74204	2.46387	2.41886	2.5437	2.33726	2.45034	2.43422	2.37291	2.3624	2.95069	2.86431	2.7988	2.57694	2.53463	2.25712	2.32704	2.59236	2.43268	2.56299	2.1911	2.33615	2.37774	2.5094	2.39981	2.51612	2.44337	2.28469	2.50802	2.58547	2.45591
ADAMTS3	2.23481	2.10138	2.37122	2.03889	2.01088	1.98521	2.1921	1.96693	2.20024	1.85708	2.11376	1.8765	1.97622	2.2252	2.35682	1.91396	2.56621	3.00577	1.80877	2.03375	2.21878	2.94659	1.71613	2.10992	1.9668	2.46001	2.16691	2.25551	1.81417	2.3504	1.86581	2.30996	2.86004	2.05397	1.93427	2.44765	1.97941	1.95223	1.76304	1.84265	2.00971	2.81463	2.12758	2.30774	1.93579	2.24239	1.98709
ADAMTS5	3.84435	4.52735	4.24243	3.54711	3.37095	3.14467	4.62376	2.76616	3.70706	2.79962	2.99965	2.28037	2.89463	2.67184	2.97208	2.75539	3.03816	2.95697	2.58446	2.83274	3.01676	2.68491	2.31689	2.73964	2.2288	3.80673	3.42594	3.38165	3.04128	2.31679	2.83931	2.89016	2.85591	3.25301	2.68163	3.09955	3.73272	4.11462	2.92487	3.2395	3.86972	2.54918	3.04396	4.92915	2.14281	2.30967	2.22679
ADAMTS6	2.26064	2.14431	2.3733	2.16872	2.97298	2.55381	2.45105	2.60634	2.34286	2.60481	2.40664	2.31484	2.25625	2.63627	2.83796	2.26518	2.39402	2.73429	2.3759	2.40767	2.84139	2.44604	2.45135	2.35007	2.4952	2.39479	2.91273	2.35691	2.89535	2.56616	2.64007	2.29268	2.19293	2.37148	2.41959	2.1598	2.59113	2.43735	2.55538	2.68907	2.40435	2.37827	2.4391	2.24213	2.47116	2.42994	2.44767
ADAMTS8	2.11986	2.1874	2.2876	2.27349	2.3717	2.05687	2.24922	2.756	2.06577	2.39722	2.30151	2.19402	2.41634	2.37486	2.19708	2.33295	2.08985	2.53629	2.31905	2.8032	2.31941	2.12465	2.33549	2.26571	2.43415	2.20656	2.63376	2.27242	2.28993	2.48543	2.42364	2.14281	2.29169	2.15727	2.33919	2.2349	2.47572	2.36877	2.20059	2.16273	2.30899	2.20775	2.11031	2.16782	2.29022	2.4583	2.61924
ADAMTSL2	2.4145	2.80415	2.53978	2.33822	2.60637	2.33138	2.24906	2.61677	2.47718	2.82536	2.31506	2.6224	2.28182	2.45085	2.65066	2.31859	2.63516	2.97251	2.72001	2.31831	2.76791	2.62568	2.24546	2.34046	2.5612	2.59058	3.03906	3.08939	2.58156	2.6848	2.57519	2.52768	2.60185	2.38959	2.55338	2.69439	2.14862	2.34341	2.48238	2.34969	2.43271	2.26492	2.32462	2.53909	2.40407	2.46161	2.3893
ADAMTSL3	3.00313	2.91141	3.90559	2.8162	2.82135	3.69229	3.92784	2.61901	2.96462	2.90821	2.70233	2.35112	1.97747	2.61355	2.96417	2.67402	2.34439	3.0944	2.46152	2.4883	2.8848	2.85104	2.04697	3.213	2.22371	3.43349	2.36654	3.32342	3.25833	3.11611	2.96797	4.07978	4.19868	2.8008	2.42131	2.70453	2.49031	2.07379	2.09883	2.57474	2.41147	3.76244	2.2268	2.54631	2.45314	2.85249	2.20766
ADAP1	3.85811	4.06285	3.6349	4.0012	4.19787	4.09191	3.96209	4.68571	3.66684	4.21806	3.78165	3.93224	3.97055	3.96736	3.77331	4.08309	4.31637	4.17101	3.96428	3.83592	4.28175	3.67359	3.9883	3.99755	3.90853	4.19506	4.37318	4.30674	4.1439	4.44152	3.81446	3.74755	3.85623	4.33597	3.94876	4.42789	3.74264	3.80808	3.76888	3.79854	3.82993	3.60803	4.18713	3.70048	4.22014	3.89136	3.79615
ADAP2	3.54703	3.49439	3.53093	3.55286	3.39601	3.78242	3.94503	3.89435	3.28715	3.43225	2.67592	2.58221	2.95236	3.42261	3.26978	3.26998	3.30851	4.16686	3.19131	3.42638	2.60048	3.06335	3.38461	3.2314	3.29813	4.37224	3.33728	4.54838	3.52463	3.97517	3.38265	3.20762	3.28479	3.35194	3.59244	3.10343	3.01164	3.35616	3.11855	3.04413	3.03462	3.09209	3.40103	3.01044	3.01794	3.12908	2.91213
ADAR	5.29699	5.16751	5.60701	5.1244	4.81851	5.30567	5.46219	4.86326	5.10601	5.27575	5.21172	5.07897	5.07911	5.33225	5.29449	4.96025	5.16264	5.3286	4.9921	4.79176	4.87579	5.21318	5.07171	5.30271	5.08204	5.13432	4.66906	5.17854	5.14182	5.06738	5.20386	5.23061	5.47711	4.96826	5.23115	5.22687	5.05352	5.05429	5.28127	5.10948	5.23199	4.9432	5.06031	5.59457	4.908	5.33254	4.99489
ADARB1	2.90237	2.8622	3.14923	2.70329	3.22801	2.84482	2.90303	3.13727	2.78493	2.71405	2.73672	2.64343	2.87118	2.8848	3.075	2.85697	2.70866	3.47235	2.72662	2.82178	2.74438	2.91376	2.77557	2.83037	2.85339	2.80281	3.16219	3.30368	3.30032	2.76921	2.84895	2.73064	2.69569	2.87209	2.72358	2.74819	3.0074	2.8301	3.04977	3.07665	3.07799	2.44791	2.81161	2.92596	2.686	2.77058	2.8062
ADARB2	2.1057	2.00213	2.13548	2.23495	2.55453	2.28395	2.05801	3.19028	2.09655	2.52208	2.33443	2.57329	2.29942	2.23361	2.25753	2.46696	2.13798	2.68849	2.59177	2.52759	2.19737	2.3171	2.68332	2.32452	2.33061	2.16177	2.71997	3.11312	2.51232	2.39615	2.17757	1.9452	2.08473	2.04682	2.58824	2.08041	2.26401	2.77542	2.42497	2.47714	2.24985	2.32782	2.54066	2.1726	2.35743	2.42253	2.28479
ADAT1	2.94075	4.0832	3.02648	2.89556	2.81636	3.36233	3.53929	2.44827	3.26239	2.99199	3.25539	3.23749	2.78951	3.43607	3.32072	3.235	2.93591	3.0186	3.13987	3.0235	3.04216	3.43644	3.28111	3.28153	3.19488	3.35027	3.17443	2.83404	2.68507	3.13295	2.97253	3.65039	3.00624	3.23153	3.2677	3.29419	3.07613	2.85955	3.21224	2.98771	3.13907	3.68123	3.20392	3.84513	2.46061	3.53145	2.97376
ADCK2	3.47475	3.28817	3.63257	3.28811	3.59123	3.90748	3.68924	3.77734	3.78794	3.61463	3.4314	3.49767	3.47933	3.65084	3.59123	3.72094	3.58481	3.41105	3.5181	3.56276	3.65952	3.39685	3.5711	3.61233	3.51816	3.34034	3.60658	3.50217	3.5048	3.17992	3.59308	3.671	3.58687	3.79886	3.50804	3.65479	3.60533	3.51903	3.50511	3.31732	3.57544	3.22967	3.69206	3.74043	3.82968	3.66841	3.77806
ADCK3	4.15457	4.00868	3.41689	4.34798	4.25014	3.5097	3.91839	4.5073	4.43004	4.43844	4.39692	4.43928	4.51467	3.72839	3.8126	4.16445	4.66954	4.20611	4.34925	4.16338	3.74001	4.31814	4.54035	4.32401	4.11631	4.48158	4.14557	3.90314	4.01186	4.91066	4.88243	4.23753	4.69311	4.00544	4.11129	3.97198	3.91051	4.27086	4.00949	4.14825	4.08314	3.36029	4.33904	3.79696	4.42044	4.08909	4.14034
ADCY1	2.49492	2.546	2.59017	2.75667	2.69589	2.65215	2.39767	3.53806	2.48452	2.95826	2.49646	2.51822	2.75622	2.6013	2.62906	2.85925	2.71538	3.08862	2.74192	2.66902	3.18661	2.78361	2.66683	3.03655	2.68123	2.43841	3.03258	2.96936	2.65024	2.67216	2.79637	2.50539	2.30991	2.58739	2.72906	2.51138	2.90772	3.22909	2.94439	3.21211	3.35623	2.59957	2.53284	2.72319	2.51357	2.60654	2.54731
ADCY10	2.016	1.92859	2.11129	2.07895	2.26572	2.26339	2.04706	2.22819	2.00783	1.94364	1.93076	2.05241	2.07974	1.94275	1.89088	2.12911	2.03528	2.25893	2.30181	2.01077	2.19734	1.9619	2.14725	2.1054	2.15139	1.96626	2.39526	2.21499	2.17242	2.06271	2.00525	1.96082	1.97652	2.10077	2.09126	1.93743	2.17	2.1266	2.08136	2.08473	2.06394	2.1226	2.02507	2.02135	2.12082	2.05336	2.01564
ADCY2	2.31472	2.44239	2.5586	2.40812	2.69211	2.87946	2.51323	2.87898	2.32314	2.43417	2.42724	2.33792	2.39657	2.12163	2.39079	2.49987	2.31353	2.84833	2.32436	2.36401	2.54532	2.37077	2.33332	2.55869	2.47187	2.31997	2.77986	2.92585	2.49269	2.41708	2.4015	2.21459	2.24807	2.39887	2.4586	2.36068	2.47716	2.50904	2.58527	2.70686	2.49351	2.62003	2.37633	2.49717	2.31011	2.33338	2.38606
ADCY3	2.60904	2.63616	3.47385	2.50536	2.60674	3.05566	3.18844	3.02554	2.84036	2.67075	2.503	2.63851	2.58407	2.85717	2.75791	2.51763	2.51815	3.51794	2.43187	2.57425	2.632	2.85193	2.65386	2.73773	2.61552	2.83989	3.22493	3.02129	3.29907	2.75459	2.39582	2.48591	2.46901	2.67205	2.66331	2.62254	2.72888	2.8569	2.77808	3.10506	2.91765	2.62875	2.76901	2.72775	2.44515	2.66299	2.69852
ADCY6	3.3508	3.11913	3.39405	3.52733	3.42546	3.74654	3.65057	3.90497	3.68853	3.85438	3.6237	3.49663	3.62084	3.49126	3.75689	3.67048	3.8452	4.17636	3.80873	3.72388	3.73151	3.75551	3.67633	3.90156	3.57118	3.62814	3.57814	3.56158	3.40391	3.41336	4.18306	4.07068	4.05279	3.88519	3.53955	3.43495	3.65939	3.60012	3.54833	3.52163	3.54604	3.63765	3.55985	3.65549	3.75353	3.618	3.5822
ADCY7	2.24805	2.44071	3.09947	2.26631	2.31283	3.40885	2.96493	2.27809	2.10036	1.99914	2.35971	2.02893	2.04235	1.99368	2.18228	2.21285	1.99068	1.98682	1.80826	2.08684	2.20539	2.35056	2.03923	2.03658	2.13084	2.09693	2.25305	2.95452	2.34964	1.31936	1.58803	2.22096	2.71298	1.93549	1.7568	2.47033	2.61629	2.60175	2.17629	2.21378	2.05747	3.27488	2.18713	2.86999	1.57226	2.59176	2.22284
ADCY8	2.08183	2.1312	2.37395	2.26874	2.58281	1.88223	1.76078	3.00692	1.93895	1.8677	2.25354	2.25595	2.43368	2.35043	2.00648	2.09251	2.24815	2.22936	2.25084	2.34266	1.87636	2.21053	2.28079	2.07555	2.31716	2.16088	2.70258	2.09423	2.34525	2.51729	2.23719	1.49536	1.72289	1.95297	2.29254	2.42089	2.14464	2.33615	2.32493	2.1557	2.25389	2.03029	2.45076	2.01905	2.1319	2.33763	2.45472
ADCY9	3.88365	3.68125	2.92361	3.93169	4.03241	3.46802	3.27992	3.54832	3.87421	3.84998	3.95537	3.80456	3.79813	3.60304	3.736	3.78692	4.06168	3.8313	3.79599	3.9297	3.45736	4.02329	3.78272	3.76432	3.87277	3.80933	3.96718	3.33064	3.47673	3.98428	4.03771	3.63747	3.90868	3.33885	3.88995	3.57236	3.84005	3.81388	3.69385	3.85844	3.90963	3.65105	3.89045	3.83277	3.43052	3.83531	3.63134
ADCYAP1	2.08409	2.09165	2.38853	2.40141	2.30849	2.26665	2.43069	2.83899	2.27505	2.40844	2.15756	2.18465	2.8456	2.41116	2.22317	2.20644	2.18262	2.70666	2.44997	2.35723	2.64634	2.15271	2.09166	2.56854	2.24927	1.91951	2.86103	2.46431	2.44631	2.03426	2.30446	2.19517	2.23324	2.51939	2.33858	1.93512	2.64017	2.75703	2.63978	2.29989	2.39653	2.36868	2.33922	2.24149	2.32187	2.32187	2.31213
ADCYAP1R1	2.29608	2.12517	2.26096	2.36453	2.44137	2.69054	2.39029	3.13936	2.32046	2.19867	2.33348	2.38251	2.24747	2.31333	2.35743	2.30692	2.36002	2.92145	2.37438	2.44352	2.67199	2.38141	2.38324	2.54722	2.44224	2.3565	2.72031	2.69924	2.65293	2.37743	2.37797	2.18873	2.09386	2.29929	2.2018	2.34536	2.60377	2.62857	2.38666	2.40767	2.34433	2.30532	2.45813	2.40273	2.64044	2.41343	2.5111
ADD1	4.08628	3.835	4.09399	4.33244	4.22694	4.29303	3.94815	4.14953	4.22144	4.37289	4.11335	4.84906	4.42389	4.14263	4.25505	4.22546	4.01268	4.716	4.68206	4.3593	3.94969	4.49117	4.61075	4.62947	4.55226	4.07971	3.43975	3.70434	4.3822	4.32478	4.39643	4.30711	4.42868	4.05922	4.37522	4.0777	4.4738	4.49177	4.49487	4.48002	4.3391	4.28735	4.54625	4.62376	4.67964	4.39004	4.18464
ADD2	2.83668	2.56915	3.01318	2.89693	3.03134	3.03477	2.84673	3.64162	2.8804	2.96336	2.79119	2.77327	3.13201	2.95752	2.82823	3.1821	2.78839	3.44803	3.2196	3.05362	3.17845	2.89374	3.13646	2.8756	3.17287	2.7676	3.45344	3.43035	3.53252	3.1395	3.07952	2.81389	2.7679	2.92061	2.79261	3.00713	2.95992	3.0252	2.80449	2.99543	2.98643	2.88576	3.0167	2.77264	2.89752	2.99885	3.05081
ADD3	5.82208	6.11031	4.35413	5.8075	5.41546	4.4998	4.80243	5.14914	5.1873	5.50297	5.81922	5.92174	5.61401	5.44072	5.38705	5.61059	5.57875	5.07955	5.65644	5.35635	5.28091	5.38304	5.74553	5.44627	5.43964	5.41465	4.48223	3.95086	5.07166	5.42233	5.51192	6.06403	6.11179	4.9656	5.86575	5.38852	5.74573	5.60465	5.28934	5.47314	5.07828	6.20822	5.61656	5.41119	5.33459	5.73204	5.43164
ADD3-AS1	2.29697	1.97831	2.15681	2.35119	2.27262	2.12831	2.11507	2.72991	2.1799	2.33249	2.2929	2.20614	2.53098	2.20608	2.16969	2.29549	2.36111	2.42053	2.49697	2.33152	2.38169	2.12689	2.26872	2.30472	2.38758	2.3139	2.55539	2.30206	2.41395	2.37501	2.29583	1.8543	1.97353	2.28926	2.36191	2.13006	2.26905	2.36105	2.38373	2.31775	2.29389	2.39045	2.45096	2.17207	2.36005	2.14372	2.39339
ADGB	1.72255	1.72808	1.85432	1.75563	1.92826	2.01548	1.72837	2.38348	1.82042	1.82255	1.81725	1.64382	1.74635	1.69665	1.82042	1.83705	1.87584	2.01447	1.71441	1.88584	1.95192	1.83797	2.09087	1.76363	1.83711	1.8121	2.06917	1.83131	1.8742	1.85721	1.71415	1.82096	1.71415	1.79438	1.76954	1.88136	1.79676	2.01305	1.96228	1.87181	1.8929	1.72603	1.81547	1.88124	1.87361	1.88098	1.86577
ADH1A	2.06683	2.12145	2.14661	2.34993	2.39019	2.11111	2.52897	2.33463	2.56246	2.34587	2.44654	2.06244	2.31061	2.23601	2.41789	2.23039	2.3186	2.73058	2.33836	2.05554	2.27266	2.30239	2.05996	1.93895	2.15148	2.55577	2.94315	2.02849	2.22267	2.55836	2.36518	2.14982	2.11388	2.42471	2.11274	2.04091	2.22154	2.07107	2.43933	2.24972	2.25602	2.13753	2.27456	2.26163	2.33828	2.14671	2.11353
ADH1B	5.43965	5.9584	6.09431	4.56449	3.97451	3.78951	5.30961	3.10156	5.535	3.92531	5.20287	4.45625	4.52666	3.65863	5.59186	2.75956	3.8278	4.75938	3.21581	2.35614	5.23584	5.36825	3.06605	3.91843	4.48128	6.54793	3.79736	5.58827	4.06484	5.20996	4.84791	6.17514	6.2262	5.11316	3.98481	4.43187	3.86081	3.1211	3.86805	4.33096	3.93019	3.70974	4.2813	3.83516	3.61272	3.43818	3.65325
ADH1C	2.84493	3.57605	2.82991	3.40357	3.56348	3.85387	4.34831	1.22148	4.32137	2.83829	2.50278	3.17928	2.69954	3.10823	3.18985	1.95966	2.8935	2.56256	2.41742	3.1198	2.78963	2.06707	2.34267	3.16888	2.92785	2.93367	2.66858	3.59633	2.8578	2.4697	4.07382	3.47637	3.75382	4.23275	2.98829	3.34904	2.60081	2.4602	2.55681	2.69916	2.84679	3.1982	2.42516	2.44306	2.48034	2.76533	2.47541
ADH5	5.81319	5.30436	4.68992	5.78277	5.01987	5.04104	5.03339	5.31733	5.59165	5.69531	5.81138	5.51852	5.65958	5.66483	5.2836	5.61938	5.58028	5.26623	5.49205	5.40635	5.58799	5.55538	5.63737	5.62836	5.706	5.55428	5.1933	4.57552	4.89783	5.37991	5.78665	5.78704	5.7646	5.01579	5.77915	5.39171	5.43613	5.77074	5.6713	5.28832	5.68631	5.83144	5.52759	5.32476	5.41148	5.49786	5.56559
ADH6	4.58334	4.98301	2.68465	5.1825	4.58706	4.3045	3.80329	5.25505	4.55315	5.00103	5.06243	4.93433	4.99173	4.40806	4.51188	4.58559	4.9861	4.27467	4.70061	4.60716	4.32902	4.71677	5.15285	4.63307	4.70183	4.96268	4.94953	2.9964	3.99339	5.17188	5.38	5.44315	5.38217	4.62484	4.92439	4.29468	4.34593	4.5366	4.54126	4.5635	4.33417	4.8478	4.65298	4.27608	4.34081	4.75184	4.50259
ADH7	1.81495	2.11998	2.44805	2.04361	2.49846	2.12303	2.17066	2.16765	2.00639	2.22234	2.01453	2.06024	2.09119	2.05191	2.02587	2.3706	2.0518	2.55259	2.20645	2.0796	2.40141	2.15143	2.16693	2.29198	2.10013	2.18168	2.48801	2.51535	2.32486	2.21238	2.10515	1.90891	1.879	2.12556	2.06024	1.92381	2.32459	2.19322	2.27739	2.0519	2.2622	2.08091	2.16963	1.97273	2.50545	2.06825	2.09064
ADI1	6.40983	5.42874	3.66759	6.61952	6.46995	5.20135	4.79115	5.9801	6.27569	6.37329	6.4656	6.58486	6.08589	6.1776	5.83912	6.14346	6.46885	6.12787	6.11872	5.11319	5.80763	5.81988	6.67123	6.43205	6.60612	6.59237	6.5314	4.85963	3.26514	6.47979	6.62195	7.26267	6.84661	5.77258	6.50367	5.74679	5.25928	6.76133	6.05679	5.55221	6.3602	6.14809	6.11867	4.48844	6.30826	5.98068	6.50251
ADIPOQ	2.03243	2.16048	1.95605	2.59701	2.09207	1.86321	1.81222	2.32876	1.75377	2.13662	2.00558	1.86712	2.10134	2.23656	2.30022	2.2643	2.59508	2.22797	2.41051	2.19965	2.2997	1.92815	2.06653	2.26482	2.21706	2.08055	2.59518	2.32157	2.25381	2.11865	2.09235	1.90568	1.82964	2.07006	2.17812	2.13756	2.16125	2.30904	2.23442	2.09894	2.12906	2.12149	2.20618	2.10516	2.10813	2.0427	2.19676
ADIPOR1	4.16337	4.2162	3.3906	4.26275	4.1659	3.56624	3.83787	4.34516	4.58345	4.50468	4.61573	4.67523	4.73683	4.72057	4.62653	4.76831	4.59835	4.72665	4.54258	4.71915	4.57798	4.46166	4.89372	4.65334	4.88954	4.01781	4.40592	3.59348	3.67429	4.19636	5.1352	4.98387	5.13195	4.5183	4.56343	4.50691	4.3756	4.3734	4.33163	4.52354	4.70681	4.20615	4.43942	4.58092	4.4386	4.62725	4.56672
ADIPOR2	4.25761	4.01227	3.86658	3.85655	3.89383	4.10693	4.13929	4.14191	4.41213	4.3353	4.38215	4.48101	4.2662	4.67126	4.96782	4.56923	4.37076	4.87762	4.42185	4.22196	4.59045	4.13667	4.15786	4.63928	4.5388	4.06478	4.07439	3.84396	3.88388	4.0957	4.0067	4.0909	3.90028	4.71306	4.22822	4.3175	4.58232	4.65851	4.9096	4.82351	5.00663	4.16412	4.38145	4.49414	4.26624	4.40039	4.36875
ADIRF	3.80344	5.48519	4.35284	5.92325	4.74454	5.40825	4.16022	6.01613	5.73678	6.02933	5.85496	5.95418	6.34742	5.24813	5.48188	5.06616	5.33684	4.8495	5.53345	6.42515	5.12709	5.39235	5.8597	6.05193	5.78922	5.34761	6.19574	4.42435	4.91602	5.88947	5.57312	4.21094	4.58362	7.08785	6.00223	6.22315	5.17911	5.51176	5.04454	5.39691	5.25905	4.10444	5.57856	5.84593	6.02938	5.60295	5.88686
ADK	4.37683	4.52114	3.78485	4.34547	4.03369	3.90688	3.97533	4.16935	4.64764	4.08035	4.33811	4.28596	4.12355	4.50393	4.22631	4.47666	4.43693	3.98681	4.14754	4.34404	4.27818	4.33976	4.50385	4.30265	4.62829	4.17702	4.04587	3.71673	3.86785	4.13243	4.26307	4.83788	4.6654	4.34977	4.10814	4.36546	4.19557	4.29774	4.16301	4.27	4.25739	4.5145	4.13777	4.29578	4.40298	4.31648	4.43758
ADM	4.91249	2.89087	3.58716	4.27337	3.87742	4.04682	3.64	4.08693	5.61924	5.08565	4.94297	4.56619	4.45933	6.02765	6.13902	6.15848	4.86735	5.08534	5.64619	5.18124	5.10856	4.71041	5.32008	4.8519	5.16285	4.93908	5.17956	3.67988	4.25988	3.86393	3.98397	4.29509	4.16058	5.19064	4.78383	5.05349	5.82994	5.01855	5.04731	5.69617	5.09338	4.8849	4.79707	5.22349	4.99912	4.77155	5.44872
ADM2	3.47046	3.43756	3.50155	3.67216	4.08397	3.2837	3.30598	4.3092	3.45921	3.7078	3.5181	3.66225	3.76147	3.59402	3.28961	3.54243	3.66969	4.14509	3.9762	3.82893	3.58224	3.23401	3.45183	3.57159	3.94707	3.57709	4.27212	4.34084	4.08641	4.0592	3.97678	3.54151	3.3245	3.58036	3.43955	3.51926	3.5172	3.47283	3.39555	3.67484	3.48321	3.40787	3.57373	3.21253	3.62108	3.40902	3.59572
ADNP	4.43781	4.72937	4.77312	4.40014	4.44546	4.73378	4.54272	2.9416	4.01276	3.96331	3.94438	4.27863	4.05856	4.29501	4.00444	3.84861	4.15935	3.82748	3.80882	4.14313	3.85719	4.00948	3.87609	4.09603	4.16649	3.76951	3.79579	4.38663	4.52258	3.52077	3.66238	4.02199	4.18942	3.65072	4.19143	3.85094	4.47364	4.47056	4.58688	4.46631	4.65108	5.04467	3.76678	3.99988	3.72802	4.12965	4.11832
ADNP2	3.18253	3.81142	3.99051	3.1982	3.47164	3.38901	3.49421	3.42574	3.43065	3.67593	3.41264	3.48989	3.31022	3.39084	3.48704	3.67935	3.38297	3.95279	3.82352	3.42784	3.76932	3.23739	3.39915	3.44977	3.4981	3.47259	3.04702	3.62134	3.69687	3.29304	3.61899	3.80671	4.14599	3.67117	3.52572	3.42341	3.53597	3.45028	3.45936	3.67856	3.53398	4.09234	3.32502	3.42856	2.92541	3.33782	3.12885
ADO	4.22042	3.8441	3.78741	3.91362	3.58128	3.66792	3.98498	2.81867	3.89737	3.77297	3.759	3.92699	3.47407	3.98666	3.76528	3.49151	3.84519	3.78067	3.88194	3.79323	3.35421	3.6593	3.95882	3.79	3.91635	3.58024	4.24161	3.9207	3.81932	3.09513	3.20666	3.72468	3.64693	3.49012	3.80513	3.74838	3.97029	3.9643	4.14506	3.89966	4.06818	4.15721	3.38107	3.60294	3.50949	3.66335	3.93362
ADORA1	3.12284	2.53809	2.91208	2.92074	2.89974	2.56908	2.66776	3.41295	2.69514	2.93854	3.34484	2.92633	3.23188	3.0886	3.07064	2.81382	3.18324	2.73883	3.22157	2.98715	3.20486	2.84771	2.92888	2.99288	2.90666	2.65786	3.06297	2.83096	3.04531	2.30044	3.30719	2.59251	3.01555	3.15165	2.65867	3.33486	3.0342	3.01239	3.02636	2.9199	2.85913	3.18909	2.81189	3.25182	3.14635	3.11555	2.93677
ADORA2B	2.15535	2.18208	2.36135	2.10357	2.53236	2.44794	2.52726	3.03415	2.52765	2.46429	2.23557	2.22043	2.4285	2.15583	2.24147	2.2821	2.63493	3.12684	2.32346	2.51409	2.61071	2.45624	2.31715	2.34583	2.58303	2.18398	2.51721	2.83375	2.74544	2.58738	2.4066	2.40322	2.33733	2.17301	2.55253	2.38888	2.53553	2.68659	2.27609	2.51327	2.42997	2.34898	2.30249	2.11844	2.48841	2.30283	2.41212
ADORA3	2.62272	2.9512	3.39424	2.92312	2.98468	2.90181	3.13884	3.24171	2.75302	3.03099	2.77369	2.74647	3.15608	3.05193	2.77327	2.75427	2.85869	3.26406	3.09384	2.80653	2.81822	2.79	2.97446	2.98374	2.77445	2.97214	3.28579	3.10766	2.90957	3.26982	2.89173	3.00519	2.67264	3.00465	2.7253	2.86091	2.72982	2.89635	2.99801	2.9926	2.91927	2.93115	2.97008	2.94266	2.81376	2.94386	2.81377
ADPGK	3.96211	3.29759	4.07163	3.89301	3.77207	4.05456	4.10997	4.27838	3.54874	3.86754	3.94268	4.15648	3.95225	3.93191	4.05233	3.50955	4.16243	3.76591	3.84765	3.98783	3.7808	4.13598	4.1104	4.19738	3.99863	3.65838	3.87029	4.43531	4.16333	3.64154	4.01868	4.15884	4.10234	3.79151	4.17226	3.71573	4.01025	3.93468	3.98329	3.923	4.09392	4.00628	3.92787	4.13952	3.58037	3.72792	3.41874
ADPRH	2.7199	2.39215	2.76782	2.7383	2.65205	2.89155	2.99375	2.84722	2.65057	2.57939	2.48094	2.6525	2.62407	2.5818	2.58664	2.5423	2.5475	3.06072	2.53241	2.53407	2.42793	2.46765	2.60808	2.66673	2.6089	2.6023	3.05845	2.68844	2.76365	2.52597	2.60991	2.49433	2.40567	2.47247	2.64962	2.48996	2.6751	2.64155	2.58869	2.6578	2.66282	2.63344	2.64562	2.63265	2.75854	2.67569	2.80651
ADPRM	3.0266	2.91739	3.19168	2.93859	2.90279	2.72139	2.80344	3.00694	2.89228	2.88081	2.94357	3.09868	2.9798	3.37005	2.80224	3.05853	2.92638	3.19317	2.84242	2.70154	3.04825	3.07605	2.97368	3.04051	3.03035	2.99594	3.1517	2.9307	3.05252	3.01444	3.13157	2.89057	2.97131	3.19954	2.84547	2.87826	2.84288	2.8556	3.06585	2.89176	2.72748	2.91714	2.88569	3.29889	2.94586	2.88858	2.9467
ADRA1A	1.91142	2.0858	2.07556	1.98269	2.15081	2.16253	1.90847	2.41167	1.93204	1.98982	2.00356	1.98661	2.03894	2.01664	2.03855	1.99498	1.98259	2.27233	2.04815	2.06509	2.03855	2.0288	1.97673	1.99813	2.07671	1.98309	2.20268	2.30054	2.17039	2.14542	2.04138	1.91848	1.91444	2.00254	1.96895	1.99724	2.00549	2.05681	1.97554	1.99334	2.04253	2.01154	2.08647	1.88972	2.11598	2.02908	2.11381
ADRA1B	1.82238	2.00671	1.70652	1.8236	2.03947	1.86954	1.85439	2.43375	2.01547	2.48989	2.23693	1.93321	2.39922	2.14842	2.18647	2.21195	2.22756	2.12993	2.10559	2.1106	2.09747	2.03634	2.00986	2.12808	2.16725	2.15068	2.50669	2.24274	1.98949	2.42051	2.22884	1.99826	1.98714	2.18034	2.14656	1.94395	1.85936	2.1593	1.98712	2.06793	2.10811	1.8296	2.29748	1.78508	1.98809	2.041	2.02476
ADRA1D	2.04443	2.17842	2.02794	2.02886	2.27497	2.06049	1.99719	2.67051	2.08769	2.26911	2.01029	2.14231	2.27149	2.06736	2.08629	1.9143	2.30653	2.26616	2.24881	2.29751	2.27586	2.05803	2.31106	2.09114	2.26179	1.99601	2.52734	2.42235	2.18508	2.29288	2.3537	1.98104	2.01031	2.24405	2.0757	2.10097	2.18254	2.20489	2.06284	2.11455	2.23068	1.98757	2.10816	1.94647	2.26346	2.14636	2.27453
ADRA2A	2.20223	3.1721	3.73485	2.3612	2.06402	2.55662	3.65982	2.62177	2.43946	2.21387	2.17451	2.01654	2.23668	1.98285	2.09031	2.05563	2.09213	2.49223	1.86718	1.87552	1.85565	2.42171	2.1601	2.12661	2.11046	3.17023	2.36822	2.60035	3.25097	2.50279	2.35977	3.40391	3.14017	2.83745	2.20034	1.98545	1.83383	1.94022	1.72663	2.22016	2.19173	1.89387	2.15726	2.01366	2.09722	2.00869	1.98866
ADRA2B	2.64152	2.78471	2.44259	2.75584	2.89886	3.07826	2.7511	3.7525	2.76502	3.06136	2.57864	2.87832	3.17425	2.80214	2.45001	2.93222	3.07314	3.18836	3.06902	2.91109	3.05146	2.89004	3.23607	2.90563	2.96206	2.73213	3.41325	3.65912	2.71863	3.03469	2.99255	2.68628	2.69445	2.96843	2.74801	2.91129	2.94798	2.8842	2.86581	3.03251	2.91412	2.59301	2.96381	2.53301	2.91941	3.10934	2.9675
ADRA2C	3.28879	3.13593	3.74191	2.86618	3.35447	3.22806	3.81045	3.69505	2.86859	3.47266	2.81677	2.83947	3.12135	3.33619	3.17058	2.9144	3.20321	2.99863	3.60943	2.81031	3.27484	3.0592	3.10284	2.71016	3.09544	3.09301	3.53449	3.62913	3.10961	3.60562	3.55854	2.80007	2.48351	3.55277	3.26715	3.25587	3.05265	3.06478	3.05543	3.23554	3.02317	3.27028	3.19835	2.57726	3.25958	3.17198	3.21769
ADRB1	2.10906	2.00819	2.25056	2.08476	2.1341	1.90264	1.83096	1.98574	2.09285	2.0161	2.17028	2.18555	2.12868	1.99485	2.49896	2.47826	2.3343	2.11716	2.07482	2.12961	2.45681	2.01031	1.93001	2.22016	2.35915	2.06886	2.33981	2.18017	2.26276	2.16208	2.21221	1.94545	1.92975	2.00385	2.31124	2.10443	1.93563	2.14853	2.394	2.1976	1.98077	1.9748	2.38385	2.12229	2.11254	2.15556	2.13925
ADRB2	2.98373	2.79666	3.40069	2.35092	2.35281	2.82123	3.43521	2.56053	2.48855	2.493	2.09314	1.78599	2.07877	2.12221	2.3954	2.35629	2.16368	2.44487	2.21281	2.27149	2.30382	2.63759	2.48311	2.72038	2.1792	3.61502	3.00757	3.73341	3.18575	2.4234	1.99796	2.83663	2.51569	2.35884	2.07093	2.16028	2.57709	1.99185	2.31402	2.27329	2.22942	2.15933	2.62347	2.38108	2.00523	2.07582	2.23622
ADRB3	2.57387	2.47288	2.67896	2.6766	2.75228	2.85773	2.71648	3.51778	2.56812	2.60329	2.73962	2.49865	2.68659	2.6263	2.52092	2.80659	2.68523	3.01502	2.94435	2.64581	3.02976	2.65206	2.7635	2.69717	2.74075	2.76871	3.18712	3.13306	2.78965	2.72124	2.70168	2.40911	2.39337	2.73533	2.70253	2.66915	2.82462	2.82775	2.66112	2.69312	2.74458	2.56853	2.95265	2.48306	2.78587	2.76359	2.7127
ADRM1	3.76447	3.90377	3.80011	3.73118	3.89633	4.6181	3.95099	3.93855	4.28838	3.81098	4.16282	4.31744	4.13664	4.18493	3.99509	4.36504	3.98048	4.40954	4.49348	3.83128	3.96607	4.33225	4.09602	4.15358	3.84423	4.25151	3.76059	3.53216	3.28124	4.49471	4.41864	4.19324	4.16715	4.16838	4.12929	4.38724	3.86212	4.07603	3.83256	4.13622	3.88431	3.13008	4.69716	4.97327	4.7045	3.83879	3.8687
ADSL	5.18919	5.01891	4.76798	4.80078	4.70371	4.70544	4.63116	5.01919	4.80552	4.76341	4.4975	4.89672	4.69635	4.55105	4.23531	4.68085	4.52157	4.44912	4.66232	4.44559	4.56812	4.56544	4.90873	4.6432	4.96856	4.93202	4.2322	4.34421	4.79015	5.26458	4.8184	4.94803	4.86143	4.71781	4.5368	4.56347	4.53686	4.63519	4.62424	4.60834	4.5429	4.19427	4.87965	4.94254	4.96002	4.81398	4.67032
ADSS	4.32046	4.93434	4.12114	3.96914	4.03194	4.35048	4.45184	2.7073	4.51472	3.89449	4.23488	4.24739	3.9962	4.3429	4.50317	3.98593	4.33537	4.62864	4.17471	4.69339	3.87534	4.34799	4.4737	4.09514	4.38065	4.52583	3.49208	3.51976	3.73092	4.53848	4.03082	5.26301	5.20145	4.23326	4.06678	3.92369	3.97877	3.8327	3.89428	3.82102	4.04058	5.06945	4.20783	4.85586	4.02595	4.36654	4.45571
ADTRP	3.71449	2.72869	3.66447	3.34421	3.83997	3.32725	3.12706	3.83073	3.81444	3.85607	4.08815	3.80204	3.64859	3.37343	4.33886	3.76328	4.27274	3.28892	2.99572	3.18125	4.94455	3.42182	3.25982	2.9876	3.64767	3.19107	4.10246	4.36089	3.88881	3.82738	3.85946	3.55477	3.72022	3.54938	3.44496	3.33997	3.59329	3.62471	3.41162	3.81937	3.56848	3.36071	3.3625	3.28533	3.56378	3.55344	3.61068
AEBP1	4.04369	3.90708	5.03004	3.14627	3.13997	3.78332	5.01681	2.95968	4.06504	3.24659	3.43007	3.16299	3.27955	3.68422	4.22523	2.86606	2.89051	4.47238	3.13285	2.92329	3.60981	4.1592	2.73116	3.58194	3.15354	4.83325	3.11101	3.84891	3.32489	4.22963	3.67853	4.02205	3.85803	4.13748	3.05955	3.91836	3.23361	2.94334	3.25504	3.51687	3.01283	3.12156	3.62548	4.37896	3.16629	3.4288	3.52331
AEN	3.51667	3.55218	3.72568	3.19069	2.96616	3.69835	3.30681	3.74025	2.94719	3.11418	2.93309	3.2113	3.13918	3.345	3.12696	3.05623	3.09938	4.14214	3.3852	3.3852	3.25212	3.17133	3.18718	3.14358	3.32353	3.77224	3.67366	3.81129	3.79193	3.58175	3.2191	3.04498	2.96943	3.24126	3.19733	3.35862	3.21731	2.94799	3.01759	3.56477	3.12128	3.01931	3.25479	3.34344	3.17749	3.14635	3.27957
AES	3.4111	3.9645	4.354	3.2368	3.83409	3.93546	4.20052	3.42782	3.74697	3.84991	3.81512	3.99505	3.85663	3.87015	4.17537	4.28152	3.99283	3.98093	4.16382	3.35928	4.64749	3.77373	3.57659	4.06486	3.49634	4.33325	3.95882	4.06137	3.93454	4.23345	4.20009	3.90152	4.02159	4.62116	3.81533	3.91239	3.76276	3.65676	3.39277	3.49008	3.48936	3.02851	3.81911	4.05102	4.09744	3.83964	3.7579
AFAP1	2.01696	2.20587	1.82524	1.8833	1.75426	2.06112	1.98577	1.65532	1.86482	1.78186	1.82802	1.75667	1.65226	1.75777	1.90056	1.82268	1.77578	1.83235	1.75624	1.93089	1.83254	1.86769	1.59614	1.76144	1.79567	1.80597	1.78243	1.60864	1.59713	1.73581	1.63491	1.798	1.74686	1.94851	2.09941	1.75119	1.82461	1.92856	1.84587	1.98648	2.06811	2.00787	1.76964	1.91057	1.76723	1.86989	1.88605
AFF1	2.64906	2.71783	2.88248	2.8661	2.92078	2.82616	2.75699	3.7167	2.8836	3.10025	2.88064	2.82756	2.95574	2.93828	3.05561	2.95504	2.81558	3.50565	2.96617	2.96142	2.80773	2.8468	2.87307	3.05703	2.99828	2.99961	2.8506	3.17116	2.89216	2.96284	3.09724	2.95096	2.76896	2.84253	3.28368	2.93829	2.90218	3.25125	3.08046	3.02272	3.04007	3.0187	2.70761	2.90474	2.64287	2.7638	2.77712
AFF2	2.23745	2.37619	2.69887	2.40999	2.58511	2.58735	2.5579	3.19674	2.43703	2.45227	2.33982	2.3988	2.54203	2.34143	2.44159	2.68146	2.38476	2.8808	2.53099	2.57124	2.70583	2.49401	2.56045	2.58722	2.39367	2.407	2.96771	2.96862	2.88972	2.58455	2.67744	2.41907	2.38398	2.41449	2.49462	2.44213	2.4225	2.56232	2.37228	2.4957	2.47492	2.38841	2.50539	2.37092	2.40797	2.54498	2.56808
AFF3	2.1188	2.08545	2.22438	2.12689	2.23282	2.06201	2.17567	2.74578	2.10563	2.14409	2.14638	2.03269	2.01058	2.11952	2.19134	2.1614	2.09576	2.3998	2.12371	2.16578	1.96697	2.10968	2.14417	2.1324	2.10872	2.22451	2.12292	2.41969	2.41534	2.30416	2.1628	2.00616	1.99232	2.26734	1.92865	2.11259	2.04935	2.09616	2.1496	2.23276	2.05563	2.02952	2.07126	2.15721	2.20727	2.12945	2.27883
AFF4	2.84319	2.25888	2.36373	2.58488	2.39109	2.45164	2.18914	2.18794	2.5862	2.38151	2.82038	2.72505	2.51102	2.52862	2.67956	2.44466	2.5512	2.49465	2.57954	2.609	2.12568	2.66976	2.7837	2.5071	2.83611	2.40447	2.52233	2.72819	2.96979	2.58672	2.44857	2.30206	2.2661	2.45212	2.6047	2.51026	2.28721	2.56134	2.22371	2.90756	2.71558	2.56883	2.42548	2.45638	2.37394	2.50807	2.69406
AFG3L2	4.8548	5.19686	4.04077	4.91828	5.06342	4.76071	4.41257	4.03733	4.81017	4.42826	4.65042	4.75406	4.66845	4.83323	4.78354	4.49825	4.66147	4.8648	5.03167	4.92798	4.43916	4.39277	4.70791	5.03801	4.71704	4.95062	4.40105	4.12045	4.48604	5.07128	5.30078	5.55934	5.21932	4.83191	4.55593	4.39397	4.45615	4.44757	4.28323	4.50787	4.15521	5.0992	4.95933	4.61854	4.8158	4.75649	4.37611
AFM	4.12798	3.28334	0.135664	5.0513	4.75767	3.22381	2.10238	4.3658	4.24868	4.84496	5.05717	4.9569	5.43383	4.55419	4.47042	4.55591	4.94412	4.39645	4.50611	4.54518	4.31256	4.05742	5.51719	4.54055	4.9915	3.06427	2.22409	2.52374	2.77902	4.74964	4.96471	4.85595	5.57765	3.58289	5.07005	3.43707	3.71734	4.63491	4.81173	4.34247	4.75164	5.6695	5.50069	4.19421	4.69469	5.31385	4.4327
AFP	2.54512	2.66014	2.3284	3.1613	3.12717	2.37761	2.26727	3.45794	2.85673	3.05958	2.98248	2.845	3.0266	3.04471	2.89971	3.07935	2.90112	2.76936	2.92448	2.94942	2.80305	3.10296	3.31429	3.13135	2.93541	2.85532	3.40498	2.84144	2.88003	2.90174	2.84826	2.85602	2.91728	3.0522	2.81168	2.54937	2.80216	3.15503	2.91206	2.98738	2.87408	3.3158	2.89434	2.47612	3.0633	2.64614	2.82782
AFTPH	5.3842	6.00265	4.31462	5.61133	5.30669	4.81306	4.88061	5.60108	5.27766	5.41196	5.51212	5.35838	5.4288	5.32853	5.26134	5.15265	5.55564	5.20048	5.36492	5.28658	4.8457	5.46219	5.38723	5.22497	5.11773	5.31696	4.69657	4.53889	5.31236	5.65191	5.90909	5.53077	5.68602	4.51123	5.10254	5.05339	5.05333	5.13561	5.27239	5.32159	5.15428	5.33164	5.63909	5.29228	5.48408	5.65334	5.48587
AGA	4.45445	3.61892	3.54926	4.23914	3.95078	3.81506	4.03049	2.77984	3.59476	3.68101	3.84862	3.86557	3.70783	3.43319	3.65568	3.80075	3.9823	3.06983	3.41438	3.74436	3.52219	3.68497	3.94591	3.59871	3.67705	3.61193	3.05765	3.73398	3.54276	4.12988	3.69733	4.32599	3.90691	3.89609	3.66451	3.55711	3.33334	3.5571	3.42847	3.57886	3.53824	4.39529	3.67763	3.79654	3.5341	3.70667	3.88738
AGAP1	3.8898	4.0588	2.33856	3.5466	3.53533	3.30949	2.76877	4.04709	3.83893	3.97793	4.14682	4.06613	4.22959	3.44173	3.82375	3.75608	3.77741	3.56689	3.63881	3.71332	2.60415	3.69984	4.0839	4.01498	3.02526	4.26238	2.76603	2.66303	3.24733	4.17917	4.21891	4.97357	5.08195	3.12773	4.40021	3.32516	3.48407	3.50218	3.37723	3.66998	3.42688	3.98868	3.58805	3.27446	3.28371	3.34199	3.11638
AGAP2	2.35628	2.36404	2.39292	2.42951	2.4878	2.19079	2.26926	3.12803	2.2115	2.33452	2.37037	2.4834	2.53505	2.43869	2.36198	2.38056	2.4227	2.53914	2.48474	2.58605	2.45927	2.27627	2.40858	2.35953	2.55123	2.28579	2.88905	2.87184	2.63323	2.45915	2.60936	2.24596	2.35201	2.38496	2.27409	2.39451	2.34186	2.40454	2.39755	2.31167	2.47751	2.26399	2.33536	2.22144	2.44408	2.48609	2.41361
AGBL2	2.31225	2.22271	3.03014	2.29007	2.28564	2.15528	2.57078	2.26581	1.61596	2.05095	2.20477	1.83946	2.05694	2.31366	2.25492	2.06305	1.87192	2.21211	2.19732	2.11499	2.5383	2.04433	1.9206	2.06802	1.84559	2.02563	2.61378	2.62938	2.15321	1.96571	1.78363	2.11286	1.80226	1.94197	1.91925	2.22105	1.95882	1.97694	1.86181	1.83698	2.46624	2.92488	2.53089	2.33132	2.31608	2.33666	2.23761
AGBL5	3.55584	4.20845	2.74518	4.12038	3.83217	3.40835	2.88013	3.78732	3.94387	3.68877	3.90131	3.83226	3.63207	4.12901	3.30034	3.81951	3.55867	3.80805	3.72644	3.75055	3.66114	3.39341	4.22864	3.57491	4.09324	4.03094	2.69913	2.55749	3.16673	4.17939	4.63339	4.0255	3.98362	3.99148	3.75407	4.23881	3.39256	3.53883	3.5534	3.64178	3.60049	2.33016	4.12695	4.08977	4.15861	4.09245	3.87328
AGER	2.27884	2.24389	2.54064	2.4738	2.48777	2.2314	2.25405	2.87892	2.29512	2.24693	2.30886	2.2057	2.28154	2.11561	2.32399	2.24407	2.30703	2.3609	2.40831	2.53203	2.43266	2.24183	2.29655	2.228	2.29512	2.22325	2.56358	2.42815	2.43056	2.34075	2.59269	2.34913	2.34378	2.6436	2.21822	2.27317	2.25429	2.3086	2.26804	2.14993	2.37402	2.25663	2.41286	2.14492	2.36967	2.25625	2.23342
AGFG1	3.85864	3.52519	3.60025	3.39292	3.48539	3.87736	3.63775	2.7387	3.60527	3.44263	3.52811	3.44721	3.2415	3.66415	3.5352	3.37913	3.45131	3.50073	3.44754	3.59919	3.26997	3.56251	3.49945	3.53309	3.58828	3.69125	3.56891	3.91578	3.76205	3.24196	3.2071	3.56762	3.54403	3.23653	3.59259	3.6067	3.69083	3.50508	3.52506	3.51293	3.49228	3.42474	3.42961	3.53657	3.22976	3.1917	3.35608
AGFG2	2.58322	2.45659	2.63154	2.75006	2.87984	2.67745	2.76692	3.30247	2.90753	2.93638	2.79311	2.74889	2.91647	2.90355	2.76402	2.90862	2.75875	3.01809	2.7492	3.02749	2.81141	2.78056	3.00825	2.89496	2.87383	2.81074	3.23568	3.09348	3.04138	2.83865	2.90074	2.68571	2.46331	2.86682	2.67375	2.86484	2.80297	2.80865	2.77138	2.89293	2.83665	2.79286	2.87147	2.74228	2.8383	2.72638	2.70505
AGGF1	4.33835	3.99382	3.99533	4.21378	3.79968	3.98704	3.94103	3.1292	4.02978	3.75667	3.83983	3.76939	3.77532	3.76656	3.64553	3.66442	3.89059	3.52208	3.64877	3.86533	3.26924	3.73899	3.69971	3.6398	3.81255	3.75646	3.59272	3.44427	3.54247	3.64022	3.39724	3.95192	4.0328	3.44593	3.75593	3.80767	3.95546	3.88876	3.84524	3.71478	3.83078	4.20807	3.78169	4.07647	4.06617	3.77327	3.7742
AGK	4.06896	4.15481	3.15881	3.88566	3.61152	3.3007	3.53388	3.92146	3.72188	3.81599	3.78657	3.96435	3.79926	3.855	3.76471	3.69805	4.04295	4.05436	3.62542	4.13534	3.64812	3.71965	3.88767	3.71319	3.95772	3.82479	4.01067	3.33701	3.52222	3.52475	4.04521	4.17879	3.60143	3.79818	3.89161	3.96546	3.65027	4.02926	3.90414	3.86468	4.25718	4.10476	3.56951	3.44755	3.37468	3.72578	3.74495
AGL	4.3938	4.43667	3.89196	4.39431	4.16774	3.72153	3.86401	1.7478	4.05199	3.88287	4.28647	4.31369	4.0832	4.54865	4.3525	4.42154	4.14668	3.51668	4.08475	4.41974	3.88182	4.16728	4.30312	4.38163	4.40785	3.98775	3.55547	3.73799	3.41277	4.17273	4.65894	5.26583	5.16401	2.83919	3.99238	4.16688	4.08457	4.03048	4.02915	3.96416	4.30659	4.38615	3.78606	3.85703	3.93132	4.14807	4.38126
AGMAT	6.17883	6.18673	4.07172	6.28635	6.25685	5.13268	5.12049	6.47549	6.04635	6.44485	6.49582	6.42949	6.42086	6.24793	6.14984	6.242	6.41047	6.39837	6.49879	6.25717	5.98174	6.03366	6.28808	6.17973	6.29388	6.09928	6.53422	4.21363	5.84349	6.52268	6.28512	5.89147	6.22769	5.94855	6.49541	6.08388	6.08384	6.23665	6.18807	6.23533	6.1766	6.41983	6.36372	5.80265	6.01827	6.32225	6.22604
AGO1	3.10346	3.67062	2.9283	3.6734	3.84637	3.50785	3.14347	3.97842	3.73466	3.74824	3.82865	3.4905	3.71633	3.53586	3.73584	3.44397	3.72112	3.53848	3.79238	3.57619	3.29558	3.70986	3.83882	3.85412	3.21763	3.54035	2.86469	2.90188	3.54276	3.63323	3.26556	3.65926	3.75897	3.29757	3.80914	3.28914	3.89004	3.90702	3.89618	3.79468	4.04814	4.08315	3.39482	3.631	3.37379	3.71772	3.57361
AGO3	2.73962	3.02167	2.42438	2.8632	2.50486	3.00358	2.25914	2.17874	2.45003	2.95369	2.89153	2.7252	2.81999	2.84898	2.82354	2.71687	2.76466	2.52279	3.02197	2.55035	2.08487	2.80278	2.96269	2.82886	2.64979	3.21168	2.55585	3.04805	2.80566	2.86876	2.29933	2.87936	2.73471	2.87036	2.62131	2.49213	2.49843	2.50059	2.51348	2.78216	2.41685	3.30825	2.60028	2.75607	2.30063	2.53509	2.76612
AGO4	2.57074	2.57524	2.99581	2.55228	2.66314	2.86517	2.99806	2.3729	2.60303	2.42031	2.35766	2.24055	2.21632	2.59675	2.5332	2.33884	2.43487	2.41324	2.22951	2.64542	2.401	2.59939	2.44146	2.55536	2.39525	2.6425	2.58688	3.05808	2.41418	2.33558	2.2247	2.62866	2.4005	2.65902	2.59934	2.29717	2.41009	2.50277	2.29973	2.488	2.68391	2.91362	2.56926	2.40851	2.44578	2.49117	2.3869
AGPAT1	3.92038	4.057	3.26625	4.15779	4.42172	3.88817	3.73491	4.72785	4.23761	4.48455	4.57433	4.56394	4.6352	4.46928	4.24692	4.92748	4.44959	4.67496	4.60121	4.30986	4.15055	4.53806	4.4631	4.54794	4.26823	4.59135	3.8016	3.68692	3.97468	4.63285	5.6524	4.74269	4.55174	4.40605	4.57781	4.26116	4.29104	4.04829	4.32591	4.16497	4.39307	3.45581	4.33968	4.613	4.33898	4.31831	4.19571
AGPAT2	3.51821	4.35502	3.79883	3.67606	3.31977	4.33816	3.5786	3.90998	3.70288	3.92684	3.51764	3.17664	3.6044	3.37703	3.28374	3.61292	3.4636	3.82135	3.48462	3.68284	3.70362	3.56682	3.79772	3.44274	3.55154	3.60081	3.63649	3.77199	3.69027	4.03898	4.24835	3.75066	3.8027	4.17175	3.54136	3.79653	3.38607	3.42579	3.4406	3.28043	3.41796	2.8513	3.70575	3.29156	4.0608	3.80233	3.55544
AGPAT3	4.1272	4.05581	3.09867	4.17074	4.07064	3.56333	3.41932	4.07817	3.82087	4.07654	3.91551	4.13424	4.00929	3.86514	3.7687	3.91876	4.086	3.9953	4.09188	3.94776	3.4949	3.92836	4.15676	3.96069	3.96577	4.04721	3.83044	3.60801	3.82292	4.01859	3.80795	3.937	3.89834	3.62647	4.06941	3.72886	4.12794	4.16162	3.84112	4.1442	3.84102	3.61284	4.27401	3.9716	3.80057	3.86054	3.86484
AGPAT4	2.58692	2.7601	3.13918	2.48512	2.73451	3.00698	3.15514	2.8979	2.44088	2.64348	2.40288	2.41068	2.36395	2.5502	2.41758	2.56664	2.42114	2.31465	2.4512	2.76092	2.45769	2.38553	2.46553	2.4976	2.47625	2.52503	2.83111	3.04162	2.79783	2.78587	2.30647	2.20743	2.25963	2.60232	2.62609	2.56361	2.63678	2.61521	2.77942	2.49622	2.71309	2.7312	2.52856	2.51762	2.58799	2.28511	2.58666
AGPAT5	4.41724	4.64166	3.97388	4.55994	4.41916	3.66964	3.92374	3.95543	4.21325	4.45949	4.41673	4.97513	4.5216	4.61692	4.35899	3.80008	3.85142	4.65489	4.39506	4.91855	3.49463	4.26063	4.83135	4.68651	4.73749	4.81816	3.78504	4.02227	4.03008	4.40334	4.66653	5.22336	4.33367	3.84022	4.36203	4.00502	4.16087	5.01837	4.32694	4.50015	4.59972	4.65623	4.10695	3.95262	3.96037	4.35345	4.60362
AGPS	4.35511	4.51596	3.72445	4.11654	3.91462	4.43863	3.8432	2.4663	3.80237	3.50029	3.78079	3.63545	3.52634	3.36909	3.59543	3.07725	3.65723	3.23358	3.49982	3.70497	2.96667	3.75186	3.8072	3.40029	4.03343	4.58142	3.4605	4.09495	3.83398	3.60231	3.38114	4.30629	3.9786	3.88847	3.04937	3.62892	3.55639	3.82537	3.67174	3.4272	3.45373	4.60532	3.45364	3.47259	2.97882	3.39145	3.22589
AGR2	3.29809	3.4433	4.4761	3.21478	3.7279	5.78426	5.06618	3.39516	2.60418	2.43764	2.25693	2.81531	2.15283	2.4242	2.96633	2.14582	2.2285	2.83918	2.57366	2.5842	2.69188	2.66362	2.45292	3.16432	2.66698	3.65879	2.72512	5.20921	5.24024	3.55389	2.79674	3.28284	3.09736	3.70362	2.10481	4.01089	2.64018	2.35933	2.24507	2.38054	3.33329	2.45097	3.57924	2.25631	2.40537	2.26694	2.36917
AGRN	3.61115	3.50626	4.25021	3.26784	3.5012	4.2818	4.02034	3.71999	3.75038	3.34287	3.36096	3.37169	3.5691	3.7325	3.75776	3.59523	3.53619	3.65613	3.4106	3.42723	3.46666	4.07149	3.40982	3.64298	3.40948	3.50536	3.9683	4.04419	3.60034	3.24815	3.87535	3.17812	3.37686	3.61771	3.87552	3.8708	3.53882	3.94674	3.725	3.79612	3.88853	3.25588	3.48111	3.72235	3.47543	3.26828	3.49349
AGRP	2.82845	3.11933	2.9516	3.30356	3.41779	3.00136	3.25632	3.715	2.89106	3.33121	3.1889	3.17043	3.3521	2.98516	3.11894	3.4629	3.19084	3.38185	3.14435	3.01049	3.15104	3.03746	3.26444	3.40021	3.21658	2.95745	3.54243	3.65028	3.2381	3.3253	3.1185	2.91398	3.03339	2.96672	3.12331	3.30928	3.0976	3.07136	3.19287	3.26047	3.29986	3.04771	3.21669	3.07322	3.26201	3.088	3.43788
AGT	5.2989	5.30679	2.32917	5.77409	4.37918	5.96254	4.70254	5.82678	5.31666	4.86107	5.56717	5.62272	4.55549	6.51366	5.92738	6.33391	5.83017	4.44253	5.293	4.94805	4.23056	5.18741	5.94765	4.97223	5.13717	6.23812	4.82888	3.14473	4.59246	5.35232	7.20811	6.14494	6.51967	5.25216	4.31713	5.38973	4.86801	4.28354	5.05319	5.92901	5.14847	4.85759	5.57943	5.03102	4.86657	6.02081	4.47599
AGTPBP1	3.52637	3.2945	2.98007	3.31964	3.08738	3.10072	3.11472	2.57028	3.01701	2.85836	3.19474	3.28241	3.1252	3.2964	3.1972	3.15057	3.16549	2.90032	2.9768	3.23723	2.80839	3.32034	3.28394	3.25177	3.21091	2.88789	3.31361	2.87726	2.74769	3.00293	2.90298	3.4233	3.06867	3.06233	2.96201	2.97095	3.2754	3.31283	3.03488	3.06152	3.2475	3.31759	3.02141	3.33064	3.18049	3.32214	3.49126
AGTR1	3.2397	2.65759	2.7606	2.7794	2.48168	2.80424	2.67294	2.25293	2.93465	3.07368	3.21976	3.37248	2.88144	3.61965	3.4379	2.20993	2.56841	4.05074	2.44679	2.90131	3.31172	3.23683	3.12318	3.53523	3.90875	3.00114	3.24896	2.7218	3.48175	2.4289	2.30568	2.92739	2.36631	3.39889	2.67238	2.85095	3.47303	3.39324	3.47561	3.5706	3.74998	2.85641	2.94448	3.43902	2.85455	2.49363	2.99781
AGTR2	1.95517	1.88597	2.25457	2.04793	2.0278	2.54626	2.03005	2.23767	2.08925	1.9944	2.00774	1.99284	2.11259	1.98251	2.06643	2.14386	2.01575	2.43967	2.10464	2.10694	2.28304	1.96237	2.1129	1.9575	1.86226	2.04394	2.64917	2.41467	2.23654	2.06675	2.00839	1.92318	1.89033	1.95514	2.08734	1.97064	2.21361	2.09203	2.05987	2.05725	2.03863	2.04673	2.11557	1.98944	1.95409	2.07076	2.05978
AGXT	3.15639	3.50232	2.04968	3.86861	4.3602	3.63906	3.12691	4.62253	4.3313	3.05045	5.12511	4.11844	4.47689	4.23044	4.45212	4.40001	4.77988	3.75425	4.04341	5.08936	3.81078	4.06868	4.87134	4.56094	4.87525	3.47032	4.42346	3.67946	3.70224	4.33729	5.51672	3.86187	4.76876	3.92678	4.00434	4.69114	3.91005	3.89795	3.75035	4.20585	3.71575	4.09055	4.22341	3.56612	4.27949	4.55964	3.86745
AHCTF1	2.82818	3.4546	2.45579	3.12119	2.93288	2.26475	2.74236	2.67367	2.93425	3.22941	3.18075	2.97873	2.8993	3.35824	2.99222	3.12583	2.97568	2.97324	3.07237	3.15819	2.35994	3.07951	2.74724	3.19407	2.86795	2.65593	2.3672	2.77058	2.5363	2.81997	2.70094	3.0464	2.53944	2.83776	2.99301	2.8422	3.05874	3.37487	3.21682	3.25304	3.36897	3.45341	3.24562	3.2722	2.61615	2.85721	2.9972
AHCY	4.84048	5.07467	3.06619	5.13902	5.20544	4.48331	4.20015	5.67306	5.64538	5.75978	5.73399	5.81559	5.85882	5.67426	5.32651	5.80847	5.66392	5.45583	5.7054	5.4904	5.39933	5.53612	5.9538	5.86937	5.50536	5.96294	4.8862	3.6653	4.19431	5.68701	6.28749	6.01203	6.49636	5.28497	5.75184	5.71629	5.19184	5.63381	5.12129	5.58986	4.84535	4.06038	5.96775	5.15888	5.79244	5.48356	5.24728
AHCYL1	4.87023	5.33647	4.29305	4.94601	4.92746	5.10616	4.78791	4.68288	5.25403	5.38255	5.28548	5.13159	5.13944	5.6684	5.37747	5.55259	5.0399	5.21385	5.24525	5.32184	5.00694	4.99786	5.30164	5.38149	5.43765	5.6177	4.64812	4.55648	4.80962	5.02557	5.70412	5.68923	5.61388	5.03936	5.41899	5.07303	5.09563	5.07182	4.95388	4.89344	4.95581	5.29888	5.27071	5.24625	4.98623	5.13035	5.01795
AHCYL2	4.00676	3.06005	2.86557	3.96115	3.49402	3.38355	3.32209	3.57023	3.50575	3.79333	4.18681	3.82099	3.86604	3.73227	3.69361	4.0424	3.77304	3.46436	3.67847	3.8186	3.65009	3.63765	4.13528	3.77287	3.81278	4.02096	3.06983	3.10738	3.62003	4.20599	4.40461	3.95877	3.95065	3.44241	3.52196	3.69597	3.56091	3.51237	3.48747	3.46249	3.74469	3.85148	3.49168	3.6202	3.58174	3.92478	3.771
AHDC1	2.38243	2.59444	2.32612	2.12198	2.43413	2.43605	2.17486	2.59578	2.38816	2.25589	2.45649	2.31405	2.38419	2.51062	2.64495	2.2726	2.29908	3.0452	2.32647	2.40328	2.19594	2.55582	2.39017	2.05908	2.34474	2.40443	2.34224	2.95156	2.57713	2.55811	2.2037	2.20499	2.16995	2.47753	2.36946	2.6979	2.30863	2.58143	2.2861	2.31968	2.58166	2.04282	2.18481	2.55441	2.38747	2.31031	2.21514
AHI1	2.43163	2.22484	2.69639	2.43206	2.70248	2.65697	2.83271	2.63708	2.48076	2.6311	2.31487	2.43481	2.50488	2.67651	2.7547	2.66583	2.28731	2.85387	2.67042	2.49921	2.87067	2.58515	2.28739	2.61577	2.47942	2.25866	3.09608	2.77359	2.5289	2.3109	2.26839	2.24575	2.53768	2.18883	2.44415	2.59424	2.76273	2.77414	2.75286	2.58196	2.72834	2.70346	2.46349	2.72295	2.51931	2.54019	2.70974
AHNAK	3.53935	3.54658	4.43159	3.49578	3.63295	3.94644	4.38176	3.65227	4.26131	3.75102	3.60747	3.58947	3.92195	4.08591	4.37181	3.44941	3.74501	4.4625	3.66388	3.58663	4.12939	4.00408	3.36461	3.88449	3.72339	3.57037	3.91103	3.88897	3.67445	3.07537	3.37609	3.28952	3.25574	3.94427	4.15825	3.71131	4.01461	3.78578	3.95974	3.86123	3.89144	4.33222	4.28696	4.26071	4.32372	4.09841	4.0358
AHNAK2	2.0494	2.407	2.50255	2.09737	2.21219	2.68545	2.09216	3.32087	2.07583	2.1632	2.32032	2.48345	2.01273	1.99482	2.30476	2.13699	2.07778	2.70234	2.03362	2.14882	2.46774	2.18759	2.28742	2.22222	2.18988	2.29403	2.10147	3.49324	3.49021	2.20426	2.11476	2.63438	2.35536	2.43691	2.17144	2.33247	2.0977	2.02901	2.03955	2.2148	1.90551	2.15636	1.94887	2.20734	2.19831	2.03572	2.05517
AHR	3.59552	3.821	4.43448	3.53506	3.57171	3.72983	4.02035	3.18356	3.04734	3.47057	3.08963	3.4929	3.32503	3.67648	3.31289	2.81613	2.91458	3.38352	3.46146	3.40521	2.79739	3.47762	3.3851	3.43237	3.34489	3.67478	3.08319	4.09282	3.44759	3.34738	3.12402	3.57996	4.00169	3.41659	3.28045	3.63593	3.11595	3.29028	3.50082	3.57911	3.49658	3.39726	3.18144	3.54519	3.24026	3.14241	3.31603
AHSA1	4.6928	4.43871	4.75562	5.31046	4.90334	4.60931	4.68411	4.89475	4.59176	4.76324	4.50121	4.78761	4.6667	4.2917	4.40561	5.27057	4.68592	4.72824	4.97719	4.20068	4.80479	4.62537	4.67966	4.56221	4.37791	4.71652	4.21998	4.08362	4.68169	4.94539	5.12686	4.99614	4.90193	4.38707	4.5205	4.58569	4.60996	4.52607	4.60444	4.59658	4.06454	4.45677	5.13727	4.95212	5.22834	4.76043	4.95416
AHSA2	2.18873	2.35201	2.80256	2.6726	2.94839	3.1746	2.61323	2.61128	2.27519	2.52534	2.68003	2.34683	3.01569	3.06632	2.97028	2.62854	2.58963	3.11178	2.75519	2.6847	3.31366	3.51084	2.61961	2.55547	2.93891	2.28768	3.51191	2.60824	2.62477	2.06744	2.54169	2.66068	3.58872	2.65886	2.93271	2.66599	2.7343	3.48948	2.57694	2.29675	3.04109	3.49798	2.62734	2.33696	2.57482	3.30746	2.24061
AHSG	2.17624	2.52322	2.37324	2.46919	2.47113	2.33222	2.61737	3.18569	2.34384	2.50942	2.37545	2.54007	2.79147	2.46745	2.55735	2.62164	2.54209	2.72162	2.50914	2.58507	2.7795	2.48039	2.5221	2.55109	2.46255	2.40479	3.12855	3.11823	2.77623	2.5842	2.47635	2.33275	2.4991	2.71624	2.3716	2.43843	2.38192	2.56	2.36922	2.34501	2.45814	2.41825	2.51004	2.37919	2.56067	2.57413	2.48564
AHSP	2.33361	2.17676	2.64553	2.57344	2.75713	2.58824	2.92345	3.40931	2.6061	2.5164	2.50627	2.54238	2.65608	2.47551	2.49989	2.36706	2.25382	2.50515	2.53605	2.58419	2.74764	2.42551	2.59199	2.30659	2.66435	2.51729	3.09471	3.08893	3.06884	2.52416	2.48831	2.43258	2.27266	2.83614	2.33513	2.36831	2.4457	2.69323	2.47655	2.4445	2.42661	2.45784	2.53352	2.23963	2.71819	2.50982	2.55375
AICDA	1.95966	1.97974	2.61699	2.09188	2.10401	2.17083	2.26365	2.43378	1.96586	2.07595	2.03519	1.97596	1.86587	1.8461	2.00177	2.14686	2.06428	2.33821	2.06266	2.02503	2.39747	2.00985	2.15022	2.02824	2.07794	1.95739	2.02086	2.20607	2.27249	2.16142	2.02616	1.92606	1.91217	2.06592	2.26459	1.96996	2.28336	1.94066	2.14049	2.16667	2.28143	2.12164	2.09361	2.04997	2.26358	2.23858	1.98866
AIF1	3.22288	3.21208	4.64376	3.40615	3.44194	3.64019	4.61385	4.95616	4.32227	4.06058	4.27545	4.24404	4.62158	4.07219	4.2128	4.1894	3.985	4.63267	3.65477	3.69656	4.58211	3.65951	3.7809	4.12713	3.67259	2.97459	4.38213	3.63477	3.89039	2.56587	3.74038	2.96109	3.5504	3.60214	4.17471	4.31233	4.59457	4.6473	4.60618	4.37547	4.37998	4.27735	4.37432	4.2057	4.6405	4.43124	4.69487
AIFM1	6.69795	5.24343	3.1696	5.64149	5.46016	4.94796	4.55064	5.58517	5.75167	5.54486	5.76624	5.89766	5.43035	4.84115	4.98411	5.35075	5.94543	5.15689	4.82493	5.06254	4.57568	5.59794	5.92406	5.37899	5.56342	5.21867	2.76086	3.38651	4.70422	6.33355	6.59589	7.0244	7.01192	5.75759	5.40122	4.88369	4.7616	5.10802	5.01221	5.1431	4.3466	6.61944	5.54844	5.26609	5.22278	5.94037	5.4002
AIM1	4.39114	5.28207	3.92297	4.61699	4.36695	4.22324	4.62893	3.74908	4.55957	4.36822	4.5356	4.43053	4.47305	4.76288	4.22716	3.89685	4.7257	4.03462	4.58771	4.68534	4.16404	4.57321	4.50069	4.78272	4.2129	4.57063	4.54268	4.83464	5.25597	4.67842	4.99806	4.87927	4.51612	4.50373	4.32841	4.58439	4.16028	4.25708	4.31433	4.40278	3.67943	4.22321	4.22606	3.93209	3.75321	4.49258	4.26735
AIM1L	2.19754	2.39202	2.45652	2.28299	2.46879	2.32932	2.53775	3.24112	2.26474	2.54943	2.35405	2.25569	2.38009	2.44865	2.35007	2.28966	2.45238	2.66371	2.48177	2.4994	2.49687	2.23171	2.33724	2.40599	2.48894	2.49942	2.55736	2.89958	2.79757	2.67579	2.69149	2.47866	2.37872	2.53615	2.32955	2.41663	2.25935	2.39386	2.18642	2.19057	2.27996	2.23302	2.30418	2.21028	2.48984	2.4498	2.29208
AIM2	2.45506	2.28512	4.70363	2.46018	2.78106	2.97433	3.83806	3.47804	2.50072	2.71579	2.11749	2.29597	2.60035	2.24312	2.49818	2.80609	2.65752	3.43454	2.64877	2.31487	2.70844	2.65752	2.64793	2.69389	2.65136	2.64806	2.87259	4.17906	5.69426	2.31958	2.477	2.46402	2.85232	2.19305	2.50353	2.42872	2.56494	2.65048	2.576	2.78998	2.55511	2.81222	2.89563	2.51712	2.4281	2.4639	2.46949
AIMP1	4.6378	4.53411	4.10384	3.97485	3.97935	4.13847	4.06429	3.33875	4.38913	4.29252	4.34553	4.59621	4.33509	4.44372	4.14546	4.27058	4.33456	3.87635	4.03352	4.43406	4.14709	4.11793	4.49726	4.21863	4.44888	4.3083	3.67295	3.96631	3.8595	4.1987	4.17937	4.72375	4.86826	3.91936	4.0146	4.07728	4.12207	4.19847	4.31282	4.08867	4.34544	4.85195	4.36335	4.35029	4.20213	4.08042	4.24129
AIMP2	5.11269	4.87615	4.47405	4.98156	4.89463	4.8926	4.77821	5.06748	4.89873	4.8778	4.75361	5.03553	4.82076	5.06097	4.63568	5.04462	4.93248	5.26402	4.86494	5.03646	4.74185	4.76022	5.16393	5.04012	5.05712	5.10513	4.50547	4.80305	4.52567	5.01554	4.91825	4.92237	4.87713	4.74588	4.92843	4.96958	5.01234	5.1538	5.01903	4.96677	5.10384	4.9441	4.99568	4.93702	4.86602	4.80226	4.9088
AIP	4.32976	3.79238	4.08508	4.24388	4.34032	4.02036	4.63586	4.09309	4.61136	4.4873	4.45086	4.68347	4.26404	4.33623	4.23641	4.62088	4.18317	3.97259	4.22833	4.00904	4.1759	4.25536	4.70241	4.37007	4.51124	4.26084	4.26488	4.16385	4.72932	4.70708	4.32216	3.82012	4.08432	4.66101	4.32724	4.50485	4.0304	4.11856	4.05599	4.01528	3.83311	3.49789	4.58099	4.76278	4.76636	4.57722	4.5952
AIPL1	2.31934	2.16604	2.65178	2.44094	2.86129	2.69105	2.75353	3.31349	2.2814	2.77575	2.54832	2.47857	2.5764	2.54239	2.37272	2.89885	2.57513	2.70314	2.57712	2.59451	2.68816	2.54198	2.60701	2.55127	2.58342	2.57132	3.34737	3.04258	2.70105	2.71377	2.65544	2.33067	2.55783	2.64304	2.36611	2.49198	2.57268	2.68523	2.49868	2.56166	2.43158	2.51553	2.40918	2.51817	2.66518	2.5924	2.42017
AIRE	2.6527	2.82914	2.69858	2.66699	2.81384	2.37178	2.62601	3.47134	2.68159	2.7018	2.62879	2.71436	2.9076	2.8268	2.77075	2.781	2.7702	3.3914	2.87762	2.92053	2.78264	2.54028	2.67787	2.61566	2.74294	2.33492	3.28841	2.86782	2.77019	3.13086	2.95029	2.70898	2.57951	2.92499	2.64922	2.74714	2.72215	2.83718	2.71855	2.69229	2.65274	2.87071	2.73459	2.40178	2.93526	2.74365	2.8539
AJAP1	3.13876	4.06288	2.24723	2.67949	2.65025	2.66294	2.55764	2.99055	3.3559	2.81214	2.66421	2.60191	2.71802	2.31454	2.98897	2.56095	2.90686	2.90782	2.58301	2.65611	2.69094	3.3218	3.06453	3.13294	2.84546	2.9803	2.77996	3.26934	2.5386	2.70471	2.60943	2.4452	3.14807	2.52714	2.68989	2.75579	2.98037	3.15726	3.39933	3.33627	2.85114	2.32519	3.40926	3.40889	2.42712	2.5193	2.46144
AK1	3.5995	3.47657	3.98631	3.53614	3.73443	4.21886	3.88573	2.82806	3.68864	3.73037	3.62449	3.54174	3.38257	3.8357	3.37312	3.3517	3.52125	3.61205	3.6252	3.47105	3.86699	3.34909	3.58562	3.47284	3.40618	3.81679	3.3158	3.33553	3.18742	3.60033	3.37007	3.55945	3.41946	3.86235	3.58916	3.78686	3.61232	3.48862	3.43418	3.52293	3.56037	2.95164	3.8259	4.27518	4.247	3.53974	3.62638
AK2	4.0086	3.52082	2.7755	3.89887	3.5731	3.16118	3.47242	3.4345	3.92871	3.94824	4.14832	3.95863	3.94224	3.8931	3.77881	3.66572	3.91414	3.51198	3.90905	3.89766	3.5151	3.95049	4.23486	3.99119	3.79932	3.78972	3.32971	3.23401	3.31862	3.85107	4.21422	4.2669	4.30684	3.71949	3.77483	3.76832	3.50534	3.52575	3.64841	3.71619	3.68033	3.81162	3.93162	3.68416	3.69141	4.04427	3.74809
AK5	2.4203	2.69609	3.18433	2.54909	2.92844	2.65838	2.90697	2.83176	2.44434	2.29418	2.21514	2.19584	2.2941	2.29257	2.37546	2.82472	2.26234	2.31009	2.58316	2.66164	2.6896	2.53941	2.44571	2.43763	2.34102	2.25522	3.00942	2.3392	2.57384	2.2817	2.35126	2.79837	2.17039	2.42958	2.70933	2.64311	2.78655	2.5449	2.146	3.02323	2.52495	2.84294	2.27716	2.60179	2.68479	2.43518	2.39244
AK6	5.57247	5.00721	4.11378	5.40234	5.08741	4.55556	4.4681	4.67753	4.51096	4.80535	4.66597	4.7028	4.86259	4.99209	4.38261	4.21405	4.76315	4.63711	4.66249	4.8346	4.27869	4.72488	4.79872	4.35068	4.87654	4.44904	3.64895	3.91912	3.82646	5.21496	4.77511	5.06038	5.0356	4.1273	4.40027	4.57459	4.8977	4.79982	4.83041	4.97295	4.90153	5.0761	4.83757	4.89654	5.20902	5.10734	5.24846
AKAP1	3.3324	3.94073	3.35816	3.85494	3.67168	3.60842	3.61864	4.07435	3.73403	4.02535	3.80272	3.6881	3.94839	3.90216	3.86135	3.76841	4.01485	3.9183	3.69737	4.06485	3.68856	3.73728	3.87495	3.88811	3.89255	3.81661	3.86264	3.49139	3.7149	3.93216	4.08234	4.27575	4.16013	3.84359	3.77206	3.64353	3.50223	3.65917	3.58395	3.59334	3.70931	4.0556	3.78426	3.7253	3.63867	3.86265	3.74133
AKAP10	2.99405	2.86118	2.92147	2.82332	2.7163	2.76414	2.98335	2.77664	3.19331	3.19033	3.21162	3.05562	2.78028	2.95869	2.91962	2.95642	3.15415	3.26044	2.66448	3.16357	2.75718	3.18768	3.12963	3.0338	3.14214	2.91632	3.25465	3.47901	2.90562	2.86428	2.94788	2.99381	3.07264	2.70025	3.12616	3.01682	2.76244	3.11121	3.03603	3.06225	3.12976	3.209	2.74034	2.80151	2.81666	2.79281	2.84136
AKAP11	4.17283	4.2761	3.93349	4.30786	4.34404	4.43296	4.03752	3.49889	4.4317	4.28359	4.8487	4.77726	4.46404	4.62243	4.70634	4.29315	4.28513	3.97054	4.03268	4.13366	3.85147	4.63738	4.52802	4.3094	4.41809	4.27579	4.53281	4.21289	4.09934	3.84055	4.2816	4.42395	4.61744	3.47328	4.39161	4.13663	4.59284	4.53769	4.5953	4.43809	4.66081	4.6169	4.12129	4.42033	3.90753	4.25607	4.18225
AKAP12	4.99361	4.24442	4.55155	3.87883	3.90498	5.79923	4.51521	3.44523	4.61296	3.97085	3.77571	3.75933	2.8088	4.754	4.77153	4.42968	3.26789	4.47821	3.88823	4.41827	3.35678	4.48497	3.4718	4.28524	4.36347	4.18922	4.6051	4.63702	3.3749	3.21358	4.01567	4.63217	4.60578	4.25653	3.80229	4.34273	4.18183	4.2078	4.76741	5.03169	4.52674	3.69569	4.28716	4.32612	3.43542	3.87872	3.97431
AKAP13	3.00821	3.57627	3.40083	3.11141	3.07317	3.33943	3.24935	3.73196	3.26445	3.72765	3.53777	3.59822	3.59457	3.73731	3.82189	3.63439	2.93466	4.0781	4.04687	3.57333	3.25946	3.50498	3.55587	3.65724	3.595	3.44225	2.80292	3.27136	3.78057	3.45502	3.23541	3.6016	3.56509	3.41533	3.65496	3.76962	3.83188	3.7879	3.52273	3.85196	3.08845	3.48806	3.5031	3.6107	3.26498	3.54324	3.59417
AKAP17A	2.94402	2.8813	3.39651	3.06467	3.06589	3.33247	3.1989	2.65374	2.72013	2.9829	2.83707	2.81365	2.72507	3.06533	3.06029	3.09974	2.72779	3.06724	3.12528	3.15795	3.10283	3.05134	2.8625	2.89122	2.80121	2.90033	3.08341	2.77851	3.00686	3.00138	3.21222	3.14104	3.40208	2.61009	2.69909	2.91583	3.06904	2.94908	3.00496	2.98756	2.95211	2.82997	3.12323	3.05081	2.92022	2.89265	3.06763
AKAP3	2.77435	2.89497	2.51254	2.84679	2.9609	2.90215	2.64959	3.13377	2.96969	2.69184	2.83147	2.94231	2.92733	3.10027	2.70841	2.73544	2.9218	3.51036	2.87656	2.69408	2.63464	3.05918	2.47633	2.38185	2.72929	2.62557	3.40093	2.85735	2.53523	2.7202	3.05168	2.45431	2.46382	2.85854	2.86888	2.84892	2.84039	3.00013	2.62557	2.83004	2.91464	2.72621	2.79085	2.62744	3.13959	3.13207	3.04342
AKAP4	2.14965	2.23202	2.4131	2.40994	2.29618	2.29641	2.4724	3.10076	2.2006	2.35268	2.24802	2.29618	2.55682	2.26407	2.23837	2.43049	2.3977	2.86089	2.24175	2.34929	2.33468	2.21456	2.32971	2.29618	2.47624	2.65121	2.93819	2.4972	2.70562	2.41425	2.38886	2.15846	2.20867	2.37076	2.2598	2.39328	2.22683	2.20733	2.28624	2.33986	2.30809	2.25056	2.37639	2.15298	2.34468	2.35529	2.4913
AKAP5	2.40985	2.27048	2.37927	2.13305	2.27103	2.38544	2.36369	2.50055	2.39348	2.08613	2.02524	2.01735	2.06189	2.07385	2.22877	2.15686	2.19514	2.0153	2.19484	2.06325	2.36314	2.33554	2.11428	1.96376	1.9935	2.2281	2.76572	2.20939	2.16601	2.3319	2.35802	2.07847	1.96063	2.13522	2.02051	2.09962	2.30618	2.30999	2.18836	2.20937	2.21075	2.05179	2.26878	2.03525	2.11914	2.12135	2.19663
AKAP6	2.2015	2.35736	2.10288	2.33214	2.42008	2.18778	1.95572	3.06162	2.18042	2.37866	2.24847	2.2515	2.27195	2.29291	2.20296	2.4415	2.22794	2.59433	2.25236	2.3419	2.2989	2.29257	2.3676	2.32107	2.14423	2.13773	2.74383	2.74982	2.43235	2.39555	2.28706	2.07044	2.06962	2.13041	2.19145	2.20705	2.4075	2.19008	2.29779	2.32288	2.39781	2.29915	2.33005	2.16995	2.30351	2.25432	2.41167
AKAP7	3.19459	3.44662	3.46798	2.99428	2.92802	3.04466	3.26604	2.77599	3.03806	3.07778	3.10502	3.21717	3.06489	2.95336	2.83188	3.51423	3.27012	2.59056	3.38271	3.52374	3.45027	3.28218	3.05744	3.0166	3.19059	3.37302	3.68934	3.34959	3.13203	3.03357	3.08231	3.23438	3.20238	3.23947	3.13983	3.16259	2.94493	3.08209	2.99417	3.02165	3.2854	3.41366	2.75692	2.69003	3.09348	2.94522	3.33915
AKAP8	3.48002	3.44346	3.62349	3.49608	3.54061	3.86074	3.26674	3.79796	3.73928	3.86965	3.75971	3.94826	3.58747	3.71169	3.75856	3.74916	3.51152	3.98175	3.79428	3.90313	3.61905	3.79699	3.75747	3.92802	3.74193	3.78403	3.94522	4.16501	3.90218	3.5544	3.47804	3.53415	3.53177	3.50431	3.7063	3.56189	3.64663	3.78449	3.7512	3.91976	3.60586	3.80227	3.83372	3.60223	3.57023	3.60991	3.61086
AKAP8L	2.45105	2.59216	2.94589	2.65402	2.34651	2.29409	2.60426	2.24577	2.78865	2.78231	2.6421	2.45518	2.82436	2.71522	3.00143	2.57077	2.79662	2.60428	2.70496	3.03232	2.67067	2.46781	2.87409	2.82965	2.88665	2.37696	2.8311	2.82634	2.64437	2.70064	2.91615	2.78183	2.67346	3.08762	2.49801	2.62147	2.60901	2.46295	2.3556	2.61216	2.47412	2.27314	2.75007	2.67503	2.99162	2.7808	2.80994
AKAP9	4.04314	4.4511	3.92331	4.30069	3.93086	3.93935	3.81168	3.25585	4.13913	4.08845	4.15787	4.07275	4.18939	4.12336	4.18289	4.3039	4.05898	3.79646	3.93633	4.36576	4.0845	4.24541	3.77297	4.16022	3.85915	3.89534	4.15368	3.91597	4.02202	3.80108	4.11849	3.95579	4.16711	3.822	4.1183	3.89471	4.12567	4.20588	4.23482	4.18811	4.19291	4.22409	3.96466	3.83201	3.90492	4.01556	4.15638
AKIP1	3.33466	2.84992	3.66377	3.00145	3.20582	3.36457	3.48214	2.96802	3.38763	3.00395	3.24886	3.03432	3.11674	3.07565	3.31423	3.07066	3.18958	2.97191	2.96952	2.90982	3.39685	3.16075	3.07846	3.33594	3.11734	3.31469	3.39365	3.23937	3.06239	3.08833	2.68686	3.00704	3.06704	3.08425	3.22076	3.20622	3.28746	3.18945	3.17214	3.04972	3.18945	3.34035	3.08053	2.89668	3.17807	3.34506	3.55796
AKIRIN1	3.93766	3.9634	3.51154	3.82931	3.11407	3.44177	3.42185	3.07585	4.17479	4.11345	4.00329	4.44618	3.79495	4.35944	4.22215	3.71773	3.79518	3.9654	4.59487	4.04512	3.88514	3.71369	4.2275	3.7257	4.15234	3.17058	3.2539	3.41777	3.31588	3.90753	3.99333	4.70353	4.69707	3.53495	4.16155	3.76102	3.99811	4.01929	3.95035	4.1206	3.93752	3.08486	3.80366	4.41593	4.16548	4.33165	3.91302
AKR1A1	6.58465	6.65278	4.37981	6.64741	6.42588	5.73974	5.4492	6.49146	6.27678	6.5419	6.60188	6.72343	6.63227	6.0944	5.99599	6.25282	6.58261	6.33444	6.4468	6.39026	6.0491	6.39393	6.76907	6.49651	6.53828	6.70591	5.71162	4.67906	5.94965	7.02793	7.11292	6.39851	6.65224	6.32869	6.52455	6.37849	5.88915	6.54725	6.12204	6.27437	6.13214	5.59018	6.54595	6.16996	6.65793	6.62343	6.54358
AKR1B1	5.59749	4.7833	5.97051	5.05342	5.23079	5.00196	6.13324	3.81643	5.64618	4.6858	4.66384	4.7631	4.84214	5.31292	5.2848	5.23079	4.70833	4.87759	5.21922	4.51236	5.14485	5.07482	4.38866	4.69605	4.72995	5.50543	3.74884	5.05574	5.40624	4.87719	4.90676	6.01499	5.28464	6.09244	5.00447	5.36795	4.64811	4.68533	4.75791	4.79508	4.84194	4.48477	4.95497	5.36829	5.09464	4.85953	4.66083
AKR1B10	4.71212	2.62997	3.07958	2.95159	7.23023	4.12165	2.83586	2.04139	2.76115	1.46172	2.02745	2.70912	1.66133	2.68567	2.95099	5.08106	3.28452	2.94728	3.297	2.76052	5.15276	3.3826	2.62396	3.34052	1.95335	3.61428	3.1411	2.33021	2.13835	4.31329	5.35776	6.88368	2.79751	5.99756	3.16242	2.5191	2.23061	3.4163	2.46252	2.77359	2.43449	2.4377	2.63067	2.35016	2.38613	2.62188	3.24986
AKR1C1	4.75629	4.062	3.64907	3.9981	4.50777	6.23851	4.02538	4.05597	4.64689	4.31657	3.59097	4.20824	4.39681	4.18329	4.46154	4.1672	4.33585	4.0385	4.3493	3.80857	4.339	4.76763	3.92203	4.65491	4.0268	4.87423	4.659	4.08651	3.99191	5.28172	4.48825	4.6904	4.39665	4.87111	4.54866	3.67006	4.10877	4.30517	4.16961	4.2924	4.00146	3.79853	4.55371	3.76797	4.23762	3.94483	3.99708
AKR1C3	6.6032	6.14016	5.15784	6.42976	6.24505	6.18898	4.83291	6.02528	6.20203	6.0623	6.00231	6.40405	6.35401	4.96986	5.32239	5.6398	6.42686	5.57988	6.3736	5.41985	5.54162	6.31401	6.21909	5.87694	6.02644	6.49886	5.67194	4.89062	4.51821	6.76368	6.76299	6.52944	6.40517	6.32962	6.29831	5.56895	5.29133	5.9951	5.80813	5.86445	5.57541	5.84506	6.2802	5.79109	6.10597	5.97174	5.82364
AKR1C4	1.94359	2.03324	1.90862	2.31061	1.95968	2.25556	1.91802	2.12004	2.34372	2.07902	2.01082	2.25099	2.12872	2.04261	1.8186	2.01839	2.32558	1.97981	1.95737	2.12821	2.12346	2.22396	2.25699	2.09407	2.14964	2.39722	2.01656	2.21293	1.93582	2.3198	2.31172	2.12292	2.047	1.96839	2.04271	2.01405	2.03808	2.06775	1.98178	2.21323	1.94748	1.98925	2.23427	1.99719	2.11504	2.03024	2.05502
AKR1D1	1.78701	1.81351	1.961	1.74561	1.9332	1.89354	1.84206	1.92794	1.87112	1.92879	1.68902	1.597	1.79614	1.79623	1.75474	2.04509	1.62668	1.82254	1.78245	1.8445	2.16228	1.91303	1.82817	1.78501	1.67573	1.81762	2.19063	1.97572	1.82415	1.81405	1.87369	1.6823	1.74344	1.84191	1.86848	1.78337	1.81453	1.83686	1.92423	1.83247	1.78815	1.71187	1.86975	1.71518	1.73033	1.82058	1.82455
AKR7A2	5.49156	5.88205	3.8707	5.91724	5.24725	4.53791	4.69043	5.15171	5.29012	5.66167	5.61523	5.61068	5.46766	5.28504	5.00522	5.76374	5.342	4.71678	5.93885	5.4589	5.61803	5.68689	5.71855	5.73431	5.70073	5.66735	4.45581	4.01344	5.06982	6.3457	6.2909	5.89708	6.09732	6.1475	5.46734	5.12641	4.77503	5.15737	4.82097	5.0654	4.75689	4.8282	5.79936	5.28163	5.95566	5.79022	5.59155
AKR7A3	5.2159	5.82993	2.80317	5.43975	5.10387	4.55774	3.65527	5.32801	5.58584	6.25308	5.67994	5.96446	5.84798	5.91811	5.4863	6.15622	5.67186	5.23022	5.89225	5.8815	5.43848	5.86718	6.10326	5.47574	5.88297	5.76369	5.14885	3.64219	4.31625	6.46404	7.40368	6.35868	5.92299	6.11004	5.80158	5.37525	4.99543	5.21453	5.00041	5.13786	5.00122	4.87777	5.82829	5.02046	5.92607	5.44218	5.51053
AKT1	3.55462	3.47625	3.62753	3.5211	3.4406	4.009	3.97172	3.65309	3.79823	4.08508	3.82265	3.96364	3.69789	4.03259	4.1688	3.99521	3.84705	3.98628	4.0892	3.87911	3.87911	3.8271	3.9495	4.41064	3.62271	3.8442	3.56775	3.6954	3.7896	3.49687	4.16764	4.3436	4.58519	3.5468	3.8992	3.99414	3.83401	3.60765	3.90447	3.78501	4.01747	3.42901	3.66435	3.69944	3.82002	4.03473	3.96163
AKT2	2.58168	2.50106	2.46588	2.61929	2.56398	2.44358	2.40287	2.94927	2.72418	2.84609	2.69532	2.71337	2.81747	2.6765	2.82686	3.18812	2.61587	2.92029	2.84569	2.82444	2.74855	2.86129	2.66474	2.76948	2.97662	2.54404	2.81767	2.81396	2.82323	2.81236	2.70105	2.56886	2.40348	2.69571	2.53488	2.59065	2.71649	2.59693	2.77102	2.69757	2.7145	2.66546	3.28903	2.82597	2.79819	2.87314	2.74576
AKT3	3.32485	2.94546	3.43676	3.09582	3.37628	3.37913	3.53208	2.81097	3.34927	3.20543	3.09156	3.05982	3.07584	3.04786	3.50376	2.72854	3.25147	3.09582	3.11392	2.98462	2.87154	3.12308	2.70767	3.03013	3.21959	2.67959	3.30371	2.86103	2.84744	2.38314	2.46844	2.70156	2.53185	2.8408	3.32177	3.30575	3.63034	3.47977	3.61488	3.66879	3.55459	3.16131	3.27523	3.61465	3.05634	3.4102	3.33918
AKTIP	5.09656	4.94325	4.04111	4.94986	4.37303	4.29728	4.68254	4.70327	4.92944	4.88857	4.63645	4.51863	4.62606	4.75067	4.24443	4.41578	4.59587	4.53547	4.52304	4.733	4.28776	4.70747	4.40581	4.64918	4.28299	4.36971	4.66464	4.05073	4.08287	4.11007	4.68598	5.12649	5.10921	4.25522	4.64772	4.66082	4.69965	4.68213	4.37759	4.54278	4.50905	5.10261	4.61225	5.03589	4.59457	4.46417	4.55853
ALAD	4.50213	3.722	2.68642	4.34666	4.01127	3.27383	3.07311	4.1655	4.23692	4.34142	4.41882	4.72153	4.46835	3.85849	3.79534	4.04331	4.55626	4.18167	4.19726	4.25793	3.78639	4.33055	4.60583	4.11472	4.32395	4.04064	3.91051	2.96975	3.31438	5.04628	4.34596	3.79462	4.27688	4.3321	4.31917	4.04166	3.88009	4.25873	3.91203	3.99096	3.92913	4.25826	4.39269	4.01345	4.12373	4.52319	4.22741
ALAS1	4.38942	4.1588	3.09534	4.00204	3.94453	4.34354	4.48544	3.0321	4.03058	4.05209	4.03852	4.36544	3.24991	4.32352	3.6651	4.13954	3.68174	3.72193	3.48092	4.20069	3.70588	3.35215	4.15224	3.88048	4.2957	4.16228	2.9309	2.36301	3.42515	4.59022	4.48599	4.92915	4.32538	4.49891	3.76606	4.24785	3.71874	3.47203	3.76458	3.72808	3.5051	3.7587	4.09302	4.11354	3.98401	4.2635	4.10783
ALAS2	2.46054	2.57977	3.05325	2.66063	2.50431	2.57041	2.72701	3.71244	2.07754	2.66926	2.20121	2.53033	2.33333	2.62258	2.26601	2.72409	2.65695	2.96323	2.86033	2.46289	2.77412	2.47796	2.68454	2.57295	2.46692	2.45417	3.4492	2.77553	3.03654	2.57891	2.57169	2.38959	2.84365	2.72171	2.2214	2.72813	2.34955	2.44982	2.55199	2.23579	2.32995	2.58272	2.16157	2.26638	2.74604	3.6665	2.77083
ALB	3.62883	1.38408	0.513879	6.9811	6.29225	3.03162	2.98336	6.38822	4.37761	4.82374	5.86857	6.11026	6.98376	6.59376	5.50837	4.87498	5.77036	6.40632	4.35172	5.4026	5.19313	5.70093	5.87128	6.53272	7.51904	3.60588	4.71365	2.90097	5.11951	4.35821	6.00192	5.12432	6.26939	4.40209	5.35054	4.35237	4.23039	6.2945	6.55599	5.53509	4.95686	6.50289	5.92228	4.40972	6.69066	5.39839	6.21067
ALCAM	4.07251	3.48771	4.02972	4.44949	4.38155	3.66302	3.71081	3.80066	3.8729	4.28767	4.44059	4.56797	4.17724	4.32886	4.22902	4.62353	3.94657	4.11458	4.34131	4.14237	3.46689	3.99118	4.25867	4.0516	4.05568	4.21189	3.70029	4.18141	3.39791	4.13971	3.83945	4.47644	4.32626	3.9498	4.57951	3.8121	3.97823	4.60278	4.48372	3.68468	4.50336	4.21338	3.8267	3.88123	3.96537	4.13104	4.27945
ALDH18A1	5.03848	4.53827	4.90784	4.45496	4.15635	4.66448	5.10061	3.70365	4.33517	3.72935	3.99757	4.11315	3.97658	3.91866	3.87789	3.80176	4.30387	3.65373	3.88345	3.94094	4.21385	4.04041	4.09204	3.70103	3.90884	4.383	3.87594	4.21558	4.23225	3.96734	4.48931	5.68726	5.04829	3.76371	3.97708	3.6523	3.61859	3.97251	4.0362	4.17537	4.01536	3.88885	4.03522	4.27117	3.96107	4.10548	4.2997
ALDH1A1	6.6835	6.48651	5.01141	6.4226	5.78712	4.91633	5.6397	4.4591	5.92999	5.20393	5.50192	5.91855	5.54947	5.70514	5.24972	5.55666	6.04095	4.21417	4.91692	6.026	5.85477	6.06809	5.77196	5.67292	5.5748	5.9135	4.35941	5.65948	4.4575	6.16343	6.61697	7.99858	7.5394	6.76319	5.87751	5.6305	4.09222	5.25065	4.79591	5.18266	4.60327	6.28216	5.34165	4.46048	5.55119	5.81593	5.41785
ALDH1A2	3.46183	3.5269	4.07829	3.29939	3.24998	3.69318	3.78812	3.35921	3.65344	2.89511	3.43212	3.00627	3.35718	3.54099	3.51924	2.99564	3.12429	3.90916	3.03275	3.69361	3.37306	3.17976	2.8561	3.38465	3.61458	3.32441	3.95948	3.79019	3.3981	3.63018	3.53946	2.86271	3.04311	3.12819	3.27507	3.3844	3.75516	3.64334	3.40326	3.53824	3.22818	3.12133	3.54638	2.85705	3.34136	3.61477	3.45415
ALDH1A3	3.88715	3.11697	4.36035	2.806	2.97644	3.9496	4.27513	2.73834	3.64952	3.17215	2.90113	3.06681	3.00645	3.14183	3.06794	2.64888	3.07617	2.70123	2.76469	3.39902	3.42543	2.86272	2.74952	2.44164	3.21223	3.72483	3.28653	4.85565	3.64512	2.99817	2.97513	4.27364	4.13242	3.0429	3.03019	2.95453	2.76225	2.93856	2.8751	2.7901	3.03125	2.9597	2.98294	2.60739	2.83195	2.83948	2.64303
ALDH1B1	4.33159	3.97671	2.31904	3.85338	4.09424	3.56159	3.52098	4.12221	4.92279	4.44624	5.11884	4.83727	4.50272	3.78263	4.04808	4.26244	4.36609	3.71734	4.44156	4.13922	3.86521	4.03594	5.17386	4.57959	4.12856	5.33116	4.94396	3.75154	4.25166	5.19544	4.3611	4.94827	4.66113	3.85516	4.41942	3.98472	3.57478	3.8326	3.48625	3.82497	3.60316	4.03539	4.25806	3.75958	3.83464	4.0274	3.95701
ALDH1L1	4.76394	4.97161	3.26535	5.24093	5.14696	4.45956	3.81745	5.45017	5.44332	5.63066	5.58442	5.56649	5.83132	5.50309	5.41194	5.67538	5.49975	5.73068	5.71767	5.61853	5.21267	5.52525	5.84912	5.74773	5.42943	5.55044	4.96467	4.08029	5.19175	5.38297	6.38459	6.01773	6.20499	5.31962	5.28473	5.2161	5.03104	5.15415	4.97685	5.28744	4.87883	4.96739	5.52091	4.70575	5.5959	5.37197	5.30655
ALDH2	6.19434	6.05269	4.57863	6.1541	6.14074	5.87271	5.34687	6.18214	6.37587	6.12802	6.70766	6.78676	6.76799	6.2237	6.09758	6.53692	6.43669	6.43518	6.43354	6.30776	5.81923	6.37334	6.4158	6.49437	6.45672	6.25835	5.31618	4.54178	5.98193	6.50993	7.74281	7.53264	7.46224	5.70996	6.44983	6.12975	5.9841	6.05378	5.87926	6.0422	5.70905	6.49207	6.36363	5.74827	6.17077	6.33524	6.39324
ALDH3A1	2.64734	2.46739	2.33823	2.61151	2.52104	2.47272	2.255	3.63405	2.25986	2.62537	2.82684	2.6249	2.83671	2.99411	2.31937	2.72851	2.7081	2.9687	2.52538	2.50332	2.34404	2.63647	2.9211	2.67321	2.88878	2.48326	2.90952	3.44374	2.6708	3.02218	2.68693	2.24633	2.20537	2.67604	2.71214	2.67229	2.57667	2.68748	2.55921	2.51965	2.59619	2.54924	2.58894	2.37197	2.71395	2.74437	2.79826
ALDH3A2	5.36469	4.91662	4.01174	5.97049	5.73545	4.60677	4.59621	5.75897	5.38845	5.86866	5.85437	5.79224	5.93091	5.53447	5.04394	5.13388	5.51742	5.63924	5.79135	5.51153	5.03584	5.50647	6.02676	5.50791	6.11361	5.8145	5.0337	4.66926	4.55861	5.33435	5.82169	6.44678	6.12043	4.87694	6.33701	5.25213	5.35866	5.89207	5.36891	5.43148	5.11261	5.57549	5.80949	5.00853	5.26644	5.25723	5.52492
ALDH3B1	3.35492	3.75199	2.73278	3.60447	3.43892	2.97508	3.13092	3.62739	3.61364	3.76042	3.9465	3.64882	3.85955	3.68774	3.71707	3.74126	3.94164	3.55241	3.84575	3.42619	3.54475	3.78986	3.36731	3.60315	3.93962	3.38817	3.63756	3.23656	3.44696	3.41726	4.1177	3.05773	3.68207	3.54226	3.70452	3.81686	3.28158	3.57825	3.46178	3.50895	3.49448	3.81332	3.49957	3.40883	4.18739	3.82886	3.72224
ALDH3B2	2.01179	2.01958	2.15071	2.23591	2.30936	2.18588	2.1911	2.30373	1.96876	2.11684	2.05573	2.14256	2.1603	1.947	1.9922	2.26174	2.14217	2.24556	2.23667	2.17698	2.26159	2.02316	2.17998	2.24214	2.14618	2.02908	2.37059	2.34135	2.21493	2.19395	2.13817	2.02176	2.04969	2.2786	2.01879	2.15654	2.09982	2.14867	2.111	2.0858	2.12742	1.99635	2.19141	2.02021	2.2524	2.16333	2.17119
ALDH4A1	5.08045	4.0473	3.08775	5.22857	4.64245	3.9537	4.21136	5.67546	5.34418	5.7025	5.54474	5.69825	5.46607	5.18021	5.33285	5.72958	5.59321	5.23755	5.84549	5.2142	4.74169	5.5319	5.72502	5.57359	5.21376	5.8388	4.61566	3.69902	4.20667	5.78966	6.48891	6.17918	6.11929	4.70165	5.48772	5.08443	4.87585	5.13757	4.71774	4.91105	5.0929	5.09179	5.13868	4.31946	5.14891	5.52552	5.26097
ALDH5A1	3.95431	3.97455	2.53327	4.01176	4.01267	3.06942	2.93753	3.52155	3.90366	3.69008	4.1597	4.31315	4.10945	3.87035	3.80915	3.4834	3.89529	3.72226	3.66893	3.96934	3.30784	3.99765	4.35604	3.55179	3.64749	4.03019	2.83166	2.73944	3.52212	3.64703	4.42402	4.71033	4.50729	3.17158	4.37014	3.61256	3.64946	3.90435	3.54764	3.87804	3.77592	4.31683	3.74815	3.68015	3.30081	3.49329	3.55863
ALDH6A1	5.8773	6.28987	3.30506	6.11439	5.82608	5.19377	4.724	5.8507	5.99601	6.31648	6.46921	6.29101	6.431	6.1404	6.14926	6.2686	6.13114	5.87025	6.23475	6.30588	5.55104	6.29924	6.28198	6.2445	6.24003	6.05618	5.63827	3.54593	5.22561	6.45487	6.84957	6.52694	6.89105	5.9963	6.36771	6.04901	5.52797	5.91726	5.70738	5.92934	5.87296	5.93176	6.08314	5.56575	6.10899	6.29521	6.2278
ALDH7A1	3.23678	3.17751	2.10816	3.87243	3.11224	2.86924	2.42436	3.39276	3.68339	3.52189	4.02841	3.63305	3.97203	3.32404	3.10792	3.9553	3.89283	3.37002	3.81394	3.42178	3.36947	3.38578	3.94665	3.84145	3.39874	3.43603	2.68761	1.83172	2.98794	3.48325	4.14579	4.38633	4.42098	3.45699	3.63472	3.24335	3.46014	3.47043	3.04618	3.26314	3.11631	4.13983	3.63167	3.29157	3.46069	3.66309	3.54631
ALDH8A1	5.89586	6.01341	3.95823	5.83101	5.89275	4.56846	4.85623	5.12613	5.50606	5.46815	5.58297	6.03829	5.70945	5.38414	5.36957	5.62091	5.55607	5.44936	5.50547	5.38414	5.01141	6.05184	5.48218	5.55517	5.78535	5.69729	5.43776	4.03095	4.65494	6.07089	5.99616	5.74197	5.99716	5.03348	5.5609	5.36968	5.28086	5.59475	5.48659	5.65567	5.43263	5.66014	5.5721	4.98415	5.55954	5.65323	5.73659
ALDH9A1	6.06485	6.26809	4.90214	5.92195	5.79353	5.28406	5.44727	6.22799	6.10488	6.10825	6.16517	6.03102	6.16838	6.15099	5.91139	6.04076	6.06299	6.0832	5.89685	6.0958	5.64527	6.06111	6.15371	6.05828	5.84829	6.02182	5.52396	5.36761	5.59659	6.3466	6.1528	6.30192	6.32701	5.22426	5.9761	5.83396	5.90663	5.73725	5.76819	6.04937	5.87113	6.11318	5.97683	5.74276	6.06405	6.32666	6.24227
ALDOA	5.94063	5.50091	5.35047	5.71401	5.27924	5.66712	5.84205	5.66789	5.94143	5.78763	5.65409	6.12668	5.7965	5.93978	5.61512	6.14875	5.89602	6.41288	5.64846	5.95799	5.95245	5.63389	5.97242	6.09495	6.05484	6.14311	5.12737	4.95004	5.81695	6.15912	6.83161	5.99041	5.76672	6.42734	6.12937	6.2093	5.60725	5.55639	5.52461	5.56296	5.46462	4.27205	6.19239	5.84059	6.32999	6.18082	6.03862
ALDOB	6.99568	6.70516	3.41938	7.10192	6.91128	6.08005	5.97402	6.73468	7.00759	6.91278	7.32241	7.30665	7.0504	7.10846	6.95857	7.17415	7.12319	6.98127	7.04542	7.04542	6.60618	7.16956	7.24454	7.13939	7.12562	7.06543	6.71934	2.99672	6.5701	7.19909	7.29637	7.41139	7.55193	5.80341	7.04204	6.63417	6.9052	7.58326	7.20537	7.34071	7.24628	7.66889	6.83346	6.17416	6.90427	6.83713	7.13222
ALDOC	2.89218	3.1849	3.31216	2.89159	3.39785	2.96055	3.61287	3.95291	3.32111	3.66779	3.44495	3.25031	3.47627	3.36013	3.2409	3.29538	3.0646	3.45389	3.21709	3.42377	3.84915	3.62033	3.15105	3.29066	3.32436	2.69646	3.04409	3.69413	3.86948	3.1263	3.46158	3.40999	3.36938	3.51869	3.1399	3.34808	3.3317	3.19053	3.0905	3.23108	3.31202	3.09502	3.43316	3.42069	3.8537	3.34337	3.62234
ALG12	3.33757	3.13075	2.61494	3.61749	3.26696	2.91128	2.98519	3.52003	3.00696	3.33884	3.29623	3.07648	3.34138	3.09025	3.11633	3.25186	3.36	3.45713	3.43708	3.4481	3.46205	3.16849	3.49675	3.25442	3.72468	3.35734	3.69979	3.32561	3.46993	3.80691	3.58454	2.99019	3.22368	3.25946	2.98056	3.27258	3.2082	3.16267	3.06749	3.23065	3.18005	2.62925	3.31179	3.28588	3.31633	3.17833	3.3315
ALG13	3.18312	3.24891	3.1029	2.97079	2.96303	2.76461	3.01351	2.20018	2.94134	3.00739	3.09725	3.40031	2.98598	3.08208	3.04648	3.03829	3.02167	2.57311	3.05229	2.83753	3.26845	2.86646	2.86507	2.89357	3.0906	2.66198	3.25822	2.87773	2.6349	2.77936	2.45721	2.81505	2.97169	2.6307	2.84511	2.72185	3.28606	3.16931	3.099	2.92409	3.03459	3.71531	3.24064	3.20265	3.01017	3.16529	3.088
ALG3	4.16704	3.98856	3.37614	4.40431	4.62059	3.63081	4.08653	4.36117	3.82025	4.26512	3.96416	4.23317	4.39633	4.19352	3.64619	3.79672	4.24086	4.03031	4.00035	4.21371	4.38365	4.12222	4.51774	4.08447	4.4717	4.49173	4.43103	4.12785	4.02493	4.5974	4.87298	3.82235	3.6009	4.32552	3.96283	4.08831	3.75837	4.0981	3.91447	3.94672	4.15455	3.44448	4.15651	3.9521	4.49759	4.29454	4.06298
ALG5	5.42889	5.04221	5.52312	5.0098	4.85784	5.3947	5.21349	4.63624	5.17277	4.75168	5.04221	5.04221	4.98626	4.63174	4.56063	4.83151	4.73241	4.34673	4.83363	4.75488	5.25337	4.82271	4.90949	5.02179	4.76936	5.07995	4.32779	4.30138	4.21597	5.05341	4.83424	5.22052	5.06159	4.05994	4.79385	4.86995	5.18776	5.18476	5.42479	5.41287	5.37474	5.03961	5.1607	5.15958	4.88693	4.9328	5.08465
ALG6	3.91597	3.79842	4.03163	3.83831	4.08191	4.0779	3.99093	2.28931	3.65183	3.51812	3.44972	3.73137	3.58838	3.4054	3.43548	3.53776	3.83552	3.14748	3.45285	3.65573	3.42782	3.78645	3.88052	3.51821	3.78258	3.35976	3.07976	3.35066	3.27976	3.42901	3.79377	4.32251	4.07763	2.91637	3.53326	3.23556	3.35883	3.85871	3.81352	3.91452	4.11076	4.06296	3.69795	3.81646	3.52122	3.58038	3.87946
ALG8	4.53939	4.20877	3.87011	4.38104	4.07763	3.99045	3.98872	3.61686	3.40826	4.08418	4.35308	4.48019	4.48129	4.07432	3.88738	4.1888	4.4103	3.85973	3.79579	4.27001	3.98006	4.35661	4.51065	4.05323	4.41305	4.05505	3.40359	4.23504	3.82244	4.33897	4.28096	4.45054	4.27316	4.14507	4.19901	4.20959	4.07969	4.32284	4.1095	4.00875	4.24108	3.72316	3.99353	4.31259	3.90342	4.25385	4.43618
ALG9	3.99086	3.74886	3.47251	3.87001	3.65996	3.83878	3.38807	2.11052	3.67484	3.30073	3.39874	3.59865	3.36731	3.55109	3.41571	3.51382	3.43192	3.71476	3.42766	3.38294	3.01592	3.43713	3.52944	3.438	3.54248	3.78438	2.46195	2.76566	3.09245	3.93619	3.35142	4.04504	3.68813	3.41441	3.32358	3.76425	3.26632	3.21455	3.39375	3.30399	3.60701	3.69097	3.71554	3.96424	3.36813	3.69048	3.63365
ALK	2.30796	2.45329	2.3427	2.58803	2.7128	2.58633	2.373	2.84449	2.39934	2.66792	2.40129	2.36961	2.43657	2.46986	2.46253	2.75809	2.4835	2.91325	2.60331	2.55921	2.9678	2.63336	2.48408	2.41592	2.41177	2.45802	3.04337	2.61299	2.83981	2.48688	2.66509	2.38563	2.36591	2.44061	2.44551	2.35931	2.4301	2.58936	2.51548	2.5328	2.5047	2.57784	2.72581	2.50713	2.58613	2.51406	2.37692
ALKBH1	4.24481	3.89813	3.85756	4.24459	4.06689	3.98537	3.86625	4.65931	3.77607	3.98223	4.00069	4.06673	4.1113	3.86522	3.84301	3.81663	4.04771	4.06544	4.06994	4.05673	4.14917	3.93024	4.22586	3.88165	4.03671	3.72983	4.56236	4.01377	3.8425	3.94282	4.19011	3.95542	4.02801	3.695	3.9906	3.748	4.1719	3.92739	3.98509	4.11003	4.1656	4.185	4.03238	4.02458	4.15539	4.08433	3.95529
ALKBH4	2.82819	3.06385	2.11544	2.95543	3.09632	2.65469	2.50878	3.14885	3.07875	3.05127	2.82943	3.10466	3.09861	3.07842	2.69649	2.83459	3.02426	3.13142	3.23441	3.18396	2.78121	2.71249	3.08528	3.04958	3.14629	2.92365	3.70063	3.4179	2.86591	3.18742	2.97732	2.75948	2.52352	2.77122	2.70441	2.94763	2.9229	2.75468	2.90834	2.88988	2.74641	2.87302	2.95515	2.97358	2.96784	2.93589	2.97031
ALLC	2.21582	2.66574	2.29836	2.46339	2.66649	2.34702	2.47022	3.61386	2.19009	2.74329	2.83114	1.95565	2.91835	2.63686	2.90279	2.71901	2.53772	3.44916	2.98281	2.75985	2.86846	2.75235	3.07992	2.54192	2.62183	2.28306	3.60507	3.22585	2.96305	2.7654	2.7797	2.31902	2.30368	2.34396	2.79268	2.76651	2.4454	2.68711	2.45848	2.65775	3.40702	2.33387	2.67814	2.21536	2.59259	2.60132	3.09611
ALMS1	2.94659	3.01607	3.22869	2.89016	2.92618	2.97753	2.80312	2.36667	2.8781	2.76958	2.72253	2.81751	2.45218	2.86123	3.02579	2.50259	2.68584	2.4136	2.43366	2.7556	2.32686	2.86301	2.54091	2.51392	2.60498	2.53084	2.78685	3.02744	2.67501	2.41574	2.32651	2.5117	2.44697	2.85737	2.7498	2.80531	2.6432	2.94429	2.95436	2.7101	3.09513	3.38454	2.70612	2.84814	2.5046	2.66471	2.55034
ALOX12	2.15229	2.24075	2.35095	2.36744	2.36744	2.22935	2.00098	2.94086	2.17527	2.49416	2.24137	2.27342	2.27107	2.2781	2.26612	2.55009	2.23532	2.58841	2.5261	2.48713	2.34287	2.35413	2.45107	2.16573	2.30644	2.22343	2.30216	2.16692	2.29096	2.39825	2.24649	2.14757	2.20404	2.33745	2.62539	2.38569	2.19213	2.49092	2.36793	2.41774	2.43642	2.30191	2.4639	2.15987	2.60501	2.43648	2.3863
ALOX12B	2.16836	2.0871	2.05739	2.27748	2.44241	2.2095	2.10801	3.02253	2.12884	2.33596	2.13852	2.46775	2.44177	2.235	2.17793	2.29811	2.33838	2.38804	2.68277	2.43875	2.74453	2.09016	2.53022	2.23599	2.18734	2.2775	2.32608	2.67229	2.38381	2.31658	2.28183	1.90201	2.03675	2.25494	2.40013	2.51544	2.28909	2.4843	2.47571	2.4399	2.43879	2.47524	2.21019	1.97915	2.49475	2.38933	2.22074
ALOX12P2	2.75285	2.514	2.80332	3.09349	2.97496	2.74661	2.9688	3.65527	2.69069	2.86107	2.81254	2.52986	3.01432	2.54214	2.78791	3.00707	2.77783	3.40741	3.01528	2.9008	3.1976	2.89483	2.99259	2.83746	2.90112	2.63996	3.26675	3.19765	3.14423	2.721	3.28764	2.8581	2.76656	2.87918	2.64121	2.98863	2.73379	3.08834	2.84838	3.16469	2.8672	2.66363	3	2.58065	2.86827	2.86192	2.88766
ALOX15	1.98064	2.09598	1.9184	2.13677	2.59101	2.17278	2.04386	2.78362	2.10543	2.37764	2.08904	2.12703	2.46395	2.16106	2.06156	2.10908	2.11651	2.26987	2.34845	2.15779	2.62855	2.13408	2.21873	2.24676	2.1459	2.01156	2.41545	2.53328	2.68252	2.18545	2.09881	2.03857	1.98937	2.01768	2.26393	2.04033	2.27221	2.32927	2.33125	2.3227	2.24615	2.16062	2.16224	2.21167	2.20948	2.18124	2.13359
ALOX15B	2.73339	2.58419	2.73072	2.83042	2.95056	2.7401	2.54378	3.74916	2.39231	2.91572	2.70489	2.76046	2.77934	2.61103	2.72122	2.79103	2.70489	3.32617	2.83508	3.08072	3.25426	2.68459	2.82852	2.54192	2.75922	2.64141	3.64791	2.96425	2.86394	2.80672	2.85839	2.40783	2.42111	2.76909	2.48594	2.89056	2.76954	2.89032	2.78954	2.76101	2.92209	2.8016	2.82434	2.51107	3.17483	3.0242	2.90222
ALOX5	3.04837	2.57481	3.48616	2.46416	2.64071	2.99123	3.61958	1.99923	2.22481	2.09471	2.13593	1.90747	1.98527	2.12328	1.98427	2.06091	1.96054	2.1233	1.93074	2.01702	2.42779	2.25463	1.95485	2.02584	2.03218	2.37343	2.71951	3.29242	3.46556	2.61113	1.65005	2.74191	2.51806	2.40766	1.7194	2.29984	1.97441	1.90677	2.10088	2.04167	1.96155	2.05721	2.49433	2.25554	2.34618	2.16215	2.29812
ALOX5AP	3.43235	3.64766	4.87669	3.44031	2.99274	3.73186	5.01554	3.1125	3.43864	3.18788	3.31879	3.1617	2.99297	3.42127	3.37392	3.06686	2.73311	3.67357	2.96869	2.68638	3.72543	3.35295	2.58148	3.13621	3.109	3.41786	4.22999	3.96289	4.27182	3.49893	3.12104	3.76278	3.43701	3.70839	3.15864	2.94579	2.93257	3.18526	2.97026	2.95364	3.21883	3.17174	3.17304	3.47373	3.20202	3.25137	3.31343
ALOXE3	2.30476	2.24461	2.36463	2.71743	2.7219	2.67495	2.43755	3.02367	2.40986	2.58088	2.34721	2.41373	2.48307	2.39521	2.34665	2.31847	2.45696	2.5886	2.81363	2.39771	2.54107	2.38855	2.49332	2.56335	2.39512	2.55947	2.81301	2.75162	2.64026	2.50909	2.5595	2.24716	2.25319	2.51841	2.36085	2.44374	2.39579	2.64225	2.50106	2.40602	2.50433	2.55587	2.61723	2.20084	2.49685	2.41768	2.49564
ALPI	2.21061	2.41667	2.33683	2.42632	2.53119	2.2324	2.42703	2.92281	2.32272	2.52786	2.56832	2.12724	2.4951	2.32551	2.36794	2.4933	2.42129	2.53266	2.24689	2.62322	2.21413	2.16418	2.30401	2.20157	2.31647	2.36853	2.93758	2.41513	2.50928	2.49622	2.57329	2.17632	2.339	2.48805	2.17918	2.4765	2.24945	2.34836	2.20802	2.28118	2.33353	2.23392	2.1546	2.24588	2.59243	2.53989	2.42153
ALPK3	2.6904	3.62937	2.65867	2.60202	2.89388	3.61983	2.86247	2.80694	2.90952	2.87982	2.91627	3.152	2.56968	3.02413	3.05497	2.81054	2.73679	3.09803	2.94914	2.75108	3.06615	2.81797	2.89403	2.89117	2.67068	2.90766	2.89751	2.82347	2.38677	2.72129	3.06092	3.01749	3.13743	2.78118	2.94935	2.95115	2.921	3.0342	2.92168	3.22584	3.06424	3.00098	2.88654	3.27337	2.73968	2.76321	2.72981
ALPL	3.50754	3.01288	2.00534	3.20252	3.17771	2.51589	2.1525	2.96522	3.20239	3.49604	3.97597	4.05902	3.76191	2.99042	2.96512	3.26302	3.95172	3.42884	3.3553	3.383	2.99016	3.39948	3.91581	3.63661	3.77626	3.20373	3.4828	3.11574	3.29844	3.52892	4.62521	3.47559	4.39137	3.45397	3.27998	3.1588	2.52721	3.07505	2.86278	3.19439	2.84693	2.81224	3.41071	2.81278	3.3782	3.12315	3.43687
ALPP	2.34883	2.20852	2.8094	2.7883	2.82069	2.356	2.38223	2.72022	2.34238	2.33413	2.38327	2.4709	2.33349	2.5714	2.39024	2.5658	2.33669	2.75892	2.6924	2.74804	2.23309	2.43347	2.53385	2.49199	2.53843	2.36302	2.80739	2.40773	2.45259	2.66969	2.76541	2.2621	2.42581	2.43668	2.28469	2.37316	2.25724	2.52978	2.69456	2.608	2.62641	2.35344	2.46726	2.22771	2.71386	2.71112	2.6193
ALPPL2	3.05628	3.01811	2.27556	3.18011	3.0063	2.79646	2.5543	3.43159	2.7206	3.11238	2.95057	2.77928	3.10798	3.17922	2.89209	3.24172	2.93707	3.39104	3.26736	2.98487	3.21231	3.10757	3.02248	2.82543	3.21635	2.85953	3.43972	3.28943	3.11156	3.26437	3.30044	2.71113	2.75326	2.93545	2.82603	2.99587	2.97114	2.91504	2.92886	3.05299	3.04078	2.74597	2.93816	2.74971	3.14042	3.05042	3.2043
ALS2CL	2.90096	2.85191	3.18878	3.17083	3.35083	3.04878	2.88747	4.46465	3.70713	3.69386	3.71746	3.42834	4.3319	3.86327	3.99396	3.54442	3.68971	4.06196	3.62131	3.67709	4.16285	3.46302	3.49981	3.72091	3.65244	2.97313	3.923	3.56345	2.55097	3.03919	4.03717	3.06605	3.23678	3.20892	3.7828	3.95322	3.73638	3.94241	3.67404	3.57254	3.57662	3.14276	3.77178	3.8564	4.29642	4.0185	4.13942
ALX1	2.50943	2.63471	3.38419	2.53703	2.79799	3.06625	2.76633	2.99143	2.63922	2.50704	2.45882	2.10117	2.56663	2.43316	2.38128	2.52761	2.33096	2.90011	2.45038	2.42249	2.8237	2.67279	2.37955	2.62309	2.46593	2.64724	3.03274	3.19023	3.05191	2.58351	2.52722	2.42014	2.44181	2.83408	2.45211	2.33666	2.67196	2.71472	2.35904	2.43184	2.65549	2.44726	2.82096	2.48521	2.34554	2.64232	2.48275
ALX3	2.43819	2.19676	2.2535	2.52452	2.28557	2.07577	2.2065	3.30614	2.48947	2.86735	2.48911	2.35939	2.56794	2.38252	2.31935	2.31559	2.7298	2.41988	2.54272	2.55862	2.72891	2.51024	2.58889	2.74892	2.60193	2.48191	3.26044	3.11185	2.79983	2.61452	2.46389	2.39489	2.33582	2.48058	2.28058	2.2611	2.34526	2.33914	2.42468	2.44714	2.58752	2.58178	2.36425	2.1653	2.4252	2.47146	2.42524
ALX4	2.59085	2.21694	2.63021	2.4479	2.95796	2.84682	2.82464	3.51442	2.68571	2.5889	2.52686	2.39162	2.75847	2.43514	2.72428	2.72728	2.55885	3.37766	2.7923	2.84603	2.81176	2.60581	2.65936	2.75231	2.72338	2.33621	3.19511	3.35251	2.63962	2.91415	2.64511	2.62583	2.3781	2.76976	2.60703	2.48302	2.59032	2.97655	2.64957	2.6807	2.68884	2.56059	2.78226	2.36234	3.30336	2.73292	2.61952
AMBN	2.29709	2.29439	2.04907	2.41227	2.29439	2.14278	2.1558	3.11443	2.16659	2.28162	2.48092	2.55822	2.3086	2.36153	2.53964	2.62938	2.33778	2.82997	2.33067	2.6195	2.35486	2.49671	2.4355	2.44473	2.50529	1.95109	2.67089	2.72776	2.6243	2.54939	2.38708	2.13857	2.30786	2.41305	2.34688	2.36581	2.55898	2.42477	2.38502	2.58009	2.54936	2.23095	2.47978	2.46002	2.14187	2.44579	2.45658
AMBP	3.70706	2.8874	2.88148	2.62512	3.97092	3.8615	3.2525	2.94798	3.45304	2.81714	3.61324	3.1952	3.6627	3.16236	3.00146	4.34345	4.06758	3.64039	3.45378	2.95698	4.88416	3.6267	2.69899	3.6767	2.59887	4.28089	3.66469	3.43999	3.17271	4.25703	3.40986	3.523	2.97505	4.19356	3.72915	3.08655	2.97448	3.99389	3.36766	3.27574	3.09228	2.99599	2.94386	2.94843	3.27527	3.09329	3.37995
AMBRA1	2.86247	3.097	3.02597	2.67053	2.79309	3.207	3.07918	2.66418	2.78094	2.69901	2.94832	2.89778	2.69759	2.8326	2.93254	2.87147	2.94648	2.66514	2.61179	3.00243	2.49633	2.97861	2.97299	3.06621	2.89986	3.37249	2.29943	2.48648	2.89764	3.17252	3.03976	3.01606	2.97984	3.08687	2.86143	2.96679	2.95822	2.76181	2.79904	2.842	2.70659	3.05512	2.66637	2.69598	2.80334	2.80559	2.79373
AMD1	4.75714	4.45367	4.56751	4.58569	4.28563	4.48443	4.55564	3.54353	4.50337	4.45398	4.28627	4.4346	4.23506	4.54476	4.42578	4.05852	4.32407	3.49652	4.47782	4.33573	4.18174	4.1409	4.64442	4.31913	4.53349	4.36336	4.08157	4.17465	4.0686	4.34547	4.38086	4.58826	4.64785	4.61664	3.81477	4.31786	4.12791	4.10427	3.84403	4.70156	4.40903	4.87601	4.67638	4.28333	4.22312	4.33933	4.52307
AMELX	1.95216	1.69486	1.74984	1.68776	1.74937	1.88072	2.03789	1.92327	1.89293	1.83715	1.63224	1.6617	1.64794	1.72509	1.76186	2.11547	1.53229	2.03489	1.83697	1.70241	1.92897	1.76323	1.68972	1.77754	1.67032	1.81075	2.25787	1.75065	1.89427	1.66234	1.89594	1.59769	1.77326	1.77631	1.6104	1.76149	1.68059	1.78504	1.80005	1.94974	1.70273	1.76321	1.93795	1.72893	1.82407	1.79255	1.73578
AMELY	2.11837	2.19235	2.03696	2.28179	2.05344	2.13436	1.98664	2.42321	1.76034	1.93922	2.012	1.92462	2.03478	1.93119	1.93311	2.01885	2.15611	2.08132	2.36242	2.38015	2.16256	2.00638	2.03203	1.73503	2.24502	2.0654	2.57046	2.21369	2.04221	1.9473	2.16801	1.93937	2.00134	2.35952	1.83235	2.01979	2.11597	2.10529	1.98989	2.13821	2.01997	2.04603	1.87051	1.96948	2.31708	2.02525	1.95242
AMFR	3.82426	4.10437	3.78647	4.2387	4.0486	3.73268	3.88522	4.32771	4.7231	5.10137	4.3865	5.34034	3.48795	4.66894	3.82884	5.49221	4.35091	4.84477	4.69213	4.55055	4.33722	4.66424	5.11801	4.67135	4.0059	4.67976	3.94836	3.7389	4.15211	4.30956	5.34715	5.63746	5.58966	4.75655	4.21286	4.17261	4.36534	3.95853	4.23949	4.0806	4.39427	4.14999	4.47483	4.56702	3.82379	4.45892	4.10183
AMHR2	3.01283	2.88753	2.93391	3.21582	3.07646	2.74673	3.08389	4.16647	2.87663	3.24647	2.98802	3.1275	3.04709	2.91291	2.9871	3.049	3.31153	3.54423	3.43524	3.08016	3.48383	2.998	3.20864	3.01671	3.11022	2.87475	4.15313	3.46712	3.23011	3.29276	3.09963	2.94974	2.79024	3.18675	3.05728	3.04669	3.10687	3.15401	2.98673	3.13985	3.04492	2.86049	3.13421	3.16311	3.18169	3.0588	3.1599
AMIGO2	2.89018	1.98488	3.54096	1.7943	1.61815	0.604594	3.55044	2.33942	4.3138	3.05269	4.37027	3.84532	4.25845	3.87535	4.11414	3.18726	3.83617	2.64975	2.58647	2.85641	4.03194	2.72203	2.61065	3.42118	2.86462	1.44496	3.25661	1.80619	2.77419	-0.268681	2.44617	1.75549	2.57846	3.07543	3.82079	3.85602	4.06948	3.92767	4.09861	3.77403	3.93729	3.81666	3.21004	3.87331	3.40794	3.72497	4.05853
AMMECR1	3.55937	4.1423	3.77859	2.7418	2.99793	3.55154	3.73915	2.32049	2.88908	2.74898	2.66506	2.83019	2.77702	3.24696	2.82631	2.65142	2.71843	2.69618	2.62127	3.10765	2.94228	2.76885	2.67661	3.00154	3.02751	3.54286	2.66037	2.31584	2.58186	3.15332	2.12232	3.22572	2.90767	2.71653	2.80942	3.26152	3.10647	2.767	2.82724	2.89533	3.14877	4.21788	3.00512	3.91795	2.69127	3.23742	3.1297
AMOT	5.90504	5.88954	4.70327	5.85149	5.65158	5.17524	5.21205	5.75563	5.22348	5.5033	5.43986	5.51009	5.20069	4.93313	5.10006	4.58101	5.5552	5.97397	5.10474	5.4326	4.77439	5.55376	5.58045	5.48792	5.21466	5.08107	5.3152	5.1347	5.27273	4.83784	5.23844	4.99532	4.90352	4.86352	5.66852	5.1412	6.09775	5.9071	6.3391	5.53678	5.80437	5.05577	5.74922	4.91104	5.19024	5.33575	5.78073
AMOTL2	4.64999	4.56678	4.76879	4.36229	3.83569	3.89435	4.35895	3.45086	5.26662	4.38463	4.18524	4.86752	4.20147	4.56464	4.58068	4.25567	4.43113	4.36119	4.52744	4.09684	4.03855	4.57282	4.9599	4.81996	4.3987	4.0908	3.60032	4.3177	4.25765	3.57285	3.78516	4.23834	4.96236	4.55091	4.56965	4.85108	4.95835	4.74607	4.77235	4.5199	4.59709	4.71673	4.39057	4.60476	4.1232	4.55036	4.38192
AMPD1	2.16913	2.08402	2.98406	2.15499	2.68275	2.16535	2.5031	2.7961	2.03154	2.45383	2.42854	2.11292	2.31095	2.0731	2.17461	2.22267	2.26665	2.63588	2.00853	2.11237	2.27373	2.9002	2.18105	2.00466	1.97965	1.97479	2.35313	3.22844	2.97072	2.68745	2.26067	2.22713	2.51947	2.19133	2.04803	2.36979	2.19299	2.23847	2.19665	2.30032	1.92391	2.03026	2.12835	2.41831	2.22498	2.22948	2.1903
AMPD2	3.28524	3.93001	3.40731	3.30912	3.47024	3.81984	3.94529	4.05643	3.78459	3.4581	3.30386	3.47408	3.89633	3.67339	3.86875	3.57854	3.4717	3.65356	3.58619	3.61924	4.17242	4.1254	3.47184	3.46042	3.39191	3.63858	4.09924	3.78116	3.45429	3.16564	3.59073	3.19533	3.2538	3.40228	3.78396	3.962	3.64566	3.60294	3.81126	3.89357	3.62321	3.47998	4.14339	3.90622	3.90196	3.45945	3.43579
AMPD3	2.92922	2.97737	3.48162	3.39892	2.66415	2.93719	3.40225	3.31903	2.83658	3.11526	2.92464	3.02886	3.22276	3.3581	3.02232	3.17295	3.42699	3.401	2.80062	2.93901	3.38531	2.78793	3.00667	2.96737	3.02457	3.25769	3.31304	3.55439	3.50663	2.6343	2.93649	3.35597	2.94608	2.85792	3.03729	3.08958	3.02141	3.43844	3.0058	2.78565	3.22002	3.042	3.19112	2.83964	3.05897	2.9034	3.21166
AMPH	1.94302	2.18047	2.21559	2.39262	2.68297	2.36591	2.33644	3.48623	2.48962	2.75528	2.69132	2.53831	2.97307	2.69712	2.52542	2.62658	3.13495	2.75493	2.57254	2.71689	2.93343	2.55202	2.54689	2.85542	2.69191	2.14916	2.79632	2.8388	2.59427	2.84744	2.81621	2.37082	2.08754	2.43355	2.31645	2.94879	2.80579	2.57593	2.62309	2.75192	2.97379	2.31916	2.574	2.70454	2.60029	2.5192	3.22284
AMT	4.60498	4.66834	3.56567	4.61277	4.72742	4.10726	4.04346	5.33984	4.84696	5.01537	4.95834	5.08265	5.04605	5.06856	4.72924	4.98377	4.98505	4.72723	4.79274	4.84017	4.76528	4.9254	5.23419	4.97331	4.97374	4.78937	5.05811	3.98526	4.0962	5.25438	5.11296	4.8705	5.25744	4.69232	5.02824	5.04947	4.32938	4.82239	4.60993	4.59008	4.82711	4.49819	5.06759	4.36441	4.94035	5.06517	4.91239
AMZ2	4.30599	4.40918	3.65181	4.50488	4.23144	3.46035	3.97609	4.77164	4.58814	4.67972	4.86885	4.73437	4.82526	4.37471	4.30473	4.62599	4.90386	3.94244	4.36322	4.10751	4.24021	4.56265	5.08792	4.5753	4.6731	4.05495	3.19139	2.984	4.36769	4.30316	5.11364	5.37193	5.5015	4.53905	4.55761	4.62947	4.0426	4.05892	4.05713	3.84329	4.06789	5.14323	4.67262	4.65964	4.71315	4.94035	4.84712
ANAPC10	3.73392	3.45678	2.98993	3.62212	2.94021	2.42115	2.70428	2.48472	3.18147	3.20622	3.44418	3.46415	3.00148	3.51047	2.85586	3.33281	3.22086	2.10061	3.06796	3.27462	3.01791	3.1743	3.35085	3.17137	3.49729	2.83261	2.48075	2.32454	2.61909	2.94918	2.38526	3.11488	3.1786	3.0642	2.71415	3.22455	3.53181	3.19678	3.47236	3.20998	3.50432	3.7913	3.27834	3.71094	3.42199	3.50237	3.47347
ANAPC13	5.7717	5.72341	5.31492	5.98845	5.80351	5.22721	5.71595	5.60047	5.82394	5.45699	5.48647	5.94414	5.76168	6.06317	5.89712	5.82805	5.70352	5.89587	5.56251	5.89411	5.85952	5.62792	5.95425	5.47371	5.82277	5.71104	5.84188	5.21009	5.37732	5.51046	5.72564	5.65527	5.69025	5.42452	5.76896	5.73937	5.80563	5.92636	5.95761	5.83303	5.78424	5.85534	5.71299	5.73146	5.71143	5.90449	5.82364
ANAPC15	4.20815	4.2091	3.58738	4.0996	4.30647	3.87654	3.58362	4.65509	4.16591	4.40396	4.13533	4.35	4.32083	4.0506	3.83307	4.32352	4.2152	4.3197	4.51078	3.95768	4.63278	3.60422	4.25698	4.32346	4.29523	4.62028	4.66935	4.14982	3.93963	4.77896	3.78495	4.02079	3.60251	4.58235	4.16668	4.38744	3.86046	4.03911	3.94437	3.87321	4.10088	3.53658	4.59572	4.23263	4.55754	4.20236	4.05455
ANAPC2	2.66968	2.45348	2.68474	3.0236	2.94376	3.04288	2.64061	3.21773	2.96438	3.28924	3.22261	3.48945	3.31593	3.2721	2.9986	3.47967	3.12499	3.37021	3.3665	3.24949	2.97277	3.32476	3.03568	3.30954	3.00107	3.16724	3.04002	3.55736	2.85834	3.18663	2.98446	2.79888	2.84192	3.40003	3.23365	3.53313	3.27417	2.84151	3.05615	3.03514	2.76982	2.60004	3.27036	3.38902	3.35658	2.99271	2.99065
ANAPC5	4.27949	4.29414	3.80709	4.22111	4.20356	3.8584	3.90673	4.30354	4.42092	4.30358	4.41312	4.64295	4.38986	4.52435	4.23901	4.26382	4.33681	4.56494	4.35024	4.37908	4.41627	4.39354	4.6682	4.42449	4.60892	4.47862	3.9138	3.62328	3.99151	4.48487	4.35931	4.46917	4.54515	4.32123	4.35268	4.39283	4.34633	4.35302	4.2953	4.24851	4.43173	4.18406	4.55737	4.45782	4.57552	4.35592	4.33454
ANG	3.64632	4.23361	2.99305	4.05282	3.54921	3.73973	3.07197	4.24788	4.30571	4.18639	4.09408	4.59818	4.36719	3.88729	3.2849	3.93133	4.00146	3.72933	3.90241	4.39765	3.26496	4.3737	4.2149	4.10616	4.01075	4.28874	3.75964	3.3974	3.19649	3.99952	4.23354	3.45595	3.89168	4.35906	4.00224	4.29801	3.30964	3.83932	3.66335	3.71933	3.86433	4.07858	4.58287	4.09675	4.22232	4.19104	4.03082
ANGEL1	3.04343	3.36844	3.36315	3.25293	3.23081	3.15004	3.21225	3.77951	3.1332	3.21206	3.32349	3.24734	3.18682	3.40608	3.18966	3.35679	3.10174	3.63015	3.22328	3.24584	3.52427	3.18528	3.4397	3.27357	3.12341	3.26771	3.50275	3.44849	3.36526	2.91696	3.45554	3.18571	3.17166	3.06389	3.38565	3.19398	3.29957	3.56896	3.43453	3.46748	3.49405	3.51318	3.13837	2.86766	3.04229	3.19953	3.26347
ANGEL2	3.50439	3.33891	3.08209	3.51329	3.30791	3.11809	3.11067	2.50428	3.25811	3.10113	3.38335	3.40255	3.26989	3.38866	3.24524	3.01601	3.48553	2.47886	3.1157	3.19828	2.82686	3.33057	3.3067	2.91309	3.22449	3.15073	3.58212	3.2813	2.98506	2.86081	2.94114	3.59266	3.37387	2.9069	3.13552	3.07459	3.19374	3.22384	3.31302	3.1533	3.35143	3.41971	2.80647	3.12436	2.98872	3.17177	3.24339
ANGPT1	3.73003	2.89747	3.02506	3.62168	3.09333	2.61174	3.09467	3.46988	3.22019	3.80779	3.44837	3.76815	3.53558	3.39995	3.94987	3.63948	3.94522	3.61032	3.31335	3.13884	4.21052	3.24999	3.37292	3.57434	3.30043	3.78739	3.57094	4.51855	3.23359	3.46143	3.17468	3.79218	3.96124	3.29022	3.71276	2.96318	3.65327	3.45768	3.45766	3.30957	3.16934	3.77474	3.37754	2.956	3.1094	3.02546	3.04852
ANGPT2	2.01989	2.13862	2.21516	2.10419	2.18183	2.16695	2.10062	2.2533	2.06293	1.96452	2.02076	1.87945	1.94079	1.97984	2.1052	2.17216	2.03553	2.32735	2.24752	2.10248	2.19804	1.93105	2.04591	1.99386	2.06395	2.19868	2.03043	2.07888	2.2726	2.23109	2.27669	2.17326	2.11647	2.08159	2.07323	2.23732	2.09939	1.9605	1.94254	1.92665	1.98484	2.0462	1.9235	1.84237	2.31531	2.01016	2.10974
ANGPT4	2.4919	2.48066	2.82092	2.68652	2.90607	3.20447	2.99273	3.17023	2.73899	2.93734	2.7339	2.68652	2.88782	2.46551	2.79531	2.72988	3.01029	3.17893	2.63497	2.68652	2.85542	2.64159	2.87423	2.68728	2.74315	2.62775	3.03361	3.47256	2.86191	2.87179	2.79615	2.70459	2.89897	2.95174	2.64753	2.73826	2.81294	2.76541	2.65572	2.62463	2.64183	2.56832	3.0044	2.66796	2.74855	2.7674	2.73967
ANGPTL2	2.78125	2.64874	2.98081	2.48858	2.65643	2.7851	2.91177	2.89169	3.08259	3.35885	2.75103	3.38707	2.76029	2.4646	3.36618	2.78352	2.98505	2.81881	2.66256	2.43883	2.88485	3.63071	3.04952	2.69161	2.67524	3.10424	3.00701	3.48175	2.94173	3.44611	2.87904	2.96132	2.8642	2.8061	2.94415	2.45434	3.05958	2.80569	2.9442	3.01602	2.77699	2.6615	2.53091	2.66033	2.78371	2.56789	2.65703
ANGPTL3	5.68151	4.47942	1.2462	5.63133	4.94854	2.59034	2.96914	4.33233	4.26181	4.30639	5.33971	3.38116	5.01432	4.85405	3.75055	4.73145	4.86909	4.38182	4.38919	4.72711	4.25117	4.25961	4.97369	4.85004	5.22912	4.95802	3.73701	1.84867	3.58159	4.86575	5.16414	6.32418	4.64918	3.71714	4.66766	3.88769	4.42944	5.15586	4.48107	4.06833	4.55047	4.71602	5.01177	3.17062	4.87274	4.22795	4.8404
ANGPTL4	2.55003	2.51403	2.83547	2.73657	3.06327	2.7594	2.83672	3.65959	3.33673	3.14274	2.8715	2.81435	3.10326	2.71151	2.57266	3.1375	2.92587	3.27699	3.55138	3.37992	3.76847	2.81986	2.79819	2.67088	3.75843	2.47523	3.82576	2.35342	2.54393	5.45024	2.55353	1.76885	2.24416	3.60134	3.19879	3.2145	3.62717	3.06557	3.18824	3.40562	3.00299	2.85243	3.45339	2.67235	3.15222	2.80643	2.46559
ANGPTL7	2.32005	2.30088	4.08339	2.21003	2.177	2.25969	2.10585	2.3318	2.80266	2.44412	2.50367	2.25353	2.48952	2.47999	3.0088	2.45835	2.23963	4.19938	2.50535	2.21377	2.29369	2.82795	2.19231	2.46935	2.32576	4.14733	2.87033	2.82535	2.38433	2.42232	2.44642	2.73594	2.9065	2.58688	2.32021	2.47305	2.31003	2.64528	2.28596	2.43567	2.28209	2.50731	2.37243	2.37097	2.20291	2.39553	2.27461
ANK1	2.28377	2.43796	2.50214	2.41765	2.67055	2.5882	2.44208	3.00215	2.27254	2.56832	2.35202	2.34359	2.44016	2.26821	2.33379	2.68276	2.53368	2.89871	2.45483	2.41691	2.55917	2.38807	2.55643	2.41376	2.45469	2.33604	2.83483	2.89923	2.75944	2.51148	2.41774	2.15307	2.24694	2.46789	2.33593	2.48117	2.44188	2.43047	2.41644	2.49146	2.58031	2.44504	2.55364	2.3717	2.51475	2.57397	2.50953
ANK2	4.98478	2.10976	4.42745	5.28473	5.27912	3.74049	3.67282	5.28219	5.07585	5.59723	5.44942	5.1603	5.84478	4.58976	4.80483	4.85676	5.57973	5.09582	5.01126	4.73198	4.9495	4.96635	5.17476	4.66638	5.37899	4.31973	4.74103	4.00838	4.54194	5.28675	5.70318	5.29835	5.80207	4.54209	5.65956	4.20536	4.48843	4.95452	4.42578	4.3838	4.9315	5.43594	4.58257	4.57909	5.26169	5.19577	5.09897
ANK3	5.11107	5.506	3.88704	5.14571	4.82118	5.18701	4.27088	4.53454	4.80586	4.76631	4.85959	4.89159	4.69521	4.73718	4.64115	4.64223	4.80702	4.54599	4.93893	4.8213	4.48342	4.73281	4.8224	4.66069	4.62658	5.07753	4.35262	4.24504	4.72537	5.25254	4.99313	5.2292	5.30812	4.45281	5.16327	4.56275	4.58146	4.64856	4.72593	4.5795	4.58517	5.06794	4.57153	4.12388	4.55173	5.01292	4.79157
ANKEF1	2.46738	2.65245	2.40834	2.3225	2.31183	2.07568	2.48415	2.66397	2.1934	2.30279	2.05481	2.00066	1.9083	2.22655	2.12426	1.82377	2.2934	2.22133	2.20047	2.33132	2.25543	2.04503	2.35838	1.97769	2.12296	2.26937	2.22716	2.32012	2.12551	2.53796	2.1442	2.20938	2.15493	2.28605	2.20578	2.4865	1.94353	2.09689	1.86466	2.02742	2.37408	1.84432	2.42834	2.17	2.27765	2.40536	2.75724
ANKFY1	3.60049	3.33173	3.5738	3.44192	3.51399	3.7919	3.79339	2.69622	3.54139	3.44303	3.53529	3.4897	3.33279	3.25053	3.35828	3.09909	3.42889	3.27622	3.22631	3.31557	3.11639	3.39472	3.546	3.44833	3.49287	3.39742	3.86182	3.92317	3.68865	3.3279	3.38808	3.64372	3.3656	3.1662	3.36821	3.34652	3.09708	3.44033	3.42751	3.34255	3.3936	3.3248	3.42457	3.12695	3.05083	3.32376	3.33805
ANKH	2.37541	2.31649	2.14076	2.58186	2.52831	2.0957	2.2736	2.44506	2.51772	2.8002	2.89361	2.93703	2.81786	2.51023	2.50094	2.32043	2.66169	2.77329	2.31905	2.36084	2.17404	2.5851	2.30727	2.54025	2.66705	2.13641	2.52839	1.95685	2.3458	2.2174	2.18109	2.4887	2.45217	2.28684	2.61746	2.22731	2.70821	2.88735	2.87966	2.51469	2.86055	3.1233	2.39054	2.51383	2.36577	2.64967	2.67499
ANKLE2	3.27902	2.87954	2.98431	2.98251	2.79107	3.33227	3.24208	2.68766	3.24936	3.01619	3.10445	3.21172	2.97627	3.09748	3.0708	2.99108	3.07501	2.68682	3.10522	3.08159	2.68265	3.0708	3.15701	3.09567	3.10854	3.06324	3.09101	2.99386	3.0566	2.84143	3.06495	3.53806	3.17205	2.91929	2.96475	2.99382	3.01782	3.03443	2.97524	2.94463	3.10128	3.21382	2.82527	3.04958	2.91337	2.98189	2.98988
ANKMY1	2.10077	2.17701	2.26179	2.18132	2.1966	2.57654	2.20486	2.20141	2.33441	2.43783	2.37682	2.21698	2.17879	2.00046	1.95343	2.17823	2.29444	2.39813	2.15597	2.14562	2.20057	2.06423	2.06569	2.29846	2.35025	2.07445	2.24815	2.37875	2.40748	2.23424	2.13435	2.22298	2.2482	2.2016	2.12064	2.16117	2.13775	2.16213	2.14108	2.13224	2.29237	2.13439	2.30019	2.39666	2.34225	2.22734	2.12012
ANKMY2	5.03421	4.78898	4.98474	4.67084	3.84978	4.56702	4.67418	3.56116	4.26694	4.17107	4.24772	4.34385	3.90758	4.48442	4.21966	4.28085	4.59279	3.86196	3.29154	3.94162	4.4898	4.24297	3.75851	4.46267	3.99728	4.19107	3.2085	3.55171	3.24564	4.18838	3.97975	4.13163	4.15298	3.21362	4.43494	4.30534	4.72184	4.48992	4.95324	4.68075	4.55708	4.8261	4.70565	4.68436	4.42798	4.68129	4.67808
ANKRA2	4.10429	4.14558	3.58309	3.81458	3.3632	3.16504	3.21548	3.21007	3.38203	3.37544	3.63269	3.47258	3.61272	3.76497	3.81405	3.20002	3.68724	3.38521	2.94546	3.8911	2.92863	3.63921	3.94521	3.69483	3.84437	3.56663	4.05043	3.40775	3.12134	3.40491	3.41853	4.00933	4.54803	3.16089	3.54606	3.32105	3.64691	3.65124	3.5289	3.32124	3.52573	4.2603	3.47979	3.0218	3.14406	3.49705	3.58995
ANKRD1	1.90749	1.95269	1.89776	1.98125	2.05146	2.00269	1.87064	2.5317	1.93434	1.78862	2.01457	2.05164	2.06091	1.9166	1.8809	2.48866	1.91395	2.11366	1.98125	1.88678	1.92521	1.95153	2.08656	2.12374	1.959	1.95481	2.28498	2.17387	2.20544	1.88942	2.11422	1.89373	2.08153	2.03671	2.00785	2.0679	2.04912	1.92379	1.95897	1.89367	1.99422	2.13867	2.06904	1.72839	1.93215	1.79453	2.03417
ANKRD10	3.8877	4.3258	4.58752	3.8424	3.75253	4.70694	4.30026	3.37688	4.40507	4.07416	3.95651	4.00263	4.03252	4.37568	4.57425	4.6348	3.91533	3.98576	4.32858	4.21749	4.75479	4.39188	4.13793	4.28231	4.1865	4.20438	4.67526	4.31041	4.15548	3.99033	4.37576	4.70958	4.94529	3.41394	4.02086	3.76008	4.23357	4.18042	4.36295	4.16028	4.31344	4.52863	3.93016	4.06814	3.68561	4.04107	4.34889
ANKRD11	2.79004	3.60884	3.4814	2.85383	3.03627	3.12452	2.7505	3.00064	3.0048	3.14704	2.91203	2.82063	3.17888	3.19443	2.97539	2.83198	2.74848	3.6419	2.6852	2.98677	2.49209	3.18348	2.11345	3.01387	2.79284	2.24296	2.01376	2.4919	2.86158	3.22768	2.35497	3.00803	3.24932	2.88641	2.67593	3.46597	3.648	3.77644	3.54873	3.50609	1.85164	2.04135	3.26211	3.69936	3.14543	3.63413	3.11652
ANKRD12	3.48682	3.50077	3.72235	3.2528	3.14254	3.23983	3.57303	2.08952	3.64099	2.988	3.24476	3.27318	3.20785	3.55691	3.61607	2.68458	3.3194	3.16335	3.04106	3.5252	2.83515	3.38191	3.45795	3.18052	3.30784	3.05386	2.97697	3.50296	3.51624	2.55171	2.17736	3.21821	3.54487	2.28741	3.24552	3.31368	4.01745	3.96028	3.72609	3.82881	3.63838	3.6696	3.35246	3.614	2.7177	2.99907	2.92843
ANKRD17	3.77076	4.65323	3.69042	3.95661	3.72735	3.31863	3.65927	3.58829	4.09073	4.10781	4.12229	3.98853	4.23802	4.14694	4.13317	3.97536	3.96572	3.62567	4.032	3.96075	3.59339	4.21107	3.749	3.95277	3.71671	4.01033	3.39202	4.01547	3.76831	3.60656	3.89857	4.35209	4.15879	4.13726	4.17676	3.97463	3.76082	4.10768	4.41402	3.8814	3.9687	4.25272	3.58686	3.9824	3.09803	3.87908	3.75323
ANKRD2	4.03678	3.65237	2.57801	3.21402	3.33495	2.81961	2.84427	3.45284	3.26914	2.92381	2.31634	2.52073	2.53606	2.53286	2.11958	2.45502	2.28941	3.10986	2.77599	2.97085	2.80066	2.97672	2.92848	2.50825	2.5886	2.79209	3.6387	3.94155	2.96741	3.18807	2.87522	2.33454	3.0487	3.19062	2.40669	3.02958	2.83231	2.80427	2.63222	2.86143	2.59981	2.30099	2.86056	2.32568	2.93066	2.63567	2.98219
ANKRD26	2.75651	2.5689	2.63964	2.45823	2.7755	2.58181	2.38095	2.33158	2.43695	2.28154	2.34753	2.30235	2.35256	2.45366	2.30349	2.25296	2.49806	2.75377	2.55179	2.45068	2.48443	2.37212	2.35816	2.27721	2.28511	2.21815	2.69645	2.55547	2.43389	2.25332	2.42215	2.38677	2.11987	2.22422	2.41098	2.38255	2.58565	2.61929	2.43605	2.498	2.50173	2.72788	2.54131	2.41059	2.43914	2.48731	2.49221
ANKRD27	3.88492	3.9659	4.01769	3.69115	3.60039	4.10317	3.87226	2.55868	3.88253	3.58036	3.77506	3.54657	3.43987	3.823	3.79826	3.41349	3.98955	3.20869	3.74216	3.96566	3.12224	4.0125	4.02556	3.93584	4.0943	3.57685	3.33828	3.05055	3.60053	3.34352	3.86372	4.46783	4.30369	3.73824	3.84026	3.88407	3.81098	3.78378	3.75235	3.82052	3.76456	4.21253	3.47855	3.57471	3.6165	3.83223	3.26112
ANKRD28	3.68178	4.22403	3.82977	3.59532	3.45101	3.69893	3.70116	2.72521	4.04486	3.59061	3.49037	3.58585	3.44156	4.09021	4.13759	4.054	3.58088	3.91266	3.28472	3.77079	3.66028	3.66509	3.57869	4.04067	3.43885	3.3787	3.87234	3.05686	3.01657	2.8025	3.16516	2.95753	3.09922	2.95476	4.09496	4.09912	4.35676	4.25388	4.34625	4.03539	4.40222	4.18345	3.68419	3.84465	3.62148	4.056	4.07766
ANKRD34C	1.98417	1.9246	2.12609	2.19632	2.08736	2.40402	2.08832	2.33335	1.79994	2.21512	2.04154	2.08239	2.54377	1.93457	1.99717	2.29998	2.34316	2.50899	2.46778	1.85436	2.14262	2.38678	1.94682	2.25287	2.17054	2.00068	2.05911	2.44605	2.70181	2.10968	1.9632	1.88713	1.96264	1.92409	2.10253	2.00348	2.33789	2.36081	2.17078	2.82822	2.17115	2.21366	2.18247	2.07978	2.1078	2.04966	2.02635
ANKRD40	3.23989	3.35357	3.44108	3.2452	3.43088	3.75872	3.57168	2.98894	3.48928	3.3205	3.54207	3.6323	3.37943	3.39432	3.38761	3.20739	3.4097	3.42731	3.39568	3.21563	3.23299	3.40571	3.54235	3.4267	3.40352	3.44888	3.80894	3.45157	3.14787	3.3666	3.23891	3.19306	3.18979	3.44228	3.21607	3.18405	3.53873	3.51172	3.39231	3.59195	3.52882	3.32987	3.45988	3.54822	3.21333	3.31921	3.40715
ANKRD46	4.54182	4.47492	3.35709	4.91546	4.4811	3.55404	3.7392	3.85784	4.54465	4.91202	5.05993	5.00048	4.7594	4.8065	4.85075	4.88187	4.94007	4.37322	4.61815	4.80705	4.29074	4.83998	5.22181	4.64843	4.84156	4.3095	4.37778	3.89015	3.41869	4.56862	4.99432	4.77035	5.04141	3.37978	4.64502	4.33733	4.88402	5.01119	4.89169	4.74521	5.02958	5.26367	4.52968	4.83868	4.47378	4.58894	4.70389
ANKRD49	4.13227	3.99428	4.3189	4.12147	3.99892	3.65693	4.21442	4.12982	3.88703	4.01519	3.69499	3.89025	3.84962	4.05398	3.82661	3.49819	4.00628	4.33345	3.41152	4.05009	3.91685	3.68685	3.72224	3.52625	3.81196	3.87554	4.25807	3.71175	3.6649	3.91334	3.52869	3.63306	3.9286	3.87734	3.9327	3.765	3.64758	3.95883	3.94663	3.81603	4.11856	3.83397	4.36017	4.31574	3.74911	3.99588	4.08324
ANKRD55	2.16816	2.04222	2.19657	2.20301	2.67711	2.48064	2.19268	3.13806	2.26756	3.0762	2.81255	3.47385	2.85314	2.57568	2.37773	2.61953	2.30732	3.16953	2.6388	2.58657	2.33773	2.48569	3.30901	2.91138	2.47091	2.45724	3.02334	2.78077	3.12578	2.50138	2.27871	2.5993	2.39568	2.40507	2.58038	2.4758	2.27824	2.8706	2.60776	2.56317	2.94997	2.64094	2.80729	2.41534	2.60448	2.5727	2.75052
ANKRD6	3.26203	3.47906	2.95521	2.88843	2.96217	3.30833	2.98757	2.27354	3.16666	2.94148	2.74043	2.51763	2.55379	3.09238	2.99378	2.67165	3.04055	2.91011	2.53329	2.75019	2.63639	2.89216	2.47433	2.65783	2.74847	2.78099	2.41107	2.67955	2.84407	2.69356	2.31279	3.35766	3.29175	2.90002	2.74063	3.10932	2.92077	2.64855	2.76606	2.87096	2.88329	3.69469	2.58117	2.91561	2.74205	2.85684	2.92578
ANKRD7	1.98146	1.87259	2.24304	2.10584	2.36006	1.97192	2.43428	2.30735	2.00793	1.99456	2.33834	2.18406	2.07542	2.1366	1.94138	2.17121	2.05299	2.36926	2.22911	2.00754	1.99303	2.07436	2.10316	2.1307	2.15771	1.93012	2.18528	2.46407	2.2033	2.10333	2.00825	2.26884	2.1264	2.09462	2.00414	1.97823	2.07237	2.19432	2.2383	2.11448	2.01058	2.07152	2.3281	2.13973	2.15426	2.14716	1.97447
ANKS1A	3.95564	4.1263	4.07895	4.17055	3.31138	4.03374	3.83171	2.31436	3.93773	3.61541	4.10249	3.93153	3.77517	4.37219	4.2747	3.3961	3.8347	3.85857	3.68284	4.22895	3.48215	4.05487	4.30613	4.1989	4.27546	3.46133	3.05138	3.18273	3.1162	3.61921	3.3471	3.76416	3.59834	3.93871	4.02346	3.98745	4.05716	4.74064	4.56538	4.47816	4.75993	3.45292	3.92302	4.58791	3.88187	4.01824	4.09181
ANKS1B	2.10488	2.6263	1.9221	2.31954	2.20056	2.01377	2.05742	2.10685	2.5079	2.39543	2.49916	2.76004	2.46567	2.41231	2.25767	2.16543	2.48567	2.17254	2.17882	2.43039	2.14869	2.50677	2.49449	2.41621	2.24727	2.21508	2.54069	2.59965	2.82688	2.42221	2.23784	2.16878	2.35487	2.2124	2.45391	2.33325	2.14836	2.27534	2.40141	2.21269	2.32159	2.28876	2.32755	2.01125	2.17268	2.16995	2.25743
ANKZF1	3.16332	3.2384	3.22001	3.53681	3.46625	3.51995	3.09228	3.71257	3.0528	3.68707	3.2945	3.37204	3.57983	3.45953	3.46659	3.34676	3.56266	3.87499	3.48215	3.72625	3.36275	3.56494	3.51468	3.14994	3.45381	3.38291	3.67392	3.5185	3.40198	3.86574	3.52452	3.46343	3.49413	3.75303	3.48052	3.54397	3.26046	3.27313	3.32912	2.99623	3.12958	3.38386	3.47877	3.13935	3.55802	3.4575	3.38807
ANO1	1.8502	2.04645	2.32017	1.80048	1.87507	1.89786	2.10437	2.41281	1.99042	1.86497	1.90957	1.63571	1.8947	1.90438	1.92057	2.1062	1.83965	2.45426	1.7176	1.7813	2.26842	1.98573	1.77562	1.97703	1.73761	2.9836	2.05818	1.84298	2.32461	1.83121	1.89554	2.03749	2.05446	2.00903	1.92608	1.75868	2.01028	1.94069	1.75079	1.926	1.91542	1.66976	2.0174	2.18867	1.81463	1.68682	1.63945
ANO10	4.18496	4.30217	3.33983	4.4	3.99472	4.60728	3.97298	3.83971	4.14852	4.25316	4.32949	4.32103	4.32353	4.17004	4.12609	4.49088	4.3737	4.458	4.21016	4.19155	4.03858	4.16534	4.46471	4.4383	4.26301	4.5758	4.5126	4.20063	3.56072	4.54242	4.29764	4.01125	3.81778	4.84801	4.23436	4.42774	4.09155	4.07378	4.04218	4.08492	4.22049	3.71094	4.49543	4.16316	4.3248	4.31211	4.13338
ANO2	2.39576	2.17515	2.31665	2.34669	2.50353	2.28526	2.36787	3.27162	2.17155	2.43735	2.35732	2.3749	2.49348	2.26937	2.46468	2.29521	2.24367	2.71674	2.5464	2.38291	2.66416	2.27869	2.28378	2.3534	2.49027	2.379	3.28312	2.41819	2.33969	2.52867	2.50016	2.27184	2.33295	2.36575	2.38206	2.39821	2.27596	2.44691	2.26051	2.38414	2.40447	2.24039	2.48893	2.3012	2.25824	2.5136	2.472
ANO3	2.61167	2.20378	2.30922	2.35906	2.5736	2.34351	2.1606	1.70043	2.32646	2.24448	2.48288	1.99554	2.39472	2.55804	2.26943	2.21718	2.01546	2.54365	2.0108	2.14974	2.27544	2.06678	2.25611	2.26209	2.22343	2.76627	2.53231	2.27374	2.14262	2.14086	2.15398	2.07967	2.18023	2.23637	2.09776	1.96569	2.53655	2.07053	2.42713	2.91788	2.34351	2.42848	2.14573	2.35421	1.89407	2.0015	2.13763
ANP32A	4.71132	4.73342	4.55231	4.80028	4.37465	4.21901	4.65945	4.07572	4.67197	4.48546	4.6286	4.67454	4.74196	4.42344	4.44571	4.43583	4.94611	4.41941	4.52365	4.63731	4.70906	4.6136	4.55399	4.68994	4.54293	4.7094	3.9429	4.38604	4.78081	4.54814	4.41121	4.8409	4.55434	4.45945	4.61335	4.52957	4.63043	4.45242	4.49191	4.47961	4.57487	4.64546	4.64686	4.63246	4.5439	4.7692	4.70048
ANP32A-IT1	1.65889	1.71227	2.24318	1.87416	1.97551	2.10776	1.74165	1.86137	1.70477	1.89756	1.8788	1.7457	1.6692	1.80524	1.99399	1.90195	1.69483	1.89102	1.74376	2.13334	1.84154	1.98573	1.8674	1.85662	1.84154	1.69631	1.85736	2.30189	2.04496	1.8546	1.84478	1.73521	1.70998	1.84014	1.87212	1.69791	1.97526	1.78924	2.00433	1.82213	1.95545	1.92183	1.86844	1.77426	1.86585	1.81347	1.77271
ANP32B	4.8522	4.75338	5.72618	4.71636	4.39691	5.01313	5.55678	4.3848	5.15244	4.7974	4.91116	4.68997	4.59301	4.86402	5.30551	4.57836	4.56575	4.90471	4.86692	4.52662	5.09211	4.90351	4.71831	5.11795	4.63394	5.00849	4.43388	5.37452	5.58043	4.39088	3.80505	4.3998	4.3985	5.04534	4.99646	4.83798	5.19644	4.93552	5.01107	4.76653	4.94343	5.33983	5.07258	4.91818	4.88998	4.86029	4.77388
ANP32C	2.03079	2.23907	1.87352	2.14629	2.06543	1.8192	1.94642	2.88916	2.16348	2.02568	2.32085	2.15247	2.45032	2.16886	2.11435	2.33278	2.12427	2.53942	2.24485	2.4596	2.28324	2.23064	2.11435	2.11569	2.17006	1.98813	2.77723	2.4659	2.23126	2.13338	2.49194	1.82712	1.91012	2.14953	2.1467	2.23703	2.27565	2.3945	2.13884	2.22744	2.13194	2.06921	2.08803	1.87555	2.32075	2.31435	2.26157
ANP32D	2.07694	1.75321	1.87954	1.78569	2.38506	2.27268	1.79143	2.16596	1.83171	2.19171	2.12723	1.98682	1.89404	1.97254	1.96641	2.10198	1.959	2.65098	2.03411	2.10334	1.9983	1.95721	1.94331	1.99137	2.00681	2.10011	2.62586	2.29325	1.98055	2.02143	1.76837	1.67455	1.73394	1.94011	2.10665	1.86473	2.03809	2.04875	2.17565	1.98315	2.27272	1.94116	2.33592	1.84608	1.98322	2.09128	1.94429
ANP32E	3.87613	4.33978	3.46533	3.62339	3.12341	3.40288	3.78492	2.70467	4.04738	3.64765	3.94106	4.06355	3.77519	3.92367	4.23776	3.62369	4.04327	3.11634	3.44232	4.13278	3.55663	3.67477	4.11467	3.87925	4.10869	3.16005	3.28105	3.49492	3.34293	3.28285	3.40086	4.11237	3.86661	3.50402	3.5076	4.11037	3.70177	3.90245	3.98326	3.81976	3.97419	4.93362	3.85709	3.98294	3.58363	3.94217	3.7421
ANPEP	5.83611	6.61371	3.78756	6.14249	5.81176	5.79349	3.97445	4.34633	5.20585	5.64786	5.69346	5.11873	5.52033	5.53033	5.70102	5.66884	4.70382	4.69931	5.99048	6.09516	4.29406	5.97918	5.80724	5.838	5.47684	6.18555	5.04215	3.46064	4.09983	6.45088	6.90655	6.11065	6.28752	5.93283	5.51573	5.69498	4.81169	5.27056	4.92658	5.04409	5.22452	4.63566	5.91958	5.13904	5.7285	5.80147	5.17448
ANTXR1	2.38411	2.15347	2.86264	2.31528	2.11811	2.26038	2.62008	2.43004	2.29858	2.22491	2.26226	2.09536	2.16478	2.21279	2.40016	2.05034	2.13087	2.56182	2.0826	2.14929	2.40138	2.33809	2.18411	2.30126	2.13905	1.97476	2.50362	2.44835	2.48162	2.36009	2.4467	2.26054	2.16422	2.32112	2.1552	2.26095	2.35773	2.21693	2.26721	2.21681	2.06369	2.40765	2.43515	2.20389	2.20535	2.28813	2.2257
ANXA1	4.61198	4.52744	6.06988	3.80797	3.62027	4.93163	5.72073	2.45783	3.87026	2.72135	3.77828	3.34738	3.03632	4.04521	4.00112	2.79998	2.67435	3.46171	3.80627	2.61252	3.50136	3.6975	2.07722	3.49352	3.27503	3.74734	1.44482	3.46644	3.54988	1.84403	2.89106	4.23654	4.38155	3.61094	3.69378	4.46024	4.1238	4.17664	4.23407	4.95164	3.69177	4.12108	3.46439	4.68948	3.42188	3.42113	3.95126
ANXA10	2.00206	2.1368	2.39611	2.47386	2.58485	2.32751	1.83068	2.71605	2.1961	2.35069	2.03232	2.44145	2.37153	2.31184	2.12851	2.54513	2.29037	2.16518	2.3318	2.20242	2.50979	2.07962	2.18759	2.42477	2.26304	2.05234	2.62542	2.71018	2.13659	2.18994	2.29214	2.14509	2.14675	2.10849	2.11067	1.99509	2.34085	2.25263	2.67208	2.38037	2.18705	2.53318	2.46599	2.2699	2.38665	2.24614	2.18953
ANXA11	3.66639	3.99339	3.81367	3.57504	3.37439	4.59319	4.11616	3.2307	3.70137	3.56872	3.27524	3.55053	3.46488	3.65207	3.6955	3.65757	3.48698	3.70934	3.50342	3.4747	3.97885	3.50786	3.26562	3.68717	3.47366	3.7456	3.42604	3.93436	3.81291	3.05588	3.2668	3.42987	3.17843	3.45526	3.81775	4.14395	4.01626	3.79083	3.89197	3.63221	3.71284	3.50231	3.76512	3.74393	3.66181	3.62789	3.45437
ANXA13	4.49866	4.83935	3.41495	4.65316	4.48979	3.93656	3.92703	3.05475	4.36313	3.63729	3.30793	3.29714	3.33276	4.12151	3.74154	3.66216	5.26824	2.63993	3.5108	4.57408	3.08878	3.12639	4.58099	2.53985	3.74122	3.34938	3.78714	3.57407	3.0759	5.54719	3.65607	3.75915	3.40651	4.38785	4.72141	3.614	4.11445	4.10205	4.14185	3.17151	4.38103	2.89659	5.21138	2.70722	3.60333	2.81481	4.32186
ANXA2	5.96531	5.55112	6.9165	4.97935	4.96515	6.86178	6.84658	4.69577	5.83438	4.56852	4.96594	4.82672	4.88518	5.062	5.13548	4.37756	4.70285	5.41896	4.63227	4.68382	5.43671	4.98388	4.19455	4.90349	4.85519	4.63246	4.46212	4.599	5.14404	3.55466	3.99477	4.62549	4.53468	4.87901	5.5856	5.55696	5.80316	5.71464	5.79266	5.80479	5.75653	5.76193	5.79596	5.83799	5.66421	5.75355	5.63169
ANXA2P1	2.24517	2.28159	2.28271	2.00177	2.41686	2.37944	2.50532	2.6688	2.4072	2.07448	1.95003	1.75639	2.05993	1.94435	2.07149	2.1403	2.28995	2.20994	2.19104	2.30345	2.46159	2.27447	1.80525	1.80412	2.17719	2.13329	2.25088	2.95903	2.31066	2.2389	1.66046	1.38092	1.32788	2.03764	2.09187	2.2979	2.47135	2.37958	2.47449	2.41913	2.21555	2.40839	2.29337	2.16793	2.53434	2.17627	2.04626
ANXA2P2	3.37037	3.24605	3.92929	2.81668	2.7834	4.42619	4.22262	2.34058	3.62959	2.52273	3.0402	3.1401	2.84392	2.51447	3.1258	2.74599	2.50137	3.15133	2.62774	2.54228	2.91368	2.96726	2.83369	2.77066	2.8146	2.52453	2.12881	2.63763	3.16434	1.54917	1.85797	2.66585	2.69528	2.86648	3.29348	3.44906	3.49719	3.38223	3.45901	3.55377	3.64194	3.50072	3.55359	3.61111	3.40564	3.34463	3.23731
ANXA2P3	2.44907	2.364	3.11495	2.51386	2.66436	3.0061	2.51717	2.5795	2.39607	2.20352	2.24429	2.40175	2.38675	2.54301	2.34882	2.80506	2.21177	2.29153	2.20765	2.53474	2.63749	2.42326	2.34261	2.28815	2.37347	1.95194	2.42686	2.25402	2.49298	2.40806	2.10593	1.9513	2.27876	2.30398	2.45227	2.68934	2.44202	2.86711	2.90504	2.6766	2.70932	2.68279	2.61776	2.53896	2.50069	2.61767	2.59052
ANXA3	4.70922	4.20987	4.77975	3.65328	4.10882	4.09082	4.65135	1.3994	4.22177	2.89951	2.80335	2.66506	2.78799	3.35414	3.5448	2.82344	3.19483	2.64389	3.708	3.14232	3.83509	3.533	2.79329	2.81218	2.72962	4.29189	2.68286	3.30384	2.77884	4.08452	2.92095	4.86059	4.34528	4.0501	2.15985	3.81613	3.10245	2.09549	3.15416	3.03047	3.13138	3.96286	3.56834	3.3203	3.77419	3.13436	3.85534
ANXA4	6.49252	6.07241	6.42842	5.86017	5.91363	5.89365	6.37612	4.61646	6.20636	5.39357	5.65496	5.75194	5.39389	5.41751	5.29294	5.20356	5.45297	5.40121	5.48643	5.45231	5.72293	5.85343	5.24206	5.40676	5.48143	6.00699	4.75079	5.777	5.49052	6.02835	6.16845	6.26301	6.35765	5.78004	5.20863	5.52833	5.16346	5.23284	5.31484	5.34594	5.44696	6.58717	5.51542	5.1882	5.60307	6.04701	5.66437
ANXA5	5.47472	4.85438	5.94049	5.27646	4.78533	5.73716	6.15495	4.62671	5.39195	4.90478	4.77312	5.1474	5.07976	5.01849	5.34255	5.11676	4.8463	5.02057	5.33392	4.80919	5.10193	5.18248	4.62441	5.01758	4.99703	5.4193	3.776	4.6603	4.69151	5.22174	5.08989	6.0234	5.74593	4.72693	4.94032	4.98062	5.39061	4.97628	4.97222	4.86095	5.08985	5.59644	5.17637	5.42165	5.55618	5.43009	5.38769
ANXA6	4.87247	3.61392	4.01472	5.07908	4.83161	3.74799	4.34341	4.83335	4.56919	4.74409	4.93393	4.99807	4.40282	4.96749	4.33282	5.06277	4.4395	4.68781	4.9304	4.69785	4.70161	4.89284	4.90056	4.52776	4.56653	5.24867	4.39364	4.58738	4.78976	5.00085	5.32824	3.7716	4.12326	5.44883	4.8359	4.76608	3.97234	4.27921	4.63063	4.35915	4.3568	5.11897	4.73046	4.33984	4.594	4.85089	4.3107
ANXA7	5.64302	5.39384	5.18411	5.50314	5.29459	5.49378	5.24233	4.506	5.5877	5.37116	5.47053	5.57965	5.29651	5.46387	5.54255	5.57498	5.35693	5.45139	5.38238	5.55736	5.45499	5.50942	5.45036	5.55815	5.68365	5.09881	4.97877	5.14418	5.5488	5.32578	5.43048	6.00094	5.99387	5.82622	5.31863	5.21393	5.23757	5.26765	5.2817	5.16341	5.22658	5.98537	5.5578	5.39725	5.34595	5.3268	5.43494
ANXA9	4.10626	3.84871	2.00356	4.08261	3.89442	3.16604	3.27863	3.78451	3.82692	4.20905	4.25459	3.99025	4.06482	3.76071	3.31399	4.24465	4.09715	3.53418	3.64828	3.69845	3.8229	4.27589	4.09391	3.8253	3.85925	3.59638	4.1277	2.94157	3.42493	3.80068	4.13697	3.45911	4.58419	3.56255	4.16853	3.79786	3.68289	3.54015	3.3778	3.39923	3.37687	4.21104	4.28626	3.67255	3.92938	4.52067	3.87459
AOAH	2.38711	2.5186	3.74363	2.71487	2.46537	2.70079	3.86434	2.55837	2.32651	2.344	2.21981	2.40866	2.45187	2.38239	2.37665	2.32357	2.44648	2.51759	2.63444	2.56782	2.62937	2.50406	2.29407	2.33139	2.5265	3.16527	2.90948	3.3676	2.75211	2.84075	2.13788	2.77771	2.70865	2.62504	2.43521	2.48993	2.34648	2.48008	2.33369	2.26456	2.25305	2.52574	2.52746	2.25759	2.54164	2.5904	2.37147
AOC1	6.13715	3.68015	1.29166	6.56455	6.06752	4.37508	5.98507	6.01849	4.84459	6.11554	6.37093	6.51164	6.52376	6.40289	6.30574	5.42516	6.62104	5.78881	6.26425	6.29117	5.82992	5.58501	6.48955	6.31721	6.09308	5.40571	5.39191	3.24749	4.14414	6.48136	7.15049	5.56249	6.06137	5.45801	6.55709	5.69879	5.78888	6.10826	6.10702	6.2857	5.92728	4.98755	5.92347	5.55101	6.54918	6.31041	6.59123
AOC2	2.35924	2.36152	2.20519	2.31005	2.08837	2.52392	2.03309	2.5964	2.41178	2.24234	2.29622	2.27867	2.36396	2.51393	2.63206	2.42761	2.42674	2.67615	2.43189	2.55143	2.65665	2.78755	2.37416	2.36396	2.30359	2.31421	2.61109	2.36489	2.58634	2.74574	2.55374	2.18624	2.29255	2.3189	2.30719	2.42172	2.43424	2.36432	2.4548	2.52813	2.45295	2.30283	2.46405	2.28752	2.33031	2.28872	2.34258
AOC3	3.60917	3.71691	2.79032	2.9195	2.27389	2.29588	3.48251	2.34575	2.89724	2.67186	2.94423	2.98472	2.79433	3.18751	2.84303	2.65239	2.4047	3.13808	2.5982	2.67601	2.93318	2.73075	2.70402	2.51204	3.11043	3.45046	2.59546	2.76781	3.47793	3.55423	3.02214	3.22005	3.09795	2.95846	2.98767	3.00435	2.79017	2.43232	2.60986	2.87815	2.59912	2.33307	2.55752	2.58818	2.44363	2.87969	2.56146
AOC4P	2.32884	2.44382	2.56096	2.62341	2.91844	2.69618	2.57141	3.49109	2.39251	2.69577	2.46714	2.46785	2.68707	2.52871	2.37685	2.5458	2.55951	3.04441	2.5706	2.585	2.61415	2.29079	2.6008	2.50566	2.38621	2.51127	3.13237	3.21069	2.98372	2.56725	2.62697	2.43543	2.40751	2.53253	2.30331	2.44196	2.42054	2.57052	2.4386	2.53555	2.46133	2.69013	2.70268	2.35911	2.52015	2.77481	2.56659
AOX1	5.32344	5.61855	2.96351	6.2575	5.41886	5.72469	4.4239	5.28508	4.52034	4.3277	5.07803	5.44114	5.1216	6.00876	5.34967	5.25488	4.74016	5.79158	5.54182	6.26317	4.13102	4.87269	4.75254	5.95452	5.74925	4.41024	4.81462	3.86366	4.87851	5.93173	6.90862	6.45336	5.91265	4.92862	4.3259	5.63796	4.82945	5.4747	5.35129	4.94699	4.20914	5.36982	5.73551	4.54135	5.1785	5.30444	5.64449
AP1AR	3.14108	3.23892	1.50658	2.64632	2.82998	2.5094	2.05961	1.78089	3.37032	3.2157	3.70896	3.46414	3.33318	3.20073	3.37774	3.05569	3.43275	2.17735	3.12427	3.62023	2.52393	3.40206	3.7506	3.17636	3.49171	3.10915	2.30059	3.75509	2.57157	2.34395	3.16423	4.10049	4.12025	2.22755	4.23564	2.77982	3.13975	3.31927	3.00162	2.91611	2.48696	3.40663	3.7135	3.26798	2.06379	2.22506	2.27301
AP1B1	3.38273	3.36276	2.9323	3.50565	3.57755	3.70408	4.09089	4.08284	3.52955	3.64514	3.52553	3.35266	3.24359	3.42963	3.43017	3.35619	3.31398	3.60315	3.42514	3.37716	3.66512	3.11995	3.53371	3.42876	3.52675	3.71958	3.38015	3.45914	3.52145	3.6934	4.38125	3.32344	3.51732	3.5973	3.53008	3.60473	3.46754	3.34299	3.54897	3.46928	3.28801	2.86414	3.65952	3.25388	3.39586	3.36865	3.26912
AP1G1	4.29944	3.99348	3.52619	4.15755	3.61574	4.15807	4.03312	3.48704	3.82654	4.10041	4.20853	4.14203	3.89381	3.74921	3.94828	3.9833	4.12657	3.71792	4.25713	3.97973	3.38651	3.80254	4.11736	3.94657	4.11532	4.05902	3.51699	3.90506	3.49749	4.18496	3.99551	3.95276	3.50416	3.80305	3.68222	4.21463	4.07872	3.99317	4.10766	4.03457	4.1688	3.92476	3.89966	3.74662	4.12349	3.98311	4.2594
AP1G2	3.1531	3.19587	3.3936	3.01509	3.1135	3.78769	3.52938	3.23935	3.07451	2.9344	2.96155	2.92278	2.93205	3.20066	3.21543	3.09539	2.92272	2.8639	2.99201	2.97666	3.21426	3.3468	2.95774	3.03301	3.14068	3.04471	3.47102	3.29039	3.18033	3.50401	3.21956	3.06276	2.9233	3.04772	2.83721	3.30009	2.94723	3.04372	2.88439	2.91922	3.14516	2.74773	3.31005	3.12638	3.22238	3.28318	3.25577
AP1M2	4.8605	4.76947	2.93281	4.53201	4.55088	3.90915	3.78419	4.66174	4.2749	4.16421	4.49628	4.54204	4.66486	4.67156	4.37023	4.85615	3.84821	4.41001	4.8235	4.59718	4.80477	4.65742	5.36507	4.97092	4.94381	5.06451	5.09633	3.84926	4.17699	5.00847	5.711	5.31476	5.4292	5.1604	4.65397	4.57888	4.07524	3.86436	3.77768	4.19568	3.70717	3.71468	4.70323	3.70937	4.39797	4.39161	4.58598
AP1S1	3.71447	3.53362	3.29178	3.65947	3.60896	3.63321	3.89276	3.46291	3.44775	3.5702	4.27707	4.82956	4.43773	4.45972	4.2978	4.19897	4.04169	3.60114	3.25734	3.38574	3.4624	3.99455	4.4845	3.6781	4.37018	4.29313	4.32323	4.03359	3.82875	4.40331	3.80189	3.61659	3.39043	4.08424	3.85104	3.96523	3.65879	3.89593	3.60186	3.7986	3.74946	3.55025	3.97924	3.68577	3.94066	3.81704	3.81819
AP1S2	3.47164	3.46875	4.91942	3.68008	3.28915	3.99729	4.90977	3.35835	3.60786	3.30136	3.29856	3.07515	3.44059	3.40284	3.61542	2.99951	3.25811	3.37363	2.97667	2.90631	3.62845	3.33554	2.66774	3.21769	3.05471	3.29242	3.43074	4.04464	3.55604	2.66487	2.47597	3.0296	3.02425	3.45281	4.11185	3.04932	3.62966	3.73583	4.23958	3.9196	4.56151	3.49882	2.77335	4.27252	3.21158	3.1697	3.02343
AP2A2	4.00199	3.7703	3.96772	4.37241	4.0241	4.09549	3.869	4.36619	3.78358	4.33261	3.82511	4.19424	3.90673	3.86961	3.96705	4.26179	4.31225	4.79516	4.23483	3.65729	3.7741	3.95589	3.95955	4.31	3.91803	4.18407	3.63767	3.91928	3.66029	4.11559	4.87845	4.72165	4.65628	4.3565	4.08389	4.135	3.66634	3.71873	4.09135	4.10029	3.45829	3.23357	4.36325	4.2712	4.1812	4.03417	3.89606
AP2B1	4.46699	4.08403	4.24043	4.47003	3.82354	4.49427	4.5838	3.68483	4.6284	4.43764	4.54631	4.54278	4.25708	4.71988	4.38382	4.52805	4.54009	4.6321	4.04662	4.30574	3.93828	4.28651	4.49739	4.64733	4.68007	4.64113	3.89502	3.60544	3.9989	4.51122	4.79775	4.01484	3.96667	4.65057	4.57285	4.79212	4.40695	4.16969	4.57918	4.28972	4.49609	4.52295	4.2496	4.54621	4.38433	4.62717	4.52925
AP2M1	5.64096	3.85366	5.34666	4.91975	4.71248	4.7221	5.01355	4.85655	5.04017	5.10005	4.90513	5.47555	4.73813	4.51437	4.56299	5.00708	5.27658	4.77081	4.72394	4.61584	4.86768	5.24839	5.1574	5.2836	5.11633	5.15601	3.89621	3.77414	4.85698	5.29774	5.79759	5.66559	5.46759	4.88987	5.07267	5.16706	4.78601	4.48828	4.88606	4.93627	4.65527	3.02366	5.2426	5.36631	5.35705	5.5267	5.50522
AP2S1	5.12274	4.23759	4.93221	4.89415	4.55935	4.33688	4.56811	5.17158	4.62574	4.79739	4.43842	5.06919	4.80496	4.7311	4.34937	4.93042	4.418	5.09825	5.09407	4.52531	4.98833	4.76464	4.90157	4.893	4.97076	5.31514	4.49336	4.22394	4.47301	5.46575	5.36534	4.86218	4.69032	5.27194	5.05096	5.26343	4.22602	4.33824	4.36428	4.41737	4.26327	3.54386	5.11562	5.08547	5.51818	4.8171	4.80414
AP3B1	4.5323	3.79324	4.15437	4.23161	4.06542	4.07526	3.97822	4.14793	4.16223	4.1749	4.36595	4.25573	4.1011	4.00152	4.16278	4.0784	4.40362	4.14774	3.97811	4.4066	4.07413	3.87936	4.09541	4.16589	4.34849	4.18778	3.85	3.97312	4.16743	3.90395	4.16941	4.72178	4.42336	4.297	4.34507	4.17366	3.9411	3.98023	4.00125	4.06284	4.03941	4.28459	4.15195	4.29435	3.89606	4.25011	4.05394
AP3B2	2.3252	2.13431	2.03221	2.47649	2.20988	2.48036	2.10586	2.54486	2.28966	2.54946	2.09057	2.36396	2.45575	2.10727	2.40879	2.16047	2.07161	2.77879	2.30032	2.19393	2.2572	2.07671	1.8738	2.20038	2.10683	2.06439	2.41987	2.54231	2.34734	2.04731	2.32349	2.04917	2.28829	2.1487	2.34398	2.40406	2.04155	2.29879	2.17339	2.23207	2.39305	2.28366	2.3109	2.10636	2.51477	2.29229	2.17243
AP3D1	3.76068	3.73696	3.17377	3.72292	3.53751	4.1072	3.72312	3.84542	3.77003	3.98337	3.74296	3.84509	3.7682	3.90215	3.79986	3.73789	3.6517	4.03707	3.79017	3.5732	3.31679	3.72886	3.76055	3.95039	3.66565	3.92148	3.04919	3.70759	3.64195	4.13321	3.85055	4.14071	4.13677	3.44945	3.85201	3.90658	3.86905	3.89477	3.59367	3.68138	3.51432	3.15429	3.8446	3.73568	3.98007	3.69412	3.58885
AP3M2	3.88212	4.2467	4.02898	4.29537	3.87201	3.48544	3.92877	3.20536	3.2617	3.60832	3.70014	3.41431	3.81846	3.96556	3.79793	3.16578	3.61022	3.83443	3.48715	3.78984	3.49239	3.2941	3.89567	3.43744	3.81275	3.64762	3.98791	3.29425	3.58017	3.34911	3.31246	3.06962	3.09932	3.4937	3.56331	3.83315	4.02756	4.028	4.06441	3.96806	4.07627	3.91102	3.60705	4.07611	3.69563	3.79944	3.76333
AP4E1	2.25603	2.40657	2.1448	2.32051	2.23475	2.25982	2.38714	2.23417	2.21462	2.11724	2.17665	2.27878	2.29101	2.39446	2.27309	2.31528	2.19388	2.37086	2.23745	2.42137	2.17893	2.14654	2.1812	2.2463	2.14158	2.17561	2.42331	2.29697	2.21782	2.22545	2.21011	2.15708	2.23557	2.1394	2.27615	2.22991	2.19137	2.30484	2.36944	2.29938	2.28566	2.15598	2.42914	2.18217	2.38545	2.23795	2.11853
AP4M1	3.92227	2.98615	3.47068	3.65083	3.55904	3.83423	3.28358	3.26863	3.47715	3.32122	3.47698	3.63421	3.53532	3.42196	3.29541	3.36816	3.58199	2.86733	3.32932	3.39372	3.0924	3.34793	3.55557	3.19592	3.7108	3.30872	3.46606	3.23638	3.62921	3.59396	3.39113	3.60104	3.43659	3.90227	3.34697	3.15626	3.10628	3.41806	3.29761	3.13709	3.22984	3.19965	3.62195	3.45907	3.66477	3.56501	3.47553
AP4S1	2.76474	2.66785	2.57838	2.88844	2.63418	2.31342	2.66035	2.78897	2.59293	2.64353	2.55613	2.89322	2.62455	2.54716	2.55896	2.69202	2.57651	2.64001	2.67252	2.51924	2.90236	2.53407	2.68847	2.41763	2.90641	2.41066	2.56321	2.59384	2.51875	2.54129	2.32592	2.48539	2.58486	2.37665	2.53141	2.62736	2.84513	2.79549	2.74942	2.76864	2.77631	2.6645	2.66555	2.83099	3.00014	2.68344	2.91071
AP5M1	5.09307	4.68595	3.88982	4.92426	4.4601	3.80868	4.12798	3.76135	4.73491	4.68791	4.92292	4.6616	4.67328	4.7897	4.61674	4.57925	4.80161	3.91981	4.37036	4.80956	4.33713	4.74018	5.02494	4.58078	4.87946	4.88412	4.58756	4.0128	3.2262	4.76944	4.98076	5.21443	4.75161	4.04122	4.55712	4.63704	4.37356	4.61827	4.58448	4.23379	4.88544	4.56095	4.59451	4.647	4.57962	4.52659	4.95922
AP5S1	3.44531	3.67882	3.47746	3.69612	3.9701	3.68994	3.25262	4.03851	3.36906	3.76405	3.6602	3.8882	3.72673	3.61202	3.39119	3.69438	3.78533	3.53408	3.80318	3.74856	3.69496	3.38449	3.49564	3.81097	3.67612	4.01637	3.56024	3.772	3.8854	3.99043	3.68566	3.19972	3.04945	3.65469	3.73019	3.79104	3.56203	3.52224	3.65371	3.41838	3.69232	3.47622	3.67297	3.72788	3.95768	3.57482	3.64641
APAF1	2.36041	2.15398	2.69873	2.29705	2.3701	2.78305	2.80721	2.21104	2.2603	2.29248	2.13184	2.28417	2.3315	2.30949	2.30374	2.3099	2.29911	2.20194	2.29747	2.30114	2.26927	2.28679	2.32527	2.25098	2.16788	2.35021	2.36172	2.72846	2.42178	2.25996	1.94512	2.38967	2.51452	2.402	2.22965	2.283	2.45436	2.3292	2.40678	2.34109	2.42538	2.41628	2.31755	2.15394	2.22509	2.16732	2.15204
APBA1	2.69837	2.37472	2.75203	2.62534	2.98296	2.96333	2.79213	3.51007	2.69231	2.89007	2.81297	2.7765	3.04794	2.96714	2.76996	2.87305	2.87843	3.09425	2.95363	2.87084	3.09264	2.71299	2.86262	2.74523	2.72209	2.65983	3.38819	2.96178	3.04694	3.01233	2.83768	2.54826	2.59632	2.55188	2.77866	2.76987	3.03439	2.98206	2.99076	3.02473	2.79483	2.75535	2.80598	2.57361	2.96105	2.86033	2.91372
APBA2	2.6433	2.73703	3.47424	2.52883	2.94792	2.95528	3.02061	3.47327	2.62913	2.83681	2.64999	2.50362	2.85622	2.70701	2.83367	2.81041	2.76052	3.1019	2.71946	2.78018	2.94896	2.87256	2.68341	2.72009	2.66178	3.01911	2.85921	3.82264	3.47754	2.88807	2.91399	2.96687	2.70348	2.68753	2.61784	2.63176	2.78842	2.56782	2.58343	2.65602	2.69741	2.60758	2.87054	2.86888	2.76101	2.67269	2.7418
APBA3	2.98795	2.87843	2.83818	3.1389	3.02854	2.87295	2.902	3.81084	3.16722	3.06642	2.93856	3.19523	3.00518	3.48599	3.24089	3.14794	3.17244	3.14205	3.02933	3.02701	3.11376	3.10077	2.90021	2.95289	2.76462	3.2598	2.7339	2.82289	2.90303	3.42837	3.69089	3.27711	3.34337	3.10725	3.01735	3.17717	2.88118	2.9077	3.10192	3.01273	2.85287	2.67569	3.13443	3.11537	3.3608	2.91967	2.93241
APBB1	3.09801	2.69794	2.76237	3.24993	2.97507	3.02176	2.5423	3.86498	3.1038	3.37661	2.96034	3.11796	3.28108	3.23147	3.01078	2.91281	3.11743	3.46634	3.38688	2.88301	2.90308	2.99565	3.23513	3.05282	3.27662	3.12364	3.26808	2.88599	3.16495	3.21832	3.93436	3.06483	2.8506	3.34149	3.19148	3.06003	2.9877	2.95347	2.68826	2.89882	3.06687	2.82248	3.1013	2.92331	3.34077	3.20974	3.12782
APBB1IP	2.88776	2.68439	3.28173	2.83751	2.6551	3.0819	3.16454	2.8077	2.91736	2.86859	2.69372	2.56162	2.53576	2.70438	2.59932	2.57899	2.73085	2.66173	2.42535	2.51076	2.87363	3.15652	2.57869	2.49095	2.67934	2.63474	2.86473	2.8048	2.82928	2.62822	2.85215	2.75453	2.8414	3.05698	2.4118	2.68572	2.60852	2.78448	2.93186	2.73013	2.7013	2.73022	2.68003	2.59909	2.85053	2.76037	2.92109
APBB2	2.91057	2.88311	3.24698	3.08062	2.67282	2.53215	2.90493	2.65553	3.51764	2.97805	3.22327	3.15037	3.31712	3.40954	3.59383	2.79687	3.50195	3.093	2.65269	3.05288	3.12417	3.42473	2.99007	3.42769	2.98198	2.54039	3.31454	2.77224	2.7843	2.22118	2.53611	2.70335	2.64801	2.73356	3.34589	3.19274	3.54208	3.58882	3.48976	3.38169	3.66512	3.2737	3.17435	3.40223	3.1334	3.20498	3.31912
APC	2.62853	2.55424	2.3953	2.62798	2.44986	2.43611	2.58416	2.23309	2.5269	2.49333	2.48578	2.38662	2.29655	2.48455	2.38853	2.13883	2.49323	2.34298	2.39704	2.40501	2.01913	2.40396	2.36651	2.29832	2.32027	2.29772	2.43996	2.41779	2.39895	2.12662	2.20659	2.13762	2.24852	2.28716	2.47897	2.32499	2.57914	2.58348	2.61395	2.4756	2.63428	2.75087	2.32592	2.49382	2.19929	2.47438	2.39583
APC2	2.43081	2.40759	2.45069	2.40108	2.74613	2.22245	2.30734	2.91969	2.18809	2.56598	2.43039	2.33286	2.51279	2.39082	2.31876	2.37887	2.71747	2.86335	2.40638	2.24375	2.57752	2.26826	2.56648	2.55988	2.65959	2.24543	2.73651	2.89298	2.75874	2.54159	2.67819	2.43284	2.33698	2.44663	2.35854	2.45091	2.25363	2.58401	2.34204	2.34644	2.53241	2.27349	2.45028	2.25317	2.51959	2.49136	2.4974
APCS	2.20115	2.22804	2.11462	2.39759	2.62808	2.50689	2.13979	2.72268	2.0692	2.45087	2.33781	2.57581	2.46625	2.40503	2.48666	2.39236	2.43353	1.97481	2.41139	2.26714	2.39781	2.17012	2.32469	2.51131	2.31431	2.27917	2.49613	2.69084	2.45461	2.5718	2.56413	2.24701	2.43205	2.40125	2.21356	2.39848	2.09816	2.36983	2.24174	2.29913	2.2956	2.04916	2.58621	2.02337	2.4795	2.37013	2.26981
APEH	4.60866	4.61316	3.41196	4.85985	4.53894	3.79322	3.66542	3.77603	4.9248	4.53265	4.83755	5.19797	4.63708	4.54305	4.06035	4.83086	4.44483	4.35188	4.8013	5.08199	4.43486	4.83885	5.20196	4.75875	4.83722	4.57351	2.73683	3.12377	4.05478	5.33155	5.57542	5.19415	5.01245	5.08203	4.33823	4.89663	4.1833	4.55945	4.45871	4.42737	3.64879	3.75664	5.24319	5.05735	5.0636	5.07966	4.81789
APEX1	5.82357	5.32539	5.28516	5.44915	4.95157	4.80802	5.12975	5.42495	5.4467	5.36627	5.22999	5.68106	5.52575	5.14737	4.90963	5.29748	5.3201	5.37158	5.09803	5.1139	5.25596	5.31144	5.66695	5.35229	5.5997	5.5037	4.79486	4.75744	5.41127	5.72764	5.7439	5.54625	5.63515	5.4036	5.41517	5.14065	5.21085	5.2362	4.95849	5.16518	5.00005	4.86262	5.54998	5.41363	5.44566	5.44229	5.38851
APEX2	2.93346	3.22111	3.12448	3.14087	3.35261	3.61645	3.2069	3.48222	3.14842	3.46625	3.32386	3.51676	3.09359	3.54044	3.27768	3.40708	3.25136	3.47274	3.36673	3.80816	3.19212	3.35278	3.75326	3.55659	3.79206	3.41179	3.64637	3.7742	3.7158	3.44678	3.35822	3.02599	3.05438	3.21866	3.4151	3.60322	3.23759	3.61401	3.34253	3.19323	3.39411	3.08713	3.28526	2.90009	3.46808	3.57515	3.43999
APH1A	4.17589	4.5053	4.08782	4.13866	4.55817	4.47681	4.97546	4.77751	4.38879	4.23955	4.21119	4.67752	3.85263	3.65484	4.12039	4.00234	4.23712	4.44087	4.51354	4.47466	4.12656	4.29307	4.5248	4.43524	4.1479	5.23434	4.56433	4.1684	4.36769	4.19686	4.0635	4.27056	3.55541	4.28151	4.77293	4.39226	4.5345	4.3976	4.62607	4.28544	4.67439	3.85139	4.04231	4.13131	3.92097	4.39405	4.31113
APH1B	3.48839	3.14931	3.03206	3.44948	3.40008	3.81599	3.41185	3.11299	3.26252	3.09001	3.1197	3.2025	3.22396	2.91887	3.06891	3.31403	3.2546	2.95743	2.88091	3.13206	3.42535	3.20199	3.35998	3.25458	3.4615	3.24555	3.24641	3.75103	3.67975	2.89243	3.09629	3.42037	2.93946	3.37175	3.47864	3.25459	2.98894	3.3502	3.08288	3.00779	3.07038	2.96809	3.31294	3.3851	3.25516	3.29747	3.11753
API5	3.38189	3.75558	2.93164	3.52626	3.23089	3.26592	3.14186	2.90142	2.82186	3.28446	3.22003	3.43052	3.33642	3.40863	3.26182	3.14378	3.27502	3.06256	3.25773	3.09967	2.88564	3.39803	2.99197	2.97238	3.2058	3.18394	2.72461	3.05041	2.97191	3.16189	2.89952	3.58692	3.43011	2.98486	3.18793	3.37575	3.32682	3.31701	3.53398	3.24908	3.26634	3.25447	3.26283	3.19747	3.24388	3.07548	3.2167
APLNR	3.54217	3.1655	2.80364	3.97399	4.01892	3.45243	3.56554	4.56692	3.25254	3.21175	3.62281	2.98603	4.27285	3.38327	3.11855	2.96009	3.61216	3.83713	3.38438	3.15906	4.10103	3.47478	3.32108	2.61497	2.6823	2.88974	3.47071	2.79548	3.75723	2.8832	2.90119	2.38755	2.25427	4.18546	4.33044	3.28507	3.90141	3.94441	4.34843	4.30912	4.0535	3.04233	3.11159	4.92897	2.97793	3.41076	2.95259
APLP1	2.56598	2.14071	2.14892	2.26239	2.83996	2.99333	2.49438	3.71383	2.91963	2.80065	2.93312	3.39048	3.56421	2.99373	2.78819	2.90411	2.73491	3.20663	2.71144	2.76533	3.24235	2.4635	2.97725	3.16529	2.58446	2.268	3.20684	2.18117	2.29761	2.56051	2.61445	2.17225	2.29996	2.63604	3.51297	3.49817	3.46141	3.15052	3.21808	2.99463	2.9819	2.87269	2.57066	3.10525	2.94261	3.15701	3.22189
APLP2	5.7852	4.54275	5.20301	5.40449	5.29136	5.29624	5.50334	4.87668	5.75219	5.45836	5.75262	5.72989	5.66206	5.37652	5.55487	5.22412	5.81759	5.8385	5.04012	5.51843	4.73003	5.75102	5.83318	5.68058	5.59286	5.56626	4.35809	4.68996	4.90179	5.58648	6.11537	6.09654	5.98439	5.74361	5.60253	5.33461	5.39672	5.4928	5.38589	5.44836	5.24839	4.98922	5.64566	5.76084	5.28558	5.72246	5.45361
APMAP	4.62218	4.61816	5.19918	4.39492	4.41298	5.31764	5.4409	3.89076	4.97725	4.34351	4.27024	4.51532	4.27081	4.61426	4.78741	4.64811	4.49328	4.78163	4.35825	4.48119	4.63886	4.59597	4.32224	4.6532	4.28888	4.51071	4.2454	4.60921	4.55267	3.91324	5.16031	5.41974	5.42415	4.18425	4.78547	4.72268	4.68106	4.55782	4.59696	4.45912	4.16611	4.86591	4.38613	4.64619	4.19772	4.51973	4.52009
APOA1	2.7816	2.69553	2.42942	2.60553	2.81942	2.59824	2.49889	3.81571	2.74568	2.64508	2.77219	2.72782	2.8695	2.46835	2.77183	2.60243	2.91913	3.20784	2.75028	2.77015	3.10881	2.72326	3.17396	2.58828	2.68297	2.4768	3.07728	3.05465	2.5609	2.82837	2.92693	2.94703	2.6737	3.05105	2.64115	2.65948	2.75638	2.79311	2.66603	2.61629	2.91932	2.53327	3.15418	2.4865	2.95917	2.71834	2.93511
APOA2	1.92029	2.00434	2.09308	3.30299	2.24123	2.01415	1.81186	2.52939	2.28299	1.94917	2.61331	1.85998	2.17463	2.0736	2.00088	2.18066	2.08285	1.91944	1.8765	2.04218	2.27363	1.99546	2.56652	2.21283	1.87072	2.14725	2.24038	2.18836	2.12461	2.24064	2.06293	2.22924	2.03716	2.4097	2.03934	1.96554	1.89185	2.32511	2.06942	1.96214	2.60903	1.96143	2.82284	1.98165	2.07399	1.91169	2.26794
APOA4	2.97722	2.83449	2.95469	2.96311	2.93647	2.78413	2.23177	3.47303	2.76901	2.99814	2.72472	2.63691	2.78936	2.85677	2.731	3.01885	2.71317	3.52537	3.15784	2.87559	3.04218	2.69976	2.82534	2.65297	2.78714	2.72208	3.14995	3.43309	2.64992	3.0839	2.90121	2.64763	2.53904	2.69555	2.75677	3.02162	3.00355	2.933	2.88279	2.82	2.87938	2.66451	2.92526	2.72919	2.91009	2.9134	3.05806
APOB	2.11839	1.97464	2.49267	2.25477	2.46271	2.23864	2.01616	2.95394	2.17225	2.21652	2.27115	2.09561	2.36408	2.13722	2.34694	2.185	2.44582	2.91173	2.42382	2.37513	2.53574	2.27842	2.41982	2.34257	2.12361	2.28386	3.05433	2.39167	2.22249	2.14268	2.25242	2.18569	2.32067	2.22307	2.27505	2.19931	2.60958	2.69287	2.28605	2.46995	2.1885	2.31489	2.20273	2.16532	2.27109	2.19095	2.27363
APOBEC1	2.07687	2.28944	2.52747	2.14088	2.12083	2.07276	2.38926	2.50375	1.92902	2.18477	1.96085	2.02778	2.24959	1.89361	2.14605	2.00785	2.11499	2.24144	2.10684	2.36953	2.22433	1.98123	2.02705	2.21066	2.00902	2.17452	2.25176	2.26073	2.56847	2.39821	2.19921	2.06205	1.98819	2.21917	1.95669	2.22831	2.25542	2.03855	1.90971	2.0531	2.16511	1.99182	2.15872	2.08556	2.10383	2.09732	2.15896
APOBEC2	2.53451	2.6435	2.56751	2.95423	2.70071	3.10624	2.54592	3.89598	2.66979	2.69532	2.66375	2.54159	2.705	2.855	2.67462	2.88232	2.52682	3.15481	2.93766	2.78368	3.056	2.64288	2.80607	2.60193	2.9068	2.38183	3.16372	3.24531	3.02962	3.21469	2.85072	2.48248	2.40451	2.87149	2.77168	2.65213	2.61485	2.79776	3.06688	2.91134	2.62246	2.77975	2.8391	2.57133	2.77155	2.74415	2.90273
APOBEC3B	3.0969	2.09143	2.82167	2.09339	1.63086	5.01304	3.38979	1.81246	2.58273	1.79637	2.2721	2.18712	1.67769	1.78805	1.81792	2.64303	2.07142	1.78766	1.95932	1.80014	2.25148	1.92648	1.95866	1.77109	2.13576	2.77196	1.77893	3.37613	2.46001	2.74615	1.46553	4.4916	2.12843	3.29065	1.70854	2.33696	2.07954	1.81605	1.96179	1.87387	1.65748	1.97668	2.45398	2.19105	1.94701	1.71618	1.97856
APOBEC3C	2.64583	2.49154	3.34431	2.58591	3.12422	3.14536	3.19772	2.97847	2.58513	2.57797	2.48906	2.41497	2.69461	2.46378	2.6901	2.64418	2.67391	2.69485	2.65411	2.41075	2.74619	2.6878	2.71473	2.58319	2.53978	2.6501	2.69986	3.28528	3.43318	2.66273	2.65792	2.58069	2.68923	2.98197	2.43191	2.60531	2.51613	2.63126	2.67201	2.51871	2.74711	2.80202	2.74841	2.43752	2.64428	2.62783	2.64663
APOBEC3F	2.77191	2.36678	3.28594	2.61529	2.53926	2.11624	2.70804	1.94278	2.42551	2.40377	2.04447	1.93255	2.30594	2.28724	2.33466	1.83166	2.1655	1.90839	1.78008	2.13775	2.04083	2.14213	1.9793	1.84277	2.10266	2.44277	2.59974	3.43266	1.95213	2.44802	2.12775	1.74885	1.96074	2.65334	1.76285	2.70434	2.16401	2.36923	2.2459	2.0843	2.18787	1.4855	1.99319	2.00382	2.52453	1.94544	2.67201
APOBEC3G	3.74964	3.38152	4.51924	2.78407	2.71711	3.31839	4.08083	2.42378	2.86359	2.90393	2.7516	3.20966	2.56872	2.79872	2.77578	2.72662	2.52021	2.86902	2.51842	2.80668	2.70539	2.84732	2.58128	2.50631	2.6357	3.0804	2.97961	3.97265	3.7592	3.0284	2.27395	2.33792	2.62239	3.33438	2.8019	2.7694	2.64378	2.73288	2.84405	2.66064	3.32113	2.61079	3.14942	3.14559	3.05965	2.91718	2.95489
APOBR	2.48762	2.53558	2.96463	2.57912	2.78763	2.92099	2.82014	3.11177	2.49988	2.61832	2.48251	2.36842	2.33068	2.41831	2.48075	2.75641	2.56856	2.80034	2.48212	2.46256	2.47928	2.44182	2.43853	2.36751	2.64606	2.55542	2.60372	3.13844	2.76997	2.60691	2.76352	2.3946	2.33654	2.74882	2.34965	2.28365	2.59751	2.58415	2.45127	2.72217	2.63427	2.59206	2.51507	2.42901	2.62469	2.69095	2.65048
APOC1	4.38207	3.23699	6.0425	4.11867	4.0651	3.56446	5.96453	4.65941	4.14087	3.85142	4.05149	4.57229	3.92502	3.85681	4.22368	4.45496	3.77901	4.45654	3.67798	3.76265	5.04574	3.85502	3.50121	4.36403	4.32846	4.78107	5.02698	5.27523	5.83426	4.44243	3.97734	3.82436	3.73512	4.65068	3.9752	4.01513	3.92598	4.11376	3.86488	3.86793	4.07995	3.775	4.22971	3.95419	4.28732	3.95342	3.90486
APOC3	3.60198	1.86471	1.51479	3.06271	3.23537	2.6494	2.70975	4.81274	3.58283	3.03184	4.53799	4.10306	4.74316	2.99069	4.40286	3.83707	4.37442	3.89583	4.34603	3.04888	5.13946	4.90707	4.43188	3.64849	2.54946	2.86172	4.04878	3.65718	3.01699	3.21232	3.80866	3.37691	2.57216	4.4832	5.04305	2.77991	3.42959	3.05893	3.48548	3.55246	3.8206	3.74876	4.47229	3.75556	4.47302	3.89788	4.19431
APOD	3.3442	2.54306	2.28151	2.73784	2.58605	2.2099	2.60192	4.90876	5.70353	2.87427	4.29644	3.61387	5.55175	4.75673	3.56395	3.15405	4.07878	5.47323	3.9226	4.09381	4.38424	3.36993	3.60082	3.12548	4.85173	3.29084	2.94532	2.5558	2.44617	2.36985	2.92503	1.87932	3.07056	2.80693	4.65295	5.44022	5.82508	5.12813	3.99987	3.60154	4.40727	4.77861	4.86346	2.3785	5.30675	5.66353	2.96636
APOE	6.79815	4.2277	3.02906	6.82177	6.25446	5.34339	5.10855	6.07159	6.21745	6.28276	6.47463	7.09483	6.59067	5.88263	5.74438	6.38862	6.27238	6.08504	6.09711	6.00583	5.84481	6.35889	6.53575	6.4626	6.4323	6.5893	4.89332	3.80927	6.26424	7.65193	7.00516	6.27557	6.23666	6.59324	6.6468	5.98493	5.27285	5.62229	5.23445	5.45339	5.27711	4.25702	7.10021	6.35178	6.84329	6.97696	6.43411
APOF	1.79148	2.0152	1.94176	1.87145	1.80488	1.86301	1.98324	2.01121	1.85464	2.13261	1.83089	1.91766	2.05955	1.77184	1.90233	1.8044	1.67285	1.90339	2.05186	1.59799	2.00745	1.89189	2.07377	1.85782	1.76805	1.95351	2.13572	1.87744	1.95499	2.06729	1.82785	1.87148	1.80429	1.92444	1.65201	1.68133	1.98138	1.80954	1.91813	1.99061	1.82675	1.9123	1.85316	1.96315	2.09182	1.77602	1.78456
APOH	4.10063	3.7173	0.50346	5.34517	4.22933	3.27916	2.36421	4.63846	4.61086	4.43303	4.36511	5.19963	6.39375	5.14853	4.52632	4.45659	5.00233	4.82004	5.31369	4.63414	4.62571	4.90724	4.93309	6.13261	5.15636	5.0915	3.27066	2.0945	2.11041	5.12732	5.54214	4.04622	5.33269	3.57698	5.41004	5.04341	4.47199	5.57568	4.68495	4.66727	4.86352	4.7864	4.75479	3.66134	5.33369	5.28773	5.33669
APOL1	3.53565	3.14446	4.2538	3.13118	2.90546	4.02891	4.69278	3.51098	3.41457	3.11667	3.26388	3.21198	2.98352	3.20659	3.09832	3.01086	2.74335	3.93177	3.05205	2.81015	3.52022	2.95911	3.22534	3.23237	2.77181	2.76136	2.83114	3.491	3.82627	1.68798	2.73638	2.35479	2.58819	3.60479	3.72402	3.98349	3.68608	3.70624	3.71318	3.47859	2.78229	4.30763	3.73603	4.4506	3.06063	3.29578	3.32808
APOL2	3.39894	3.50625	3.5488	3.72713	3.42107	3.48155	3.27635	4.49611	3.21398	3.60708	3.34558	3.51972	3.78161	3.67732	3.34427	3.29794	3.60104	4.0699	3.78549	3.40742	3.87209	3.37377	3.53685	3.47311	3.46055	3.41345	3.95261	3.62172	3.81034	3.20813	3.29863	2.78743	2.92506	3.52211	3.6341	3.78719	3.98386	3.73053	3.66817	3.52187	3.6803	3.61963	3.45644	3.48302	3.93351	3.66391	3.80071
APOL3	3.11337	3.39019	2.93579	3.40441	3.02801	2.92473	3.72135	3.07383	3.02466	3.09398	2.89724	3.09745	3.39225	3.05297	2.99602	2.30835	2.99192	3.74675	2.58979	2.62026	3.24962	3.04668	3.01053	3.0827	3.23916	3.0517	2.9722	3.2077	3.16134	3.01963	2.7186	2.2517	2.35811	3.05533	3.40483	3.16574	3.13911	3.34846	3.47377	3.24634	3.30561	3.43142	3.04427	3.80679	2.95513	2.91322	2.83208
APOL5	2.30265	2.26563	2.59124	2.63316	2.14868	2.58084	2.06363	3.45219	2.38305	2.46423	2.5165	2.34904	2.4545	2.57382	2.28231	2.6396	2.36326	2.97715	2.80697	2.67135	2.76793	2.46529	2.46423	2.7143	2.54244	2.51058	2.91555	3.26684	3.0832	2.35384	2.64162	2.11685	2.27499	2.35478	2.17789	2.51927	2.53211	2.52974	2.56831	2.77399	2.44703	2.50011	2.49007	2.49003	2.49158	2.47443	2.41575
APOL6	3.08574	2.82906	3.28256	2.73783	2.84837	3.23718	3.30999	3.05016	3.00382	2.8283	2.93494	3.11291	2.80917	3.20768	2.48846	2.5689	3.06667	2.82567	2.93383	2.7408	2.40469	2.87661	2.78032	3.00272	2.54252	3.0999	3.23999	3.6413	3.08472	2.81903	2.97415	2.60095	2.40939	2.81999	3.26698	2.88914	2.69218	2.74581	3.0554	3.15048	3.10315	2.61141	2.74623	2.74758	2.54817	2.85444	2.73864
APOLD1	1.58866	1.62044	1.63525	1.94825	2.01834	1.95233	1.83957	2.52768	3.83066	3.81288	4.64724	4.22637	3.31259	3.76886	4.31744	3.77441	3.94153	3.48376	3.8223	3.12376	4.44699	5.1042	2.65801	3.03053	3.23952	2.37757	3.94152	2.35186	1.58965	1.40971	1.60857	1.20881	2.96979	2.8197	3.18324	4.8867	4.01375	4.07168	4.9233	4.46314	3.91783	4.4921	2.7044	4.41803	2.86813	4.19771	2.59353
APOM	5.24549	5.89168	3.25552	6.19873	6.3623	5.24581	4.63007	6.57012	5.58812	6.21531	6.75116	6.67029	6.93826	5.54635	5.63141	6.53217	6.5465	6.06254	5.79487	6.27009	6.20837	6.21807	6.79905	5.94945	6.35234	6.93683	5.69124	2.77855	4.74108	7.21411	6.86734	6.0501	5.85854	6.79397	6.44255	6.03482	5.55152	6.11431	5.78634	6.22298	6.2895	5.74173	6.39244	5.99795	6.29432	6.23752	5.84769
APOO	5.409	5.15577	4.41424	5.27344	4.74879	4.56162	4.6266	5.05701	5.33584	5.49599	5.30213	5.33658	5.3575	5.37514	5.12623	5.45176	5.51364	5.51211	5.07566	5.19624	5.40736	5.10009	5.43306	5.15484	5.57555	5.26691	4.94978	4.50511	4.93784	5.17023	5.3372	5.72538	5.67859	5.12559	5.40209	5.81306	5.05528	5.07845	5.05935	5.01928	5.19034	4.92009	4.9775	5.1045	5.26565	5.16318	5.51305
APOOL	3.48811	3.6035	2.88452	3.42032	3.21536	3.29627	3.12102	3.42133	3.76079	3.45911	4.09934	3.6749	3.97159	3.89332	3.09157	3.6349	4.0774	3.02692	3.74758	3.32826	3.26182	3.78026	3.86243	3.84736	3.81104	3.76567	3.21099	3.12627	2.96085	3.5309	3.61192	3.96682	4.14496	3.01312	3.65331	3.59115	3.59474	3.55162	3.59158	3.63868	3.58171	4.02958	3.57656	3.65077	3.14407	3.64833	3.57081
APP	5.05181	4.99989	4.9791	5.08732	4.61079	5.06651	5.29394	4.0457	5.57222	4.96988	5.35687	5.34373	5.3326	5.08903	5.20565	5.22875	5.26598	5.13272	4.89857	5.04049	5.41928	5.21581	5.18962	5.30518	5.22352	5.29803	4.92475	5.57805	5.1448	5.29706	4.85648	4.79026	4.6445	5.67857	5.10307	5.37092	5.12265	5.20624	5.34964	4.99553	5.25354	5.0775	4.71857	5.19036	4.82993	5.01633	4.96446
APPBP2	3.93924	4.19047	3.42953	3.73064	3.44934	3.43049	3.43244	3.11518	3.75959	3.74307	3.81516	4.09249	3.80735	3.94137	3.5531	3.59982	3.65704	3.6734	3.7831	3.81875	3.14574	3.70659	3.8023	3.56483	3.68748	3.4052	3.68245	3.00273	3.02083	3.59248	3.57377	3.88606	3.94399	3.21564	3.86928	3.67262	3.73375	3.85869	3.82714	3.74395	3.94412	4.10945	3.5064	3.64573	3.74057	3.83188	4.00121
APPL1	3.43262	3.70273	2.7489	3.39416	3.08077	3.12932	3.49123	1.88763	3.80007	3.07461	3.48031	3.62012	3.29114	3.57263	3.47421	3.06701	3.49838	3.12462	3.07285	3.51109	2.77286	3.41726	3.44898	3.39032	3.6558	2.91132	2.89455	1.95292	3.10859	3.05554	3.26518	4.05803	3.3958	2.98501	3.37142	3.45224	3.61923	3.34452	3.62303	3.36678	3.74842	3.62545	2.87103	3.55034	3.33043	3.30397	3.58318
APPL2	3.15979	2.58596	3.03566	3.43629	2.93111	3.10057	2.92457	2.27226	3.64385	3.40676	3.35542	3.84691	3.35199	2.94488	2.93032	2.7362	3.33076	3.27737	2.92531	2.99685	2.90471	3.41315	3.21024	3.33708	2.75202	3.40709	2.86564	3.03491	2.67866	3.1807	2.61928	4.39307	3.80683	2.65251	3.26436	2.90831	3.00038	3.03603	3.16876	2.85773	3.0796	3.49325	2.90728	3.58206	2.59767	3.11436	2.96785
APRT	3.95424	4.10673	3.74909	4.23459	3.96104	3.8999	3.94254	4.81152	4.21802	4.57566	4.74765	4.91835	4.8669	4.61241	4.146	4.95041	4.39375	4.44069	4.75356	4.17664	4.33608	4.44764	4.62293	4.40752	4.27443	4.96845	4.49504	4.03547	4.46572	4.9491	5.01968	4.62334	4.55701	5.08737	4.30358	4.54085	3.59009	3.76163	3.83916	3.94549	3.90807	4.0404	4.68111	4.19813	4.87352	4.22383	4.33677
APTX	3.99158	3.54544	3.56344	4.06464	4.01737	3.81255	3.81035	3.56436	3.61309	3.6419	3.84292	4.04263	3.57419	4.07724	3.5302	3.9897	3.94459	3.91348	3.70422	3.49965	3.62234	3.5409	4.11522	3.71311	3.83215	3.5855	4.40613	3.86507	3.47828	3.77169	3.98445	3.94507	3.87841	3.67059	3.61354	3.89705	3.65295	3.61031	3.58297	3.7158	3.86072	3.93188	3.6214	3.65302	4.03227	3.62707	3.72116
AQP1	6.54955	5.81245	4.37506	6.36927	6.37439	5.90237	5.75267	5.4799	6.65974	6.50436	6.82106	6.55034	6.48252	6.00154	6.32569	6.19934	6.30948	6.09562	6.19208	6.52831	5.67026	6.16884	6.87272	6.53616	6.80187	7.15306	5.23161	4.6405	5.30387	6.76053	6.76644	6.62962	6.87148	7.05638	6.21289	6.00369	5.62248	6.32511	6.34857	6.25404	6.23354	5.49448	6.50163	6.53664	6.05718	6.68286	6.07309
AQP2	4.93927	4.58126	3.5209	4.96861	5.73104	4.42981	5.57426	3.80551	5.60568	5.28246	4.27058	4.65273	3.734	4.74514	5.11747	4.18734	4.51447	4.64512	5.15338	5.55991	5.43865	3.50185	4.39533	4.97397	5.29285	4.29469	5.02422	4.83044	4.47393	4.19078	5.58502	4.96158	4.3107	6.75841	4.7574	5.56827	4.28509	4.2473	4.13502	4.0637	5.13456	5.19103	4.66333	4.29537	4.90746	4.77106	4.20798
AQP3	5.04313	4.26404	3.89011	5.10454	5.40075	4.84806	5.19826	4.6137	5.69173	5.24667	4.97889	5.14648	4.80385	5.3036	5.42105	4.92552	5.05529	4.83867	5.43938	5.40461	5.25763	4.50728	5.16303	5.13339	5.20191	4.97118	5.3674	4.77449	4.90272	5.36614	5.21645	4.77334	4.61049	5.86547	5.02314	5.46848	4.89327	4.88196	4.87266	5.00014	5.05591	5.07435	4.73462	4.68504	5.07918	5.19209	4.90551
AQP4	1.95028	2.13682	1.8536	2.1984	1.92845	1.94129	2.24862	2.03608	1.92741	1.84518	1.87949	1.77815	1.9441	1.90466	1.87742	1.89683	1.80265	2.01806	1.92723	2.0923	1.92938	1.87125	1.9024	1.85673	1.8805	1.89589	2.13945	2.00029	2.10382	1.9257	1.90386	1.82692	1.75199	1.79347	1.94497	1.93541	1.91038	1.99072	1.90105	2.00015	1.97293	2.16675	1.97212	1.84164	1.87362	1.96985	1.91227
AQP5	2.55421	2.25066	3.05923	2.71696	3.25562	3.2613	3.24363	3.37312	2.7128	2.83766	2.64263	2.75311	2.82993	2.66583	2.85855	3.06821	2.88941	3.4952	2.83334	2.64025	2.79585	2.71966	2.94406	2.94047	2.85151	2.71376	3.62497	3.27758	3.3532	2.83489	2.68485	2.59031	2.47492	2.79411	2.84373	2.83447	2.78848	3.15032	2.87089	2.89857	2.84527	2.94621	2.9529	2.5054	2.98828	2.78422	2.81137
AQP6	3.28411	2.67003	2.95605	3.52537	3.19383	2.70748	3.15925	3.31477	3.7218	3.09104	3.29441	3.36259	3.14208	3.18204	3.45226	3.31322	3.2941	3.97265	3.3218	3.229	3.45293	3.04555	3.10135	3.31348	3.33451	3.15787	3.69036	3.65011	3.35088	3.27458	3.21166	3.79528	3.1529	3.48808	3.05526	3.1702	2.98143	3.18699	3.1108	3.04969	3.30384	3.19765	3.2075	2.98893	3.35017	3.11196	3.1629
AQP8	2.70971	2.4751	3.02889	2.8957	3.2357	2.85739	2.78043	3.84405	2.74514	3.11314	2.64872	2.77273	3.02183	2.71722	2.88105	2.98005	2.60208	2.9444	3.44842	2.94813	3.03973	2.638	3.04071	2.89778	2.80586	2.84977	3.60233	3.46068	3.28055	2.7889	2.86086	2.63927	2.76221	2.95701	2.79477	2.75384	2.79232	2.96036	2.79279	3.06343	2.8537	2.99565	3.27093	2.77467	2.8254	2.76008	2.50512
AQP9	2.72354	2.43462	2.78749	2.73743	3.10846	2.89706	2.93903	3.56193	2.73283	2.74411	2.62351	2.75494	2.51909	2.73521	2.56296	3.34921	2.81474	2.83814	2.98159	2.65647	3.72574	2.41055	2.74036	2.791	2.43996	2.6613	3.5013	3.3337	2.88948	2.23155	2.64135	2.70567	2.27334	2.80251	2.46515	2.66661	2.42736	2.64645	2.77186	2.78447	2.8652	3.7065	3.21059	2.74502	2.91539	3.11723	2.8946
AQR	4.05799	4.23605	3.85737	3.93547	3.71432	4.12997	3.96833	3.65137	3.89761	3.71492	3.74675	3.75702	3.76016	3.67388	3.86479	3.27978	3.80977	3.41937	3.68616	3.72855	3.34714	3.72456	3.78497	3.73276	3.78754	3.68036	3.39277	3.50534	3.68294	3.73329	3.8189	3.98288	3.96901	3.63042	3.62309	3.66587	3.75351	3.65899	3.83899	3.89526	4.01527	4.10122	3.73301	4.1694	3.5352	3.81695	3.63455
AR	3.36908	4.15576	3.71632	3.57237	3.56098	3.51842	3.45936	3.33077	3.23409	3.81518	3.52487	3.70024	3.44971	3.37566	3.42441	3.64094	3.42164	3.71735	3.40361	3.49794	3.14436	4.02328	3.306	3.57663	3.24842	3.49129	3.13888	3.82663	3.54523	3.58047	3.60329	3.48935	3.33727	3.44391	3.60266	3.45288	3.75221	3.48899	3.77116	3.89756	3.67477	3.3933	3.40846	3.53355	3.31555	3.40543	3.36552
ARAF	3.45599	3.63112	3.05952	3.68208	3.50396	3.41781	3.3147	3.40181	3.74563	3.90607	4.07719	3.79074	3.87063	4.2459	3.86854	4.08725	4.06545	4.11595	3.85744	3.89968	3.82472	3.79775	4.11388	3.9095	4.04779	3.95111	3.64127	3.06413	3.39326	3.92466	4.70859	4.33244	4.04207	3.77852	3.80309	3.77623	3.61023	3.6667	3.74533	3.62852	3.52113	3.26899	3.99059	3.96169	3.95221	3.93512	3.63952
ARAP1	3.11789	3.55822	3.79992	3.27452	3.31949	3.40584	3.60686	3.76799	3.47738	3.49354	3.44929	3.20053	3.42967	3.62462	3.92434	3.72651	3.67536	3.54471	3.57419	3.422	3.83242	3.90916	3.42069	3.71093	3.27203	3.72607	3.54072	3.42804	3.34912	3.81538	3.68474	3.43982	3.76559	3.68968	3.38107	3.79022	3.58083	3.42555	3.45826	3.44314	3.19391	2.96567	3.83649	3.87961	3.67368	3.31755	3.45228
ARAP3	2.65805	2.99617	3.47601	2.97463	3.05678	3.06639	2.89642	4.16344	2.79284	2.87036	3.00741	2.57703	2.96743	2.76544	3.1434	3.04671	2.89642	3.19712	2.95541	2.87973	3.18253	3.30042	2.69015	2.80237	3.07904	2.54118	3.2137	2.6765	3.2289	2.4384	2.88607	2.73289	2.21555	3.37965	2.93415	2.98148	3.48271	3.36328	3.74449	3.61805	3.52621	2.43951	2.57927	4.21187	2.73541	3.02099	2.64251
ARC	2.25172	2.02329	1.88354	2.3297	2.38703	2.63649	1.85524	3.47273	2.98873	2.34277	2.63324	2.36903	2.65331	2.40411	2.34987	3.13235	2.57879	2.62464	4.25531	2.19208	2.11617	2.43895	2.28006	2.26346	2.47807	2.2681	2.3951	2.22171	2.20874	2.63356	2.35045	1.69616	1.79915	2.4957	2.1115	3.58602	3.24134	2.35725	2.99692	4.56955	2.33448	2.74994	2.29399	2.50382	2.26965	2.82932	1.87954
ARCN1	4.75979	4.64826	4.5678	4.58488	4.26515	4.3642	4.76327	3.27179	4.67203	4.35479	4.8876	4.92585	4.73872	4.57145	4.46235	4.34476	4.5655	4.51057	4.55606	4.67766	4.35489	4.48698	4.97322	4.49504	4.76012	4.34322	3.40451	3.39352	4.13459	4.39835	5.16786	4.97797	5.00162	4.31773	4.68393	4.65154	4.59841	4.4863	4.83835	4.69277	4.74063	4.43771	4.70991	5.01286	4.63139	4.69341	4.63412
AREG	1.81098	1.7171	2.10934	1.67622	2.2549	2.34049	2.03875	1.91666	2.4479	1.65265	2.40316	1.84167	1.74466	1.93715	2.33617	2.67041	1.98265	1.94583	3.12929	1.81254	2.32761	2.72832	1.56271	1.88509	1.70554	1.66993	2.25449	1.8893	1.86482	1.65115	1.62862	1.70744	2.83865	2.64335	1.76395	2.36775	2.44596	1.96776	2.46865	3.28343	1.75022	2.46839	1.92198	1.86445	1.80101	1.95161	1.81115
AREL1	3.92305	3.96733	3.73767	3.72132	3.51465	3.88182	4.06546	2.16822	4.06101	3.60754	3.94606	3.67035	3.52178	3.63315	4.15772	3.6199	3.87587	3.80531	3.79766	3.80205	3.52592	3.71051	3.86824	3.85885	3.51005	3.60753	2.79056	4.02009	3.26459	3.61004	3.72433	4.47868	4.39523	3.55117	3.56244	3.92302	3.80238	3.75552	3.39009	3.35102	4.02558	3.80289	3.47081	4.28431	3.35751	3.95946	3.74014
ARF3	4.65049	4.44138	3.9086	4.72366	4.47152	4.36543	4.36422	5.0209	4.68176	4.58281	4.71509	4.80978	4.77366	4.80786	4.51098	4.84676	4.71754	4.9522	4.64027	4.65893	4.31267	4.67687	4.9235	4.60786	4.79881	4.66558	4.52879	4.48737	4.39813	4.96903	4.88106	4.1648	4.04031	4.48467	4.71715	4.87535	4.61913	4.75106	4.68731	4.618	4.77066	4.31512	4.5443	4.48345	5.06038	4.9206	4.91519
ARF4	5.61637	5.4973	5.21185	5.11755	4.76764	5.22462	5.61395	4.49386	5.58037	5.11754	5.16936	5.2898	4.92874	5.41791	5.2396	4.98124	5.11445	5.05513	5.29013	5.12612	5.49189	5.05677	5.22625	5.00327	5.29224	5.33232	4.95272	5.23314	4.63885	5.01904	5.15396	5.94899	5.83662	4.753	4.89745	5.29123	5.28609	5.15738	5.17216	5.43279	5.27501	4.92261	5.0531	5.24958	5.10191	5.09994	5.36428
ARF5	4.20668	3.43781	4.51164	4.1996	4.00543	4.87184	4.80857	5.06621	4.79651	4.91137	4.60327	4.63882	4.47997	4.53088	4.39988	4.71553	4.58616	5.0627	4.60981	4.45776	5.07896	4.54561	4.58101	4.83091	4.69903	4.82683	4.21972	4.69962	4.47681	4.91167	5.65906	5.70984	5.67157	5.43079	4.33693	4.45863	4.06606	3.96861	3.88364	3.99007	4.047	3.908	4.3331	4.18738	5.2638	4.49185	4.50782
ARF6	4.16817	3.77448	3.88685	4.02666	3.88858	4.39562	4.52671	3.78832	4.48161	4.20183	4.46804	4.31431	4.11712	4.23	4.40178	3.99401	4.48231	3.70408	4.26635	4.2819	4.04579	4.20743	4.58632	4.30477	4.57399	3.90565	4.43529	4.46658	4.2795	3.67495	4.18139	4.26983	4.52566	4.51795	4.11857	4.39481	3.96844	4.23398	4.14249	4.10754	4.30923	4.03483	4.22601	4.30434	3.94386	4.12182	4.21385
ARFGAP1	2.92542	2.93248	3.47434	3.03462	3.19764	3.46619	3.31613	3.9994	3.07765	3.46647	2.90386	3.12492	3.12232	3.04275	3.32534	3.42631	3.05905	3.90072	3.46758	3.20142	3.49517	3.42853	3.14489	3.4955	3.11354	3.507	3.51766	3.30263	3.31269	3.40453	4.23439	3.47278	3.55548	3.10874	3.27261	3.26103	3.08152	3.35572	3.28447	3.19918	3.08354	2.62686	3.33764	3.19535	3.23198	2.95457	2.99954
ARFGAP2	4.01184	3.99157	3.77796	4.53763	4.67247	4.12497	4.11918	4.60623	4.04975	4.32012	4.06417	4.1604	4.20647	4.17499	3.99503	4.06453	4.44301	4.67403	4.03554	4.36549	3.82173	4.07379	4.15006	4.18714	4.07468	4.33272	3.62938	3.5663	4.00448	4.07892	4.96673	4.50992	4.531	4.3586	4.37107	4.52869	4.15738	4.09251	4.01729	4.00387	3.80173	3.73984	4.52097	4.1161	4.52558	4.28133	3.97138
ARFGAP3	4.47947	4.73162	4.24161	4.08702	3.69438	5.02555	4.27413	2.48877	4.41318	3.67905	4.20952	4.16852	3.61479	4.22366	4.25413	4.31713	3.94008	3.72328	4.11835	4.13113	3.97235	4.34121	4.09389	4.56139	4.47795	4.0942	2.89232	3.61246	3.44326	4.32579	4.56267	5.5355	5.18782	3.75185	3.89041	3.99986	4.09313	4.09256	4.04141	4.18443	4.43751	3.99709	3.87274	4.19035	4.12059	4.28012	4.43888
ARFGEF1	4.33565	4.22601	3.81464	4.243	3.9588	4.09992	4.22162	3.40262	4.54855	4.00944	4.3659	4.14133	4.0221	3.85192	4.07928	3.35074	4.49379	4.09303	3.90089	4.13234	3.42105	4.15739	4.24589	4.08595	4.07897	3.95515	3.83811	4.00665	3.84522	3.91665	4.13065	4.99156	4.85118	3.45132	3.96912	3.96273	4.07988	4.06717	4.02762	3.97289	4.23575	4.15913	3.84581	3.85318	3.95588	3.95084	4.03354
ARFGEF2	3.14066	3.42805	3.00445	3.24603	2.95123	3.05133	2.97472	2.47323	3.24122	3.11262	3.17674	3.33419	3.06371	3.20719	3.34664	3.15781	3.16958	2.99007	3.04674	3.20183	2.82693	3.15253	3.06115	3.3532	3.2301	2.9403	2.8631	3.09612	2.68844	3.1873	3.19252	3.44131	3.32376	2.85226	3.0143	3.05799	3.09478	3.28924	3.20684	3.10518	3.19521	3.35953	3.00883	3.22002	3.05282	3.13674	3.17466
ARFIP1	3.98767	3.59208	3.66308	3.70256	3.40523	3.8264	3.96203	2.94135	3.67647	3.364	3.48974	3.44518	3.37081	3.43361	3.61079	3.18882	3.66506	3.19148	3.19209	3.41276	3.51539	3.45152	3.58505	3.49169	3.58951	3.69322	3.53675	3.78997	3.24161	3.27805	3.29278	3.7503	3.55048	3.10874	3.62832	3.54133	3.76235	3.39295	3.58291	3.42061	3.51147	3.85236	3.41849	3.47563	3.31344	3.52056	3.48037
ARFIP2	4.13602	4.13907	3.34013	4.09059	4.39419	3.95443	3.90424	4.94604	4.40109	4.65516	4.48835	4.72535	4.71532	4.43377	4.41061	4.43534	4.42723	4.67389	4.7391	4.37851	4.31783	4.33551	4.68558	4.45334	4.47535	5.00578	4.58933	3.85139	3.94188	4.77766	4.59157	4.70432	4.46847	4.61605	4.63273	4.57322	4.11831	4.41575	4.10319	4.1439	4.38908	4.00172	4.42972	4.23855	5.0129	3.96819	3.8884
ARFRP1	3.72503	3.48023	3.47924	3.95614	3.66605	3.60189	3.54404	3.89641	3.7553	3.75751	3.79531	3.64511	3.69825	3.53391	3.42461	3.45031	3.97315	4.117	3.45566	3.80531	3.58391	3.48139	3.86329	3.62186	3.57488	3.58625	4.03361	4.04872	3.92452	3.823	3.78673	3.41896	3.44993	3.6243	3.60408	3.72344	3.53274	3.60498	3.54672	3.59395	3.54438	3.2681	3.76599	3.43202	3.79023	3.78292	3.85549
ARG1	1.901	1.68333	2.02168	2.02004	2.0633	2.11565	1.93316	2.18155	1.75599	2.24857	1.94891	1.85473	2.0918	1.99338	2.0163	2.07745	1.81527	2.20749	2.05887	1.93316	2.27877	1.93316	1.93348	1.8217	2.12422	1.9406	2.16752	2.46647	1.92007	1.78758	2.20154	1.84794	1.72171	2.06975	1.80019	2.10203	1.82551	2.08809	1.81328	2.05684	2.08037	2.04294	2.06033	1.78647	2.19128	1.96349	2.07143
ARG2	4.28033	3.53461	3.18025	4.10011	4.17345	3.51489	3.09648	3.99632	4.22913	4.57687	4.77704	4.70384	4.79946	4.30933	5.22117	5.58723	4.62089	4.99195	5.23143	4.43139	5.24373	4.22769	4.37705	4.95903	4.42546	5.21625	4.2638	2.85672	2.99778	4.31198	4.80931	5.75242	4.68213	5.15076	5.2269	4.40583	4.26274	4.73782	3.73491	4.4268	4.50679	4.78706	4.25591	3.60984	4.41813	4.42198	4.77382
ARGLU1	3.48538	3.31229	4.82001	3.40499	3.5779	4.02422	4.15984	3.16758	3.80216	3.73264	4.00468	3.62997	3.88892	4.22375	4.4798	3.82482	3.7595	4.10757	3.98499	4.08017	4.01008	3.77677	3.69582	3.72725	3.88087	3.5718	4.92303	4.09441	3.90377	3.08308	3.64996	3.75387	4.4527	3.74386	3.89079	3.61022	3.72237	3.86945	3.72904	3.56368	3.95352	4.35462	4.09717	3.94967	3.86623	3.53026	3.70827
ARHGAP1	4.58569	4.5118	4.6856	4.43255	4.21899	4.64431	4.7844	4.33871	4.37166	4.28572	4.33295	4.25463	4.24331	4.271	4.23698	4.0958	4.37474	4.47353	4.14666	4.26515	4.15989	4.36131	4.54691	4.41119	4.29145	4.39665	4.39583	4.64783	4.60987	4.49424	4.41458	4.13171	4.14244	4.31644	4.35112	4.35684	4.35055	4.4426	4.39528	4.4441	4.48726	3.88015	4.42679	4.28234	4.26773	4.41556	4.33654
ARHGAP10	3.65191	3.4458	3.25087	3.30407	3.51897	3.46341	3.15052	3.61015	3.69204	3.87391	3.52152	3.82143	3.3079	3.38606	3.56911	3.87956	3.72473	3.65386	3.51169	3.81619	2.9414	3.79492	3.89225	3.49531	3.55866	3.78251	3.30846	3.40144	3.41036	3.91077	4.1895	3.6832	3.62729	4.03793	3.39992	3.51364	3.17717	3.47046	3.44926	3.55365	3.31983	3.44144	3.57738	3.38856	3.58154	3.37437	3.52246
ARHGAP11A	1.91601	1.72841	2.1986	2.13955	1.97927	2.04693	2.01332	2.00712	1.79647	1.90044	1.78993	1.8535	2.23577	1.87473	1.88959	1.83157	1.80004	1.92481	2.0143	1.77276	2.07178	1.87384	1.88151	1.92605	1.8879	2.15748	2.31561	2.0143	1.87851	2.00998	1.81713	2.06367	1.96519	1.89918	1.81354	1.82216	1.95263	1.8731	1.99675	1.79491	1.95442	1.90686	1.99243	1.86207	1.87299	1.86546	1.69332
ARHGAP12	4.23214	3.93194	2.94616	3.65555	3.34921	3.35527	3.2221	3.2379	4.10008	3.23087	3.76803	3.67287	3.59282	3.44343	3.48712	2.76341	3.85116	3.41551	3.04369	4.00367	3.1326	3.87506	3.52903	3.86835	3.67116	2.92651	2.81027	3.49602	2.91023	3.54393	3.87178	4.42593	4.81322	2.95196	3.70063	3.44866	3.4848	3.7765	3.23198	3.59729	3.92483	3.99136	3.64945	3.93367	3.13873	3.06052	3.25365
ARHGAP17	3.90919	4.05886	4.1633	3.80379	3.52325	4.23766	4.40787	3.98552	3.83536	3.88674	3.68552	3.7683	3.4998	3.81426	3.6318	3.65112	3.67104	4.48259	3.78597	3.53714	3.71398	4.13358	3.65307	3.94844	3.43507	3.85936	3.16067	3.99094	4.11238	3.44798	3.83435	3.66598	3.70882	3.55616	4.08743	3.6766	3.93435	3.99968	4.20614	4.15999	4.06964	4.64038	3.80938	3.94288	3.37532	3.7542	3.66136
ARHGAP19	1.80213	1.62562	2.15552	1.31987	1.78337	1.72924	2.15707	1.78291	3.1296	2.34863	2.99167	2.09828	3.08669	2.3213	2.70263	1.81398	2.29442	1.74322	1.89659	2.26096	2.26213	2.06295	1.9165	2.64659	2.11011	0.671539	1.90105	0.868898	1.47663	0.000930195	1.4856	0.787821	1.54098	1.64223	2.56243	2.53089	2.96369	3.16986	3.20975	2.98273	3.00464	2.98141	3.0149	3.03935	2.77617	2.82561	2.73278
ARHGAP22	2.02681	2.04476	2.0064	2.28847	2.17169	1.92682	2.17766	2.89823	1.97758	2.45805	1.86442	1.82142	2.39356	2.34158	2.08535	1.89292	2.08261	2.73715	2.18734	2.21553	1.97003	1.94346	2.05479	2.21143	2.19579	2.22249	2.80599	3.01992	2.44366	2.32252	2.03942	2.08566	1.9426	2.09504	1.9333	2.07541	2.13418	2.05838	2.06401	2.11226	2.09108	1.96227	2.0012	1.91802	2.07547	2.08542	2.10488
ARHGAP24	4.50912	4.08826	3.3188	4.40856	3.84525	3.55346	3.69925	3.99646	4.51764	4.28962	4.26432	4.24016	4.34316	4.01894	4.08536	3.72805	4.41688	3.83927	3.81828	4.24239	4.04642	4.27122	4.13385	4.03957	4.15891	4.02093	4.36664	3.95584	3.73558	3.91722	4.0818	4.13203	4.3682	4.10767	4.67247	4.49819	4.27165	3.75865	4.05071	4.01968	4.13936	4.46026	3.73874	3.50199	3.75362	4.06337	3.98012
ARHGAP25	2.82495	2.95726	4.30999	2.9643	2.73106	3.3008	4.0059	3.31872	2.85229	2.25786	2.7415	2.59812	2.79239	2.71639	2.65456	2.46354	2.59673	3.04036	2.47216	2.38595	3.04294	3.009	2.50473	2.8472	2.77087	2.98133	2.64069	3.21707	3.96154	2.23202	2.314	3.53965	3.52469	2.57871	2.77628	2.68744	2.66082	2.97233	3.30099	3.16461	2.94693	2.50558	2.95285	3.52254	2.49213	2.56411	2.20331
ARHGAP26	2.58358	2.7313	2.72722	2.36472	2.45765	2.72433	2.66121	2.3874	2.45943	2.4028	2.45104	2.1917	2.36968	2.37568	2.53625	2.47057	2.25363	2.46464	2.34782	2.55165	2.35513	2.36702	2.28024	2.559	2.41687	2.58231	2.66337	2.57044	2.45469	2.483	2.47749	2.5912	2.45788	2.5172	2.31242	2.36513	2.33946	2.40554	2.36476	2.33149	2.41572	2.77446	2.4102	2.32189	2.39579	2.42905	2.37237
ARHGAP28	2.32789	2.02077	1.65324	2.03575	2.26218	1.99942	1.65375	2.7744	2.94296	2.61396	3.11178	2.87004	3.5775	3.00072	2.71028	2.49396	3.53956	2.48934	2.49625	2.18582	2.83246	2.85821	2.53883	2.82257	2.15997	1.40456	2.57668	1.60435	2.13499	1.75373	1.75593	1.48987	1.93011	2.26204	2.50311	3.54842	4.56294	3.27687	2.92772	2.30154	2.50669	2.30427	3.32942	3.06743	2.96041	2.54025	4.09862
ARHGAP29	5.27354	5.02547	5.50128	4.71923	4.57108	5.49731	5.45715	3.80512	5.32142	4.1702	4.47201	4.37598	4.27204	4.58454	4.53466	3.39751	4.82526	4.57627	4.2823	4.3214	4.44689	4.67923	4.35906	4.39418	4.19964	4.01313	4.73511	3.93713	4.13472	3.69035	4.01853	4.83742	4.89741	3.76384	4.89029	4.54253	5.28128	4.9605	5.10169	4.91252	5.15011	5.05055	4.90539	4.95653	4.40534	4.53127	4.64334
ARHGAP32	2.94598	3.8763	2.47396	3.02269	2.9668	2.75588	2.54423	3.14359	3.26558	3.21975	3.31539	3.11019	3.32815	3.06331	3.19457	3.20785	3.26111	3.02239	3.04204	2.93993	2.5858	3.16368	2.99302	3.15019	2.83975	3.36293	2.48927	2.64701	2.6729	3.07175	3.2859	3.6032	3.49866	2.2852	3.16409	2.94662	3.1884	3.11402	3.19418	3.27046	2.77733	3.54081	3.34988	3.3231	2.59804	3.06215	2.88936
ARHGAP33	2.93818	2.85081	2.95572	3.09176	3.23839	3.14865	2.98119	4.2025	2.93565	3.30156	2.99968	3.03842	3.30204	3.02008	3.00697	3.05839	3.17843	3.72293	3.34071	3.04986	3.41154	3.05774	3.30865	3.11344	3.18191	3.02472	4.00311	3.77266	3.53674	3.33708	3.16613	2.71153	2.71351	3.02609	3.15672	3.25987	3.11734	3.13214	3.0656	3.12337	3.17427	2.93367	3.21648	2.87012	3.22695	3.22965	3.13288
ARHGAP35	3.03224	3.38195	2.90296	3.07966	3.12894	3.06274	2.91437	3.14875	3.14819	3.20561	3.3243	3.00549	3.1756	3.1242	3.10144	2.96617	3.23055	3.11449	3.07323	3.28195	2.89579	3.24194	3.10877	3.28906	3.06815	3.09874	3.35309	3.13111	3.11037	3.06541	3.27691	3.2038	3.37187	3.18191	3.09675	3.10927	3.11753	3.04527	2.8559	2.95177	3.17802	2.93429	3.07816	3.02497	3.21922	3.10946	2.98812
ARHGAP4	2.57208	2.56931	3.1195	2.59889	2.84649	3.07782	3.06556	3.35969	2.70184	2.80445	2.5411	2.436	2.72492	2.76316	2.82223	2.94937	2.78684	3.34855	2.81009	2.52351	3.38339	2.71922	2.63415	2.56234	2.55668	2.84848	3.28278	3.15875	3.3993	2.91946	2.79428	2.74017	3.1623	3.11284	2.49524	2.99831	2.40836	2.6782	2.49833	2.52448	2.59019	2.54283	2.66684	2.61933	2.80318	2.79932	2.84256
ARHGAP44	2.66529	2.80629	2.47753	2.71793	2.66784	2.37411	2.80619	2.19385	2.77837	2.61655	2.36309	2.60889	2.40672	2.9053	2.98988	2.64719	2.8741	2.18502	2.80791	2.69537	2.53125	2.33007	2.62491	2.31996	2.75367	2.53232	2.73591	2.6367	2.85513	2.36764	2.4971	2.20699	2.2496	2.64021	2.77829	2.65302	2.83208	2.75253	2.59065	2.53727	2.75501	2.82462	2.47152	2.48496	2.55586	2.53999	2.81909
ARHGAP5	3.81236	4.09292	3.72803	3.76924	3.69556	3.6307	3.68143	2.50349	4.286	3.86016	4.14502	3.96982	3.76982	4.2631	4.34249	3.60277	4.11178	3.52753	3.6589	4.11254	3.34973	4.04944	4.10658	4.18178	3.99538	3.50946	3.5111	3.65894	3.13965	3.69073	3.49217	4.79191	4.68942	3.49747	3.60877	3.42256	4.14433	3.92144	3.80035	3.70332	4.12551	4.07055	3.61501	4.50823	3.87139	3.91513	4.10171
ARHGAP6	2.83209	3.00723	2.8047	2.71077	3.15392	2.78184	2.58681	2.82222	3.11366	2.96371	2.75172	2.9479	2.75184	3.227	3.08163	2.81975	2.99852	3.35025	2.70644	3.1181	2.92466	2.82098	2.76232	2.92106	2.91167	2.93296	3.13043	3.43901	2.97707	2.77511	3.07107	3.28481	3.04512	3.01826	2.77291	3.16967	2.5638	2.7884	2.57209	2.76298	3.12029	3.0677	2.7901	2.78108	2.67979	2.65282	2.71047
ARHGDIA	3.20026	3.08441	2.89468	3.20834	3.13856	3.5147	3.14501	3.70504	3.33885	3.3577	3.30283	3.40839	3.19042	3.1074	3.1085	3.28746	3.18112	3.70794	3.35387	3.41889	3.18421	3.13199	3.43652	3.45552	3.29039	3.64037	3.3235	3.11036	3.07687	3.36554	3.75745	3.11038	3.07428	3.11018	3.425	3.33082	3.24397	3.27149	3.2989	3.27703	3.18307	2.70012	3.39683	3.46103	3.44691	3.28738	3.32956
ARHGDIB	4.21652	3.99569	6.09887	4.04606	3.60116	4.32459	5.78692	3.0391	4.12853	3.5011	3.74088	3.7253	3.71459	3.95377	4.15931	3.33725	3.47577	4.16862	3.39988	3.09479	4.49345	4.14497	2.97059	3.84814	3.93099	4.29439	3.6602	4.39986	5.53953	3.51864	2.78373	4.01239	4.18233	4.76624	4.11425	3.97964	3.97226	3.58715	4.09855	4.09044	4.12436	3.37004	3.80717	4.59584	3.97204	3.45763	3.08391
ARHGDIG	2.30812	2.46482	3.40846	2.3995	2.84707	2.82366	2.96412	2.92623	2.3583	2.71849	2.46511	2.46473	2.54012	2.40378	2.6527	2.73775	2.57215	3.08576	2.77904	2.85747	3.32013	2.50987	2.62812	2.26722	2.3841	2.38199	2.82539	3.50164	3.50845	2.63311	2.98168	2.79945	2.55605	2.94095	2.56148	2.43933	2.53359	2.62226	2.48564	2.51139	2.48913	2.61601	2.57151	2.38348	2.64402	2.40232	2.56975
ARHGEF10	3.95241	3.48499	4.11596	3.81584	3.85407	3.59415	3.92682	3.69006	3.69492	3.51691	3.58101	3.22362	3.1376	3.64837	3.67358	3.06812	3.58548	4.17893	3.49269	3.36275	3.31163	3.39789	3.16787	3.53837	3.2149	3.2544	3.30245	3.14019	3.21829	3.12143	3.02997	3.20305	3.01572	3.40994	3.8025	3.49155	3.85444	3.80142	3.9933	3.91159	3.95831	3.72218	3.83546	3.98963	3.77051	3.85332	3.85387
ARHGEF10L	3.76731	4.60386	3.93291	4.29387	4.06329	4.53948	4.01789	4.41011	3.95896	4.08673	3.8468	3.86882	4.27421	4.24835	4.19598	3.76866	4.25741	4.19561	4.14887	4.24877	4.40558	4.1353	4.04946	3.91093	4.05222	4.23232	3.81996	4.23361	4.14975	4.49276	4.50313	3.83524	4.06885	4.43119	4.03731	4.17011	4.19967	3.93895	4.14905	3.7986	4.08969	3.64999	4.57512	4.06379	4.27962	4.09706	3.95085
ARHGEF11	2.48181	2.43146	2.79078	2.59273	2.89914	2.68698	2.53402	2.85857	2.68627	2.88943	2.66896	2.66844	2.73309	2.82716	2.72761	2.59223	2.90105	2.94259	2.61487	2.83088	2.70533	2.83077	2.88301	2.83825	2.72936	2.47535	2.75183	2.79206	2.68998	2.62873	2.81747	2.76612	2.68743	2.55181	2.66604	2.72356	2.94759	2.84101	2.83924	2.81739	2.71942	2.86986	2.67642	2.86052	2.56814	2.6477	2.69407
ARHGEF12	3.39168	3.28398	2.96876	3.14262	3.13079	2.77632	2.79319	2.65197	3.41912	3.10176	3.50849	3.15474	3.45086	3.37234	3.55911	3.25382	3.37831	2.63259	3.13054	3.39833	2.78591	3.46381	3.22983	3.30432	3.18978	2.80893	3.06838	2.45268	2.98552	2.34937	2.83526	2.79603	2.69846	2.67971	3.51598	3.47229	3.84367	3.63391	3.59719	3.55803	3.44012	3.53266	3.25662	3.74112	3.03998	3.43039	3.31521
ARHGEF15	2.72338	2.87982	3.08389	3.07483	3.48065	3.10463	2.85957	3.66294	2.53888	2.88507	2.70588	2.75864	3.06094	2.62442	2.8847	2.71636	2.73524	3.0591	2.94686	2.49633	3.03823	2.83085	2.54047	3.01023	2.70853	2.56253	3.25824	2.91429	3.0051	2.74542	2.83707	2.43734	2.51789	3.21026	2.93004	2.8125	3.13868	2.99328	3.19377	3.15274	2.92295	2.57135	2.89051	3.5076	2.66644	2.86014	2.62806
ARHGEF16	3.11697	3.28424	3.17603	3.21723	3.90014	3.23487	3.13924	3.81155	3.53469	3.76163	3.51077	3.9673	3.55275	3.79257	3.63437	3.90936	3.27532	4.11596	3.91308	3.79142	3.57976	3.67894	3.82685	3.96157	3.66475	2.95528	3.66783	3.42609	3.54206	3.37668	4.38024	3.34076	3.95983	3.71001	3.74893	3.74038	3.5452	3.55892	3.5298	3.51911	3.28328	2.91347	3.75154	3.70565	4.13114	3.88022	3.86042
ARHGEF17	3.28952	3.47227	3.25052	3.56416	3.5321	3.24936	3.17217	4.29499	3.84545	3.96277	3.81297	3.66326	3.89679	4.01861	4.03368	3.86891	3.71643	4.36737	4.14036	3.97159	3.67591	4.08123	3.88454	4.04902	3.81476	3.35645	4.14439	3.53633	3.7399	3.39386	3.86077	3.08655	3.08479	3.58208	3.78282	3.88447	4.01061	3.89139	4.27359	4.16863	4.06496	3.89251	3.87785	4.0469	3.74417	3.99993	3.84658
ARHGEF18	4.16135	4.80896	4.94458	4.24985	4.07849	4.57073	4.68127	3.62183	4.20065	4.25596	4.04754	3.93275	4.19342	4.51221	4.13338	3.87619	4.41368	4.04905	4.15728	4.17634	3.7682	3.97679	4.05791	4.40277	4.09092	3.99361	3.59428	4.136	4.70148	3.7177	3.98401	3.6683	3.99783	3.98582	4.464	4.5523	4.596	4.66428	4.59862	4.42038	4.76481	3.2126	4.33719	4.50517	4.28277	4.24004	4.31456
ARHGEF2	3.22823	3.26924	3.55854	3.14727	3.23755	3.37297	3.67501	3.71612	3.0583	3.19145	3.10385	3.08159	2.98927	3.25917	3.2534	3.03348	3.26005	3.63993	3.1561	3.27777	3.42479	3.09253	3.27289	3.31036	3.25157	3.16192	3.61814	3.81721	3.75053	3.13294	2.95101	3.32897	2.8808	3.20298	3.19892	3.27242	3.37878	3.3382	3.1657	3.23639	3.34091	3.12531	3.23052	3.19012	3.28688	3.19645	3.16582
ARHGEF26	1.80245	1.84616	1.88026	1.88064	1.89683	1.81273	1.7788	2.08192	2.30306	2.22834	2.41819	2.30143	2.40951	2.41195	2.19994	2.04979	2.08382	2.0785	2.08414	2.47545	2.13363	1.92806	2.37363	2.30525	2.32787	2.17126	2.05653	2.20103	2.28278	2.10384	2.11657	1.83181	1.85234	2.09639	2.09464	2.05603	2.14972	2.21132	2.51119	2.35634	2.16675	1.95052	1.92476	2.16083	2.09034	2.11036	2.25743
ARHGEF28	4.75037	4.12799	3.63278	4.80307	4.61181	3.96543	3.79693	4.21819	4.81844	4.31213	4.54748	4.33929	4.51635	3.88464	4.17215	3.71366	4.56147	4.19331	4.37315	3.95276	3.81933	4.41146	4.38842	4.0406	3.98716	4.38311	4.40354	4.5464	3.65974	4.87012	4.60651	4.45485	4.71383	4.35307	4.22191	3.71177	4.03902	3.79051	3.7346	3.90099	3.99337	4.38172	4.61053	3.70019	4.22097	4.56045	4.35288
ARHGEF3	4.01343	3.50971	4.15196	4.35062	3.95757	3.89787	3.80844	4.10344	4.36939	4.2037	4.12199	4.79928	5.0511	4.34515	4.58876	4.56697	4.48535	2.96678	3.23904	3.34337	4.18433	3.17594	3.82032	4.17664	4.18152	3.02418	4.34109	2.5236	3.368	2.02656	3.23804	3.28064	3.9648	3.56596	4.41725	4.32877	4.6851	4.67287	4.81072	4.35407	4.57795	4.63052	4.79023	4.77295	4.57682	4.71641	4.94146
ARHGEF38	2.51808	2.42168	2.67936	2.58983	2.70373	2.67823	2.43749	3.72266	2.48382	2.94361	2.63078	2.618	2.76642	2.45711	2.66208	2.55497	2.93959	3.098	2.69789	2.48241	2.75969	2.57795	2.71442	2.63738	2.61864	2.35616	3.33358	2.67076	2.66227	2.78343	2.75872	2.52138	2.53578	2.93493	2.39374	2.43749	2.81335	2.78671	2.64558	2.76411	2.98577	2.61163	2.7582	2.49832	2.7058	2.69927	2.67636
ARHGEF4	1.96966	2.26936	2.19506	2.37724	2.34818	2.19973	2.18642	2.70705	2.62131	2.4189	2.24972	2.53457	2.36744	2.38195	2.49904	2.31488	2.33357	2.73393	2.29642	2.35828	2.39966	2.29026	2.49393	2.25798	2.73332	2.22566	2.64484	2.8673	2.90298	2.34092	2.58521	2.04754	2.04754	2.34557	2.11889	2.25388	2.42151	2.35354	2.41654	2.52709	2.34443	2.35702	2.35819	2.17418	2.4795	2.25345	2.3395
ARHGEF40	3.6287	3.94292	4.17854	3.21353	3.44437	4.26862	3.96888	3.09655	3.73421	2.867	2.97004	2.92218	3.08809	3.34212	3.19374	3.09774	3.22129	2.99534	2.94894	3.16421	3.51848	3.22969	2.80405	3.09581	3.05843	2.76067	3.39659	3.0615	2.89224	2.5877	3.03035	2.36217	2.71924	3.44519	3.54563	3.86924	3.80553	3.42446	3.96209	3.40714	3.57607	3.19636	3.62878	4.09579	3.37319	3.44627	3.6002
ARHGEF5	4.4162	4.30973	4.28039	4.10013	4.25825	4.75391	4.35511	4.29938	4.28821	4.21743	4.13718	4.23784	3.91855	4.00096	4.18871	4.40377	3.97707	4.07899	4.74454	4.15918	3.5871	4.25453	4.24215	4.28762	3.98865	4.3573	4.17334	4.54252	3.87926	4.28238	4.2426	3.91471	3.87191	4.61227	4.16359	4.3139	4.37977	4.46337	4.49196	4.61285	3.99513	3.8903	4.24993	3.89118	4.07998	4.11056	4.18533
ARHGEF6	3.42925	3.68758	5.01754	3.54241	3.04736	3.11595	4.96292	3.3523	3.58371	3.15996	3.29381	3.3626	3.13655	3.30193	3.68961	2.79624	3.29922	3.93204	2.85122	2.9613	3.70652	3.49856	2.72436	3.15966	3.3773	3.42156	3.47701	4.39933	4.66061	2.7231	2.15788	3.2326	3.23539	3.42266	3.51192	3.3121	3.87059	3.69128	3.93774	4.12504	4.10145	2.78559	3.19457	4.10276	2.64065	2.99138	2.99114
ARHGEF7	3.11099	3.14326	3.12264	3.21542	3.3122	3.60538	3.26405	3.40365	3.21912	3.57961	3.2888	3.15125	3.38846	3.38685	3.52178	3.42218	3.35552	3.64867	3.30427	3.39452	3.28318	3.42668	3.28841	3.30441	3.18164	3.47771	3.26947	3.35342	3.24007	3.21324	3.34929	3.25912	3.32178	3.01279	3.45271	3.43117	3.17543	3.1854	3.66025	3.39206	3.34923	3.26038	3.45481	3.65422	3.16349	3.27587	3.23721
ARHGEF9	3.55294	3.45071	2.57506	3.43029	3.11254	2.82556	3.03316	3.10971	3.32656	3.49674	3.70914	3.48535	3.62871	3.37189	3.37778	3.3276	3.6181	2.96468	3.32677	3.32392	3.16798	3.3997	3.62396	3.18839	3.38471	3.56826	3.01609	2.97777	3.07114	3.82853	3.08647	3.20136	3.15453	3.3799	3.51689	3.40598	3.24656	3.13339	3.17816	3.42154	3.26802	3.71061	3.27253	3.34835	3.32445	3.45971	3.26706
ARID1A	3.27497	3.57274	3.48857	3.43274	3.42754	3.71961	3.64177	3.50456	3.44561	3.47941	3.42114	3.46211	3.45703	3.65964	3.68765	3.37771	3.64477	3.71165	3.4608	3.809	3.24615	3.55281	3.49761	3.76019	3.61908	3.30629	3.53652	3.75386	3.86247	3.65014	3.4997	3.42112	3.41263	3.4876	3.54766	3.37808	3.47413	3.56184	3.68685	3.59588	3.60678	3.42643	3.39339	3.60735	3.24194	3.57848	3.55852
ARID3A	2.34155	2.46308	2.40777	2.48193	2.83895	2.6161	2.20595	2.60269	2.68134	2.6526	2.36139	2.71107	2.58266	2.74544	2.60318	2.6977	2.64	2.76612	3.05697	2.80482	2.89576	2.36625	2.98027	2.74988	2.81483	2.48774	2.9605	3.25941	2.59831	2.82091	2.52004	2.66434	2.52753	2.78648	2.65229	2.40377	2.47167	2.62512	2.49216	2.38477	2.57801	2.59943	2.57412	2.65397	2.86338	2.59172	2.60814
ARID4A	3.02479	3.19651	3.26861	2.99867	2.96208	2.75224	2.92074	2.43457	3.29636	3.44538	3.40014	3.09215	3.14263	3.13512	3.32569	2.69106	3.11379	2.75448	3.3607	3.23128	2.77999	3.20434	3.33418	3.34922	3.37043	3.08388	3.13237	3.16185	3.14428	2.6796	2.77834	3.6236	3.11416	2.83541	3.1981	2.82847	3.18559	3.42889	3.34541	3.17064	3.44086	3.06597	3.07351	3.39134	2.74876	2.82624	3.00839
ARID4B	3.81745	4.22997	4.1557	3.79913	3.63739	3.94409	4.18575	3.31273	3.61887	3.69235	3.66565	3.3725	3.66428	3.96852	4.11648	3.4592	3.8941	3.77692	3.42841	3.82778	3.32244	3.73952	3.69404	3.5203	3.92382	3.44194	4.25048	4.17302	3.93327	3.4009	3.53615	3.76142	3.77485	3.2292	3.65129	3.65275	3.88841	3.80548	3.95996	3.70994	4.04926	4.30567	3.66013	3.66295	3.45733	3.63073	3.53816
ARID5A	2.75031	2.88364	2.9527	2.81516	2.80155	2.67361	3.2493	3.90089	2.98412	2.92079	2.92079	3.06676	3.18329	2.81361	2.69016	3.12684	2.92599	3.40196	3.57197	3.10076	3.27905	2.55034	2.99423	2.92079	2.81412	3.11633	3.32177	3.31667	3.32007	3.11896	3.14617	2.80298	3.25082	3.04132	3.02324	3.07339	2.87778	2.82445	2.87043	3.66721	2.64372	2.52273	3.01642	2.93776	2.96548	2.63787	2.79611
ARID5B	4.19909	3.99553	4.25602	4.27376	4.12612	4.20873	4.2808	5.09498	4.80319	3.79844	4.03017	4.08563	4.03412	3.87799	4.07502	4.03141	4.39872	4.43651	4.65618	3.7114	3.83313	4.22062	4.46499	3.86521	4.20425	4.05396	3.85595	3.91349	3.96204	4.19291	4.20884	4.87317	4.97393	2.84449	4.26616	4.24028	4.80058	4.14787	4.42528	5.2223	4.24814	4.05381	3.75797	4.10469	3.73801	4.2581	4.31715
ARIH1	3.60918	3.52822	3.5408	3.57253	3.13704	3.28439	3.65773	2.78212	3.71524	3.60155	3.63963	3.56376	3.49521	3.66356	3.79103	3.3851	3.55569	3.45502	3.57253	3.44092	3.3664	3.43444	3.59821	3.49572	3.57258	3.25674	3.13483	3.36157	3.11535	3.32573	3.06046	3.6044	3.59104	3.59795	3.59382	3.59546	3.67453	3.54779	3.60486	3.60674	3.48842	3.78176	3.38633	3.75263	3.45269	3.60474	3.7294
ARIH2	3.27956	3.22524	3.14059	3.33164	3.31559	3.15375	3.233	3.5031	3.46306	3.47796	3.52698	3.31586	3.40627	3.42052	3.36832	3.483	3.35675	3.54867	3.23375	3.44917	3.36025	3.392	3.52918	3.37311	3.37025	3.24094	3.27226	3.48838	3.14656	3.30106	3.27508	3.58633	3.51531	3.27634	3.33579	3.2634	3.4202	3.36909	3.41316	3.37787	3.22702	3.47524	3.3805	3.41632	3.32276	3.41189	3.44366
ARL1	4.76092	4.52796	3.99041	4.50057	4.21951	4.22105	4.20451	3.42733	4.57522	4.3361	4.53331	4.46146	4.2772	4.33036	4.2931	4.31951	4.37195	4.02211	4.10128	4.26082	4.32779	4.35738	4.46328	4.2838	4.47622	4.295	3.87812	4.03063	3.39756	4.16877	4.32043	4.47338	4.49069	4.02053	4.19925	4.36042	4.46489	4.31084	4.35494	4.34648	4.51013	4.77203	4.40757	4.62068	4.23715	4.38085	4.58839
ARL14	1.79982	1.70236	1.71186	1.71831	1.78123	2.19174	2.00233	1.97404	1.83736	1.80131	1.62717	1.71442	1.7756	1.89631	1.69003	2.00838	1.76219	1.63347	2.40664	1.74056	2.08244	1.76229	1.63523	1.54866	1.69951	1.66041	1.99358	1.97924	2.19066	1.63892	1.68485	1.78277	1.75851	2.02607	1.85677	1.65361	2.00136	1.78224	1.83211	1.9416	1.54261	1.81795	1.97208	1.7385	1.63565	1.90124	1.68863
ARL15	2.62153	2.32292	1.83388	2.54562	3.09488	2.13544	2.30622	2.12313	2.91362	2.82796	2.69719	2.95537	2.65553	3.05074	2.80921	2.62552	3.02512	2.43734	2.6363	2.73016	2.78745	2.54416	2.72453	2.79414	2.95744	2.34749	2.59806	3.08146	2.19337	2.70372	2.40219	3.18948	2.84566	2.56515	2.52872	2.59181	2.5391	2.81963	2.25908	2.53236	2.53666	3.18753	2.62281	2.80373	2.61057	2.53261	2.81231
ARL2	4.9124	4.45183	3.55608	4.83887	4.46476	3.90726	4.02825	5.50654	4.96733	5.08943	5.0654	5.11569	5.09212	4.95469	4.85297	5.05948	4.9077	4.91478	5.21335	4.71523	4.76582	4.80514	5.19761	4.83649	5.01262	4.95997	4.82402	4.3456	4.65256	5.22331	5.17052	4.03569	4.08215	4.95627	5.08135	5.14103	4.83413	4.7441	4.63601	4.34971	4.29132	3.63238	5.26521	5.1283	5.66207	5.44136	5.41947
ARL2BP	4.7247	4.27195	4.05204	4.60808	4.38693	4.63887	4.37204	4.88057	4.87708	4.75043	4.56982	4.61936	4.45745	4.58002	4.2451	4.43676	4.47025	5.15151	4.52308	4.39756	4.41096	4.36984	4.42837	4.68066	4.63413	4.51255	4.22166	4.20504	4.40311	4.29939	4.641	5.25771	4.96711	4.59946	5.07523	4.48156	4.48825	4.59448	4.58841	4.28093	4.49608	4.44281	4.29554	4.48145	4.36304	4.58474	4.50213
ARL3	3.84415	3.73777	3.21556	3.84052	3.64862	3.27439	3.35265	3.73533	3.69468	3.77675	3.65516	3.63791	3.76182	3.89828	3.6026	3.83237	3.65054	3.66439	3.7515	3.75473	3.71649	3.63595	3.91904	3.53062	3.74718	3.4246	3.6405	3.695	3.24856	3.5594	3.78366	3.36226	3.54717	3.6293	3.74595	3.65232	3.68926	3.63513	3.71641	3.73968	3.83853	3.93199	3.79232	3.61163	3.98097	3.69027	3.7871
ARL4C	4.24599	3.6321	5.5279	3.22934	2.98622	3.88339	5.34253	2.23029	4.13449	3.04742	2.44485	3.12931	2.85926	2.40248	3.39662	3.25844	3.48767	3.35908	3.13291	1.94784	2.54645	3.96017	2.45278	2.68458	2.12277	4.48061	2.82174	4.82436	4.28266	3.58915	2.46666	4.52762	4.38898	4.0713	2.71427	2.82337	2.82021	2.61028	2.89063	3.05779	2.45981	2.76329	3.36837	3.14239	2.73397	2.89421	2.61411
ARL4D	3.41915	3.21536	3.70176	3.54609	3.57355	3.54536	3.53237	3.98338	4.11675	4.25162	3.92438	3.45834	3.91891	4.07914	3.96293	3.95076	4.03851	4.11781	3.44885	4.27935	3.92138	3.82554	3.57371	4.00287	3.95613	3.803	4.31715	3.89905	3.73906	3.79125	3.84044	4.09628	3.63374	3.86804	3.85969	3.81123	3.75412	3.94378	3.51631	3.882	3.67107	3.8798	3.78204	3.31376	3.7329	3.66917	4.03488
ARL6IP1	5.55148	5.53829	5.41652	5.6713	5.02504	4.97079	5.64051	4.47036	5.816	5.24832	5.29467	5.38168	5.04727	5.30468	5.5957	5.25269	5.229	5.17251	5.33949	5.19054	5.29555	5.01693	5.30572	5.5155	5.17684	5.18859	5.19795	5.53674	5.1761	5.20831	5.04498	6.09185	5.7797	4.72143	5.20487	5.36926	5.62723	5.49392	5.41232	5.5302	5.4924	5.21241	4.9007	5.02692	5.0306	5.05905	5.11875
ARL6IP4	4.31484	4.28068	4.18911	4.41107	4.1805	4.52139	4.47255	4.71875	4.80501	4.84772	4.65965	5.2024	5.08544	4.89777	4.82508	5.34064	4.4378	5.13311	5.01235	4.5934	5.19915	4.78086	4.71053	4.99773	4.86734	4.94279	4.89306	4.16932	4.64825	5.04803	5.41842	4.76019	4.80668	5.08059	4.75634	4.75079	4.36493	4.58384	4.38827	4.4146	3.96171	4.40313	5.00264	4.44396	5.38844	4.91805	5.07363
ARL6IP5	5.32149	5.49712	5.97577	4.91343	5.11906	5.77713	5.97193	4.21521	5.33181	4.62092	5.42767	4.64138	5.2236	5.11962	5.09016	4.30045	5.14585	5.04532	4.33711	5.09458	5.04963	4.70449	4.90863	4.98893	5.14739	5.52353	4.31994	5.42035	5.64695	5.19712	4.71943	5.77264	5.4262	5.3312	5.27154	4.93512	5.3683	4.62053	4.84148	4.7193	4.44763	4.99152	4.92818	5.03346	5.01975	5.07094	5.13075
ARL8B	5.57568	5.04953	4.66659	5.3376	4.88326	4.7261	4.93425	4.70562	5.37849	5.24896	5.23485	5.40839	5.32673	5.01001	5.07013	4.90936	5.29771	4.97097	5.04622	5.20495	4.86709	5.21311	5.45216	5.03396	5.38794	5.11288	5.46505	4.62252	4.85589	4.79272	5.20197	5.03863	4.82715	4.32215	5.15863	5.03095	5.30702	5.29086	5.30917	5.23147	5.33724	5.57311	5.17776	5.18623	5.03994	5.25625	5.27486
ARMC1	4.95599	5.28379	4.17221	4.79632	4.28239	4.1573	3.96309	3.00623	4.12859	4.11346	4.3265	4.13979	4.2699	4.31546	4.19191	3.93225	4.17276	3.2734	4.19231	4.1757	3.74425	4.0216	4.22227	3.9209	4.33337	4.20896	3.89329	4.6283	3.7242	3.85916	4.00575	5.0157	5.0551	3.20922	4.96737	3.69514	4.26663	4.47537	5.00129	3.91612	4.60311	4.85762	3.63333	4.02603	3.92414	3.55004	3.28535
ARMC6	3.16647	3.19942	2.83276	3.54604	3.8113	3.15073	3.11815	4.1135	3.05552	3.39666	3.39417	3.14996	3.35885	3.20735	2.90228	3.3611	3.21523	3.51258	3.33917	3.54124	2.8546	3.03205	3.39562	3.28152	3.56234	3.33143	4.08822	3.53593	3.51958	3.5822	3.79824	2.68733	2.90928	3.24018	3.00275	3.30714	3.18073	3.30705	3.29763	3.02037	3.36177	2.9759	3.51004	2.8938	3.50754	3.28538	3.2843
ARMC7	2.93902	3.07403	3.52177	3.26859	3.40507	3.17218	2.99437	4.0322	3.02225	3.3898	3.17595	2.94062	3.28185	3.20971	3.20514	3.13024	3.20053	3.73642	3.70559	3.3761	3.97206	3.2795	3.15267	3.41552	3.26469	3.1493	3.42149	3.47937	3.7635	3.42167	4.00853	3.96644	3.32361	3.43187	2.95267	3.42578	2.95933	3.21359	3.05027	3.21871	2.99958	2.86326	3.17741	3.05878	3.34177	3.39314	3.31964
ARMC8	3.1013	3.18068	3.08202	3.02016	2.84648	2.98261	2.908	2.32767	3.14201	2.88666	3.10285	3.14836	2.82397	3.1541	3.27386	3.09303	2.99416	2.77974	2.99284	3.1862	2.8062	3.06478	3.30003	3.16594	3.25109	2.95193	2.72036	2.79673	2.83705	2.78688	2.99307	3.31231	3.21767	2.93973	3.03355	2.9106	3.33573	2.99953	3.11658	3.12765	3.18839	3.52497	2.87829	3.07392	2.69391	2.99936	3.0534
ARMC9	2.47822	2.43586	2.41408	2.3212	2.40283	2.25135	2.45602	2.57294	2.43739	2.41394	2.23656	2.54426	2.30338	2.16585	2.21809	2.30893	2.2379	2.45422	2.34048	2.26222	2.35153	2.20743	2.44416	2.21241	2.40971	2.18116	2.27983	2.32551	2.35273	2.42179	2.23775	2.43602	2.46551	2.44509	2.25765	2.37089	2.23886	2.32254	2.24773	2.25362	2.2428	2.36745	2.37405	2.43643	2.4411	2.55722	2.45711
ARMCX1	4.62493	3.83654	4.67972	4.09266	3.72956	3.99208	3.55943	2.59949	4.41679	3.72621	4.27767	4.53259	4.0264	4.03548	4.27705	3.79249	4.14125	3.40075	3.88944	3.87755	4.46525	4.14125	3.95714	4.06686	3.79056	3.65987	3.70215	3.45407	2.92798	3.55329	3.17998	3.66903	3.87965	3.4757	4.14471	4.11313	4.3632	4.48272	4.49053	4.48287	4.76107	4.48607	4.07051	4.40042	4.09525	4.21712	4.45073
ARMCX2	4.50835	3.91763	4.03529	4.26158	4.07333	3.85273	4.31076	2.95617	4.10344	3.76521	4.1093	3.97267	3.89834	4.83865	4.76141	3.32354	4.22817	4.44208	4.05237	4.06801	4.04322	3.91583	4.07819	4.02976	4.20819	3.83414	3.40694	3.26854	3.18523	3.60562	4.24086	4.69704	4.43834	3.70344	3.8765	4.71217	3.84428	4.11581	4.0813	4.05097	4.25708	4.35614	4.23218	4.58483	4.13285	4.22854	4.76873
ARMCX3	4.42444	4.96377	4.22474	4.11016	3.73263	4.30117	4.20379	2.84662	3.99262	3.93961	4.24442	4.0046	3.97474	4.32877	4.52501	4.34921	3.94108	3.39516	4.24092	4.07747	4.3045	3.98337	4.03958	4.14678	3.81099	3.72089	3.64009	3.65068	3.36533	3.79081	3.49556	4.42401	4.28152	4.00356	4.06067	4.11398	4.47095	3.95556	3.92385	3.74794	4.3255	4.57535	3.95863	4.85246	4.4679	4.52096	4.56819
ARMCX4	2.25411	2.02158	2.25579	2.06017	2.34836	2.45207	2.38709	2.45827	2.17662	2.51024	2.46408	2.05455	2.3779	2.34464	2.38879	2.30039	2.38006	2.76096	2.28579	2.43501	2.65501	2.42848	2.21818	2.20455	2.37696	2.18958	2.89532	2.18619	2.55054	2.57156	2.36003	1.98016	1.88284	2.3422	2.35298	2.39203	2.23368	2.34797	2.4931	2.1908	2.37867	2.39982	2.3909	2.36872	2.33781	2.4557	2.26004
ARMCX5	4.00874	3.72837	3.16028	3.69476	3.28922	3.2853	3.04749	2.6275	3.55571	3.39831	3.44091	3.69159	3.43697	3.76785	3.31967	3.45519	3.61384	2.92404	2.99569	3.62401	3.52595	3.41761	3.45514	3.40075	3.45336	3.69372	3.20194	3.25043	2.90494	3.63227	3.18859	4.13335	3.88043	3.49822	3.64644	3.39646	3.32134	3.12321	3.21876	3.03319	3.31242	3.55278	3.45778	3.29749	3.28533	3.57545	3.4836
ARNT	2.72511	2.66717	2.82155	2.80854	2.44078	2.6393	2.83668	2.79568	2.90963	2.6929	2.95197	2.81347	2.88589	2.86229	2.92978	2.46541	2.85786	2.82406	2.61875	2.69599	2.58371	2.98216	2.70092	2.90681	2.57545	2.53191	3.00265	2.8635	2.80321	2.51901	2.77479	2.706	2.63152	2.80837	2.79211	2.68178	2.88639	2.75635	2.87861	2.87637	2.88165	2.9008	2.83331	2.86035	2.66305	2.56134	2.4105
ARNT2	3.60563	4.08193	3.9255	3.20599	3.42431	3.81865	3.66456	2.26675	3.48225	3.22045	3.07171	3.28393	3.19272	3.5277	3.5204	3.17165	3.52675	3.1911	2.95451	3.49098	3.88937	3.05986	2.95248	3.7356	3.50105	3.59455	2.44868	3.3235	3.41717	3.15273	3.03249	2.91683	2.98716	3.52854	3.21636	4.0233	3.81433	3.18667	3.79639	3.84117	3.58196	3.1446	3.40534	3.57166	3.46839	3.42653	3.81138
ARNTL	3.9441	2.74398	2.89537	3.71006	3.11531	3.83958	3.8334	2.75517	2.96673	2.8921	3.17655	2.67829	3.21656	3.61551	2.83713	3.43361	2.77227	3.57935	2.74012	3.6889	2.72362	2.56435	2.71199	3.27732	3.2316	3.24903	2.89607	3.27543	3.07866	2.6338	3.18067	3.22765	3.14481	3.08387	3.44432	3.32512	3.05369	3.68863	3.16508	3.13122	3.26665	3.49988	2.7255	2.96995	2.84949	3.57659	3.14971
ARNTL2	2.24558	2.08671	2.71922	2.24249	2.43394	2.78796	2.90204	2.47366	2.07338	1.95086	2.02146	2.16147	2.01689	2.28638	2.13268	2.08322	2.07338	2.31504	2.32239	2.0309	2.41998	2.31421	2.16557	2.17481	2.13048	2.29482	2.31668	3.2661	2.7856	2.212	2.18412	2.37099	2.09259	2.2283	2.18093	2.20966	2.32606	2.1938	2.07172	2.16892	2.12892	2.06496	2.22677	2.22366	2.17515	2.06026	2.07424
ARPC1A	4.97417	4.79266	3.86805	4.80158	4.03599	4.63929	4.10318	4.42729	5.54894	5.08733	5.08847	5.31823	5.71491	4.78089	4.92808	5.0093	5.21604	4.85686	5.0926	4.85339	5.11781	5.02074	4.95558	4.99411	5.51138	3.89775	3.73826	3.5673	4.35864	5.08544	5.94284	6.15095	6.31843	5.47588	4.41597	4.46636	4.7404	4.18456	4.75155	4.57111	4.59702	4.68471	5.29849	5.57706	5.54737	5.48806	5.44019
ARPC1B	4.79001	4.01271	6.31637	4.06751	4.13189	5.61593	5.86794	3.83239	4.65572	3.8708	3.74654	4.24793	3.38061	4.22547	4.11855	4.66547	4.0199	4.39732	3.85421	3.70925	4.3581	4.37571	3.83689	4.24681	4.26934	5.10511	3.95192	4.25634	5.67291	4.09549	3.95385	5.38116	5.42817	5.10727	3.8755	4.45288	4.16775	3.69237	3.67514	3.67679	3.33117	4.41063	4.54144	4.83273	4.2286	4.16886	3.9171
ARPC2	5.41959	5.34835	5.81991	5.16102	5.14965	5.59698	5.85956	4.67203	5.2751	5.01223	5.04098	5.15431	5.0091	5.23722	5.18365	5.17686	4.91415	4.94022	5.14241	4.97107	5.1978	5.09151	5.10388	5.22661	5.10856	5.42383	4.71215	5.15164	5.40417	5.06509	4.88678	5.4653	5.59196	5.15953	5.08317	5.3843	5.19489	5.04114	5.13571	5.13022	4.98159	4.69225	5.20453	5.59001	5.16036	5.31275	5.26134
ARPC4	4.24468	3.45666	4.40975	4.23097	4.04554	4.52481	4.62378	4.25427	4.49784	4.43674	4.38888	4.63148	4.27485	4.13305	4.36683	4.1491	4.33748	4.70995	4.46796	4.34971	4.33593	4.32667	4.67115	4.53959	4.64582	4.8344	4.87787	4.88793	4.84726	4.248	4.55806	4.1798	3.89183	4.43396	4.50046	4.5122	4.3113	4.32054	4.24974	4.19027	4.31074	3.94094	4.18632	4.17584	4.41429	3.96501	4.05062
ARPC5	5.11554	4.76909	5.78342	4.68623	4.63695	5.22903	5.92587	4.02584	5.1822	4.62195	4.83946	4.84474	4.47961	4.73176	4.78056	4.14937	4.53349	4.62151	4.38449	4.60896	4.85021	4.68191	4.72908	4.65481	4.87351	4.63216	3.79696	4.77515	5.27353	4.29407	4.2853	5.33975	5.04952	4.20332	4.62533	4.74746	5.1561	4.8433	5.00496	4.89922	5.20689	4.65479	4.56764	5.03686	5.15134	4.92266	4.89616
ARPC5L	4.51651	4.09694	4.59041	4.5963	4.21937	4.54661	4.64214	3.91392	4.40182	4.18969	4.17824	4.45503	4.30226	4.59435	4.38398	4.66873	4.05935	4.09543	4.60232	4.35515	4.53973	4.19886	4.45968	4.57878	4.52433	4.71228	4.38649	4.68269	4.76151	4.49343	4.71502	4.78838	4.56557	4.25206	4.40706	4.5011	4.26506	4.06708	3.99917	4.0826	3.98744	4.4638	4.04322	4.16165	4.48771	4.22874	4.36089
ARPIN	2.93608	2.55662	2.73668	2.97304	3.08192	2.93608	2.98099	3.24364	2.77954	3.11805	2.84605	2.93608	3.06897	2.9382	2.98526	2.82091	3.122	3.46979	2.83312	3.05579	2.93608	3.17926	3.14098	3.27573	3.0123	2.87197	3.20355	3.15534	3.00716	3.35982	3.13409	3.27068	2.77452	3.06019	2.87173	2.80438	2.9738	2.97679	2.78037	2.99783	2.97182	3.49493	3.00826	2.56962	2.84848	2.99869	2.78363
ARPP19	4.21541	4.32914	3.89133	4.2501	3.99569	4.09716	4.27629	3.37598	4.45353	4.45542	4.37802	4.5367	4.18552	4.57441	4.32914	3.91674	4.41607	4.22659	4.05426	4.14195	3.98686	4.17509	4.52277	4.46383	4.58915	3.88867	4.34846	3.6108	3.64577	3.87411	4.21841	4.42398	4.28933	3.98968	4.10654	4.26115	4.4073	4.25278	4.35146	4.2111	4.36017	4.7232	4.28152	4.3873	4.26042	4.49845	4.65541
ARPP21	1.68192	2.06578	1.96562	1.83431	2.06598	2.19143	2.0364	2.35989	1.75205	2.00339	1.89207	1.9791	1.97273	1.86444	1.8637	2.02927	1.77452	1.99977	2.00288	1.97224	2.14748	2.06792	2.00297	2.20303	1.88707	2.00056	2.24649	2.26652	2.1085	2.05064	1.8822	1.75195	1.74936	1.93653	1.92234	1.73261	2.01593	1.81744	2.21971	2.08296	2.03781	1.96237	2.28424	1.72415	2.0033	1.80989	2.05285
ARR3	3.07808	3.05856	3.12058	3.1797	3.88771	3.09431	2.9649	3.75521	3.01227	3.37963	3.42764	3.55428	3.64306	3.41996	3.12712	3.27051	3.31653	4.10178	3.54836	3.01539	3.53735	3.30914	3.40704	3.74336	3.37608	3.029	3.93589	3.81826	3.89899	3.39047	3.23246	2.93036	3.13281	3.27462	3.19399	3.2131	3.34514	3.47377	3.25397	3.38243	3.64414	3.34882	3.60528	2.98683	3.33926	3.40313	3.38036
ARRB1	2.64437	2.78407	3.45518	2.75341	2.80102	3.02588	3.74362	3.65597	3.25967	2.96573	3.11144	2.9715	3.21298	2.92858	3.22281	2.73263	3.05087	3.14465	2.76888	2.74809	3.55752	2.8354	2.72302	3.12678	2.88856	2.23557	2.70095	2.53115	3.01325	2.07833	2.80489	1.93905	2.42066	2.79096	3.31052	3.21192	3.86164	3.5327	3.60854	3.5003	3.60021	3.23701	3.18736	3.72922	3.22801	3.36632	3.30166
ARRB2	2.94038	2.56141	3.30584	2.96255	2.78714	2.5586	3.35577	3.26815	2.90316	3.15751	3.05508	3.22073	3.24248	3.1786	3.23044	3.47188	3.08278	3.06621	3.23772	3.00168	3.20288	2.88457	3.39382	3.21015	3.00659	3.20628	3.23362	3.20547	3.42176	3.18282	3.36993	3.35654	3.30789	3.43338	2.67235	2.98011	2.92604	2.7983	2.92773	3.15185	3.11144	2.8048	3.13091	2.93077	3.18047	2.75391	2.88542
ARSA	3.3313	3.18304	2.93848	3.5054	3.07802	2.78439	2.83633	4.09719	3.23968	3.3541	3.146	3.36166	3.77866	3.40235	3.2004	3.67017	3.33286	3.71982	3.53255	3.43367	3.04421	3.6319	3.52992	3.42091	3.28637	3.92192	2.96425	3.10863	3.60228	3.81845	3.18226	3.88966	3.51289	3.09988	3.34382	3.54525	3.05965	3.18707	3.00903	3.26608	3.09721	2.73226	3.47887	3.40668	3.55013	3.72268	3.31196
ARSB	3.75732	3.63908	2.1917	3.70896	3.39771	2.89148	2.81513	2.67777	3.67428	2.94871	3.48106	3.33352	3.38715	2.60596	3.25931	3.24204	3.84238	2.52106	3.2348	3.18719	2.96972	3.2343	4.08893	3.04675	3.64958	4.28442	3.1872	3.20577	2.52241	4.22824	3.45473	3.25753	3.16354	3.48582	3.05726	3.19481	2.93456	3.16207	3.17385	2.80873	3.17668	3.65184	2.79688	2.73191	2.80619	3.55812	3.44398
ARSD	3.04526	3.47088	3.47746	3.17967	3.33045	3.45086	3.51813	3.04662	3.52324	3.68823	3.63138	2.97325	3.55881	3.35501	3.60145	3.67455	3.57366	3.14172	3.2142	3.32874	3.50821	3.75051	3.22264	3.3713	3.07475	3.4716	3.82681	3.90712	3.37321	3.57251	3.47739	3.56801	3.42255	3.36683	3.26067	3.28678	3.36739	3.31077	3.09483	3.18549	3.20419	3.20972	3.36375	3.16225	3.35838	3.31034	3.36957
ARSE	4.79694	3.44071	3.67002	4.69051	3.26217	2.55682	3.72727	4.86839	5.238	5.15061	5.32646	0.354314	5.71211	4.68972	5.0863	5.37768	4.85434	4.78667	4.61045	4.65846	5.00377	5.54037	4.84917	3.64591	4.89486	4.79864	4.34626	3.11815	2.84423	6.10822	5.84006	5.73247	5.60428	5.68872	5.34543	3.58453	3.71493	4.07754	3.57391	2.7638	3.95453	3.7641	5.00639	4.6734	4.90081	4.39966	4.45659
ARSF	4.4098	5.06506	2.97307	4.48039	4.22117	3.73591	3.85056	4.6219	4.3307	4.47881	4.60296	4.39984	4.51403	4.46957	4.43765	4.89313	4.85918	4.46045	4.02936	4.44766	4.4372	4.59357	4.38583	4.21037	4.6188	4.20279	4.6064	4.09536	4.23205	4.64794	4.91397	3.58254	3.92985	4.04537	4.15046	4.70243	4.49785	4.36286	4.30821	4.73887	4.53671	4.22902	4.5395	3.93382	4.61228	5.15108	4.38914
ARSJ	3.14014	2.91203	2.75521	2.93377	2.64377	2.71983	3.11346	2.24665	3.00683	2.49252	2.73775	2.73282	2.55628	2.43354	2.44639	2.23274	2.63333	2.25308	2.42797	2.55264	2.45544	2.35505	2.39492	2.48677	2.52837	2.77975	2.67255	2.74197	2.50684	2.37131	2.24986	2.95467	2.85168	3.11471	2.55979	2.71219	2.37424	2.75289	2.59684	2.43149	2.52228	2.51645	2.56351	2.89183	2.28318	2.41832	2.53563
ART1	2.54412	2.64481	3.19549	2.54236	3.17554	2.69139	2.69027	3.97085	2.67621	2.73463	2.57488	2.46744	2.72579	2.52074	2.66096	2.83425	2.96685	2.93413	3.14584	3.0582	2.75558	2.69624	2.64773	2.69624	3.0347	2.60312	3.33388	3.70553	3.68467	2.81943	2.83738	2.40652	2.46931	2.8563	2.64406	2.7495	2.88773	2.92788	2.64406	2.8089	2.70216	2.66173	2.56696	2.63123	2.84193	2.8074	2.62602
ART3	1.97471	2.20629	1.9244	1.92227	2.24562	2.28282	1.98946	1.85485	2.12518	2.47679	1.94687	1.96785	1.90966	2.30692	2.31526	2.07144	2.08022	2.1579	1.99854	2.10526	2.32657	2.23779	2.08464	1.9596	2.08619	1.9826	2.46681	1.89721	2.06883	2.01244	2.04878	1.87852	1.7588	2.07949	2.19113	1.97122	2.35054	2.12168	2.24832	2.26736	2.07201	2.06238	2.17632	1.92579	2.17901	2.09711	2.38676
ART4	2.51842	2.51384	3.11942	2.4748	2.17784	1.91176	2.63348	3.04348	2.34022	2.49554	2.59946	1.97135	2.45869	2.61505	2.69114	2.40015	2.1812	2.91956	2.3598	2.09265	2.37681	1.89251	2.3399	2.47716	2.64221	2.20026	3.02458	2.49965	2.24116	2.24198	2.24548	1.98371	2.02265	2.28668	2.97226	2.29294	2.36284	2.40308	2.72481	2.97897	2.76174	2.37047	2.63381	2.95493	2.24067	2.24395	2.33633
ARTN	2.25058	2.52807	2.32035	2.45102	2.58081	2.39791	2.06175	2.91423	2.44015	2.63853	2.56852	2.49049	2.46344	2.52347	2.67737	2.64046	2.73952	2.82726	2.31875	2.88206	2.41031	2.42875	2.63158	2.50523	2.61134	2.36009	2.89246	2.56254	2.41183	2.90591	2.79517	2.60605	2.4041	2.50647	2.45021	2.56358	2.30661	2.41124	2.21595	2.47857	2.65842	2.26207	2.54007	2.37958	2.65165	2.67597	2.64868
ARVCF	3.78608	3.64461	3.57552	3.91832	4.03895	3.98947	3.60339	4.76412	3.81105	3.99611	3.87805	3.91426	4.03815	4.03878	3.76488	4.10002	3.90778	4.35089	4.17862	4.00916	4.13012	3.86952	3.88837	3.72818	4.04537	3.872	4.49751	4.38467	4.12778	4.31638	4.12548	3.39956	3.7426	4.00085	3.87742	3.90221	3.90067	3.907	3.87211	3.97563	3.87668	3.76708	4.04374	3.64655	4.00616	3.92311	3.83402
ASAH1	6.11646	5.93933	5.38711	5.95089	5.91894	5.69163	5.83463	5.14893	5.94682	5.70121	5.88222	5.87588	5.72514	5.82588	5.85645	5.7261	5.85675	5.61094	5.66225	5.99819	5.66141	5.84695	6.01094	6.04244	5.86434	5.88438	5.84648	5.70486	5.72395	6.32108	5.83039	5.77556	5.83332	5.7557	5.60904	5.69839	5.7708	5.80631	5.69323	5.80488	5.78088	5.95055	5.55945	5.5861	5.72362	5.80652	5.87134
ASAP1	2.79584	2.93594	3.33901	2.66406	2.59577	2.63252	3.4329	2.68077	2.80843	2.78116	2.71059	2.6473	2.70771	2.81179	2.99281	2.66292	2.46063	3.01951	2.5216	2.60121	2.65315	2.85961	2.63695	2.71074	2.62464	2.59525	2.67203	2.61162	2.87291	2.74057	2.68123	3.14915	2.65078	2.51771	2.78033	2.5403	3.00792	2.76402	2.84371	2.91408	2.81613	2.73537	2.72103	3.55013	2.62954	2.6745	2.50657
ASAP1-IT1	2.12235	2.12925	2.96431	2.3703	2.61199	2.57513	2.81284	2.5343	2.11252	2.38169	2.40746	2.30242	2.56927	2.34617	2.40984	2.71154	2.19919	2.40603	2.41607	2.28971	2.4556	2.47928	2.16627	2.44807	2.35979	2.20572	2.91218	2.65932	2.62302	2.40623	2.52315	2.1846	2.13426	2.42405	2.46553	2.34041	2.43959	2.52587	2.43009	2.37629	2.44269	2.5882	2.55541	2.19461	2.25659	2.36816	2.24992
ASAP2	4.34607	5.60253	4.0265	4.46399	4.65143	4.8961	4.88664	3.6047	4.81226	4.3588	4.24924	4.21561	4.60057	5.04567	4.89489	4.26779	5.03554	4.41018	4.43045	5.13786	4.75559	4.32903	4.28907	4.95568	4.97149	4.6819	4.47149	4.24716	4.10455	4.25398	5.49772	5.18341	4.82391	4.26418	4.82379	4.93538	4.80367	4.39337	4.69943	4.64461	5.08101	5.08844	4.04244	4.46997	4.3653	4.22542	4.33506
ASAP3	3.37482	3.29227	3.30362	3.5535	3.32262	3.58011	3.3142	4.05355	3.561	3.65154	3.58199	3.29105	3.63312	3.72245	3.74077	4.07894	3.66751	3.87227	3.73913	3.99834	3.48707	3.60732	3.53342	3.88034	3.64817	3.88537	3.96553	3.19177	3.42493	3.66418	4.23846	3.94419	3.72149	3.78909	3.48029	3.46859	3.54143	3.6096	3.47842	3.47562	3.42658	3.53396	3.60869	3.41677	3.7506	3.55403	3.39188
ASB1	2.31368	2.20773	2.38948	2.36383	2.46738	2.63391	2.53967	2.17327	2.36889	2.63694	2.42665	2.32087	2.35198	2.32271	2.40355	2.21406	2.39518	2.61259	2.54474	2.4637	2.36576	2.53623	2.46716	2.5783	2.32697	2.4435	2.02308	2.43303	2.15552	2.11129	2.24714	2.24794	2.42586	2.18853	2.37569	2.40825	2.90181	2.60944	2.64507	2.61121	2.40809	2.3124	2.43399	2.62669	2.52152	2.52288	2.50249
ASB13	4.86552	4.65046	3.63915	5.27222	5.46601	4.63729	4.08804	5.33737	4.96519	5.51168	5.44446	5.18746	5.21708	4.91399	4.34788	4.96445	5.40294	5.63696	5.08259	5.02153	4.73752	5.28089	5.36507	5.11977	4.96304	5.36051	5.134	4.15276	5.07811	5.67969	5.42708	5.55552	5.6286	5.56271	5.41444	4.81213	4.45864	4.89876	4.8229	4.71234	4.83518	3.08556	5.22683	4.76454	5.31106	5.25339	5.03999
ASB4	2.03665	1.95467	2.4071	2.23672	2.44372	2.3111	2.16437	2.54407	2.17132	2.17898	2.12501	2.21035	2.26048	2.15975	2.11963	2.29228	2.29945	2.4052	2.4125	2.286	2.33208	2.08461	2.1783	2.23048	2.23604	2.22377	2.47695	2.44677	2.3897	2.1458	2.25904	2.0896	2.08156	2.24608	2.22891	2.13178	2.28139	2.20018	2.29873	2.23555	2.34112	2.15589	2.36468	2.10951	2.13585	2.27177	2.16977
ASB6	3.38444	3.27132	3.29751	3.53773	3.26963	3.76541	3.15561	3.94368	3.18356	3.77733	3.3435	3.58786	3.65378	3.8376	3.44529	3.36637	3.3548	3.99331	3.54556	3.4128	3.46674	3.04726	3.40655	3.68342	3.36677	3.77576	3.16544	3.49771	2.99433	3.77744	3.48468	3.28418	3.29221	3.63452	3.52044	3.60027	3.45016	3.58837	3.49294	3.37327	3.43139	2.70183	3.98132	3.92819	3.78837	3.46234	3.40149
ASB7	3.17336	3.24202	2.37196	3.38672	3.2433	2.67026	2.87193	3.05399	2.85965	3.07651	2.89341	3.08326	3.1456	3.04369	2.94764	2.72889	3.13859	3.35653	2.94165	3.11431	2.50681	3.08288	3.35901	3.02005	3.16511	2.8826	3.81908	3.57599	3.3056	3.16779	2.91218	2.47922	2.78534	2.89404	2.89131	3.03605	3.10912	2.81294	2.82595	3.14658	3.08182	3.11922	2.9286	2.84726	3.01268	2.76499	3.04244
ASB8	3.82832	4.19461	2.50507	3.79731	3.43363	2.86733	3.06112	3.73423	3.48575	3.7466	3.84354	3.92071	3.85596	3.84056	3.66738	3.73378	3.98125	3.92087	3.67724	3.70329	3.35952	3.56495	4.02485	3.80616	3.87212	3.43354	2.79964	2.78581	2.87379	4.02772	3.93945	4.12049	3.8944	4.00347	3.77347	3.39901	3.29321	3.71343	3.35348	3.54552	3.4834	4.01256	3.88127	3.60146	4.05793	4.40681	4.16302
ASB9	4.00937	3.42017	2.16184	4.3645	3.62853	2.80306	2.41656	3.97419	3.44699	3.71894	4.37408	4.44777	4.15867	4.23696	3.77398	4.20848	4.25129	3.41877	4.06429	3.4846	4.09591	4.19974	4.19035	4.1097	3.88135	3.68085	4.44871	2.76613	3.06609	3.9654	3.995	3.99202	4.09858	3.41367	4.20614	3.5083	3.64122	4.2871	3.40677	4.1377	4.19264	3.93543	4.09091	3.4288	3.72415	3.92495	3.79469
ASCC1	3.88405	3.46037	3.23127	3.56788	3.2461	3.58421	3.78771	2.53935	3.63842	3.3695	3.46406	3.86269	3.3806	3.76444	3.43189	3.07533	3.52859	3.22662	3.49541	3.86969	3.1176	3.54661	3.68044	3.39783	4.02874	3.38036	3.57001	3.70122	3.06352	3.17128	2.60116	3.07495	2.79337	3.08417	3.87428	3.73964	3.74337	3.91805	4.07591	3.5547	3.76304	3.78121	3.20325	3.46765	3.58493	3.70055	3.9354
ASCC2	3.08922	3.33532	2.5616	3.1415	2.57975	2.24849	2.28906	2.93606	3.01859	3.34678	3.26412	3.10283	3.01565	3.57162	2.7247	3.4408	3.18637	3.43154	3.30265	3.01696	2.52012	3.34325	3.21086	3.02603	2.84336	2.69551	2.48595	1.88895	2.25484	2.92816	3.34026	2.63124	2.81601	3.42976	3.02287	3.79023	2.99578	3.00447	2.84957	3.09142	3.00021	2.4583	3.66776	3.45806	3.90236	3.6161	3.36959
ASCC3	3.4175	2.94534	3.12401	2.9179	2.62454	3.1309	3.21859	2.57422	3.03611	2.40305	2.77954	2.98518	2.74362	2.68956	2.66469	2.73427	2.80661	2.62877	2.60451	2.82449	2.67468	2.81926	2.6666	2.61828	2.66245	2.85495	2.50656	2.50086	2.71157	2.82576	2.77179	3.35127	3.42417	2.64725	2.39358	2.71597	2.89284	2.61842	2.83689	2.66557	2.70845	2.60136	2.63237	3.46719	2.86514	2.95227	2.95253
ASCL1	2.08559	2.12506	2.1342	2.16927	2.31886	2.15837	2.12986	2.76166	2.05518	2.20952	2.14295	2.14614	2.13238	2.17551	2.19866	2.15315	2.15364	2.43123	2.26678	2.2666	2.35016	2.12043	2.18306	2.14464	2.15576	2.14325	2.43274	2.46848	2.27962	2.25345	2.32974	2.05408	1.95353	2.28293	2.12238	2.18212	2.26258	2.12946	2.21259	2.14989	2.21958	2.13506	2.20031	2.03074	2.26072	2.23058	2.15868
ASCL2	1.92236	1.91964	1.75947	1.87804	1.96929	1.6862	2.04765	1.91503	1.83714	1.83117	1.73248	1.74862	1.94489	1.90155	1.70795	1.81693	1.89521	1.99411	1.87759	1.77194	1.85503	1.85436	1.84781	1.77512	1.88912	1.73161	1.93331	2.03806	1.9415	1.83166	1.91787	1.82972	1.90379	1.80257	1.89284	1.79344	1.78189	1.94117	1.83224	1.79982	1.80751	1.76204	1.75059	1.82062	1.98541	1.77247	1.8688
ASCL3	2.5165	2.47543	2.99174	2.74693	3.13814	2.38744	2.54261	3.75465	2.60935	2.63951	2.55489	2.66488	2.75702	2.92135	2.82827	2.74617	2.74395	3.26774	3.04845	3.11468	2.93291	2.41431	2.83331	2.64082	2.58111	2.79356	3.29467	3.45715	3.50782	2.74848	2.74674	2.54139	2.62328	2.95689	2.67145	2.49463	2.69414	3.0624	2.80569	2.74628	2.94006	2.35121	2.75026	2.62479	2.4055	2.62643	2.70715
ASF1A	4.24298	3.84624	3.99303	4.14359	3.21432	3.42017	3.70347	2.48951	3.48125	3.53014	3.49158	3.74842	3.83099	3.62824	3.46315	3.37549	3.90828	3.6251	3.24443	3.845	3.21311	3.58905	3.59968	3.57077	3.96589	3.53118	3.14357	3.10579	2.95816	3.12969	3.24813	3.93746	4.04729	3.35644	3.59224	3.24079	3.84519	3.52518	3.71431	3.66723	4.00318	4.21555	3.86115	3.93855	3.72929	3.59376	4.01193
ASF1B	2.95191	2.93986	3.44755	2.9469	3.33294	3.72174	3.2591	3.58107	3.10262	2.81326	2.79407	2.79223	2.77152	2.61843	3.05963	3.27116	2.69114	3.70587	3.28029	2.76985	3.25345	2.96546	3.07517	3.11299	2.7175	3.25201	3.52449	3.88157	3.96656	2.94443	3.14848	3.31543	2.88029	3.05616	2.94201	2.78666	2.83105	3.1126	3.11243	2.82126	2.90862	2.66962	3.07438	2.7687	3.14328	2.80451	2.87469
ASGR1	2.03599	2.30328	2.67597	2.29555	2.45416	2.54101	2.4615	2.35049	1.98825	2.20759	2.28144	2.25085	2.24638	2.11973	2.14999	2.26032	2.3906	2.6702	2.29733	2.23997	2.61922	1.98882	2.05089	1.89561	2.10534	2.0791	2.5616	2.67705	2.59107	2.3589	2.50411	2.28895	2.16889	2.54612	1.98612	2.16066	2.11196	2.07534	1.84217	2.17034	2.04308	2.32163	2.35262	2.15469	2.47232	2.42698	2.19144
ASGR2	3.30958	3.92001	3.07121	3.69774	3.60341	3.24184	3.96826	3.83389	3.16048	2.85629	3.25058	3.36039	3.26055	3.33909	3.34716	3.64139	2.97803	3.05874	3.52229	3.40638	3.51839	3.11533	3.59516	2.9043	3.29153	3.21657	3.86813	3.76039	3.26878	3.48375	3.93866	2.60855	3.06129	3.2686	3.22325	3.62368	3.378	3.26111	3.50072	3.36235	3.49921	3.09643	3.27441	2.9368	3.64668	3.50023	3.38375
ASH1L	3.24753	4.1129	3.46735	3.57396	3.45481	3.48837	3.19185	3.89405	3.43616	3.63083	3.54391	3.38817	3.63401	3.74448	3.82109	3.54243	3.27744	3.75735	3.61636	3.51611	3.46577	3.82155	3.15285	3.4922	3.2527	3.20824	4.28484	3.77	3.40614	3.84992	3.67394	3.38925	3.33303	3.23968	3.49498	3.40528	3.45954	3.74676	3.42834	3.61539	3.50068	3.54405	3.49396	3.48684	3.40666	3.6008	3.49493
ASH2L	4.9558	4.67322	4.7122	4.93316	4.73089	4.52867	4.79144	4.88672	4.83986	4.62342	4.78633	4.67687	4.56827	4.55997	4.53709	4.5269	4.98551	4.85897	4.41846	4.3129	4.64898	4.55117	4.80534	4.60643	4.59863	4.54363	4.54035	4.84363	4.69329	4.67719	4.50312	4.47728	4.44762	4.68537	4.53534	4.24895	4.69367	4.791	4.80115	4.86362	4.82769	4.66109	4.80689	4.69992	4.94225	4.71875	4.81486
ASIC1	2.62103	2.76123	2.84141	2.91455	2.8807	2.90182	2.69606	3.51725	2.692	2.68694	2.62242	2.53948	2.67587	2.60597	2.73013	2.98629	2.80012	3.0818	2.9031	2.80416	2.98207	2.8843	2.85814	2.76448	2.91171	2.6643	3.28213	3.03298	3.08661	2.63849	2.88105	2.63134	2.54662	2.72265	2.84854	2.73647	2.90568	2.8069	2.85506	2.90727	2.92026	2.75464	2.81152	2.56645	2.82274	2.94464	2.75793
ASIC2	2.38062	2.03533	2.52628	2.66162	2.63078	2.62596	2.66651	3.05395	2.44281	2.63403	2.3139	2.44024	2.58439	2.555	2.48506	2.20621	2.3915	3.04003	2.46137	2.54851	2.69783	2.40321	2.68704	2.63015	2.31983	2.33161	3.04453	3.21541	2.43285	2.50558	2.44102	2.50782	2.29591	2.50079	2.45925	2.57256	2.58211	2.41285	2.2874	2.58436	2.62718	2.39905	2.36558	2.47566	2.55024	2.73737	2.4946
ASIC4	2.85561	2.75682	2.61832	3.02164	3.33903	2.83588	2.68909	3.66181	2.91266	2.89505	2.91669	2.90877	3.12147	2.93897	2.91669	2.87597	2.97035	3.77997	3.03902	3.00245	2.93203	2.79637	3.18165	2.92561	3.22334	3.01391	3.6554	3.59646	3.34772	3.06798	3.16108	2.73227	2.64615	3.08082	2.81	2.89127	2.9744	2.92896	2.89665	2.86174	2.93563	2.71701	3.11268	2.76202	2.85093	3.05579	3.01791
ASIP	2.41058	2.45367	2.54967	2.22566	2.61014	3.25309	2.75789	3.31976	2.35397	2.59198	2.50166	2.63635	2.43294	2.38649	2.40078	2.57881	2.89006	2.67826	2.67535	2.60801	2.46441	2.38999	2.61553	2.65111	2.34508	2.56537	3.37738	2.69433	2.78339	2.55264	2.6032	2.57563	2.44857	2.78326	2.53155	2.45568	2.45161	2.75246	2.51927	2.50072	2.66764	2.29923	2.31676	2.49796	2.56875	2.53421	2.55733
ASL	4.76824	4.15299	2.67087	5.3269	5.41233	4.95446	3.24245	4.75163	5.34756	5.18414	5.73358	4.76682	5.60687	4.83346	4.51776	5.00067	4.69552	4.60904	5.00949	4.83518	4.9169	4.99544	5.42333	4.8627	5.21596	5.74585	3.83062	3.18877	3.97572	6.30658	6.41156	5.1104	5.35008	5.44526	5.02705	4.73424	4.25535	4.93597	4.50786	4.68517	3.61807	3.35124	5.41729	4.99429	5.40341	5.43802	4.98586
ASMT	2.16052	2.08412	2.01194	2.17642	2.15074	2.18948	1.98292	2.74392	2.06231	2.09592	2.10963	2.16634	2.16059	2.07515	2.11404	2.08326	2.16815	2.26232	2.31107	2.15197	2.10052	2.06981	2.12269	2.15149	2.19651	2.01357	2.28017	2.18106	2.21734	2.14532	2.19159	1.99469	2.12818	2.1333	1.93211	2.08887	2.11246	2.14716	2.2929	2.18504	2.16189	2.07709	2.30878	2.1512	2.15182	2.31059	2.16925
ASMTL	3.58911	4.00532	3.16555	3.73736	3.87892	3.95605	3.71718	3.64704	3.96856	3.77969	4.24051	4.69752	4.14321	4.10745	3.71728	4.28114	3.91908	3.99614	4.23855	4.02435	4.02813	3.75226	4.45945	4.22415	4.31981	3.60493	2.87372	3.35238	3.62082	3.92981	3.944	3.49133	3.97904	4.42052	4.14789	4.03835	4.23241	4.11429	4.38061	4.03098	3.53674	3.23321	4.64645	4.42589	4.92465	4.41139	4.41313
ASMTL-AS1	2.27378	2.38933	2.36533	2.40052	2.92936	2.51829	2.60122	3.16753	2.33086	2.56483	2.38767	2.39437	2.54193	2.35791	2.44539	2.65434	2.53609	2.70741	2.53414	2.37274	2.92288	2.36402	2.74036	2.54905	2.55698	2.21624	3.08626	2.83232	3.0798	2.50962	2.4479	2.40474	2.26933	2.36595	2.45088	2.44309	2.65393	2.29378	2.52901	2.46423	2.53939	2.71389	2.81508	2.3883	2.63663	2.37527	2.47878
ASNA1	4.92359	3.26597	3.65623	4.89719	4.58429	3.94195	4.10291	4.58651	4.1406	4.77382	4.4728	5.10341	5.12194	3.98275	3.818	4.81862	4.82331	4.76802	4.95416	4.36986	4.19288	4.769	4.9729	4.45872	4.80854	4.75393	3.35245	3.35363	4.32905	5.78647	5.55007	4.98932	4.98934	4.80057	4.48444	4.50755	4.31472	4.00707	4.09497	3.98854	3.41873	2.91352	4.82237	4.56015	5.5202	5.43185	5.18449
ASNS	3.13256	3.04455	3.48088	2.31603	2.4199	3.65457	3.18797	1.83122	3.04455	2.30697	2.66929	2.46565	2.14297	3.20241	2.90277	2.36711	2.71735	2.10079	2.68529	2.92289	2.80757	2.61754	1.67386	2.72139	2.60589	2.47634	1.97903	2.92591	2.54227	2.15787	1.39171	2.9998	2.70195	2.29688	2.42987	3.06672	2.85403	2.72341	2.88208	2.58997	2.54051	2.8025	3.1388	3.45981	3.1665	2.98729	3.12353
ASNSD1	4.94889	4.62711	4.06224	4.59742	4.17318	4.08	4.36102	4.122	4.26928	4.45939	4.39693	3.94891	4.37498	4.49701	4.38553	4.42919	4.82543	3.89599	4.17615	4.27693	3.4864	4.57293	4.24943	4.50047	3.88307	4.45038	3.79652	3.90078	3.81846	3.83291	4.83081	5.4042	5.36433	4.415	4.65186	4.28266	4.09714	4.17365	3.9756	3.99059	4.37937	4.91146	4.25983	3.87183	3.93916	4.05861	4.35873
ASPA	4.91836	4.68311	1.93764	4.57296	4.96642	3.66133	3.76571	4.75244	4.69449	5.67257	5.11829	5.76003	5.51435	5.20508	5.17842	4.93787	5.55766	4.78647	5.31923	5.09688	4.76209	5.24379	5.77718	4.97151	5.23813	4.96998	5.50201	1.77951	4.12467	5.85499	5.48773	4.57275	5.47175	4.61904	5.49231	4.21523	4.61167	5.13359	5.03157	5.3182	5.16916	5.57604	5.38244	4.34876	4.76684	5.21377	5.20349
ASPH	3.37604	3.18228	3.17297	3.21643	3.06549	2.90963	3.10017	2.45915	3.2625	3.00511	3.25174	3.25711	3.0777	3.03983	2.99109	2.87437	3.12873	3.11087	2.84443	3.2331	2.9402	3.1198	3.21167	3.01125	3.12239	2.90713	2.84412	2.82368	2.98003	2.88488	3.17295	3.43808	3.24227	2.68771	3.03232	2.91574	3.42683	3.37566	3.12581	3.19422	3.24581	3.19149	2.96424	3.0698	2.89864	3.11618	3.12222
ASPHD1	2.94957	3.00995	3.33238	2.80234	3.29619	3.62935	3.33961	2.74314	2.71248	2.55289	2.70604	2.43259	2.63091	2.66669	2.62399	2.82384	2.58831	3.14138	2.53317	2.64058	2.68355	2.73235	2.65039	2.6137	2.65858	3.71919	2.91788	2.89226	3.03039	3.09833	2.69939	2.59277	2.25388	2.94603	2.49117	2.96673	2.90006	2.70646	2.68211	2.78307	2.57292	2.80693	2.76102	2.59046	2.9109	2.90122	2.86977
ASPM	1.96285	2.05855	2.42234	1.93448	2.34601	2.26608	2.23055	2.10295	1.93171	1.96736	1.80855	1.84602	1.91689	1.79445	1.93847	2.06565	2.07596	1.95469	2.05151	2.02793	2.02312	2.00004	1.73086	1.98601	1.8635	2.01845	1.99729	2.20763	2.12624	1.90948	1.83696	2.8773	1.74889	1.75047	1.90823	1.76234	1.96795	2.02819	1.96247	1.94995	2.01005	2.20504	2.17486	1.94177	1.99858	1.98509	1.94975
ASPN	3.5727	3.58179	2.73615	2.80037	2.9354	1.78324	2.45465	2.1886	4.0734	3.41002	3.57548	3.43236	3.36716	3.51511	4.04696	2.28341	2.82889	3.20169	2.84049	2.57859	3.76023	3.18776	2.69661	3.07715	3.50578	4.28146	2.54153	3.17026	2.13591	3.56777	3.14046	3.65192	3.47479	3.08703	3.67791	3.05309	3.43955	2.17813	3.14287	3.44982	3.44325	3.77209	2.83446	2.99135	2.50976	2.38254	2.54468
ASPSCR1	3.39064	2.91904	2.17965	3.3666	2.91656	2.78801	2.80659	3.143	3.2271	3.57862	3.14427	3.62748	2.90228	2.74643	2.66647	3.22395	3.13569	2.60528	3.88798	2.42021	2.65995	3.14673	3.47639	3.10184	3.24072	3.04325	3.07427	2.36147	2.35839	3.86887	3.6599	3.19588	3.22533	3.38859	3.09802	3.05122	2.86299	2.58126	2.6024	2.54077	2.54926	2.86046	3.56909	3.06105	3.52649	3.5804	3.25216
ASRGL1	4.84412	5.88912	3.16707	5.19115	4.59899	4.69093	5.05956	3.92722	4.12755	4.77317	4.34352	6.28046	3.53436	5.39232	5.05956	5.27477	4.40649	5.22864	5.38182	5.28947	4.10722	4.92003	5.77393	5.20021	4.85605	5.12522	4.06764	4.72971	5.14712	4.36594	6.31521	5.0768	5.38381	4.3626	4.31744	5.40434	4.48626	4.05568	4.52781	4.72848	3.39894	6.06528	4.6696	4.64435	5.39177	5.83533	4.99636
ASS1	6.72204	5.95378	3.99435	6.79087	6.6806	5.59272	4.65927	7.33889	6.95348	6.64773	6.3234	7.47296	6.97997	6.76182	6.63067	6.96011	6.84706	6.52646	7.16118	6.76463	6.58838	6.68635	6.99583	7.13721	7.18802	6.9134	6.29782	3.9619	5.76092	7.353	7.74879	7.43451	7.28305	6.89792	7.15794	6.56959	5.86455	6.63121	6.24605	6.06094	5.62284	6.4408	6.91736	6.36176	7.16672	7.0825	7.1073
ASTE1	3.27407	3.6097	3.10525	3.40153	3.32506	3.52406	3.75277	3.79985	3.01609	3.41828	3.09871	3.23302	3.46911	3.45964	3.32429	3.29161	3.23374	3.13372	3.0246	3.55582	2.57906	3.27286	3.02365	2.86079	3.17319	3.49503	3.04272	3.74294	3.42786	3.21652	2.40767	3.06276	3.16331	3.22003	3.40545	3.18923	3.26129	3.31364	3.37772	3.34522	2.99393	3.7078	3.35789	3.71751	3.20105	3.37933	3.0988
ASTN1	2.00751	1.88341	2.58821	1.8257	1.88714	2.00751	2.25558	2.00205	2.06404	2.12368	1.80369	1.84704	2.14705	1.82575	2.28057	2.0302	1.95061	2.02884	1.98766	1.9406	1.85143	1.98704	2.15055	1.96213	2.17065	1.96531	2.09613	2.13581	2.69963	2.02069	1.92395	1.86325	1.86541	1.85938	2.02809	1.96703	1.9447	1.92122	1.94424	2.10045	2.06942	2.11304	2.13098	1.97428	2.03942	1.93536	1.94805
ASTN2	2.46169	2.25345	3.01578	2.32924	2.55552	2.50245	2.62594	2.33359	2.40542	2.38465	2.64383	2.32096	2.4989	2.22125	2.81587	2.83133	2.57386	2.2382	2.56564	2.21639	2.5256	2.29893	2.66902	2.56132	2.06728	2.58698	3.15671	2.45794	2.49965	3.15617	2.4443	2.64744	2.40352	2.59275	2.64336	2.22097	2.20134	2.10761	2.17544	2.15671	2.44685	2.55275	2.22434	2.30132	2.75383	2.27545	2.53898
ASUN	4.17108	4.01329	4.06509	3.8643	3.65031	4.04465	4.1329	3.06284	3.78572	3.68896	3.79025	3.84195	3.69369	3.75803	3.41814	3.68967	3.46496	2.28	3.83743	3.7314	3.36047	3.81498	3.89002	3.6025	3.49951	3.90277	3.19322	3.63902	3.46577	4.20974	3.54672	4.58977	4.54071	3.30319	3.37217	3.47773	3.53826	3.2729	3.5792	3.63679	3.5851	4.33545	3.36128	3.68112	3.45797	3.61561	3.88689
ASXL1	3.21877	3.36393	3.32453	3.22474	3.33834	3.54887	3.15386	3.45037	3.64052	3.56844	3.30709	3.33105	3.41225	3.74735	3.72196	3.63461	3.44381	3.82923	3.40424	3.47615	3.54185	3.49418	3.35885	3.49428	3.32578	3.54219	3.55541	3.53185	3.43363	3.13109	3.14547	3.29985	3.28699	3.31815	3.51451	3.38027	3.57911	3.61361	3.78775	3.77716	3.59018	3.32662	3.4882	3.58536	3.19711	3.39867	3.38819
ASXL2	3.62453	4.31477	3.66006	3.82819	3.73594	3.5831	3.79387	3.12965	3.95724	3.71385	3.51428	3.32678	3.49705	4.05209	3.7347	3.28169	3.85719	3.69261	3.3314	3.9506	3.01371	3.84504	3.42912	3.83133	3.46645	3.5313	2.79615	3.37502	4.20118	3.47742	3.49487	3.61065	3.18986	3.80104	3.49739	3.29024	3.72253	3.89054	3.79404	3.82809	3.9461	3.91148	3.54336	4.24393	3.40527	3.8784	3.80498
ASXL3	2.75505	3.12416	2.91438	2.88411	2.90247	3.10226	3.15765	2.83322	2.5097	2.67713	2.56858	2.57458	2.86609	2.52461	2.61373	2.78403	2.82857	2.82693	2.755	2.90187	3.09662	2.66599	2.55386	2.89284	2.72268	2.97897	2.47883	3.1492	2.79895	3.02047	2.60996	2.73717	2.62994	2.87264	2.70987	3.05441	2.77402	2.76221	2.79529	2.52497	2.56559	3.05441	2.71774	2.77558	2.69691	3.10888	2.76931
ATAD2	2.16331	2.29887	2.52283	2.04586	1.99947	2.10634	2.45951	2.03431	2.05767	2.12748	1.89536	1.93111	1.89665	2.05367	1.98181	1.97616	2.12116	2.0898	1.91676	1.97046	2.03671	2.16967	2.02431	1.94742	1.9413	2.05328	2.16795	2.33569	2.14319	2.06359	1.88545	2.62757	2.10956	1.8887	1.94167	1.79729	1.98889	2.12332	2.12486	2.14035	2.15651	2.03675	1.92165	2.05465	1.95351	2.04124	1.99298
ATAD2B	2.41158	2.70227	3.39344	2.56726	2.96199	3.00482	3.04439	2.23765	2.35714	2.19671	2.24977	2.28367	2.34325	2.53051	2.59119	2.50875	2.21052	2.67673	2.26997	2.45559	2.69831	2.53235	2.37208	2.69799	2.48166	2.99487	2.46735	2.59929	2.58015	2.29197	2.62291	2.98981	2.88383	2.27009	2.30341	2.18074	2.57836	2.8415	2.71339	2.51653	2.69452	2.56125	2.79236	2.85845	1.94966	2.24524	2.26965
ATAD5	2.75969	2.73609	3.51357	2.92221	2.90524	3.02875	2.64276	3.92875	2.79611	2.92927	2.91317	2.89902	3.25032	2.8435	2.97878	2.96977	2.84502	3.51662	3.05501	2.81045	3.44625	2.89	3.06132	2.98021	2.86998	2.90557	3.99032	3.60912	3.1722	2.92185	2.99986	2.89404	2.95942	2.71159	2.80467	2.96164	2.81523	2.91934	2.95199	2.91282	2.86829	3.10782	3.22689	2.73669	3.00119	3.134	2.87744
ATAT1	2.74348	2.58139	2.84365	2.76867	3.20964	3.27859	2.56014	4.05636	2.91269	3.19155	2.89277	3.05614	3.19556	2.95889	2.88425	2.97523	2.82043	3.76792	2.93895	2.96666	3.28654	2.94812	3.02117	3.01878	2.92412	2.8102	3.56113	3.25015	3.01294	2.80628	3.0943	2.31133	2.30832	2.97096	3.0042	3.31428	3.3154	3.28862	3.06919	3.29551	3.25652	3.01759	3.08047	2.82986	3.14045	3.04086	2.98844
ATF1	4.23047	3.79974	3.63422	3.96089	3.63013	3.27733	3.75113	2.2212	3.62972	3.51861	3.71293	3.7162	3.5076	3.53432	3.43392	3.36356	3.51667	3.2092	3.49863	3.6482	3.3875	3.35805	3.59769	3.37772	3.66705	3.36906	3.29082	3.28983	3.2331	3.44519	3.08836	3.7387	3.98667	3.08286	3.61095	3.16368	3.74423	3.7531	3.65442	3.63453	3.7747	4.29001	3.1459	3.47447	3.48314	3.75862	3.62458
ATF2	3.26547	3.10691	3.25595	3.18402	3.115	2.77071	2.99609	2.68838	3.02339	3.01719	2.94024	3.00931	2.89585	3.1636	3.09757	2.93532	3.03839	3.01036	3.0403	3.02261	2.88701	3.10735	3.09522	2.86899	3.14566	2.98757	3.08819	3.08044	2.87771	3.11175	2.72405	3.06301	3.15112	2.94519	2.94109	3.13973	3.04111	2.95168	2.93181	3.04802	3.16037	2.85827	3.06258	3.17868	3.11245	2.89664	3.10669
ATF3	1.95219	1.5338	2.81789	1.79853	2.17366	4.59545	2.30816	3.8776	6.25871	3.00983	3.18833	3.26436	2.96071	2.45981	3.17461	4.21964	4.41587	3.40938	6.15594	2.01941	5.42722	3.58509	2.48993	2.25299	2.11332	1.08585	3.70747	1.58614	2.56132	0.75549	2.20542	2.23816	4.46881	4.86731	2.92612	5.05037	4.51225	2.20161	3.87278	5.47204	1.58536	4.48208	4.37259	4.39759	2.48547	5.28751	2.71737
ATF5	2.61217	2.70487	2.73801	2.67176	2.97192	2.87521	3.0192	2.85117	2.48184	2.95659	2.64205	2.51028	2.73385	2.8058	2.61828	2.7322	2.77246	2.69976	2.813	2.55355	2.94858	2.7841	2.77164	2.689	2.50844	2.73053	2.927	2.96338	2.90652	2.82652	2.85214	2.75472	2.75788	3.01534	2.71143	2.88279	2.55647	2.60744	2.39976	2.42443	2.62752	2.76748	2.67343	2.57514	2.79012	2.64035	2.78389
ATF6	3.86875	4.33558	3.77288	4.23477	3.76617	3.76068	3.70477	3.47109	4.08312	3.96723	4.07145	4.15179	3.93591	4.17873	3.99404	3.42339	3.82367	3.65	3.81288	4.01417	3.41254	3.56848	3.84591	4.01303	3.98097	4.22473	3.51725	3.68302	3.695	3.87904	3.74257	3.65251	3.70656	4.25695	4.29833	4.32802	4.07617	3.57041	3.50024	3.55	3.65764	4.01872	3.84703	4.11765	3.62392	4.16861	4.05158
ATF6B	2.30019	2.73191	2.59901	2.62284	2.69565	2.61774	2.68557	3.02124	2.46838	2.55994	2.55856	2.45896	2.54151	2.33744	2.54302	2.72947	2.64667	3.06277	2.80547	2.55976	2.53425	2.46979	2.69405	2.36647	2.49852	2.71249	2.99153	2.90624	2.88533	2.73733	2.76179	2.23051	2.16378	2.60202	2.53476	2.64739	2.48038	2.61792	2.5092	2.59949	2.74658	2.28338	2.60729	2.33678	2.55403	2.73527	2.63179
ATF7	2.54957	2.78752	2.33912	2.50766	2.87406	2.78769	2.5094	3.46564	2.51495	2.85235	2.66884	2.84484	2.77839	2.64517	2.64027	2.78899	2.73904	2.85914	2.64529	2.7906	2.73547	2.74305	2.70718	2.65903	2.86557	2.63775	3.42035	2.95789	2.95089	2.77526	2.58378	2.37738	2.16521	2.5785	2.64446	2.78609	2.64466	2.85419	2.90094	2.74128	2.86833	2.83891	2.6448	2.42941	2.6597	2.81192	2.82967
ATF7IP	3.89704	4.27989	4.02891	3.95296	3.92891	3.97151	3.91021	3.46366	3.6309	3.64878	3.5261	3.7707	3.70018	3.74638	3.59742	3.33301	3.86305	3.68446	3.33151	3.56923	3.36314	3.72106	3.48682	3.73978	3.48248	3.87384	3.8473	3.75342	3.59895	3.82644	3.46712	3.64663	3.59266	3.86555	3.74067	3.59869	3.7134	3.53433	3.44721	3.56495	3.91125	3.64837	3.7555	3.82766	3.51586	3.93372	3.73569
ATF7IP2	2.63526	3.2356	3.5668	2.88465	3.56185	3.06161	3.18481	3.72516	2.84477	2.75454	2.91834	2.54082	3.12964	2.82614	2.90208	3.00949	2.98528	3.07926	3.12123	3.11698	3.37742	2.59392	2.7537	3.12374	3.1894	2.86153	3.27719	2.60847	3.23589	2.75895	2.43174	2.79116	2.39418	2.88108	2.90857	3.00282	3.31385	3.24239	3.19644	3.13576	3.61488	3.62262	3.27498	3.20653	3.01036	3.12084	3.14709
ATG101	3.79573	4.05077	3.68294	3.71783	3.24453	3.8797	3.6332	3.74038	4.23534	3.81319	3.5651	4.31276	3.98274	4.21448	4.08621	3.94477	3.62419	4.1251	4.58221	3.95673	3.98693	3.85083	3.88222	4.10211	3.60596	4.23918	2.88507	3.69266	3.81321	4.48654	4.031	4.1223	3.93688	4.11474	3.59736	3.92198	4.01412	3.84171	3.93623	4.30215	3.5595	2.84431	3.9733	4.07573	4.48731	4.00335	4.06153
ATG12	3.43934	3.26279	3.5995	3.16759	3.06397	3.11721	3.25534	2.98405	3.11348	3.2168	3.06285	3.15635	3.23518	3.37151	3.15999	3.01758	3.08082	3.05667	3.09874	3.13837	2.94272	3.08696	2.86263	3.04317	3.10341	3.29876	2.92963	2.98688	3.15349	2.9878	2.76324	3.31772	3.27328	2.91202	3.10142	3.03995	3.24112	3.20112	3.19431	3.11408	3.18313	3.66141	3.04004	3.23653	3.11232	3.11319	3.24427
ATG13	4.15687	3.93396	3.68028	4.16832	4.20901	4.34266	3.87926	4.34795	4.12633	4.02497	4.18109	3.91491	4.37722	3.87058	3.85141	3.97078	4.22605	4.47624	4.14303	3.93091	4.08182	3.94218	4.35818	4.02972	4.22026	4.29836	3.83652	4.04486	4.03829	4.21464	4.31696	4.30432	4.286	4.17548	4.18136	4.0026	4.06064	4.21975	4.09552	4.12616	3.9499	3.23727	4.43861	4.15698	4.06273	4.01493	3.96278
ATG14	3.72721	3.88569	3.80336	3.75643	3.67488	3.29659	3.60678	3.66789	3.71496	3.52455	3.50297	3.72939	3.37938	3.81305	3.7681	2.76805	3.51348	3.93873	3.47478	3.58285	3.07112	3.4722	3.53981	3.50612	3.57391	3.69724	3.58485	3.54193	3.28094	3.28821	3.43618	4.1057	3.61389	3.10527	3.6358	3.55116	3.5941	3.73588	3.68257	3.46228	4.20785	3.68893	3.32323	3.66154	3.46193	3.41509	3.44846
ATG2A	3.86348	4.13319	3.22531	3.92152	4.0218	4.12557	3.68387	3.93112	4.16724	4.00522	3.71743	3.92389	3.85178	4.14283	3.88347	4.16236	3.58971	4.5065	4.08185	4.39616	3.90215	4.30539	3.76809	3.90881	3.88874	4.31474	4.15178	4.26698	3.9246	4.504	4.16967	4.00308	3.9054	3.4341	4.07453	4.07158	3.90495	3.94993	4.02111	3.92397	4.00462	3.43724	3.9687	4.1646	3.56973	3.73493	3.63993
ATG2B	3.0693	2.847	2.61779	2.73282	2.99394	3.01246	2.64423	2.34768	2.62143	2.5233	2.56761	2.68312	2.96149	3.02141	2.67701	2.37763	2.92628	2.45847	2.82601	3.10992	2.43982	3.11016	2.89686	2.71907	2.69233	2.65503	2.40301	2.2923	2.00175	2.59977	2.58319	3.5116	3.63863	2.42159	2.55944	2.7469	2.77686	2.97452	3.03848	3.03715	2.95505	3.49455	2.42004	2.90594	2.40208	2.7385	2.59734
ATG3	4.16261	4.1803	3.86033	3.96845	3.93231	3.6984	3.7806	3.25452	3.88218	3.7851	3.83323	3.88428	3.99538	4.07383	3.79979	3.93807	3.94092	3.62301	3.79241	4.0235	3.9281	3.81464	4.09962	3.96625	4.11789	3.59663	3.32671	3.47054	3.6648	3.93412	3.82093	4.0081	4.12178	3.97214	3.72886	3.79143	3.91877	3.92406	4.04067	3.91018	3.95	4.16456	4.03734	3.97871	4.20642	3.95513	4.0013
ATG4A	4.26084	3.9778	3.48107	4.15421	3.75698	3.67607	3.5596	3.96656	3.95357	3.93942	4.10123	4.11581	3.84716	4.07661	3.9535	4.16857	3.95549	3.98735	3.84774	4.159	3.70961	4.12029	4.18244	3.88525	4.19021	4.14966	3.86199	3.82876	3.53015	3.84337	3.74822	4.35457	4.20835	3.85508	3.86929	3.96904	3.91889	4.02388	4.13518	3.811	4.01713	3.95058	3.84875	3.92795	4.00147	4.01212	4.12274
ATG4B	3.74209	3.31324	3.71503	3.75137	3.63526	3.96339	3.695	4.2944	3.75164	3.83631	3.74646	3.70944	3.89373	3.89228	3.79985	3.96446	3.69413	4.24127	3.8644	3.86717	4.05558	3.78638	3.88889	3.92318	3.89878	3.8627	3.79874	3.84601	3.62424	3.90491	4.23496	3.84889	3.79581	3.96941	3.86314	3.86962	3.84401	3.7522	3.90877	3.91514	3.73159	3.20388	3.89262	3.84711	3.96021	3.71796	3.8708
ATG5	3.96948	3.69972	3.62616	4.02851	3.75721	3.5414	3.68267	2.7985	3.70808	3.63429	3.70141	3.71877	3.58714	3.72762	3.31875	3.38451	3.8108	3.07657	3.50131	3.49837	3.62061	3.63526	3.80175	3.52721	3.70266	3.47856	3.74353	3.47185	3.01283	3.46268	3.42091	4.2527	4.17206	3.24073	3.44411	3.53889	3.5386	3.59194	3.63871	3.39314	3.73523	3.85294	3.59101	3.69263	3.6057	3.63246	3.70039
ATG7	2.97415	3.05586	3.50172	2.9951	3.26862	3.80161	3.71468	3.1258	3.29283	3.22463	3.25702	3.07047	3.27894	2.85931	3.20853	3.0678	3.47554	3.49837	3.05332	3.07913	3.11793	3.11317	3.38956	3.24949	3.37814	3.15592	3.31099	3.58868	3.32494	3.06259	3.64241	3.87385	3.31623	3.32513	3.40844	3.16932	2.92608	2.61839	3.07043	3.20093	2.92427	2.97148	3.33338	3.24978	3.16498	3.3836	3.27937
ATG9A	3.14038	3.68463	3.0288	3.15437	3.40179	3.24878	2.99254	3.23374	3.47512	3.33085	3.58037	3.24668	3.3317	3.46612	3.53005	3.83646	3.82529	3.69083	3.58045	3.98653	3.30934	3.50662	3.63742	3.60795	3.37489	3.29041	3.01313	3.40701	3.3185	3.202	4.41758	3.8195	3.76334	3.68551	3.61786	3.41665	3.45699	3.3294	3.46014	3.16059	3.31232	3.03088	3.58905	3.40821	3.20444	3.48989	3.46141
ATIC	5.12918	4.58532	5.09064	4.72221	4.39649	4.66041	4.93607	4.06615	4.92001	4.25526	4.78223	4.72385	4.92472	4.88447	4.27528	4.41752	4.38579	3.93498	4.82851	4.48486	4.58464	4.45184	4.80095	4.80969	4.62829	4.65636	3.83949	3.5745	4.63776	4.41389	5.0154	5.53579	5.39721	4.7713	4.54727	4.79534	4.4043	4.42781	4.52649	4.31385	4.37661	4.92109	4.70521	4.72921	4.72262	4.70925	4.77115
ATM	2.96935	2.53779	3.68136	3.00051	2.85432	2.94189	3.38455	2.72649	2.94769	2.98651	2.96747	2.92984	2.96586	3.05204	3.15618	2.8009	3.09297	2.86292	2.93098	2.92678	2.70659	3.19975	2.72203	2.84982	2.74439	2.72486	2.84083	3.02997	3.05754	2.7233	3.02334	3.32099	3.32502	2.71171	2.95562	2.64859	3.14026	2.78357	2.80724	3.00663	2.93772	3.41067	2.95288	3.02153	2.80561	2.97522	2.83427
ATMIN	4.56568	4.58447	4.27824	4.43673	4.26154	4.3091	4.23992	3.29298	4.35124	4.18627	4.37091	4.27202	4.21173	4.35664	4.37646	3.91939	4.29121	4.41	4.04786	4.01264	3.66264	4.44887	4.15789	4.26838	4.39464	4.31579	3.84375	3.81084	4.02948	4.23545	3.86324	4.45507	4.3019	3.50152	4.2443	4.1026	4.28211	4.37192	4.55798	4.53247	4.65898	4.67352	4.17139	4.44099	4.12748	4.31048	4.11659
ATN1	3.13179	3.21554	3.54683	3.26636	3.69099	3.76111	3.50596	3.59185	3.35617	3.403	3.34403	3.25786	3.3585	3.23576	3.42923	3.40906	3.42681	3.61097	3.48235	3.42057	3.59654	3.40208	3.35197	3.4527	3.27764	3.20754	3.79539	3.65284	3.69767	3.47676	3.61272	3.35051	3.34983	3.49244	3.32566	3.35913	3.38959	3.33708	3.34966	3.35932	3.35637	3.43569	3.33685	3.13314	3.42579	3.31445	3.3631
ATOH1	2.35492	2.35801	2.42877	2.58279	2.5615	2.61898	2.45918	2.91988	2.17213	2.89702	2.4722	2.61574	2.57238	2.32162	2.41185	2.73391	2.69083	2.86769	2.39009	2.7712	2.30425	2.6853	2.57669	2.19975	2.62932	2.35579	2.95432	2.837	2.3933	2.62815	2.52385	2.1816	2.27412	2.55402	2.53841	2.42485	2.78822	2.61157	2.71845	2.72292	2.50363	2.488	2.43128	2.3166	2.53548	2.52866	2.63737
ATOX1	6.02747	5.21029	4.26933	6.03659	5.58815	5.3602	4.98126	6.23397	5.3767	5.74175	5.63022	5.60862	5.75907	5.63701	5.18715	5.7752	5.50635	5.56377	6.11625	5.3593	5.79175	5.41267	5.65936	5.55071	5.40406	6.10956	6.07757	4.87536	5.2619	6.30408	5.44728	4.64726	4.60594	5.66778	5.72952	5.85061	5.28839	5.48974	5.23436	5.14339	5.34798	5.29172	6.06362	5.68001	6.3206	5.74692	5.93559
ATP10A	2.58041	2.27993	2.27683	2.38281	2.57679	2.48913	2.31045	3.61335	3.52739	3.03553	3.51647	3.53922	3.76391	3.92317	3.43912	2.68777	2.97178	3.33497	2.99022	3.61704	3.2898	2.84618	3.2641	3.61983	3.07037	2.28306	3.43932	2.75999	3.06504	1.37484	2.44888	1.59526	2.18382	2.91019	3.49793	3.37137	3.78503	3.92121	3.92271	3.4927	3.68602	3.30172	3.36246	3.88604	3.09837	3.29907	3.39731
ATP10B	2.68257	2.70273	3.02753	3.0869	2.81921	2.74034	3.11648	3.86974	2.83142	3.05202	3.12656	2.87058	3.0122	2.9462	2.91283	3.03469	2.80628	3.38999	2.99766	3.25769	3.33745	2.95146	3.03739	3.04195	2.99913	2.9095	3.24432	3.35874	3.50798	3.13151	3.04932	2.96216	3.07974	3.13514	2.79577	2.69693	2.95547	3.11592	2.83636	2.9629	3.13725	2.87845	3.00772	2.92024	3.0168	3.04037	2.8054
ATP10D	5.02064	4.22112	4.63543	4.49333	4.12898	4.14932	4.64568	3.07521	4.10409	3.80685	4.29419	3.76614	3.62278	4.31856	4.08001	4.05694	4.05455	4.60838	3.56703	4.15558	3.98317	3.74092	3.80976	3.79353	3.9588	3.80308	4.60577	4.26349	3.29383	3.70542	3.89485	4.00103	3.93693	3.42628	4.33528	3.81131	4.16331	4.75661	4.45713	4.43234	4.45027	4.42087	3.98041	4.5445	3.4357	4.03761	4.14897
ATP11A	3.2138	3.26461	2.91692	3.19916	3.03828	3.25439	2.83138	2.9138	3.01284	2.82697	3.07539	3.12232	2.8379	3.03291	2.97528	2.73768	2.85631	3.13465	3.11172	3.32878	2.75498	3.12981	3.16207	2.977	3.03481	2.88435	3.21462	3.41667	3.25792	3.15108	3.08261	2.79955	2.90511	2.99252	2.94744	2.97896	2.77786	3.17031	2.98487	3.0428	3.06583	2.96475	2.96834	2.97413	2.91614	3.04111	3.01336
ATP11B	3.16525	2.7842	2.78439	2.81249	2.66336	2.655	2.59264	2.46967	3.11858	2.83001	2.95451	3.18213	2.74149	2.7246	3.07581	2.76876	3.07976	2.80767	2.7784	3.10012	2.43944	2.93901	3.24192	2.9362	3.15917	2.65128	3.55796	2.4857	2.64751	2.49097	2.3138	2.88637	2.98399	2.70757	2.93828	2.91194	3.19135	3.23497	3.24883	3.08818	3.2087	3.34615	2.40098	2.84254	2.27234	2.89898	2.9509
ATP12A	3.17254	3.48282	3.38152	3.39267	3.73527	3.24917	3.78949	3.94738	3.50443	3.66373	3.18721	3.43557	3.3413	2.96258	3.05298	3.29621	4.04174	3.54632	3.33479	3.42941	4.42896	2.9033	3.0789	3.40259	3.7062	3.21463	4.15184	3.50939	3.69323	3.12107	3.77158	3.31825	3.11825	4.03673	3.20288	3.26619	3.21458	3.60853	3.3789	3.40273	3.53851	3.66336	3.44923	3.21217	3.2593	3.5483	3.45405
ATP13A1	3.9172	3.65359	3.83939	3.42449	3.71667	4.60902	4.01313	3.13231	3.82332	3.3637	3.47415	3.60966	3.56309	3.41997	3.38452	3.10286	3.44672	3.74519	3.01486	3.41226	3.26119	3.84112	3.19333	3.66931	3.65287	4.02221	2.91058	2.99931	3.33574	4.13633	3.49954	3.53836	3.18872	3.26342	3.38865	3.83452	3.61426	3.82497	4.08338	4.00483	3.83504	2.19265	3.98265	4.22541	3.4472	3.84937	3.53172
ATP13A2	2.78404	2.88229	2.81943	2.98875	2.79999	3.30221	2.74066	2.74825	3.15683	3.05938	2.93955	2.64086	2.80756	3.03144	2.82796	3.0484	2.89823	3.27954	2.4562	3.19178	3.02782	2.49548	2.64277	2.95582	2.58103	2.87662	2.70134	2.51798	2.27818	3.10617	3.33475	2.67544	2.70289	3.27513	2.9222	3.08445	3.07971	2.73765	2.77124	2.82771	2.87523	2.42799	3.05922	3.28529	2.91819	3.02556	2.98171
ATP13A3	4.62689	3.96189	3.76813	4.20966	3.92293	3.94196	4.38752	3.02445	4.4085	3.94742	4.45904	4.16564	3.99185	4.0542	4.1502	4.01436	4.29073	3.9786	3.88598	4.24272	3.2172	4.33526	4.26131	4.07485	4.11215	5.02668	4.07852	4.02751	3.63901	4.03299	3.85338	4.58043	4.37777	3.80334	4.33378	3.71358	4.16481	4.21554	4.09402	4.35978	4.34079	4.22635	3.49794	4.01184	3.60909	3.66447	3.64602
ATP1A1	5.24523	6.12284	5.87259	5.39615	4.53517	6.15946	5.95749	5.08185	5.89997	6.09475	5.75921	5.7916	5.87163	6.62858	6.41382	6.38187	5.83806	6.08936	5.82296	6.09456	6.00824	5.99214	6.04176	6.73038	6.09024	6.08975	5.19928	5.28257	5.37271	6.17538	7.02109	7.29695	7.11249	6.85245	5.86999	6.27358	5.1581	5.02612	5.40158	5.5073	5.30471	6.22205	5.80832	5.49264	5.73358	6.28668	5.80988
ATP1A2	1.81471	2.16394	2.13393	2.26279	2.28178	2.29098	2.02988	2.87877	2.07924	2.1558	2.2316	2.01248	2.10965	2.48102	2.08616	2.30286	1.8599	2.13395	2.05983	2.11006	2.03875	2.05823	1.78078	2.11396	2.12621	1.69543	2.80485	1.7523	2.43452	1.55148	2.10619	1.57958	1.51384	2.25756	2.05319	2.10096	2.61979	2.50724	2.38623	2.76228	2.72465	2.07152	2.05073	2.5151	1.96579	1.86616	2.02626
ATP1B1	5.85047	6.75678	5.9884	6.27577	6.11941	5.90147	5.87417	5.94593	6.57915	6.62356	6.36929	6.72156	6.48574	6.70231	6.98807	6.78761	6.50246	5.82099	6.92615	6.86547	6.85185	6.63487	6.58946	6.82133	6.7796	6.91891	5.88239	5.92976	5.26371	6.77173	7.20008	6.99878	6.82473	7.02588	6.72281	6.71991	6.41118	6.11751	6.16117	6.0163	6.69991	6.94045	6.2662	6.00702	6.25616	6.53163	6.5688
ATP1B2	2.70824	2.98547	2.83955	2.90237	3.13384	3.038	2.14024	3.36204	2.72915	3.11064	3.25576	2.90808	3.38705	3.39707	3.20304	3.53747	3.50695	3.48733	3.22764	3.19822	3.61167	2.94652	3.52849	3.31843	3.21021	3.47029	3.64959	3.03793	2.948	3.32197	3.04372	2.82853	2.38248	2.92524	3.26306	3.47614	3.26236	3.32286	2.88714	3.55881	3.52667	2.90344	3.19967	2.63408	3.3141	3.09962	3.23315
ATP1B3	4.43693	4.54898	4.71234	4.58723	4.28326	4.81532	4.79365	2.82958	4.87089	4.43828	4.60518	4.98676	4.367	4.67898	5.16695	4.8062	4.17208	4.90299	5.15119	4.50969	5.58101	4.38717	4.54613	4.57962	4.61337	4.83365	4.14238	5.0759	4.32874	4.59627	4.56197	4.89832	4.62834	3.76221	4.6735	4.91987	4.99479	4.48004	4.93948	5.50132	4.90182	4.47042	4.16205	4.44939	4.6519	4.48948	4.13403
ATP1B4	1.89237	1.80864	1.93352	1.92751	2.02007	1.94339	2.0971	2.14647	1.76053	2.05845	1.9198	1.84182	2.04057	1.85508	1.69775	2.00855	1.89938	1.9094	1.95507	1.89454	2.06748	1.86887	1.83056	1.92468	1.82154	1.87898	1.94936	1.79864	1.9125	1.86496	1.88454	1.89876	1.838	2.006	1.90826	1.81303	1.95955	1.97547	1.81047	1.90127	2.01134	1.85777	2.11427	1.8527	1.8863	1.9808	2.18166
ATP2A1	2.52656	2.20546	2.9415	2.41575	2.82862	2.61971	2.67651	2.32794	2.40961	2.7521	2.54535	2.39712	2.47132	2.34344	2.30477	2.60222	2.51344	2.55888	2.4547	2.28726	3.18038	2.50932	2.5932	2.60439	2.54161	2.2992	2.92738	2.53233	2.5035	2.66615	2.5881	2.45326	2.36628	2.37568	2.53561	2.57323	2.38158	2.58134	2.47303	2.59649	2.67162	2.45453	2.66243	2.36778	2.71487	2.64746	2.58489
ATP2A2	3.47247	3.52533	3.38031	3.59378	3.39716	3.43329	3.23913	2.80524	3.2527	3.36527	3.4869	3.48098	3.35792	3.63873	3.70981	3.98208	3.47779	3.56558	3.24269	3.92829	2.77797	3.36022	3.4008	3.46619	3.58135	3.24787	3.27842	3.08957	3.07847	2.83455	3.61755	3.6724	3.52557	2.85537	3.74862	3.729	3.84962	3.69418	3.81086	3.71556	3.59432	3.39381	3.3967	4.02486	2.75923	3.33529	3.38212
ATP2A3	2.44732	2.83946	3.00782	2.6428	2.76794	2.64434	3.00925	3.29356	2.54772	2.78682	2.59746	2.59229	2.81542	2.73384	2.6423	2.66814	2.59827	3.21585	2.78026	2.64797	2.78618	2.81562	2.67653	2.60583	2.71478	2.76674	3.12437	3.15003	3.26443	2.76254	2.69195	2.42538	2.42478	2.68511	2.7308	2.75446	2.75679	2.74716	2.76317	2.81955	2.75708	2.51682	2.57437	2.98404	2.59759	2.65743	2.63325
ATP2B1	3.39132	3.30019	3.45345	3.37596	2.93448	3.06645	3.1843	1.85505	3.23674	3.22629	3.40286	3.40487	2.91882	3.174	3.45191	3.1169	3.12498	2.72895	3.19286	3.31622	2.65587	3.34097	3.11432	3.15778	3.27091	3.113	2.8287	3.37632	2.93451	2.80258	2.42027	3.9102	3.79344	3.08289	3.10101	3.07338	3.35323	3.38382	3.39434	3.31263	3.21678	3.39705	2.92912	3.29193	2.413	2.92265	3.02496
ATP2B2	2.30614	2.24705	2.22166	2.34525	2.28471	2.40206	2.20624	3.20875	2.20101	2.51478	2.34028	2.28892	2.39416	2.39327	2.15367	2.3674	2.33798	2.64859	2.52917	2.39022	2.62729	2.33911	2.36467	2.3355	2.36941	2.16616	3.0634	2.62342	2.73189	2.52088	2.22234	2.10786	2.14102	2.4083	2.34933	2.32452	2.42535	2.32139	2.34315	2.32413	2.33834	2.34322	2.5016	2.1444	2.39641	2.41953	2.43538
ATP2B3	2.23481	2.27843	2.48064	2.41886	2.55232	2.60448	2.5309	2.89982	2.19733	2.41594	2.35803	2.1714	2.12305	2.19691	2.20042	2.43449	2.30361	2.53907	2.4182	2.39982	2.52429	2.20288	2.3308	2.43649	2.27947	2.47529	2.6025	2.80021	2.6714	2.53692	2.46062	2.227	2.18441	2.47613	2.1976	2.33285	2.27975	2.41415	2.44576	2.34413	2.34026	2.29852	2.24415	2.05791	2.39781	2.28952	2.28518
ATP2B4	3.00965	2.90476	3.69458	2.88701	2.94486	3.33491	3.46463	3.50214	3.25895	2.92079	3.14966	2.86727	3.17821	3.10577	3.49262	3.15577	3.16288	3.34469	2.75706	2.88967	2.90357	3.24324	2.78917	3.2593	3.06293	3.02813	2.84556	3.4351	3.19949	2.69125	3.22977	3.47171	3.42936	2.93167	3.39674	3.00144	3.18927	3.35494	3.41415	3.28128	3.39253	3.11211	2.76926	3.31426	2.42835	3.01163	2.96257
ATP2C1	3.71062	3.7538	3.35184	3.76545	3.48166	3.19585	3.17201	2.59081	3.28641	3.25635	3.44447	3.71435	3.52691	3.70508	3.50528	3.48466	3.51084	3.26009	3.34069	3.70024	3.22952	3.44426	3.39626	3.60243	3.54993	3.24906	3.60442	3.26572	2.82176	3.14944	3.04811	3.43695	3.22728	3.35285	3.45204	3.71388	3.67562	3.63067	3.68831	3.4617	3.67865	4.03178	3.43262	3.71006	2.95676	3.5117	3.54126
ATP2C2	2.40849	3.62454	2.20214	2.97064	2.96913	2.88571	2.54924	2.75935	2.34173	2.78287	2.70846	2.91499	3.09314	3.2141	2.63815	2.11487	2.38217	2.93699	3.48413	3.31158	2.60498	2.50409	3.06055	2.88713	3.23127	2.78827	3.30726	2.72609	2.60754	3.0624	2.81493	2.53808	2.79643	2.68899	2.71902	2.65085	2.52535	3.25946	2.94481	2.99238	2.73785	2.69571	3.07025	2.71846	3.04017	2.78421	2.77619
ATP4A	2.21412	2.19823	2.2176	2.38707	2.65192	2.37684	2.20145	3.46168	2.19023	2.5993	2.59597	2.36108	2.68254	2.55973	2.1477	2.44671	2.17457	2.6523	2.5769	2.29316	2.82438	2.30435	2.46808	2.20207	2.38101	2.14599	3.13011	3.11482	2.87251	2.29899	2.34586	2.21398	2.12069	2.528	2.46625	2.35882	2.45543	2.49687	2.336	2.25276	2.40894	2.53498	2.29974	1.97802	2.61333	2.41937	2.5262
ATP4B	2.04362	2.00226	2.33136	2.26623	2.42438	2.31808	1.8167	2.65403	2.39614	2.48807	2.28151	2.51156	2.52858	2.17848	2.34874	2.76264	2.47868	2.39652	2.28693	2.26681	2.59457	2.26422	2.1475	2.3141	2.29902	2.07439	2.79438	2.23902	2.1124	2.18998	2.42236	2.85461	2.34824	2.26991	2.33022	2.45846	2.37354	2.38607	2.30056	2.42706	2.29955	2.31792	2.30819	1.94733	2.30704	2.44628	2.19486
ATP5A1	6.93596	6.40577	6.3498	6.62677	6.48844	6.19003	6.65125	5.97199	6.9047	6.52309	6.50982	6.68186	6.53224	6.58216	6.4896	6.76721	6.63242	6.34743	6.38033	6.43656	6.61522	6.70225	6.63378	6.78084	6.81414	6.67943	5.81492	5.71492	6.39436	6.75903	6.85003	7.07845	6.92794	6.16899	6.57383	6.32517	6.49126	6.61936	6.59423	6.59801	6.54642	6.76614	6.78707	6.6072	6.59518	6.58824	6.53731
ATP5B	6.2486	5.84639	4.96217	6.03426	5.87001	5.5491	5.8189	6.53694	6.47013	6.43117	6.39112	6.49011	6.24753	6.36124	6.3881	6.66369	6.52598	6.31073	6.15656	6.27813	6.21737	6.18903	6.54061	6.43817	6.54271	6.30373	5.222	4.89497	5.8585	6.43723	7.21182	7.15178	7.03186	6.2276	6.35966	6.24387	5.83933	6.0094	5.9497	5.90856	5.97147	6.40086	6.50492	6.36163	6.23004	6.39006	6.30056
ATP5C1	6.4271	6.28064	5.80603	6.2516	5.96683	5.6538	6.05704	6.61774	6.37183	6.33533	6.06918	6.22449	6.2575	6.52429	6.23762	6.33349	6.2113	6.68147	6.23638	6.18002	6.42693	6.19265	6.28165	6.18682	6.48629	6.26738	5.8795	5.39661	5.66138	6.38797	6.50773	6.44042	6.48587	5.88517	6.38042	6.29013	6.05658	6.2333	6.28436	6.42077	6.46855	6.45683	6.46858	6.327	6.13233	6.42923	6.42025
ATP5D	3.72142	3.81495	3.17384	4.02311	3.88661	3.63913	3.30947	4.5749	4.2548	4.50424	4.17454	4.70495	4.25616	4.50177	4.05628	4.67818	3.7455	4.43255	4.64958	4.03563	4.46555	4.15479	4.42878	4.4357	4.35034	4.83763	3.9815	3.42083	3.94747	5.12969	4.8176	4.25648	4.2145	4.71202	4.38552	4.767	3.59003	3.71077	3.68761	3.52299	3.59041	2.85784	4.6341	4.45074	5.03807	3.96564	4.16958
ATP5F1	6.34459	6.19588	6.14379	6.10777	5.69327	5.65884	6.09599	5.68724	6.09537	6.03895	6.0703	6.15521	5.95335	6.06809	6.06102	6.30636	5.90187	5.71205	6.06117	5.85141	6.57408	5.99503	6.18156	6.2515	6.3973	6.05565	5.42175	5.39758	5.67012	6.31347	6.48733	6.89883	6.90042	6.01258	5.97368	5.99202	5.85305	5.65714	5.74262	5.88705	5.98526	6.36215	6.07515	6.06442	6.15244	6.14088	6.21246
ATP5G1	5.44567	5.40739	4.98144	5.40371	4.98209	5.0896	5.26736	5.20819	5.32839	5.62205	5.3396	5.30666	5.03927	5.27685	5.26238	6.00912	5.4851	4.74853	5.39049	5.26973	5.78779	5.22741	5.32277	5.4373	5.60711	5.74067	5.95848	5.42964	5.73837	5.70843	5.38468	4.98044	4.77035	5.4399	5.3833	5.56089	5.11905	5.20273	5.08801	4.98377	5.13	4.83064	5.49038	5.25713	5.6121	5.08738	5.20434
ATP5G2	5.44682	5.3366	4.9994	5.31508	4.76993	4.54527	5.34721	5.74704	5.64228	5.63646	5.61028	5.98665	5.51253	5.6571	5.216	5.80345	5.63713	5.47805	5.70285	5.05827	5.55988	5.34489	5.70032	5.6018	5.53151	5.74292	5.57528	5.12251	5.70494	5.93476	5.10791	4.90963	4.91436	5.85079	5.5837	5.63517	5.08791	5.03736	5.11117	5.08575	5.07696	5.07463	5.91629	5.77329	6.10532	5.70477	5.67942
ATP5G3	6.27114	5.99565	5.04389	6.15118	6.01319	5.4282	5.62552	6.0227	6.1268	6.44444	6.25308	6.47594	6.04017	6.20289	6.00235	6.73054	6.43046	5.86634	6.14094	6.05408	6.11046	6.06206	6.28366	6.24456	6.34569	6.56009	5.9886	5.40064	5.87361	6.69078	6.40432	6.53529	6.51112	6.38521	6.12321	6.14064	5.55464	5.75998	5.33813	5.45488	5.41638	6.25742	6.5278	6.34067	6.77085	6.03293	5.91301
ATP5I	5.67943	5.68968	5.65411	5.73331	5.3464	5.25601	5.27435	6.36228	5.51505	5.68664	5.36619	5.67184	5.5218	5.84482	5.62796	6.51583	5.35511	5.53638	6.19245	5.29476	6.31063	5.46942	5.50307	5.97598	5.636	6.11288	6.42041	5.87233	5.73534	6.24472	5.49087	4.70742	4.79314	5.95059	5.77358	5.89687	5.58735	5.63833	5.19404	5.36938	5.58345	5.18075	5.92808	5.69064	6.33365	5.56817	5.83241
ATP5J	5.75985	5.91375	5.09332	5.91312	5.64861	5.36578	5.36484	5.29976	5.46622	5.661	5.75988	5.80603	5.83167	5.86447	5.75263	6.30121	5.50086	5.57319	6.23798	5.93665	6.0487	5.66714	5.86347	5.94985	5.99263	5.84775	5.49258	5.43602	5.61005	6.17813	5.75847	5.60596	5.74494	5.72385	5.73441	6.02264	5.66288	5.49783	5.23558	5.3281	5.45086	6.05603	5.93255	5.67187	6.28264	5.87174	5.97664
ATP5L	5.95347	5.49858	5.95606	5.80376	5.55298	5.24478	5.92479	5.19233	5.75566	5.84147	5.86884	5.7748	5.50289	5.53491	5.72765	6.16425	5.64966	5.6549	5.74529	5.54694	6.1573	5.52536	5.78091	5.76349	6.01072	6.05611	6.24613	5.78051	5.6632	6.12754	5.78343	5.67658	5.74173	5.64236	5.77942	5.86835	5.54265	5.57315	5.15695	5.30142	5.32608	4.96439	6.0642	5.83269	6.26086	5.64032	5.74365
ATP5O	6.21871	6.27471	5.68927	6.05531	5.70619	5.6269	6.14418	5.64964	6.26641	6.28203	6.14825	6.28325	6.1848	6.41248	6.18438	6.4021	6.1031	6.10998	6.1701	6.04357	6.38932	6.01067	6.25046	6.2952	6.39456	6.27915	6.08443	5.6147	6.01828	6.49238	6.46904	6.52182	6.49864	6.27898	6.20565	6.3709	5.91435	5.81648	5.63233	5.71849	5.8408	5.77661	6.25298	6.16169	6.42899	6.07309	6.19421
ATP5S	3.33276	3.2149	3.03148	3.54838	3.49011	3.23617	3.22963	3.26596	3.20538	3.43749	3.50913	3.69653	3.38348	3.6956	3.21006	3.70515	3.66983	3.56011	3.57352	3.12681	3.61399	3.45726	3.63823	3.58246	3.55435	3.46883	3.51367	3.58011	3.64972	3.79865	3.10747	3.21238	3.11826	3.34518	3.5403	3.47695	3.28546	3.41385	3.46833	3.12189	3.46957	3.20105	3.76051	3.4688	3.39498	3.59665	3.5606
ATP5SL	4.79364	4.51892	4.08163	4.88589	4.58132	4.53542	4.15246	4.76289	4.64854	4.77944	4.74278	4.83352	4.68841	4.84613	4.54704	4.92259	4.67805	4.747	4.76662	4.62155	4.28462	4.49583	4.9452	4.71678	4.68483	4.90793	4.81611	4.28466	4.41853	4.89649	4.91232	4.90579	4.84408	4.6259	4.72964	4.89323	4.40795	4.59277	4.39057	4.44783	4.53576	4.09133	4.68718	4.40795	4.886	4.76442	4.6879
ATP6AP1	4.84036	4.34264	4.05863	4.84933	4.61383	4.25382	4.82101	3.85847	4.9013	4.75358	4.86355	5.2269	4.83055	4.9357	5.11636	5.02945	5.06096	5.4614	4.76859	5.07254	4.76864	4.63943	4.94724	5.2545	5.02061	4.99401	3.8782	3.6793	4.44215	4.62727	5.6514	5.58243	5.34565	5.0718	5.07088	4.92336	5.13772	4.56387	4.73113	4.31762	4.28461	4.63941	4.69259	5.23877	4.99404	5.02111	5.00057
ATP6AP2	5.52876	5.39299	5.45989	5.58607	5.23719	5.17855	5.50297	4.47214	5.7104	5.28681	5.58917	5.67112	5.50916	5.35318	5.73745	5.53486	5.80499	5.51591	5.36657	5.57381	6.0555	5.48696	5.45526	5.7991	5.7634	5.46455	4.86869	5.34687	5.2116	5.4383	5.19414	6.09691	5.84427	5.19943	5.64148	5.55185	5.69938	5.71805	5.57982	5.49074	5.55178	5.53529	5.56842	5.80319	5.28641	5.34478	5.4204
ATP6V0A1	4.13909	3.78284	3.84787	4.30323	4.3916	4.19259	3.74769	3.89231	3.79813	4.19689	4.18315	4.28922	4.11835	3.81329	3.86577	4.27247	4.44726	4.26728	4.27308	4.16944	3.80241	4.30389	4.35401	4.36335	4.26116	4.23117	4.03292	4.05518	4.25455	4.06476	4.72271	4.57474	4.40012	4.32141	4.15157	4.04432	3.94885	4.22129	3.98006	4.13049	4.0432	3.68468	4.0437	3.8052	3.84081	4.10859	3.9347
ATP6V0A2	2.8926	2.44606	2.80495	2.7147	2.76027	2.5252	2.39489	2.6272	2.42629	2.5638	2.73526	2.80504	2.44619	2.58464	2.48718	2.67441	2.80555	2.40632	2.31698	2.86993	2.36207	2.40141	3.01836	2.46712	2.84791	2.48815	2.49293	3.079	2.90267	2.50441	2.63218	2.80754	2.5595	2.40387	2.79024	2.31382	2.64525	2.63077	2.70897	2.77018	2.7176	2.65066	2.44938	2.6248	2.60225	2.43542	2.3016
ATP6V0A4	3.70204	3.82394	4.30739	4.4429	4.22679	4.25521	4.14126	4.4434	5.23311	4.70313	4.55556	4.86032	5.02476	4.80452	5.33309	4.87824	5.57474	4.5376	4.41478	4.51914	6.20565	4.18596	4.3281	5.37819	4.55843	5.08155	4.77524	5.01572	3.05916	4.65166	4.95126	5.84536	4.87713	5.09362	4.50608	5.03539	4.37922	4.66927	4.59902	3.94832	5.36902	4.291	5.03481	4.39953	5.05442	3.8585	4.15749
ATP6V0B	4.69362	4.14238	4.73433	4.90882	4.58164	5.20204	4.94464	5.0343	5.36002	5.36052	5.01597	5.66506	5.08868	5.50475	5.44669	5.54176	5.1379	5.47804	5.19496	4.99312	6.3241	4.81531	5.02774	5.61554	5.0664	5.74214	5.15626	4.31154	4.83343	5.70166	6.02212	5.77489	5.3741	6.08168	5.30175	5.20841	4.35215	4.574	4.64371	4.30267	4.66713	3.82933	5.62936	5.83251	5.74957	5.28241	5.17812
ATP6V0C	5.97583	5.40852	5.18664	6.10824	5.94053	5.74364	5.79024	6.05943	6.0813	6.13686	6.12173	6.29906	6.12668	6.01854	6.12832	6.2041	6.20884	6.31834	6.04787	6.1187	6.13082	6.05989	6.20946	6.28398	6.14291	6.43062	6.16556	5.76682	5.71926	6.27296	6.38978	6.33448	5.73133	6.30792	6.24405	6.24561	5.87109	5.98208	5.90204	5.80372	5.82808	5.31071	6.15552	5.89097	6.13263	6.08417	5.92763
ATP6V0D1	5.46724	4.58794	4.32272	5.54102	5.14858	4.84214	4.96297	5.80515	5.14523	5.73844	5.437	5.96557	5.4779	5.46761	5.19146	5.09458	5.53161	5.80626	5.71621	5.44067	4.87775	5.13898	5.89233	5.66823	5.84014	5.80573	4.56876	4.24036	4.99264	5.87182	6.50146	6.13151	5.69807	5.76588	5.43195	5.14217	5.12437	4.92244	5.19619	5.17299	4.9493	4.41242	5.56559	5.34232	5.77169	5.67753	5.79175
ATP6V0E1	6.30399	6.02762	5.87137	6.14599	5.88327	5.91293	6.00373	5.04153	5.77439	5.91715	6.03327	6.03843	5.90457	6.21144	6.07016	6.27753	6.13351	5.92369	6.10959	6.11103	6.03953	5.80086	5.99662	6.08423	6.15798	6.09664	6.73292	6.5024	6.20986	5.79388	6.05615	6.48965	6.41228	5.71336	5.80375	5.75772	5.63476	5.99127	5.78748	5.67934	6.10348	6.51403	5.57329	5.62606	5.72393	5.58384	5.83703
ATP6V0E2	4.42875	4.68078	3.34454	5.28202	4.58109	4.28376	4.45498	4.49576	4.22359	5.29317	4.83233	5.14164	4.67139	4.7487	4.50606	4.86469	4.68944	5.02146	5.45287	4.974	5.30647	4.81948	5.12194	5.05769	4.34876	5.40399	4.16256	4.28492	4.5149	5.2554	5.29421	4.96375	5.83424	4.88793	4.73009	4.60171	4.70734	4.63574	4.12214	4.0172	4.367	4.98808	4.76381	4.56187	4.71105	5.03289	4.60376
ATP6V1A	4.83019	4.72808	4.00525	4.93632	4.45796	4.1664	4.50878	4.45737	5.04365	4.9394	5.12185	5.30733	5.01712	4.96038	5.24875	4.80307	5.176	4.77728	4.85547	4.87782	4.96059	4.92732	5.02171	5.15675	5.32528	4.90035	4.8751	4.42508	4.50261	4.77441	4.98554	5.53068	5.51026	4.60039	4.89426	4.61955	4.69605	4.99755	4.89882	4.88988	4.90566	4.84339	4.76852	4.62749	4.82677	4.90919	4.92207
ATP6V1B1	3.34802	3.23206	3.22452	3.97839	3.51894	2.69851	2.95372	3.74543	3.78638	4.24254	3.74944	4.20653	4.55467	4.11356	4.30995	4.20635	4.35931	4.34129	3.95772	4.36546	5.10849	3.96134	4.06779	4.62897	4.26189	3.82901	4.09428	3.85044	3.77565	3.88721	4.57223	5.63407	4.5403	4.19033	3.52713	4.39916	3.58318	3.60721	3.38153	3.60373	3.61564	3.42806	3.80328	3.77663	4.4113	3.96469	3.8113
ATP6V1B2	5.98912	6.14928	3.80368	5.73731	5.52416	4.87316	5.12551	5.03147	5.66957	5.86886	6.31274	5.97031	6.11692	5.47985	5.77934	5.67782	6.23125	5.4025	5.94863	5.8919	5.34729	6.05885	6.29842	5.64872	5.97709	5.8998	5.15295	4.79899	5.15123	5.96291	6.89573	7.08103	7.3362	5.29108	5.70799	5.33981	5.07218	5.51787	5.41409	5.60154	5.58838	6.09334	5.28452	5.09965	5.33301	5.97457	5.45529
ATP6V1C1	4.439	4.06652	3.01471	4.27137	3.7303	3.57292	3.62431	3.04582	4.06171	3.94722	4.1459	4.14085	3.97228	3.85862	3.87144	3.75751	4.01779	3.634	3.85615	3.99257	3.48603	4.12066	4.25668	3.8961	4.01887	3.88222	3.27884	3.36941	3.43093	4.09544	4.06568	4.69328	4.56438	3.66282	3.93537	3.89081	3.79275	3.86849	3.78692	3.81334	3.81064	4.05133	3.75759	3.67516	3.86907	3.87054	4.03006
ATP6V1D	5.68319	5.24814	4.7744	5.55501	5.34732	5.04863	5.02844	5.42336	5.16531	5.48918	5.55618	5.81263	5.437	5.8281	5.7689	5.84011	5.48659	5.25847	5.7917	5.40539	5.30811	5.41542	5.59346	5.47711	5.90216	5.83588	5.45665	5.32455	4.91855	5.17169	5.648	5.82527	5.92943	5.17559	5.71911	5.49814	5.48119	5.54367	5.34196	5.22782	5.24369	5.80893	5.28235	5.18047	5.48235	5.51939	5.43095
ATP6V1E1	5.77806	4.94326	5.08043	5.68215	5.61151	5.22788	5.66163	5.69398	5.67335	5.72166	5.63298	5.58988	5.72074	6.04729	5.95365	6.04902	5.33512	6.01622	5.85271	5.60409	5.86334	5.58048	5.82547	5.88986	5.92112	5.91518	5.82322	5.11541	5.48587	5.57716	6.16189	6.29586	6.28446	5.37443	5.9328	5.72576	5.65629	5.66444	5.67097	5.49233	5.82015	5.7316	5.39158	5.22599	5.50085	5.48387	5.40599
ATP6V1G1	5.27567	5.05825	4.67397	5.10018	5.09533	4.53229	4.51283	4.75284	5.20081	4.99664	5.0798	5.31681	4.85787	5.64177	5.09306	5.46147	4.90182	5.29925	5.21645	5.07631	4.86638	5.00842	5.01683	5.15392	5.35365	5.22688	4.44261	4.09193	4.68223	5.44821	4.71702	5.49294	5.50057	5.08524	5.11704	5.16252	4.99864	5.00532	4.95469	4.85785	4.92374	4.87188	5.35071	5.45848	5.52123	5.29861	5.05604
ATP6V1G2	2.62973	2.63863	2.22626	2.59447	2.76159	2.34947	2.53249	3.23563	2.53161	3.0308	2.76065	2.74994	2.95244	2.68415	2.53224	2.78799	2.5254	2.82638	2.69749	2.73224	2.65428	2.58524	3.12505	2.33465	3.14094	2.65647	2.83955	2.77443	2.40633	2.68559	2.74029	2.60083	2.52231	2.22951	2.75863	2.67792	2.73396	2.9016	2.65417	3.02173	2.99889	2.70707	2.6939	2.34897	3.11009	2.51301	2.94058
ATP6V1H	5.15349	4.43872	4.56121	5.34108	4.531	4.24284	4.34742	4.8592	5.13196	5.17432	5.24653	5.09091	4.96458	5.23623	5.25784	5.30592	5.35633	5.50179	4.89709	4.86481	5.31978	4.91557	5.01584	5.6541	5.27213	5.01279	4.05311	4.18806	4.25252	4.89308	5.48809	6.35427	5.6417	4.9872	5.37443	5.0406	4.90315	4.66011	4.84916	4.62493	4.89899	5.83999	4.94667	4.98551	5.35246	5.13225	5.18512
ATP7A	2.86255	3.06556	3.34211	3.11678	3.16777	2.67488	3.47454	2.32543	3.17934	3.19592	3.34233	3.15525	3.01984	3.58236	3.51764	3.38698	3.33994	3.44569	3.19219	2.99344	3.65372	3.50479	3.17119	3.16572	3.26272	3.48085	3.79328	3.32994	2.72561	2.98141	2.82164	3.24447	2.92517	3.0186	3.51083	3.28557	3.45353	3.34573	3.31282	3.0097	3.41326	3.48071	3.17145	3.56845	2.96919	2.90727	2.79284
ATP7B	2.9678	3.18736	2.66724	2.85877	3.39136	3.2801	2.91804	2.20113	3.14665	3.15237	3.40784	2.96879	3.21862	3.00373	3.2361	3.12576	3.19586	2.88181	3.10236	3.15336	2.87553	3.59562	3.33731	3.26046	3.16922	3.36073	3.32793	2.94978	3.15043	2.86267	3.3747	3.69737	3.35664	3.00453	3.0809	2.79962	3.12866	3.05287	2.87311	2.99452	3.31948	3.5762	2.83084	2.97342	2.33794	3.24961	2.75979
ATP8A1	2.37106	2.0249	2.81303	2.51305	2.25961	2.18829	2.59102	2.54117	2.46128	2.54094	2.64177	2.85593	2.89331	2.54827	2.82054	2.60719	2.44273	2.36397	2.33099	2.42476	2.64778	2.39941	2.35651	2.86819	2.39071	2.32919	2.73633	3.00776	2.60071	2.1079	2.24959	2.94883	2.92887	2.58346	2.41433	2.31674	2.63228	2.26518	2.44003	2.60835	2.86827	2.53906	2.39942	2.38018	2.1375	2.3896	2.49748
ATP8A2	2.73607	2.30715	2.76481	2.46735	2.49334	2.50689	3.11673	3.44958	2.33883	2.41886	2.2337	2.41514	2.64277	2.88519	2.06756	2.43828	2.51588	2.44348	2.59708	2.25745	2.86732	2.26803	2.32382	2.34446	2.61677	1.96885	2.9507	2.63384	2.39033	1.84062	2.10273	1.58359	1.67875	2.51008	2.23371	2.9757	3.58758	2.92603	2.70661	2.87509	2.4844	2.38494	2.69122	3.10371	2.96852	2.51726	3.0158
ATP8B2	3.21211	3.07952	4.00263	3.1559	3.02709	3.20073	3.82732	3.09281	3.08963	2.88947	3.09927	2.82233	2.91541	3.17621	3.20358	2.75892	2.89831	3.59267	2.80486	2.97589	3.02685	3.3478	2.85788	3.0826	2.94978	2.96333	3.53181	3.69994	3.48815	3.45437	3.22392	2.84891	2.65719	3.47855	2.94252	3.35972	3.0402	3.0861	2.88041	2.96923	2.91664	2.76276	3.04098	2.9696	3.17865	3.04989	3.21345
ATP8B3	1.86832	2.22764	1.97849	2.3115	2.07103	1.94625	2.00801	2.08382	2.0658	1.97096	2.04226	1.97196	2.11636	2.09122	2.17429	2.15052	2.02348	2.3925	2.25808	2.04142	2.01371	2.00414	2.21814	2.02046	2.29101	2.29921	2.452	2.2215	2.07238	1.99688	2.12216	1.95497	2.04799	1.91626	2.07637	2.15957	2.07328	2.02311	2.08121	2.06931	2.07859	1.96789	2.05394	1.87762	2.21297	2.09971	2.15321
ATP8B4	2.39765	2.54711	2.54486	2.77778	2.25636	2.3196	2.58916	1.58571	2.49318	2.45306	2.35401	2.49854	2.37422	2.59045	2.4235	2.31687	2.74297	2.51096	1.87098	2.4972	1.78595	2.44384	2.5358	2.57927	2.65325	2.65425	2.15042	2.77817	2.35717	2.47593	2.37696	2.64899	2.75368	2.54081	2.23239	2.25373	2.30681	2.4281	2.33821	2.25245	2.15749	2.93103	2.59118	2.16514	2.11084	2.42542	2.06904
ATP9A	3.51222	4.08052	4.43357	3.29617	3.57233	4.09668	4.30525	2.68165	3.51649	2.87476	3.06066	3.21884	3.42603	3.62745	3.73862	3.41005	3.44059	3.56277	3.26476	3.12701	3.94825	3.04082	2.69765	3.78584	3.28637	3.37484	3.3154	3.47639	3.44932	3.04486	3.0316	2.95757	2.55331	3.18369	3.76262	3.73459	4.15111	3.89916	3.75783	3.83644	3.87524	3.67454	3.42865	3.40576	3.3233	3.69051	3.78512
ATP9B	3.44182	3.44497	3.0084	3.45208	3.50756	3.59163	3.21485	3.26987	3.20911	3.0028	3.26145	3.2354	3.1089	3.11724	3.21006	3.22283	3.21325	3.20345	3.17882	3.44511	2.84568	3.1165	3.29598	3.07232	3.26387	3.23168	2.88656	2.87101	2.81688	3.43925	3.32148	3.04906	2.80449	3.3349	3.28977	3.35495	3.29861	3.50982	3.48517	3.25209	3.60553	2.66113	3.27988	3.47271	3.33327	3.46022	3.42731
ATPAF2	3.51808	3.19568	3.17567	3.53254	3.01278	2.87817	2.88848	3.44522	3.01039	3.23084	3.04343	3.48953	3.44698	3.18598	3.32823	3.3661	3.5026	3.17286	3.31351	3.26452	2.93229	3.15139	3.23975	3.02717	3.17544	3.44632	3.62951	3.22597	3.30702	3.51365	3.13168	3.23075	3.15323	3.30713	3.17736	3.38581	3.02809	3.31777	3.13063	2.94844	2.95427	2.77449	3.38136	3.0851	3.38856	3.05047	3.22243
ATPIF1	5.43122	5.31191	4.71811	5.28912	5.30094	4.88089	4.84868	5.148	4.94223	5.26055	5.36782	5.50961	5.22516	5.14513	5.0303	5.38714	5.15602	4.83092	5.38207	5.23063	5.16226	5.0027	5.40084	5.20077	5.33404	5.48884	4.81432	4.89325	5.1643	5.24498	4.8952	5.18504	5.0956	5.05527	5.10131	5.30382	5.17248	5.05907	5.08552	5.044	4.94768	5.12804	5.49063	5.26709	5.4223	5.48748	5.36069
ATR	3.26171	3.29306	3.47755	3.17378	3.10068	3.15125	3.1633	2.032	3.28546	2.84843	3.15604	3.00124	2.86131	3.14815	3.18452	3.13392	2.84938	2.54494	2.77342	3.20609	2.68916	3.17114	3.06849	2.97857	2.94761	2.88804	2.43712	2.91524	2.64271	2.90147	2.97887	3.53742	3.42592	2.51979	2.82015	2.77408	3.16181	2.87175	3.2806	3.13453	3.10295	3.52087	3.2609	3.34873	2.68488	3.21629	3.06259
ATRAID	5.38215	5.67927	5.51035	5.59244	5.34301	5.52599	5.48406	5.29423	5.58878	5.66518	5.64879	5.67051	5.697	5.55624	5.60169	5.52186	5.46329	5.58451	5.3599	5.30706	5.83652	5.44894	5.74924	5.53683	5.4678	5.66999	5.65056	5.40673	5.70193	5.28922	5.74934	5.53334	5.332	5.33658	5.73976	5.52959	5.55818	5.54361	5.56469	5.31624	5.49511	5.57431	5.63257	5.63947	5.49239	5.35843	5.42873
ATRN	3.87069	3.683	3.14478	3.65137	3.38652	3.25905	3.07423	3.06328	3.53653	3.49489	3.82726	3.60778	3.95225	3.58951	3.44439	3.34628	3.7806	3.57246	2.88264	3.71386	3.22217	3.72006	3.82688	3.71742	3.8458	3.43476	2.80575	2.69021	3.09117	3.3665	3.801	3.86844	3.67568	3.47211	3.65407	3.40207	3.81631	3.85275	3.73492	3.60961	3.82328	3.76639	3.31116	4.26289	3.27251	3.45322	3.49038
ATRNL1	2.25319	2.08605	2.78498	1.91526	2.25759	2.36762	2.39536	2.33171	2.1882	2.19814	2.01392	2.01925	1.95149	1.87545	2.34138	2.17378	1.70515	2.49736	2.13209	1.94339	2.4481	2.10753	1.96896	1.97807	1.93049	2.10068	2.20085	2.09171	1.90939	1.79519	1.9501	2.0425	1.99987	2.00628	2.32487	2.05562	2.78476	2.59726	2.35243	2.04389	2.81777	2.15399	1.85779	2.64686	1.69778	2.04847	2.03176
ATRX	3.17497	3.57999	3.23651	3.13094	2.7287	3.16151	3.30774	2.13428	3.56199	3.26665	3.47288	3.38539	3.33237	3.41089	3.49622	3.0785	3.37968	3.14115	3.13194	3.10458	2.95262	3.41692	2.88614	3.14601	2.95834	2.92681	2.84409	2.97411	3.06878	2.70613	2.90547	3.62587	3.58667	2.54893	3.43019	3.1755	3.78398	3.53729	3.5749	3.45229	3.19532	3.47876	3.17481	3.5235	2.5533	3.05844	2.96449
ATXN1	3.37973	3.26643	3.51205	3.18218	3.29564	3.02699	2.90109	2.683	2.98266	3.21874	3.57725	3.12872	2.97819	2.90599	3.48295	2.86581	3.38675	3.31135	3.17374	3.18918	3.22022	3.36614	3.21066	3.41453	2.92682	3.16853	2.85972	3.0949	3.05084	3.21186	2.75267	3.4571	3.53344	2.6321	3.66442	3.08806	3.11928	3.72564	3.3701	3.2792	3.20538	3.3786	2.97501	3.35658	2.9611	3.00451	3.13939
ATXN10	4.3476	4.27132	4.40851	4.12411	3.81742	3.57237	4.67241	3.53104	4.39462	4.06388	4.26682	4.29903	4.00661	4.12095	4.2592	4.32138	4.19524	4.40041	4.04145	4.0883	4.15613	4.15637	4.19819	4.11487	4.09441	3.8297	4.15662	3.44854	3.37965	3.76241	4.41908	4.44076	4.51654	3.68291	4.19291	4.14893	4.21811	4.13364	4.32179	4.17797	4.27885	4.55359	4.26061	4.16531	4.38071	4.41543	4.51568
ATXN2	4.19472	4.61525	2.97722	4.07779	3.859	4.07767	3.64674	3.51907	3.61548	3.51351	3.56047	3.28754	3.52086	3.80049	3.63507	3.64186	3.60261	3.96645	3.67006	3.7062	3.44245	3.62183	3.57613	3.61292	3.26924	3.36452	3.23624	2.85451	3.03968	3.58686	3.9043	3.60701	3.25152	3.50646	3.9721	3.82271	3.98486	4.12894	4.12277	3.81434	4.00084	3.44431	3.85633	4.27803	3.55144	3.96568	3.7123
ATXN2L	2.50813	2.59374	2.5397	2.90651	2.70684	2.79727	2.42048	3.30053	2.53115	2.75867	2.65207	2.75499	2.98596	2.8482	2.79233	2.76746	2.7449	3.41182	2.97931	2.74737	2.66062	2.64069	2.6441	2.8654	2.73684	2.71839	3.21708	2.99626	2.87806	3.00186	2.87469	2.31487	2.35532	2.81332	2.58728	2.73631	2.90371	2.79421	2.83568	2.75882	2.82949	2.66611	2.77701	2.54721	2.84597	2.82474	2.68016
ATXN3	2.74467	2.78559	2.92753	2.66206	2.60902	2.87997	2.70062	2.20535	2.53453	2.54723	2.50705	2.41398	2.59894	2.54502	2.53368	2.45291	2.58404	2.49413	2.57586	2.61215	2.48535	2.71264	2.46257	2.69097	2.50386	2.8783	2.89053	2.79851	2.6004	2.47836	2.33378	2.64745	2.56111	2.61905	2.52212	2.52106	2.64349	2.55174	2.63657	2.66949	2.46274	2.54624	2.63874	2.48253	2.41309	2.45252	2.57262
ATXN3L	1.98804	1.87514	1.98987	2.11743	2.41146	2.26071	2.20389	2.55772	1.88634	1.89847	1.95244	1.92213	1.97068	1.96441	1.97349	1.94494	2.03456	2.27306	2.26263	1.95192	2.36031	2.03769	1.92931	2.06273	2.33877	2.10387	2.62491	2.39892	2.22759	1.99974	2.00532	1.90309	1.72967	2.0179	2.04637	1.91217	2.05812	2.23064	2.03691	2.12825	2.09702	2.01347	2.12938	2.00656	2.10547	2.07099	2.07289
ATXN7	2.22058	2.94973	2.55003	2.47383	2.43531	2.42162	2.61711	2.2757	2.91272	2.79557	2.91249	2.85636	2.63612	2.74167	3.31303	2.84871	2.73932	2.72953	3.24922	2.54544	3.06101	3.03521	2.59658	2.85099	2.4396	2.54785	1.81281	2.36357	2.71887	2.49376	2.51153	2.71903	3.0256	2.23738	2.88255	2.80774	3.06372	2.45349	2.7728	3.12899	2.90642	3.53414	2.53113	2.88823	2.58168	3.20278	2.94781
ATXN7L1	2.19244	2.78883	1.98399	2.49873	2.98863	2.14116	2.06822	2.58664	2.1938	3.17167	2.77425	2.73964	3.13029	2.43581	2.34542	2.68289	2.62651	2.61018	2.63667	2.53489	2.55973	2.61913	3.00099	2.74916	2.74699	2.57696	2.80082	2.31631	2.35109	3.18979	2.92738	2.20178	2.43923	2.8405	2.63213	2.19839	2.33055	2.47626	2.28993	2.25393	2.23358	2.68276	2.98967	2.58839	3.09841	2.7983	2.91698
ATXN7L3B	4.04341	3.98686	3.31321	4.15599	4.04313	3.95363	4.0158	4.33135	4.10279	4.40579	4.26202	4.42347	4.32324	4.21495	4.18731	3.78839	4.62827	4.36298	4.11615	4.23073	3.97365	4.1749	4.55481	4.22913	4.34551	4.62082	3.93649	4.36033	3.99356	3.65755	4.28805	3.60752	4.01097	3.66489	4.68357	4.4049	4.6214	4.26803	4.22737	4.16494	4.26439	4.34374	4.19864	4.20932	4.03902	4.0721	3.95869
ATXN8OS	2.34382	2.32358	2.32529	2.13972	2.23711	2.27812	2.59796	2.96445	2.12295	2.5057	2.04476	2.30109	2.36957	1.98933	2.03724	2.24228	2.01424	2.43563	2.35236	2.13522	2.38786	2.2836	2.26744	2.34597	2.29801	2.24991	2.68711	3.04473	2.53541	2.46024	2.274	2.11409	2.06449	2.18222	2.13285	2.19197	2.20541	2.33142	2.28259	2.20498	2.28434	2.09752	2.25102	2.03698	2.3601	2.33196	2.16877
AUH	5.63986	5.08741	4.06311	5.53227	5.12982	4.79283	4.36844	5.56979	5.49941	5.61999	5.66761	5.6076	5.78854	5.76977	5.35292	5.75985	5.64242	5.75454	5.50348	5.73915	5.66787	5.4087	5.5382	5.41365	5.68687	5.51577	4.66693	3.81512	4.32467	6.13407	5.8435	5.93579	6.05349	5.22403	5.44408	5.221	5.2009	5.39914	5.35619	5.43239	5.45578	5.72616	5.6579	5.34823	5.9019	5.76609	5.96967
AUNIP	2.40944	2.40356	2.46616	2.3986	2.72971	2.76439	2.48728	3.25057	2.37526	2.42226	2.24998	2.5774	2.43925	2.24613	2.30262	2.69686	2.41933	2.58948	2.45254	2.44208	2.49386	2.35558	2.41454	2.41439	2.42489	2.63471	2.79886	2.64369	2.42339	2.44297	2.32322	2.41073	2.26184	2.52523	2.44379	2.65069	2.55803	2.69925	2.57297	2.47086	2.49457	2.42053	2.19483	2.26715	2.65269	2.4054	2.44347
AUP1	4.16354	4.03028	3.60662	4.36959	3.82914	4.34722	3.39719	4.44307	4.14853	4.36192	4.06348	4.46958	4.6456	4.42246	3.47474	4.31926	4.36038	3.84378	4.40781	4.28242	3.95757	3.93723	4.53793	4.18524	3.91109	4.26177	3.78554	2.95094	3.77485	4.69799	5.00599	4.58191	4.5903	4.94541	4.15661	4.37685	3.76564	3.74063	3.84019	3.79881	3.87496	3.37622	4.44224	4.42383	4.6902	4.06842	4.06205
AURKA	2.94854	2.74832	2.75753	2.47306	2.8876	2.73873	3.05259	2.12283	2.63444	2.62737	2.69503	2.65299	2.49449	2.61406	2.74562	3.12795	2.51882	2.51933	2.79155	2.46376	2.29799	2.79395	2.74863	2.6953	2.69988	2.86619	2.94883	3.25048	2.89123	2.86224	2.49478	3.27005	2.54863	2.50711	2.44333	2.50066	2.6281	2.54335	2.61669	2.50651	2.73906	2.52663	2.58775	2.48362	2.69001	2.40567	2.53459
AURKAIP1	4.84647	4.97925	4.27106	5.11754	4.81792	4.69482	4.62291	5.6058	5.12286	5.31914	5.13095	5.24854	5.35582	5.23934	4.95513	5.57233	5.12284	5.54139	5.49046	5.08809	5.5569	5.11843	5.35595	5.34674	5.26871	5.48531	5.02083	4.5282	4.95766	5.68811	5.64456	5.13927	5.12693	5.72461	5.12461	5.40931	4.89175	5.06817	4.61487	4.80587	4.83932	4.37109	5.51489	5.07	5.92063	5.15779	5.17312
AURKB	2.26699	2.24026	2.52745	2.26405	2.51182	2.16542	2.43491	2.76487	2.27861	2.23115	2.24157	2.25461	2.14878	2.22856	1.84082	2.3216	2.10915	2.30102	2.67662	2.27075	2.33338	2.17296	2.33589	2.35017	2.17819	2.32851	2.36789	2.59756	2.44405	2.26885	2.28454	2.24404	2.06769	2.25899	2.1639	2.30155	2.17681	2.44812	2.21589	2.21189	2.41515	2.24785	2.36799	1.99581	2.43189	2.29793	2.39245
AURKC	2.43378	2.44611	2.5547	2.22149	3.35693	2.46538	2.79693	3.45899	2.50733	2.76352	2.53164	2.72739	2.72277	2.57516	2.58753	2.73064	2.34467	2.72733	2.66946	2.58051	2.87521	2.53444	3.15585	2.79822	2.79339	2.28545	3.06733	3.09188	3.10822	2.54718	2.54164	2.38696	2.2596	2.63429	2.47767	2.50457	2.61701	2.81378	2.54164	2.69209	2.70148	2.949	2.757	3.05357	2.43324	3.08565	2.78651
AUTS2	2.75148	3.40061	3.08978	2.81999	3.31112	2.91893	2.84895	3.90733	2.84556	3.64898	3.03802	3.42965	3.07755	3.58206	3.24958	3.50243	2.91803	3.63209	4.37785	3.86344	4.0083	3.45833	3.08715	3.80703	3.71276	3.67645	2.37344	3.12627	3.58958	3.44911	3.60607	3.60133	3.57761	2.31947	3.26007	3.12562	2.94707	3.69044	3.48299	3.71026	3.88024	4.19785	3.12539	3.16665	3.15354	3.71901	3.54282
AVEN	2.85338	3.4024	2.66028	2.84594	3.01698	2.66371	2.91941	2.85045	3.25607	2.91429	3.06448	3.04751	3.07141	3.19787	3.07346	3.05913	3.20004	3.24231	3.16542	2.84407	2.36671	3.11642	3.08783	3.18229	2.94099	3.43934	3.34856	3.30242	2.59745	2.83608	2.92668	2.72817	2.62365	3.11346	2.67322	3.23419	2.9612	2.90742	3.01283	2.97898	3.11699	2.71849	3.25341	3.17471	3.2774	2.7475	3.05229
AVIL	2.33677	2.52075	2.8992	2.76607	2.72578	2.91536	2.38971	2.92268	2.42739	2.47937	2.51695	2.34907	2.64306	2.50007	2.53224	2.72134	2.54731	2.47509	2.68143	2.58133	2.6065	2.53936	2.56671	2.53634	2.39123	2.49909	2.96593	2.94593	2.49646	2.54443	2.47699	2.51929	2.59976	2.70237	2.56924	2.46051	2.7002	2.65589	2.57048	2.40843	2.51619	2.37576	2.60175	2.50179	2.51776	2.57616	2.55651
AVL9	3.60936	3.4864	3.34108	3.33756	3.46549	3.55259	3.21837	3.10593	3.04612	3.13901	3.26737	3.27355	3.06711	3.17682	3.28163	3.10069	3.16235	3.38528	3.0648	3.4054	2.82318	3.23252	3.37035	3.13136	3.30199	3.32682	3.51266	3.48709	3.11492	3.29812	3.14401	3.61404	3.391	2.69976	3.2089	3.13702	3.17143	3.31885	3.39252	3.29411	3.35537	3.41233	3.23671	3.10334	2.86998	3.19738	3.21623
AVP	2.94659	2.67046	2.78415	3.20159	3.29986	2.68746	2.65145	3.73706	2.6782	2.76184	3.08897	2.71382	2.94575	2.99988	2.77502	2.94999	3.22815	3.60664	2.96053	2.7771	2.92581	2.97305	3.12201	2.78712	3.01793	2.92833	3.15052	3.33864	3.27672	3.11385	2.88353	2.53797	2.45552	3.02038	2.9531	2.84589	2.80258	3.07152	2.83884	3.0038	2.95121	3.06817	2.98953	2.82837	3.16308	3.10899	3.05062
AVPI1	3.10343	3.30007	2.82695	3.23651	2.94319	2.74486	2.90112	3.9712	4.13571	4.09092	3.75249	3.60263	3.78573	3.74224	4.69943	4.19739	3.68455	4.65193	3.62884	3.99409	4.29689	4.09527	3.50337	3.7434	3.42902	2.96846	4.0581	2.73591	3.15482	3.00751	3.41427	2.76456	2.74202	4.28661	3.74829	3.98028	4.10592	3.97126	4.01228	3.98741	4.25223	3.66865	4.03491	3.87489	4.50935	3.71604	4.24328
AVPR1A	2.25106	2.0753	2.80954	2.61564	2.2204	2.27376	2.29969	2.38742	2.73369	2.68388	2.67534	2.8221	2.51152	2.4938	3.01644	2.6903	2.80512	2.52868	2.52943	2.56939	2.8295	2.46156	2.45414	2.56306	2.4944	2.55308	2.75814	3.0785	3.00632	2.70039	2.55207	2.40164	2.48673	2.51159	2.27032	2.43588	2.39091	2.4973	2.35858	2.51827	2.59925	2.53315	2.52642	2.44914	2.58067	2.42137	2.5116
AVPR1B	3.6619	3.51988	4.14648	3.5765	4.36984	4.54312	4.37212	4.66638	3.63365	3.9042	3.71776	3.63514	3.84398	3.54932	3.6198	3.85284	3.77063	4.2018	3.72705	3.71097	3.8621	3.68322	3.80509	3.86769	3.80788	3.61311	4.6236	4.44547	4.37355	3.96761	3.94202	3.45121	3.55108	3.78304	3.67967	3.68408	3.80963	3.99608	3.90139	3.80443	3.8275	3.74924	4.14954	3.52195	3.91499	3.82066	3.77873
AVPR2	2.37838	2.43532	2.31616	2.54695	2.82269	2.46016	2.77612	3.28563	2.71226	2.61131	2.33593	2.25045	2.46707	2.33731	2.52002	2.25726	2.4921	2.49276	2.49066	2.28099	2.85458	2.34639	2.41383	2.42984	2.33946	2.40037	2.80136	2.86336	2.80325	2.38614	2.59911	2.42398	2.40096	2.97562	2.29073	2.47613	2.43985	2.43623	2.33934	2.36891	2.46975	2.35572	2.24059	2.35837	2.6797	2.5159	2.5267
AXIN1	3.37383	3.46818	3.84461	3.53394	3.99433	4.27349	3.87407	4.45301	3.63686	3.94208	3.68815	3.65475	3.89408	3.45565	3.77498	3.7389	3.45693	3.94842	3.59342	3.8509	3.91798	3.64616	3.82052	3.8095	3.84109	3.96103	3.77195	3.79739	4.00824	4.00784	3.87369	3.70823	3.3769	3.80971	3.93599	3.55831	3.80733	3.97378	4.11867	3.8533	3.77397	3.1128	3.96204	3.74622	3.92043	3.48177	3.50329
AXL	3.20619	3.59879	4.03257	3.24287	3.34623	3.66567	4.18551	3.38465	3.17669	3.15777	3.46086	3.20196	3.10276	3.84558	3.58995	3.14648	2.90237	3.74087	3.19785	2.98902	3.4252	3.09155	3.34494	3.29475	3.25524	3.22477	3.27085	3.42457	3.4858	2.82593	2.85037	3.35156	2.89587	3.06785	3.65485	3.32518	3.51789	3.58446	3.64739	3.49851	3.12993	3.93726	3.34051	3.45281	2.96822	4.0006	4.03149
AZGP1	4.83135	5.37518	1.93292	5.81699	5.35575	4.95352	3.55179	4.42958	5.25912	5.62828	6.2413	6.54391	6.65899	5.44025	5.43285	5.93723	5.57396	5.25275	5.84013	6.08198	4.90249	6.1469	5.96557	5.97064	5.85914	6.32721	3.95411	2.31556	3.87491	6.13734	7.12547	6.77391	7.04193	5.10225	6.31217	6.25125	5.00468	5.07133	4.77204	5.10318	4.88327	6.09754	5.64728	4.65898	5.58213	5.7835	5.58296
AZGP1P1	2.96738	2.48015	3.00307	3.23223	2.92789	3.18327	3.0556	3.74897	2.70876	2.8372	3.43652	2.77181	2.78174	2.45162	3.02734	2.71894	2.82641	2.89199	3.03457	2.9399	2.77347	2.70363	2.87066	2.94214	3.22241	2.88463	3.57348	3.14691	3.39451	2.89607	3.01697	2.84233	2.93816	3.142	2.86469	2.84609	2.72262	2.9565	2.8522	2.91868	2.79173	2.79571	2.82843	2.75546	2.89445	2.87111	2.79834
AZI2	3.00589	3.10431	2.71519	3.0083	2.81913	2.57764	2.59285	2.24224	2.72185	2.72238	3.01801	3.12168	2.85155	3.05035	2.83114	3.02219	2.74639	2.62766	2.98702	3.06426	2.93498	2.71507	2.9584	2.84629	3.09508	2.64054	2.56998	2.88557	2.493	2.59228	2.40143	3.19711	3.11908	2.74572	2.58987	2.95995	3.02652	2.96402	2.93631	2.84277	2.91605	3.08892	2.81043	2.85826	2.91314	2.92797	3.31184
AZIN1	4.60755	4.45982	4.55783	4.40204	4.18167	4.32452	4.49192	3.17142	4.52043	4.2282	4.28703	4.47627	4.12861	4.38564	4.41583	4.17908	4.19398	3.68719	4.10963	4.29974	4.09264	4.31934	4.42543	4.10676	4.49818	4.41436	3.75844	4.25618	3.97388	4.26191	3.91361	4.87732	4.72663	3.74457	4.11763	4.37948	4.20142	4.27276	4.4362	4.33243	4.54687	4.30555	4.0946	4.51316	4.18311	4.09927	4.28354
AZU1	1.86236	2.30557	1.93809	1.97248	2.10258	1.93443	2.1856	2.29394	2.06472	2.14422	2.03151	2.24166	2.00069	1.95271	2.06848	1.75921	1.7506	2.74655	1.9502	2.18063	2.21131	1.9355	2.16576	2.0247	2.01145	1.99376	2.5553	2.18192	2.00508	2.27832	2.03501	1.80203	1.83762	1.97851	1.97217	2.19934	2.21099	2.07647	1.90991	2.19765	2.02776	1.98236	2.00729	1.77294	2.27259	2.10089	2.2433
B2M	6.87791	6.54523	7.35078	6.48836	6.15983	6.95936	7.28824	5.59583	6.92661	6.48911	6.6642	6.78916	6.53977	6.6048	6.72374	6.42066	6.47861	6.55793	6.44183	6.26711	6.91557	6.72146	6.39047	6.72187	6.58766	6.75918	6.26376	6.28945	6.93451	6.67314	6.50645	7.08799	7.18041	7.26043	6.83278	6.5272	6.18496	6.28435	6.20596	6.08187	6.32086	6.35245	6.58657	7.07181	6.80131	6.5854	6.62267
B3GALNT1	3.26294	3.81087	2.86316	3.02232	2.7983	2.86169	3.01551	1.58678	2.96986	2.66469	2.89757	2.91356	2.88648	3.02831	2.71184	2.77432	3.08262	2.18567	2.7268	3.20179	2.90223	2.63487	2.89932	2.87617	2.99728	2.47744	2.43058	2.34972	2.13952	2.55534	2.73988	3.39383	3.36412	2.67348	2.66025	3.06225	3.19637	2.93326	3.03381	2.63629	3.30594	3.58879	2.59897	3.30593	2.73038	2.95161	3.00832
B3GALT1	2.10547	1.90209	2.12971	1.92651	2.14538	2.3379	2.03104	2.44885	1.98045	2.44464	1.9904	2.02834	2.14453	1.87847	2.23687	2.01526	1.90228	2.5331	2.34287	2.00264	2.30611	2.04169	2.15117	2.13807	2.07192	1.881	2.08866	2.5413	2.0887	2.2072	1.95288	1.77275	1.80855	2.04425	2.10872	2.16588	2.11194	2.39696	2.16288	2.23786	2.22301	2.02753	2.16981	2.05206	2.16529	2.29172	2.35048
B3GALT2	1.0386	1.27972	1.39158	1.11609	1.42122	1.4837	1.46696	1.61838	2.37826	1.70052	3.22408	2.14287	1.84139	2.80094	1.65876	1.66352	1.82936	1.61914	1.38556	1.2673	1.91877	1.57732	1.53234	1.9066	1.39101	0.067873	1.80574	0.128205	1.04231	-0.291965	0.833502	0.0246376	0.740435	0.505497	2.05005	1.99736	3.16251	2.91606	1.9914	2.46402	3.13002	2.2351	2.72437	2.7199	2.81317	2.31812	2.9683
B3GALT4	3.1636	3.45062	3.60392	2.95784	3.19977	3.36271	3.44252	4.09243	3.66133	3.13714	3.1114	3.51212	3.1609	3.65739	3.49539	3.00085	3.4635	3.58682	3.58238	3.28799	2.62149	2.98697	3.44674	3.80102	3.66065	2.97722	3.32331	3.54652	3.48129	2.89798	3.09539	2.54431	2.76926	3.74973	3.52139	3.57519	3.79353	3.69997	3.8915	3.39716	3.38483	3.26319	3.49645	3.57878	3.35914	3.44302	3.56244
B3GALT5	2.17767	2.18684	2.24199	1.94595	2.57873	2.06689	2.58489	2.18937	2.10211	2.0065	2.02922	2.06314	2.08742	2.22886	2.01823	2.50943	1.86374	2.38436	2.26321	2.10602	2.51492	1.93588	2.20088	2.23448	2.16569	1.99098	2.55513	2.681	2.61255	2.08328	2.09881	2.14115	1.96469	1.94505	2.29025	2.09008	2.00403	2.10726	2.19685	2.34031	2.35351	2.02722	2.29356	1.98559	2.14625	2.07631	2.16797
B3GAT1	2.74325	2.58144	3.10387	2.93763	3.81781	2.99773	3.4089	3.33066	3.09797	2.62095	2.41878	2.50446	3.4714	1.98396	3.57463	3.51824	2.69544	3.03757	2.77922	3.04603	3.02819	3.13309	2.77367	2.87229	3.14766	3.1841	3.13468	3.15012	3.07513	4.28873	3.39055	2.77984	2.50911	3.21623	2.87238	2.647	3.15724	2.77545	2.83622	2.97352	2.95872	3.1232	2.9611	2.42549	2.59415	3.02469	2.75269
B3GAT3	2.94936	2.37203	2.82199	2.85125	2.9628	3.11162	2.91964	2.89337	2.73959	2.45732	2.79746	2.90268	2.6598	2.75646	2.8899	2.6112	2.67392	2.55679	2.74116	2.98163	2.76868	2.60317	2.62885	3.17137	2.87445	2.90389	3.00169	2.90517	2.7575	2.701	3.19381	2.96739	2.92871	2.96611	2.83975	3.18063	2.61593	2.54285	2.58063	2.50167	2.5055	2.29024	2.85399	2.87006	2.90312	2.64828	2.65062
B3GNT2	4.07356	4.12074	3.76175	4.13849	3.66556	3.75118	3.92874	3.23696	4.42165	4.2466	3.9939	4.50899	3.85258	4.20818	4.41019	3.87846	4.36376	3.99717	4.15377	4.02073	3.98821	4.00301	4.45044	4.23194	4.49123	3.57377	4.60434	4.37098	3.85594	3.84556	4.02807	4.10696	4.41604	3.95705	4.09463	3.63977	4.0814	4.40605	4.19802	4.30741	4.32507	4.0668	3.90887	3.99841	3.86875	3.83526	4.11187
B3GNT3	3.23782	3.35684	2.99228	3.25982	2.94044	3.93067	3.19874	4.57894	3.15738	3.20616	3.12023	3.09707	3.55207	3.42248	3.03881	3.54681	3.25275	3.37973	3.53555	3.74177	3.6571	3.4112	3.29747	3.28777	3.40268	3.3005	4.2529	3.57019	3.96686	3.71923	3.71446	2.89345	2.91394	3.21261	3.19409	3.3831	3.36843	3.1933	3.30049	3.56142	3.40356	2.93161	3.49895	2.92366	3.51941	3.35811	3.33087
B3GNT4	3.77318	3.60227	3.48318	3.72631	4.13867	3.46162	3.45636	4.50108	3.59878	3.76764	3.57976	3.81792	3.87526	3.43141	3.57944	3.82887	3.97257	3.96882	3.86989	3.70706	3.97341	3.81966	4.11177	3.7932	3.70706	3.46579	4.00638	4.15234	3.62679	4.12781	4.2095	3.6195	3.73166	3.56346	3.57608	3.5564	3.51664	3.94441	3.44162	3.85012	3.76576	3.58076	3.99448	3.71274	3.88541	3.97707	3.81232
B3GNTL1	2.89707	2.46831	3.13234	2.42514	2.533	2.78224	3.0523	2.80552	2.33205	2.49846	2.62039	2.48778	2.59952	2.7086	2.65081	2.69024	2.47207	2.30481	2.43853	2.07648	2.67527	2.42853	2.66865	2.39213	2.68659	2.95341	2.57681	2.86189	2.76534	2.75368	2.94099	2.60629	2.58413	2.79898	2.33615	2.66039	2.23411	2.56206	2.41804	2.41144	2.60641	2.15288	2.4749	2.56415	2.76632	2.51394	2.51176
B4GALNT1	2.66925	2.22359	2.66822	2.82095	2.73069	3.13065	2.67067	3.30887	2.56849	2.79054	2.64751	2.48363	2.78198	2.59377	2.59896	2.77552	2.5273	3.18086	2.79224	2.66663	3.09325	2.70744	2.88892	2.63624	2.70849	2.81349	2.89345	3.01731	3.43932	2.44425	2.70193	2.44745	2.50265	2.58515	2.64441	2.6332	2.64463	2.76657	2.69142	2.85927	2.83557	2.75486	2.79692	2.82529	2.67363	2.71858	2.72928
B4GALT1	2.94475	2.80728	3.56578	2.87413	3.18561	3.23651	3.47092	3.0621	2.94861	2.85936	3.00758	2.85506	2.99244	2.75796	2.8409	3.0696	3.26815	3.04437	3.22466	2.90637	2.91574	2.6509	3.26461	2.85235	2.91275	2.96897	3.26683	3.60184	3.37876	3.14461	3.14589	3.09479	2.9342	3.02697	3.07029	3.06855	3.02422	3.09263	2.95282	2.99191	3.08	2.80201	2.78653	2.65736	2.80243	2.7728	2.7543
B4GALT2	3.1993	3.2904	3.19045	3.56179	3.56399	3.2221	3.29512	4.33567	3.36236	3.58971	3.27436	3.29609	3.56801	3.81492	3.51493	4.17766	3.31656	4.16337	3.94269	3.74949	3.865	3.5352	3.78238	3.81004	3.61362	3.61301	4.28314	3.79433	3.86191	3.80127	3.79147	2.57613	2.92895	3.60085	3.59356	3.83338	3.50801	3.70599	3.72297	3.54923	3.72143	3.52313	3.67498	3.3081	3.79645	3.5492	3.5176
B4GALT3	3.44782	3.31207	3.05971	3.39599	3.4504	3.32599	3.2269	3.57595	3.27303	3.51719	3.37527	3.36853	3.28992	3.6351	3.48917	3.30867	3.45412	4.07221	3.71562	3.39278	3.09699	3.20724	3.56816	3.4987	3.38851	3.5513	3.2597	3.75343	3.33677	3.32327	3.55809	3.10718	2.99805	3.28035	3.29054	3.58088	3.50248	3.41956	3.48334	3.63965	3.54229	2.96822	3.45162	3.39967	3.52666	3.42077	3.70823
B4GALT4	4.09904	4.09713	3.03966	4.00953	3.9581	3.30685	3.34764	3.52808	3.38921	3.45539	3.74073	3.67775	3.51712	3.52799	3.08963	3.11828	3.80654	3.20855	3.77603	3.69861	3.15646	3.47511	3.86764	3.65949	3.85968	3.71571	3.08169	3.28598	3.0756	4.07376	3.75056	3.93609	4.1405	3.38746	3.5201	3.29238	3.48191	3.54302	3.44048	3.52871	3.54461	4.35668	3.53641	3.44856	3.47734	3.62499	3.46205
B4GALT5	5.122	4.54682	4.73229	4.7718	4.6474	5.56808	4.88415	3.49684	4.54944	4.20984	3.89738	3.99704	3.56851	4.28529	3.94305	3.38117	4.12863	3.70937	3.99307	4.18175	3.48547	4.15798	3.93876	4.01194	3.65791	4.79577	3.09355	3.77749	3.56562	4.63	5.14168	5.12318	4.63257	4.35291	4.2049	4.10353	4.36241	3.88598	4.41037	4.18282	3.58213	4.82822	4.20951	3.84388	3.80947	4.41535	3.52655
B4GALT6	2.22182	2.23156	2.31423	2.35415	2.39623	2.47463	2.26459	2.11366	2.05142	2.59373	2.62019	2.71914	2.36694	2.74172	2.54154	2.44957	2.09413	2.82595	2.77535	3.02824	2.2773	2.5041	2.78074	2.67365	2.79255	2.45881	2.88078	2.94481	2.7328	2.5487	2.11243	2.51934	2.04866	2.32568	2.46141	2.26965	2.61852	2.58348	2.24154	2.77817	2.52389	2.57011	2.54487	2.41262	2.4582	2.32109	2.42833
B4GALT7	3.09926	3.34822	2.83266	3.34901	3.25123	3.28828	3.03568	3.36015	2.98361	3.01951	2.93327	3.15468	3.4136	2.9745	2.87218	3.01936	3.05266	3.51718	3.24523	3.12032	3.32811	2.90237	3.0831	3.19828	2.85465	3.30163	2.89567	3.03468	2.94503	3.53757	3.52818	3.04312	3.01682	3.14253	2.96589	3.30145	3.25601	3.19086	3.11905	2.97825	3.03229	2.52593	3.09261	3.2858	3.4115	3.00759	3.18137
B9D1	3.49598	3.33926	3.1345	3.37279	3.39357	3.18583	3.10771	3.78879	3.34943	3.36148	3.58694	3.67491	3.63727	3.72046	3.45012	3.82698	3.33748	3.45019	3.62514	3.26127	3.94701	3.5263	3.55301	3.36293	3.42126	3.5628	3.36366	3.15016	2.99821	3.54207	3.72629	3.19	3.1029	3.93931	3.51893	3.62998	3.28062	3.47976	3.36952	3.18087	3.2569	3.26655	3.83828	3.8323	4.02005	3.52802	3.67552
B9D2	3.13717	2.98131	2.74896	3.42789	3.14485	3.44227	2.98178	3.98692	3.19201	2.99268	2.90657	2.98	3.14064	3.06704	3.07909	3.62724	3.28368	3.60662	3.2518	3.17235	3.5565	3.0122	3.10882	3.08235	3.26661	3.41306	3.74619	3.65718	3.38553	3.20174	3.085	2.72823	2.72107	3.18551	2.95136	3.23163	3.21396	3.03619	3.24282	3.18534	3.13483	2.89835	3.23014	2.94949	3.71755	3.22013	3.42523
BAALC	2.00362	1.82639	2.1339	2.10393	2.02629	2.2355	1.95588	2.52653	2.22671	2.00423	2.073	2.12709	2.1283	2.08943	2.12081	2.34323	2.1951	2.4186	2.09024	2.2142	2.93378	1.88436	2.25837	2.34954	2.35049	2.3002	2.5618	2.16492	1.97224	2.14	1.89643	2.38156	1.81598	2.21663	2.17321	2.2389	2.5421	2.24342	2.21835	2.27425	2.47983	1.9568	2.10274	2.2017	1.98206	2.0249	2.209
BAAT	2.5909	2.73458	2.45851	2.94201	3.04	2.91857	2.67115	3.63958	2.78074	2.70473	2.58916	2.84015	2.95046	2.63705	2.78084	2.97024	2.7499	3.15167	2.98552	2.9606	2.80413	2.64001	2.91723	2.67501	2.85666	2.78556	3.3059	3.18804	2.84933	3.22054	2.76483	2.58039	2.43917	2.84747	2.58787	2.99227	2.74818	2.79993	2.67253	3.01495	2.98258	2.83076	2.93726	2.38645	2.75217	2.80261	2.97709
BABAM1	4.38278	3.78885	3.73805	4.1942	4.3992	4.4376	4.09977	4.0683	4.46019	4.27885	4.41416	4.64875	4.58915	4.30767	4.10911	4.70226	4.21386	4.4455	4.35831	3.91707	4.3666	4.05622	4.40842	4.34643	4.30804	4.46707	3.95535	3.40797	4.29262	4.72723	4.594	4.5509	4.5453	4.67311	4.21335	4.39402	3.88436	3.96509	3.88056	3.85433	3.9692	4.24412	4.47407	4.69674	4.77078	4.29185	4.30527
BACE1	3.23257	3.41841	3.0575	3.29134	3.36463	2.98615	3.17414	3.8075	3.71008	3.6637	3.7316	3.70793	3.97628	3.92837	3.61587	3.42651	3.73043	3.95103	3.65024	3.77541	3.46042	3.64673	3.76685	3.80454	3.50563	2.95642	3.42917	3.31852	3.30084	2.86743	2.81833	2.57216	3.03204	3.95316	4.01961	3.71318	4.04397	4.08349	4.07824	3.56076	3.75808	4.30668	3.65912	4.09485	3.56581	3.69889	3.95204
BACE2	3.13967	4.11419	3.58037	3.1838	2.84237	3.45258	3.85424	3.34702	3.55724	3.89009	3.9175	3.68431	4.06684	4.6684	4.51927	4.77159	3.98506	4.55923	3.10997	3.71295	4.30456	3.31258	3.56855	4.60142	4.20334	4.05537	4.17469	3.40677	4.59934	3.36529	4.00233	4.82305	4.48789	3.52185	3.5214	4.15589	3.714	3.34613	3.69383	4.23558	3.98048	2.83085	3.42762	4.05415	4.03359	3.3973	3.81072
BACH1	2.64782	2.23066	2.91192	2.53167	2.3536	2.74406	3.09568	2.04369	2.56865	2.29922	2.03719	2.31806	2.17827	2.45602	2.45309	2.09347	2.38117	2.52762	2.36327	2.22958	1.87316	2.16901	2.54708	2.17108	2.42411	2.33341	2.2928	2.46793	2.17845	1.82568	1.91322	3.27342	3.09265	1.67493	2.49904	2.30183	2.47148	2.55671	2.66629	3.23696	3.12409	2.81928	2.04297	2.22208	1.44708	2.09765	2.19912
BACH2	1.9863	2.10251	2.90695	2.07914	2.36318	2.47342	2.68207	2.29936	2.22307	1.94661	2.04697	1.98054	2.05957	2.13307	2.23315	2.20768	2.14764	2.27971	1.98945	2.10424	2.42038	2.27367	2.08849	2.10664	2.16473	2.02156	1.95591	2.46349	2.50867	1.86961	1.92917	2.23215	2.05241	1.79757	2.33415	2.2933	2.46345	2.44178	2.63447	2.16454	2.23134	2.37746	2.36627	2.45214	1.94981	1.99517	2.17348
BAD	3.46773	3.02532	3.33042	3.34496	3.4366	3.31155	3.4389	3.52978	3.86035	3.92389	3.66341	4.23371	3.7699	4.03189	3.46084	3.87019	3.51787	3.61437	3.87925	3.30429	4.27287	3.53411	3.74023	3.86573	3.80251	3.5678	3.14255	3.05537	3.54132	4.16807	3.99699	3.39975	3.60186	4.31015	3.74227	3.59093	3.67226	3.31904	3.57528	3.17968	3.35039	2.54577	4.17889	4.04049	4.65264	3.85681	3.91588
BAG1	4.29326	4.17551	3.54225	4.33408	4.26677	4.12362	4.11249	4.44584	4.84651	4.92501	4.49265	4.67554	4.52098	4.95842	4.66552	4.74511	4.67239	4.68471	4.51682	4.52206	4.92205	4.6413	4.72916	4.8558	4.73988	4.56934	4.06692	3.76851	3.80804	4.80491	5.10688	4.97085	4.98886	4.82628	4.72543	4.63319	4.29247	4.06136	4.0675	4.18329	4.21665	4.4695	5.02482	4.78648	4.93921	4.71757	4.77064
BAG2	4.02929	3.9279	2.80059	3.8687	3.55084	2.80724	3.1726	2.05967	3.29746	2.96398	3.43392	3.65223	3.38951	2.98178	2.81124	2.97984	3.54487	1.78438	3.32714	3.16677	2.16788	3.81689	3.52233	2.91254	3.27421	2.96323	2.91417	2.61517	3.03524	3.04442	3.24716	4.45903	4.85895	2.67492	2.98138	2.9982	2.89725	3.09653	2.65784	2.87925	2.63615	2.90874	3.01408	3.96917	3.12602	3.29402	3.80978
BAG3	4.53845	4.70758	3.59412	4.78488	4.74505	4.1415	3.87607	5.16084	4.72005	4.98204	5.27249	5.42833	4.82189	5.14515	4.81276	6.58329	4.88197	5.07109	5.56585	4.72822	5.34501	4.78317	5.06382	4.95769	4.9569	5.08312	4.2015	3.71198	4.1023	5.35995	5.0471	4.98778	5.10487	4.60947	5.04226	5.10902	4.78915	5.52031	5.03026	5.71337	5.16075	4.75332	4.96532	4.7036	4.85955	5.11822	5.08974
BAG4	2.95632	3.46131	2.63773	2.7344	2.57098	2.42637	2.74993	2.46961	2.90225	2.93391	2.9745	3.10707	2.80009	3.00348	3.0344	2.57227	3.20507	2.7829	2.72636	3.03856	2.51406	2.97835	3.07167	3.00285	3.00763	2.35333	3.09487	3.01737	2.68704	2.83684	2.71047	2.77291	2.79033	3.00682	2.7867	2.76593	2.92499	2.8598	2.84924	2.71354	3.20512	3.09183	2.80938	2.80938	3.07329	2.78766	3.10705
BAG5	3.95147	4.21235	4.31652	3.65398	3.67328	4.45636	4.17632	3.06999	4.2026	3.88903	3.93284	3.92144	3.63948	4.14785	4.18282	3.67748	3.91981	3.50018	3.76023	3.6565	3.77236	3.86065	3.84379	4.11255	3.95438	4.10743	3.47662	3.61178	3.4688	3.58759	3.7581	4.97449	4.29053	3.32764	4.03708	3.99988	4.07955	3.96913	4.02345	3.954	4.17972	4.06343	3.74194	3.88728	3.79418	3.81327	3.64635
BAG6	4.46795	5.00985	4.04654	4.7491	4.5816	4.8507	4.55478	5.1435	4.9872	5.05806	4.73197	4.70938	4.83694	4.82649	4.73486	4.96186	4.74936	5.60265	5.12776	4.81114	4.4159	4.9108	4.66014	4.98166	4.55649	5.1182	3.82518	3.89031	4.38957	5.01791	5.52896	4.79224	4.73548	4.59546	4.84715	5.00295	4.80087	4.87739	4.95122	4.92017	4.84365	3.90208	5.43275	5.37955	5.03935	4.98904	4.77957
BAHCC1	2.93646	2.8396	2.87558	3.06756	3.30762	3.05199	3.1094	3.55068	2.95279	3.46147	2.99729	3.00822	3.11851	3.1087	3.36959	3.11073	3.23018	3.4373	3.16101	3.07671	3.11691	2.98477	3.22247	3.15169	3.05084	3.1247	3.06568	3.23365	3.29617	3.19862	3.09033	2.94933	3.0072	2.90258	3.39095	3.11842	3.23497	3.24864	3.40406	3.29104	3.2124	3.13489	2.82248	3.21607	2.84497	3.11433	2.90202
BAHD1	2.786	3.05387	3.11466	3.01903	3.15924	3.42529	3.20659	3.54829	3.05558	3.37846	2.96331	3.08144	3.15004	3.08629	3.09383	3.00556	2.95193	3.40151	3.39222	3.17707	3.06432	3.07706	3.19317	3.34389	3.30425	3.14201	3.28556	3.50434	3.16304	3.10753	3.33491	3.39158	3.17322	3.259	3.05274	2.71855	3.29504	3.21688	3.18879	3.15538	3.06545	3.03249	3.13086	3.08771	3.02912	3.11729	2.99214
BAIAP2	2.65877	2.68371	2.43709	2.84592	2.78368	2.54009	2.47255	3.50862	2.8899	3.50854	3.24651	3.45783	3.22476	3.45972	3.34576	3.46632	2.9027	3.45995	3.4161	3.46888	2.87913	3.19297	3.55229	3.4532	3.56096	2.6648	3.10415	2.84336	2.85005	3.0178	3.32251	2.74171	2.66179	3.17807	3.41687	3.28687	3.16744	3.40488	3.31319	3.29003	3.18793	2.86518	3.47042	3.32165	3.25244	3.37836	3.35938
BAIAP3	3.36288	3.48773	3.65149	3.63483	3.65713	3.27723	3.28271	4.17842	3.47789	3.53767	3.57948	3.39412	3.51148	3.40225	3.43446	3.68264	3.56402	4.0593	3.5947	3.58095	3.59406	3.58224	3.67727	3.50669	3.57009	3.4499	4.03561	3.94905	3.66863	3.7342	3.69626	3.3298	3.42374	3.72125	3.4923	3.71315	3.46131	3.49039	3.4106	3.59845	3.5566	3.26601	3.6373	3.40974	3.52096	3.35242	3.53967
BAMBI	4.27069	5.37798	3.44008	3.59684	4.03442	5.32685	3.69187	3.20187	4.22685	3.63198	3.8379	4.36922	3.59658	3.39824	4.65644	2.86347	4.24851	3.24722	4.22697	4.55361	3.25184	4.24898	3.78418	3.98609	4.64737	2.89807	2.28833	2.9201	3.66913	2.53001	4.46425	4.12427	4.13653	4.1057	3.36289	4.56751	4.92808	4.26052	3.99162	4.17436	4.20159	4.76478	3.98671	4.97748	4.83298	4.8482	4.09474
BANF1	4.99294	4.20938	5.1626	4.75906	4.27709	5.15602	4.98769	4.47626	4.80691	5.01384	4.9725	5.18704	5.06086	4.29501	4.7121	5.29109	4.91282	4.57352	4.90941	4.41005	5.51029	4.80419	4.70023	4.89459	4.80932	5.38334	4.69355	4.5875	4.87472	4.98226	4.81432	4.49265	4.41207	4.43991	5.29278	5.41856	4.89762	4.6336	4.6275	4.66925	4.60568	3.56646	5.08014	4.92739	5.65982	5.13039	5.18919
BANK1	2.50875	3.86793	4.476	2.52441	3.0689	2.71448	3.76478	2.45558	2.50393	2.25001	2.89811	2.64665	2.87922	2.45035	2.1054	1.88778	2.52924	1.90793	2.20752	2.04644	2.69302	2.57781	2.16005	2.18399	2.329	1.6164	2.41722	2.58568	5.13067	1.37272	1.39131	2.67799	3.22082	2.05445	2.87716	2.44141	2.40949	2.65048	2.99454	1.66102	3.17294	2.85232	3.31994	2.58205	2.99696	2.49804	3.37051
BANP	3.82248	3.20038	3.48562	2.82015	3.17342	3.51171	3.89957	3.9889	3.11024	3.40013	3.33585	3.15802	3.2104	3.29158	3.47671	3.35631	2.85674	3.06451	3.70079	3.14723	3.11243	3.68095	3.21759	3.03004	2.93053	3.6798	3.6235	3.48323	3.75046	3.33208	2.65605	2.28139	2.73666	3.10309	3.33769	3.03019	3.25079	3.50668	3.59776	3.42144	3.43215	2.88368	3.80775	3.5999	3.81604	3.16019	3.61763
BAP1	3.44293	3.33086	3.19297	3.61303	3.57249	3.41773	3.04403	3.74456	3.78515	3.80203	3.8628	3.8518	3.94671	3.92169	3.80233	3.84924	3.84404	3.76421	3.80284	3.83948	3.30404	4.06081	3.84957	4.16868	3.75698	3.70671	2.93268	3.13655	3.3884	3.7305	4.18666	4.23481	4.02062	3.79887	3.80163	3.58638	3.63305	3.6578	3.91083	3.69038	3.60287	3.09897	4.04776	4.07868	3.93397	3.5951	3.69311
BARD1	2.32832	2.41545	2.91016	2.24913	2.77976	3.04087	3.20219	2.65967	2.3234	2.09674	2.12248	2.27346	2.25803	2.50233	2.49001	2.4243	2.45035	2.86742	2.54674	2.44625	2.7721	2.56711	2.38678	2.33547	2.42182	2.52184	1.96696	2.60213	3.17787	2.52607	1.88476	2.60694	2.33457	2.68872	2.53516	3.04155	2.17447	2.16369	2.37912	2.37054	2.21797	3.08323	2.35164	2.67974	2.54668	2.72392	2.85296
BARX1	2.20485	2.32407	2.21664	2.54906	2.2392	2.33415	1.94685	2.93034	2.16356	2.49013	2.16607	2.08345	2.18375	2.61755	2.10712	2.5083	2.26822	2.63313	2.11069	2.38592	2.44524	2.1162	2.50195	2.28214	2.38182	2.34118	2.65754	2.72047	2.29032	2.45248	2.33977	2.20684	1.92852	2.54859	2.30897	2.64475	2.19829	2.28684	2.1437	2.29032	2.2686	2.18458	2.38293	2.1503	2.23073	2.33509	2.31147
BARX2	2.66826	3.06479	3.08635	2.51825	2.39525	2.28927	2.50314	3.39293	2.62294	2.93806	2.56681	2.49654	2.79614	2.62819	2.64157	2.87577	2.59063	3.28145	2.36981	2.50287	3.0246	2.61614	2.59063	2.60576	2.55424	2.33356	3.37291	3.20827	2.622	2.39826	2.96899	2.80015	2.3588	2.75736	2.58363	2.68251	2.98394	2.76655	2.64668	3.01812	2.69801	2.81183	2.56207	2.03952	2.73713	2.46873	2.75143
BASP1	4.1397	4.33344	5.67909	3.90827	3.22197	4.32711	5.62178	3.76629	3.85992	3.36905	3.6642	3.23695	3.31026	3.52351	3.80287	3.38809	2.90303	3.79822	3.23534	2.60272	4.79502	3.69869	2.95298	3.21811	2.69399	4.89255	4.29683	5.47229	5.85083	3.56795	2.81113	3.86011	3.67067	3.49747	3.17553	3.58503	2.93296	2.56527	3.14542	3.29415	3.33626	3.64179	3.99177	3.52258	3.92976	3.53708	3.82791
BATF	3.03847	3.03844	4.05604	3.0412	3.08635	2.85896	3.48084	3.26221	3.05166	3.12701	3.0629	2.88681	3.02242	2.91614	2.93008	3.15367	3.02141	3.35913	3.0173	3.1638	3.38433	2.77891	2.91161	3.07723	2.96586	3.26908	3.01405	3.34567	4.09186	3.28326	2.95256	3.11261	2.9811	3.16898	2.94698	3.25877	2.79488	3.15066	2.8367	3.03012	2.96866	2.75326	3.14507	2.95759	3.17233	2.98909	3.15293
BATF3	2.97472	3.21801	3.60834	3.2403	3.0895	3.47654	3.38148	3.69552	3.29082	3.20305	2.79629	3.19035	2.78573	3.32458	3.01061	3.20721	2.85864	2.91666	3.42821	2.93029	3.02805	2.98046	3.16205	2.90648	3.10324	3.41953	3.6171	3.32434	3.47629	3.22626	2.96513	2.93756	3.05817	3.38646	3.24295	3.19913	3.18548	3.06767	2.88732	3.14819	3.25411	2.81279	3.20091	2.86138	2.93462	3.07769	3.02618
BAX	4.1152	3.35436	3.53595	3.19562	3.51252	3.46221	3.74707	3.15761	3.17016	3.22031	3.25048	3.31761	3.15196	3.0657	2.9958	3.09414	3.08185	3.04762	3.15974	3.24628	2.80363	2.99755	3.58222	3.31712	3.42426	3.73625	3.37334	3.21993	3.22056	3.77494	3.17681	3.37139	3.12401	3.24661	3.18929	3.3236	3.2421	3.21735	3.1144	3.09685	3.2677	3.16033	3.13263	3.08663	3.30898	3.40035	3.35742
BAZ1A	2.64839	2.73939	3.20176	2.16392	2.12775	3.18503	3.23892	1.53659	2.72351	2.19015	2.32309	2.23029	2.06921	2.71089	2.60267	2.60009	2.12961	2.14914	2.33569	2.52244	2.16986	2.61927	2.45284	2.29586	2.25457	2.70184	2.38738	2.86451	2.45881	2.42411	2.02617	3.13104	3.21953	2.62371	2.26655	2.71727	2.22674	2.38966	2.35674	2.63578	2.49902	2.69626	2.15556	2.58538	1.61855	2.03416	2.04848
BAZ1B	2.9563	3.38738	3.26697	3.12512	2.82665	2.94062	3.23142	3.07684	3.26089	3.24973	3.3505	3.38465	3.23907	3.37111	3.36368	2.7096	3.27257	3.32127	3.29403	3.4714	2.5965	3.57182	3.12585	3.13301	3.29914	2.98826	3.41859	3.31127	3.28125	3.2228	3.13165	2.88615	2.87324	3.08382	3.09696	2.90084	3.14768	3.36126	3.19448	3.199	3.22118	3.62227	3.37821	3.18784	3.20499	3.23935	3.23462
BAZ2A	2.97824	3.19144	3.20265	3.21831	3.2639	3.08781	2.90274	3.85893	3.12631	3.3386	3.16059	3.07597	3.25854	3.17721	3.35182	3.51249	3.22515	3.76031	3.3894	3.44027	3.33449	3.28879	3.3351	3.33834	3.2702	3.21485	3.68849	3.61942	3.40176	3.3622	3.19359	2.82366	2.75662	3.50584	3.38552	3.32256	3.22561	3.38009	3.19207	3.23401	3.25516	3.28755	3.30032	3.16316	3.21464	3.39131	3.2452
BAZ2B	3.62306	3.85984	4.13776	3.72151	3.60991	4.19613	3.77363	2.1778	3.65196	3.46557	3.34531	3.03495	3.16102	3.66677	3.70624	3.36667	3.34252	3.8098	3.33546	3.31433	3.36506	3.43907	2.97616	3.328	3.18233	3.37303	3.89876	3.71068	2.70821	2.80822	3.12959	3.60193	3.76958	2.8024	4.01577	3.4489	3.61226	3.85848	3.89407	3.54852	3.70733	4.19098	3.4785	3.61318	2.80011	3.20297	3.14531
BBIP1	4.61686	4.53789	4.09964	4.37117	3.95552	3.6537	3.969	3.45231	4.07871	4.16109	4.15499	4.4837	4.18064	4.09468	4.12729	4.20648	4.09665	4.12667	4.16408	4.00463	4.29318	4.0077	4.2026	4.09402	4.34259	4.0761	4.49714	3.90705	3.5382	4.02262	3.92377	4.08142	4.07901	3.77902	4.0443	4.11693	4.23811	4.02411	4.02958	4.04938	4.33634	4.3451	4.16995	4.27034	4.5628	4.25686	4.59641
BBOX1	6.77581	7.20462	5.0112	6.78541	6.88205	6.31173	5.65685	6.73572	6.20584	6.48332	6.79466	6.89155	6.63281	6.40287	6.08071	6.15869	5.70422	6.86529	6.77193	6.80866	5.91432	6.59226	6.72972	6.363	4.90998	6.91957	5.65445	4.76118	5.78561	7.09011	7.51895	7.47896	7.51714	6.44873	6.56636	6.3311	5.7642	6.17424	6.0096	6.2884	5.93128	7.18716	6.45469	5.9191	6.33575	6.48398	6.0075
BBS1	4.24288	4.08758	3.40526	4.23727	4.12564	3.67968	3.81879	4.54372	4.28406	4.49553	4.53813	4.71179	4.5075	4.43962	4.25055	4.38335	4.47754	4.3732	4.36522	4.23924	3.93531	4.34397	4.65947	4.35514	4.39637	4.17093	3.91485	3.6014	3.89072	4.0387	4.64562	4.55399	4.65239	3.71316	4.62883	4.44292	4.40877	4.36875	4.4003	4.41952	4.50275	4.48682	4.2875	4.01649	4.13146	4.37408	4.34355
BBS10	3.6679	3.77479	3.21083	3.74223	3.29134	2.97018	2.95354	2.04923	2.89976	3.04442	3.34674	3.21914	3.25752	3.21257	2.8464	2.82659	3.40049	2.6557	2.85671	3.23067	2.77852	3.15389	2.81588	3.08245	3.04289	3.35742	3.88495	3.23023	2.59943	3.2294	2.8569	2.88178	3.1525	2.83637	3.06007	3.25407	2.87909	3.21608	3.26809	2.81769	3.53922	3.67422	2.92836	2.95501	2.96431	2.7375	2.83323
BBS4	3.55899	3.49796	3.18547	3.22938	3.47664	3.30261	3.22802	2.05847	3.45977	3.18634	3.16491	3.11767	3.33399	2.52134	3.25029	3.28126	3.33473	3.172	3.04361	3.05311	3.54052	3.14105	2.74637	3.2383	2.95207	3.51352	2.18628	2.57875	3.23202	2.64253	2.41792	3.342	3.13711	3.1745	3.27296	2.64866	3.62444	3.24397	3.55554	3.27179	3.11761	3.92265	3.51033	3.95689	2.72784	3.46816	3.19281
BBS7	2.73563	2.43337	2.52343	2.1661	2.49167	2.35224	1.65372	1.50848	2.58188	2.33159	2.57188	2.7919	2.35168	2.43157	2.48577	2.28363	2.44071	2.12184	2.29978	2.43886	2.05322	2.52414	2.3894	2.23086	2.41354	2.18215	2.04485	1.72688	2.19377	2.18329	1.69085	2.47288	2.2357	2.60809	2.44909	2.10158	2.596	2.65114	2.20725	2.3516	2.22448	2.58404	2.55603	3.28033	2.5004	2.56422	2.29472
BBS9	3.19194	3.04576	2.68177	2.93278	2.81626	2.70972	2.89501	2.69928	2.81294	2.84112	2.84353	2.83671	2.7212	2.76832	2.61264	2.75776	2.7832	2.68632	2.82504	2.5469	2.56458	2.9293	2.73474	2.83233	2.61697	2.63061	2.80242	2.89409	2.4473	2.62337	2.6244	3.06198	2.91671	2.79094	2.59832	2.62305	2.61669	2.77815	2.72084	2.71462	3.04814	2.85472	2.84379	2.86361	2.87728	2.83878	3.07645
BBX	3.90533	5.43502	4.04053	4.03873	3.94029	4.07402	3.7683	3.15048	4.21519	3.89733	4.05015	3.65336	4.03013	4.02998	3.97827	3.75531	3.8309	4.11717	3.8274	3.99449	3.40948	4.04109	3.63633	4.04742	3.73336	4.20947	2.4733	3.40239	3.53952	3.94185	3.43777	5.03577	4.9779	3.89265	4.2181	3.95943	4.09396	3.83124	3.59214	3.8886	3.27844	4.94863	3.53492	4.01551	4.08965	4.74837	3.87377
BCAM	3.23738	3.42579	3.0816	3.24099	3.26137	3.55685	3.89698	4.16358	4.45556	3.72962	4.06302	3.93726	4.21083	3.47613	3.94827	3.63866	3.91442	4.32327	3.72064	4.02678	4.0865	3.86317	3.77188	4.08139	3.63511	3.29902	3.84203	3.59982	3.65451	3.62285	3.42436	2.56492	2.62385	3.73497	4.02212	4.18666	4.1146	4.36677	4.06229	4.01247	4.12861	3.76544	4.23702	4.13045	4.06935	3.96051	4.05345
BCAN	2.71524	2.97012	2.69649	2.87274	3.13064	2.81235	2.79721	3.38381	2.70762	2.78241	2.71057	2.89217	3.02174	2.81975	2.74953	2.87347	2.86963	3.08711	2.97324	2.8263	3.01969	2.74203	2.91028	2.8951	2.94246	2.84345	3.15372	3.17973	3.10007	3.02363	2.96709	2.66153	2.6817	2.75866	2.73842	2.84949	2.83882	3.03536	2.89194	2.88998	2.83377	2.79402	2.85686	2.69538	2.86891	2.85302	2.92345
BCAP29	3.57688	3.12281	3.34237	3.07085	2.92933	3.23231	2.97914	2.79298	3.17411	2.6733	2.80421	3.30737	2.73641	3.18969	2.98628	2.88065	3.15856	3.04398	2.70525	3.14801	2.70177	2.77564	2.96013	2.86615	3.12838	3.18013	2.26219	2.87879	2.53392	2.84118	2.39725	3.40571	3.35806	3.00545	2.93024	3.13476	3.3254	3.05317	3.13674	3.30591	2.94742	3.07991	2.90128	3.57134	2.89579	2.90429	3.24112
BCAP31	5.78892	5.4595	5.31837	5.8846	5.64263	6.19653	5.90783	5.20228	5.69765	5.54193	5.42784	5.90536	5.71047	5.733	5.44078	5.59115	5.29275	5.77893	5.74088	4.94144	5.47492	5.81722	5.76	6.14711	5.68364	5.89174	4.5487	4.98412	5.87	5.9701	5.89078	5.73008	5.61733	6.67792	5.77306	5.752	5.54921	5.55171	5.30719	5.26754	5.08157	4.40719	6.0457	6.23656	6.01825	6.22278	5.76143
BCAR3	3.49199	3.92652	2.56875	3.85428	3.51112	2.74331	3.43735	2.85769	3.50538	3.13061	3.60827	3.41315	3.67682	3.65002	3.43482	3.17895	4.21496	2.86403	2.20213	3.72601	3.58961	3.34979	2.99522	3.35197	3.32233	2.51124	2.83929	1.73929	2.81131	2.31725	3.07994	2.92757	3.14838	3.23794	3.46933	3.68491	3.7228	3.70102	3.80379	3.19499	3.73015	3.87763	4.01057	4.12804	3.99398	3.90671	4.00936
BCAS1	2.80794	2.52163	2.65497	2.74564	2.72456	2.82345	2.67378	3.57634	2.56695	2.52899	2.64503	2.48389	2.46302	2.57507	2.43039	2.62201	2.42173	2.83622	2.77694	2.9789	2.98314	2.45501	2.67373	2.63876	2.49855	2.84191	3.23085	3.02399	2.91275	2.75815	2.88355	2.89685	2.53946	2.42741	2.65476	2.65135	2.53005	2.75376	2.59105	2.53473	2.57232	2.43883	2.59799	2.21841	2.83656	2.62634	2.54822
BCAS2	4.67034	4.77008	4.5923	4.7059	4.41618	4.24459	4.17974	3.58912	4.39901	4.26195	4.57115	4.69212	4.53129	4.58231	4.41629	4.87151	4.42496	4.091	4.5397	4.19016	5.07964	4.16859	4.20755	4.14702	4.49416	4.30825	3.98394	3.99756	3.8352	4.36882	4.37763	4.67803	4.66713	3.72912	4.28017	4.52978	4.57604	4.40854	4.42377	4.62749	4.58635	5.21365	4.33556	4.61812	4.61233	4.60736	4.70787
BCAS3	3.55689	3.22057	3.46015	3.68165	3.73223	2.89149	3.25423	4.02197	3.6829	3.79868	3.97741	4.06326	4.12005	3.63687	3.47839	4.20421	3.94163	4.01924	4.0016	3.43786	3.51551	3.78959	3.91833	3.89189	3.70819	3.86055	3.63246	3.43158	3.0808	4.38882	4.31725	3.20672	3.17895	4.21094	4.07745	3.83353	3.70291	3.64127	3.77823	3.5054	3.78338	3.3671	3.65611	3.9872	4.02374	3.652	3.55765
BCAS4	2.90717	2.65777	2.95927	2.92952	2.92559	2.96949	2.99444	3.63204	2.78677	3.04387	2.82876	2.80006	2.74897	3.25613	2.99248	3.03005	2.91407	3.42604	2.94888	2.93112	3.58211	2.79939	2.9318	3.07977	2.7998	2.91966	3.40703	3.30175	3.42483	3.56783	3.04473	2.72537	2.99113	3.13982	2.86909	3.06419	2.74453	3.06063	2.80958	2.66947	2.89706	2.68469	2.93115	2.94723	3.00064	2.84579	2.84007
BCAT1	2.2452	2.13166	2.72402	2.28003	2.48987	2.33176	2.70918	2.03724	2.33276	2.25443	2.27711	2.17075	2.16463	2.06211	2.61248	2.14776	2.24643	2.38492	2.12023	2.17123	2.53331	2.35241	1.85276	2.09014	2.13168	2.04399	2.56434	2.61519	2.50783	2.15615	2.29831	2.01289	2.14029	2.02931	2.21229	2.09458	2.33187	2.03631	2.42647	2.21225	2.44149	2.32797	2.24586	2.29151	2.42944	2.34749	2.27445
BCAT2	4.30708	3.93191	3.79939	4.22845	3.81942	4.10195	3.81358	3.93784	3.99333	3.96649	3.80978	4.07289	3.94183	3.8521	3.80911	4.26897	3.87475	4.21275	3.94197	4.04846	3.87881	3.72837	4.29922	4.05635	4.35851	3.88933	4.18632	3.93971	4.02227	4.05867	4.38273	3.87948	3.86398	4.19169	3.79534	4.09032	3.96323	4.01164	3.89316	3.94397	4.09738	3.50912	3.96697	3.98342	4.23052	3.93645	4.04198
BCCIP	4.25976	4.0518	3.39528	4.30537	4.0814	3.66167	3.72997	2.96272	3.76225	4.14938	3.80071	4.30936	3.85785	4.05473	3.75779	4.0524	4.02552	4.10222	4.0261	3.97316	3.53133	3.81521	4.28047	3.80704	4.11012	3.87345	3.92778	3.11789	3.25346	4.11281	3.88791	3.96502	4.08908	3.81911	3.99852	3.94704	3.82458	4.02668	3.96085	3.90489	4.16979	4.57666	3.94499	3.59866	4.01469	4.0018	4.06972
BCHE	4.45648	1.13549	3.02637	4.81111	3.81952	2.5403	3.28235	2.66871	1.70422	3.29926	3.35449	3.37727	3.29128	3.19161	3.50821	3.26207	3.50137	2.8901	5.44013	2.3967	2.47423	3.08869	3.01897	2.82877	3.10613	4.66786	2.38337	2.9372	2.13061	4.92886	2.96958	4.96106	4.12923	3.20556	2.65687	2.16158	2.53394	3.19955	3.38738	2.61972	3.00127	4.08462	1.85859	2.6536	2.64161	3.88489	3.62389
BCKDHA	4.5103	4.35253	3.979	4.62587	4.79604	4.41962	4.31673	5.09749	4.65152	4.76619	4.58638	4.92174	5.07562	4.81158	4.63026	4.96824	4.73902	5.00104	4.57257	4.64595	4.90572	4.50912	4.8649	4.77928	4.74062	4.77861	4.77466	4.76296	4.87595	5.01764	4.75071	4.28368	4.12772	5.33807	4.90977	4.7366	4.39994	4.66033	4.73932	4.48727	4.61386	4.16205	5.14757	4.54874	4.95292	4.50825	4.49779
BCKDHB	4.11373	4.00325	2.75616	4.00412	3.81642	3.14644	3.22745	3.67204	3.80018	3.82415	4.15202	4.18836	3.97534	3.64901	3.69194	3.57363	4.17082	3.80166	3.61609	3.94976	3.68079	3.69947	4.11201	3.60358	3.97421	3.83055	3.2148	3.24547	3.09633	4.1029	4.09411	4.22306	3.68229	3.44121	3.85662	3.93605	3.63347	3.86785	3.52533	3.73426	3.71776	4.23955	3.96503	3.90435	3.53192	4.11616	3.94903
BCKDK	3.64835	3.71278	2.49968	3.79394	3.9807	3.74752	3.5065	4.30658	3.61491	4.00259	3.89919	4.06633	4.04454	4.06662	3.43151	4.1982	3.7578	3.3437	3.75687	3.93018	3.24608	3.86133	4.02407	3.69635	3.65407	4.20578	3.7432	3.19426	3.03118	4.5766	4.72515	3.87134	3.68117	3.93329	3.70628	3.80687	3.31128	3.5622	3.60251	3.50467	3.61472	2.32648	4.22505	3.93989	4.37996	3.91053	3.84312
BCL10	4.04592	4.63977	4.72383	4.54065	4.35943	4.83592	4.76663	3.36535	3.84701	4.068	3.88014	4.23993	3.54753	4.27281	4.3084	4.01541	4.03162	3.22882	4.56437	4.05301	3.94352	3.82344	4.4109	4.11305	4.42197	4.38202	4.73701	4.84754	4.34534	3.75093	3.75611	4.70284	4.37097	4.4631	4.16816	4.13955	4.18722	3.90455	4.11855	4.34426	4.1408	4.97826	3.37107	3.76297	3.63561	3.61625	3.91413
BCL11A	2.40083	2.75982	3.53767	2.38038	2.61882	2.95725	3.49965	2.81208	2.37964	2.30907	2.26898	2.24057	2.29252	2.11425	2.22258	2.55449	2.20804	2.52017	2.54802	2.22079	2.69428	2.43203	2.26383	2.26792	2.24597	2.41992	2.68125	3.2424	4.0374	2.5321	2.29312	2.54617	2.5506	2.40804	2.32454	2.18788	2.4021	2.37131	2.30979	2.4074	2.4443	2.44769	2.66447	2.25	2.26446	2.36275	2.27065
BCL11B	1.91476	2.14897	3.10137	2.06422	2.13654	2.38942	3.46277	2.06261	1.97375	1.72391	2.00076	1.95272	1.81495	1.96095	1.90403	2.08755	1.86139	2.16671	1.94979	1.94858	1.95966	1.92927	1.78442	1.85559	1.74087	2.42766	1.87517	2.80303	3.84541	2.11016	1.48235	2.95176	2.32848	1.74876	1.51544	1.79453	1.94515	1.91239	2.27021	1.88383	1.66533	1.97351	2.21995	2.13706	1.49984	1.98775	1.63187
BCL2	3.17192	3.09635	2.95039	2.91026	2.83025	2.78833	2.93322	3.185	3.10356	3.10653	2.9044	3.01974	2.86637	2.9173	3.00021	2.85764	3.0482	3.12347	3.0795	2.8352	2.55947	3.17309	2.90296	3.06345	2.70569	2.89177	3.1997	3.35818	3.08099	3.09671	2.77812	2.78044	3.02161	2.76776	2.9627	2.89882	2.96278	2.9376	2.90218	3.00508	3.00174	2.94522	2.93457	2.81466	2.89278	2.88343	3.00698
BCL2A1	1.88719	1.89106	3.91858	1.79583	1.8741	1.77997	3.49937	1.83713	1.9719	1.81451	1.82211	2.06039	1.66624	1.78102	1.88138	2.02313	1.63526	1.93797	1.83023	1.83297	2.57154	2.02891	1.77034	1.70872	1.75809	1.92719	3.22252	2.21159	2.48831	1.83766	1.55539	2.17063	3.03914	1.76662	1.71606	1.89012	1.24788	1.62698	1.71146	1.74558	1.59325	1.92112	1.96808	2.59589	2.23071	1.9757	2.46038
BCL2L1	3.06315	2.69733	2.64028	3.07171	2.66634	2.86813	2.76098	2.96151	3.02681	3.11478	2.96588	3.1007	3.11335	2.86507	2.84801	2.91796	3.45505	3.1225	2.93466	2.9733	2.96566	3.07732	3.11238	3.21632	3.05909	3.16333	3.19198	2.95737	2.96392	2.99601	2.96323	2.84945	2.83658	3.10168	2.92578	3.03351	2.85665	3.08445	3.10268	3.02692	3.13263	2.39608	3.06433	2.96061	3.09472	2.87138	2.98689
BCL2L10	2.57769	2.64634	1.99705	2.80717	2.8799	2.47837	2.19167	2.56576	2.45918	2.53628	2.59208	2.54037	2.76481	2.51689	2.2178	2.43086	2.91339	2.6044	2.45373	2.51703	2.4471	2.34907	2.49602	2.44939	2.73269	2.67945	2.9484	2.8882	2.49137	2.49479	2.6511	2.47597	2.39743	2.88033	2.49119	2.40315	2.52811	2.55443	2.2889	2.57521	2.42309	2.36332	2.47001	2.11012	2.45781	2.45662	2.54709
BCL2L11	2.30212	2.36793	2.39645	2.28965	2.40639	2.47648	2.309	2.57282	2.36306	2.43488	2.48975	2.65365	2.47065	2.34026	2.39513	2.54573	2.28732	2.55552	2.54093	2.50221	2.38566	2.4837	2.67939	2.42448	2.58403	2.44804	2.62661	2.6924	2.45881	2.54515	2.45269	2.3572	2.3883	2.5665	2.34219	2.54082	2.3625	2.29221	2.39575	2.37107	2.42519	2.43424	2.41781	2.41238	2.54133	2.331	2.39394
BCL2L13	4.40201	3.52933	2.74534	4.02418	4.12947	3.92654	3.12951	4.01048	4.18676	3.99752	4.272	4.25803	4.29717	3.71056	3.72892	3.93894	4.32996	4.36607	3.76263	4.33075	3.81121	3.92516	4.67479	4.07953	4.67804	4.04294	3.12093	2.0078	2.92912	4.0598	4.08038	4.64341	4.62095	3.44743	4.06767	4.06981	4.38182	4.3034	4.48439	4.51521	4.44459	3.94932	4.17451	4.35132	4.10127	4.39205	4.249
BCL2L14	2.29614	2.51254	2.89234	2.47744	3.0912	3.23946	2.75801	3.64279	2.43247	2.63278	2.57214	2.45777	2.66362	2.35802	2.54833	2.72904	2.57975	3.24591	2.86134	2.71003	2.82397	2.69177	2.58761	2.73409	2.50251	2.87632	3.2593	2.8949	2.81978	2.94472	2.68409	2.3761	2.35649	2.62417	2.40486	2.4779	2.80278	2.83124	2.92026	3.03395	2.61788	2.91418	2.66444	2.22025	2.78556	2.7585	2.67015
BCL2L2	3.88276	3.33949	2.51228	3.95121	3.73278	3.41001	3.34678	3.92584	4.06594	4.12088	4.211	4.26631	3.87971	3.69	3.85464	3.62007	4.07118	3.52179	3.63302	3.93524	3.39693	3.66628	4.24282	3.82809	4.18597	3.11952	3.16074	2.10368	2.75605	3.2419	3.57331	4.03555	4.11602	3.43295	3.71825	3.56397	4.49242	4.11301	3.96875	4.09102	3.62633	4.56104	4.32443	4.62661	4.1351	4.35856	4.07946
BCL6	2.87218	3.29634	3.86785	3.09357	3.54084	3.88118	3.88309	2.88907	3.66111	3.17035	2.94718	2.75162	3.05198	3.69163	3.51403	3.22315	3.06667	3.60137	2.98562	3.41309	3.17447	3.40641	2.89896	3.09257	3.20905	3.35824	2.91183	3.47426	3.65183	3.03262	3.06322	3.12255	3.15795	3.75158	2.99591	3.41652	3.58581	3.10597	3.28879	3.8708	3.13251	3.61232	3.15794	3.4519	2.87968	3.28943	3.0525
BCL7A	3.23742	3.37655	2.93929	3.3141	3.25431	3.1253	3.06981	3.26314	3.57282	3.66044	3.23605	3.35303	3.50661	3.64481	3.53711	3.41763	3.74379	3.64766	3.25382	3.67303	3.22376	3.41648	3.36759	3.49032	3.47108	3.76889	3.42548	3.49793	3.46771	3.6664	3.68649	3.31426	3.28292	3.61732	3.46406	3.41044	3.33033	3.18569	3.15515	3.24044	3.248	3.26691	3.43879	3.07178	3.26396	3.34065	3.37836
BCL7B	3.68237	3.43882	3.05298	3.59655	3.50064	3.65711	3.3953	3.20324	3.98366	3.7884	3.86704	4.01106	3.90569	3.6961	3.92516	3.94647	3.69729	4.14582	4.05275	3.54694	3.77742	3.62097	3.84466	3.88713	3.73492	3.82354	3.87972	3.162	3.0533	3.69585	4.02466	3.95653	4.21613	3.94818	3.8058	3.95252	3.71508	3.46611	3.4449	3.70109	3.52776	3.28266	3.69043	3.97988	4.00589	3.73318	3.70307
BCL7C	3.59291	3.90161	4.22021	4.12501	3.7631	4.13612	4.61434	4.60205	4.33384	4.45189	4.19705	3.95042	4.06043	4.15866	4.15325	3.94735	4.29011	4.72764	4.11984	4.06495	4.71002	3.93053	4.09956	4.49737	4.35261	4.23708	4.57924	3.69283	4.26619	4.6257	4.82153	4.60931	4.35903	4.50301	4.14899	4.44104	3.94939	3.89466	3.85377	3.88488	3.74224	2.86614	4.29979	4.3257	4.87749	4.19514	4.27092
BCL9	3.57881	3.78446	4.01053	3.75222	3.99706	4.06482	3.84274	3.35041	3.6156	3.59558	3.68592	3.60824	3.76581	3.66603	3.72733	3.78778	3.81238	3.82416	3.74822	3.71018	3.70735	3.75968	3.82842	3.87965	3.70563	3.73402	3.90278	3.95614	3.77817	3.73926	3.64916	3.76993	3.73132	3.73986	3.74623	3.74877	3.77226	3.75866	3.82921	3.73127	3.88659	3.67087	3.82091	3.69007	3.63855	3.60711	3.44728
BCLAF1	4.12813	4.13135	5.0371	3.86963	3.43391	4.28747	4.38962	3.13471	3.88872	3.80073	3.63761	3.66972	3.75802	3.73573	3.90156	3.75148	3.87476	3.66689	3.34185	3.89791	3.69292	3.96705	3.61469	3.83132	3.96699	4.00982	3.3883	4.03785	3.93298	3.36848	3.46212	5.20375	4.87663	3.387	4.29558	3.78522	4.17009	3.78766	4.02054	3.73658	3.61037	4.28244	3.51569	3.92031	3.2623	3.4723	3.45508
BCOR	2.26655	2.78112	2.15122	2.55173	2.47442	2.04879	2.29676	1.4309	2.40111	2.43011	2.32114	2.6233	2.04724	2.32819	2.31449	2.01925	2.28531	2.09506	2.59834	2.84147	1.88756	2.16918	2.40726	2.19427	2.49383	1.7945	1.68443	1.59303	2.22282	2.22522	2.03883	2.7839	2.66322	2.39655	2.32324	2.28901	2.6274	2.29376	2.58643	2.53892	2.35168	3.218	1.84875	3.17595	1.94724	2.06223	2.09646
BCORL1	3.08571	3.34841	3.47749	3.31032	3.43705	3.16128	3.36991	3.89661	3.33495	3.35492	3.34626	3.2521	3.3415	3.28635	3.3862	3.35463	3.3539	4.07667	3.49178	3.34791	3.56778	3.33829	3.43529	3.38888	3.43857	3.32981	3.72635	3.18699	3.27623	3.69739	3.54663	3.36907	3.30313	3.71772	3.5749	3.48289	3.28107	3.419	3.38268	3.35926	3.40333	3.00113	3.47597	3.13691	3.42976	3.25849	3.50039
BCR	3.59259	4.07992	3.02261	3.96949	3.71021	3.74884	2.94639	4.07288	3.63762	4.24234	3.82014	4.30495	3.7521	3.80967	3.52934	4.32537	4.21758	4.42111	4.62027	3.54041	3.23347	3.51006	4.06625	3.93811	3.72402	4.09003	3.36694	3.38933	3.44125	4.26882	4.66377	5.43924	4.00265	4.43739	3.92054	4.03796	3.32707	3.37505	3.25982	3.65421	3.29874	3.1352	3.76304	3.99784	3.91965	3.87839	3.85419
BCS1L	3.90084	3.81942	3.50342	3.57087	4.09714	4.16365	3.93814	4.62383	4.3218	4.45457	4.11013	4.00862	4.18344	4.10348	3.97291	4.16396	4.34058	3.95833	3.87413	4.0009	4.26756	4.24147	4.34692	3.88416	4.27338	4.29049	4.01837	3.45275	3.72611	4.59308	4.03454	3.50282	3.54898	4.64523	3.93168	4.22212	4.03559	4.04706	4.09751	3.94683	4.13482	3.4879	4.53484	4.71434	4.57055	4.21969	4.11842
BDH1	4.03515	4.37068	3.2246	4.11905	3.53739	4.11907	3.31839	3.72128	3.54482	4.16656	4.01084	4.15149	4.08844	4.04421	3.37078	4.15312	4.05032	3.6718	3.83875	4.24018	3.70249	3.84807	3.95875	4.196	4.04261	4.37871	4.27953	3.50074	3.74044	3.78507	4.43683	4.53529	3.97966	4.45278	3.77715	3.99646	3.54092	3.88447	3.34598	3.82447	3.71808	3.87656	3.7736	3.52908	3.96644	3.84964	3.6481
BDH2	6.44619	5.86692	4.10694	6.08689	5.81466	5.24457	4.71671	5.40309	5.82409	5.82207	5.83608	6.21913	5.85171	6.20293	5.80581	6.10384	5.6104	5.92839	5.717	5.8637	5.64591	6.01794	5.91495	5.75617	5.94634	5.90526	5.33904	4.59832	4.29703	6.45488	6.55012	6.71205	6.69326	6.47475	5.89785	5.54008	5.30466	5.52358	5.11728	5.32977	5.42159	5.86328	5.99959	5.60015	6.05704	5.97891	5.92867
BDKRB1	2.22503	2.55103	1.89615	2.5188	2.39034	2.67551	2.38426	3.06035	2.27914	2.26396	2.51048	2.61354	2.45865	2.22828	2.61274	2.71681	2.35702	2.5754	2.49613	2.54257	2.68383	2.30496	2.38003	2.49529	2.41494	2.36051	3.0669	2.88522	2.51549	2.6183	2.55792	2.26193	2.14789	2.44231	2.35633	2.81306	2.43391	2.63095	2.58586	2.47974	2.58141	2.20294	2.21292	2.07838	2.38643	2.37419	2.2756
BDKRB2	2.86118	3.45675	3.16704	3.1136	2.86437	4.71386	3.22889	2.59218	3.70102	3.27221	3.16711	3.35876	3.14877	3.35974	3.84854	3.79963	3.12421	3.69221	3.36075	3.55851	3.72981	3.68499	2.9658	2.91927	3.14409	3.25853	2.98184	3.67197	2.68304	3.87417	3.0787	3.1881	3.19478	3.88311	3.01311	3.86442	3.23583	2.8818	3.22739	3.84423	3.32636	3.57433	3.92741	2.84099	3.85999	3.16083	3.35975
BDNF	2.15009	2.05922	3.00467	2.23822	2.13144	2.82464	2.52226	2.37204	2.03994	2.29652	1.94479	1.95825	2.01451	1.97649	2.26838	2.37013	1.97637	2.11627	2.56395	2.01011	2.40132	2.1703	2.02055	2.15568	2.14193	2.47436	2.77006	2.83942	1.95436	2.18727	1.90548	1.84888	1.95321	2.36152	1.90199	2.01713	2.1754	1.9391	2.53491	2.26974	2.0898	2.32151	2.48979	2.19243	2.3976	2.2002	2.31112
BEAN1	2.42585	1.77372	2.59919	2.05978	2.22848	2.23078	3.08066	2.57332	2.25363	1.90029	2.29774	1.83985	1.85211	1.96513	2.07356	2.20701	2.23711	2.34583	2.11114	1.89396	2.33436	2.14509	2.32029	2.02729	2.1092	2.00032	2.20532	2.08993	2.04697	1.89481	1.90917	1.91796	1.78052	2.18163	1.88233	2.31512	2.48322	2.52601	2.57212	2.07257	2.15935	2.13665	2.11614	3.16806	2.12224	2.57687	2.27
BECN1	4.59684	4.62438	3.95589	4.35081	4.21828	3.7082	3.84746	3.73589	4.39767	3.89058	4.27452	4.26798	4.29833	4.19501	4.04709	4.37192	4.42688	4.05574	4.19259	4.17385	4.27675	4.2632	4.35343	4.17146	4.49563	4.72444	4.23255	3.42994	3.90563	4.37919	4.20114	4.84771	4.69324	3.64892	4.28717	4.18722	4.28886	4.19769	4.21268	3.96173	4.22283	4.37295	4.18254	4.29193	4.17513	4.03511	4.026
BEGAIN	2.77159	2.66584	2.47623	2.84941	3.05588	2.52054	2.50405	3.49461	2.79915	3.06947	2.8437	2.85179	2.98152	2.73682	2.79572	3.02405	2.75813	3.77928	3.00788	3.06531	2.98083	2.58731	2.99542	2.85136	3.12047	2.70472	3.03113	2.99778	3.43961	2.63145	2.73568	2.64263	2.62798	3.15149	2.8608	2.77019	2.93933	3.18842	3.11482	2.98161	3.19042	2.5665	2.70254	3.14631	2.77227	2.86569	2.84829
BEND5	3.80762	4.63391	3.13441	4.21744	4.16639	3.90492	3.60474	3.12617	3.89393	3.59448	3.70847	3.60324	4.0461	3.65851	3.47296	3.46581	4.22987	3.20252	3.43996	3.33032	3.73705	3.44803	3.34199	3.61282	3.69857	4.44568	3.37046	3.97773	3.60928	4.11278	3.61043	3.72644	3.92784	3.91965	3.71132	3.60495	3.35983	3.28227	3.36309	3.01617	3.15423	3.51992	4.46126	3.47975	4.1437	3.68542	3.62424
BEST1	2.5412	2.78504	2.85201	3.00114	3.34823	2.91084	2.39308	3.90306	2.69088	3.03694	2.77335	2.77307	3.01936	2.7879	2.72271	2.87719	2.96319	3.43664	3.03217	3.07867	3.29973	2.77335	2.79025	2.65103	3.11895	3.01105	3.64181	3.34035	3.25647	3.24377	2.95076	2.02001	2.16804	2.61005	2.93036	3.02172	2.91772	2.87098	2.76985	2.89325	2.97647	2.98802	3.28487	2.82577	2.87607	3.05156	3.17457
BEST2	2.63058	2.58798	2.11796	2.63596	2.70033	2.68222	2.67924	3.75054	2.70784	2.91596	2.56997	2.6098	3.05379	2.62201	2.63056	2.39179	2.58241	3.48898	2.64969	2.81176	2.97819	2.45965	2.8464	2.83185	2.83327	2.61835	3.53277	3.44793	2.7145	2.86146	2.55425	2.19358	1.98659	2.6905	2.75316	2.64183	2.72349	2.68208	2.67673	3.04782	2.90585	2.79293	2.5787	2.64902	2.77171	2.94492	2.85353
BET1	4.93361	4.55815	4.6001	4.95768	4.09891	3.98717	4.45139	4.00672	3.74881	4.25829	3.9566	4.32282	4.16214	4.31991	3.79355	3.55057	4.3422	4.54504	4.02649	3.88062	3.76009	4.35683	4.34873	4.1121	3.93015	4.37395	3.6264	3.93606	3.42213	4.30405	4.79592	5.04295	5.04441	3.53385	4.07802	3.9577	4.1686	3.72683	3.98547	3.76211	4.38585	5.16634	4.07152	4.17251	4.33428	4.20267	4.40746
BET1L	2.78883	3.47336	2.9045	2.83387	3.32574	2.95244	3.0682	3.26439	3.21582	3.45826	3.11057	3.40788	3.29492	3.1365	2.70735	3.26019	3.13531	3.43059	3.307	3.14166	2.95317	3.1159	3.29637	3.46262	3.11424	3.28725	4.10258	3.64143	3.36493	3.26329	3.11324	2.80257	3.07088	3.31743	2.76645	3.15927	2.80338	3.08244	2.8378	3.01285	2.87347	3.15557	3.22542	3.12464	3.30338	3.13702	3.22511
BEX1	3.76136	3.47119	4.7571	4.84153	4.56224	4.30439	4.1261	3.39232	3.78289	3.79744	4.31139	4.5706	3.83136	3.59119	3.77483	4.06881	3.2186	3.56129	4.42606	3.88061	4.92949	3.50749	4.33296	4.02632	3.3725	4.4822	4.10037	3.6535	3.08282	4.23851	2.70464	4.36583	3.31161	4.15818	3.93645	4.36552	4.50954	3.68903	4.32385	4.14256	4.11909	4.32819	3.52433	4.23853	4.46893	4.44094	4.13761
BEX4	4.66004	4.42894	3.80272	4.4134	4.02531	3.90754	4.1493	4.12602	4.82653	4.57866	4.98082	5.12232	4.86373	4.59749	4.86045	4.05008	5.0275	3.90381	4.88991	4.64546	4.86991	4.50501	5.03059	4.91973	4.95788	3.80702	4.14993	2.99401	3.91061	4.1866	4.01474	4.1415	4.44563	4.80645	4.66499	4.69051	4.88941	4.7998	4.68557	4.46448	5.15211	5.41945	4.73022	4.91832	5.18919	5.20876	5.31175
BFAR	3.92519	3.74448	3.75903	3.83322	3.56941	3.63094	3.64015	3.51435	3.95509	4.2249	3.96567	4.29024	4.1306	4.18504	3.95791	3.97752	3.62826	4.14389	4.31217	4.30655	3.91396	4.03212	4.27222	4.19965	4.1985	4.18662	3.86206	3.75162	3.57197	3.95422	3.97126	4.34101	4.33462	3.30773	3.91458	3.82733	4.03299	4.25645	4.0823	3.85883	3.96561	3.98603	3.97236	4.46007	3.98232	3.7511	3.9368
BFSP1	2.60431	2.68485	2.28603	2.46903	2.1389	2.33776	2.24562	2.38294	2.25882	1.97526	2.08827	2.29148	2.15089	2.38353	2.04396	2.45877	2.15617	2.80858	2.05905	2.27269	2.00108	2.18644	2.27897	2.13616	2.00083	2.08403	2.37864	2.58013	1.95892	2.02713	2.22928	1.89713	1.79048	2.15645	2.22498	2.30792	2.4078	2.69145	2.43959	2.35484	2.17124	2.23922	2.38254	2.57726	2.23607	2.30211	2.49036
BFSP2	2.09998	1.87183	1.93585	1.8231	2.15343	2.09998	1.96444	2.51807	1.77826	2.06021	2.11526	2.08883	2.21336	2.15007	2.09617	1.86583	2.25438	2.58504	2.16456	1.95331	2.05598	2.23979	1.8048	1.95494	1.96082	1.96132	2.53163	2.61531	2.46732	1.99823	2.14157	2.1726	1.93885	2.14349	1.82873	1.99973	2.00727	2.10853	1.92325	2.06529	1.86228	1.89006	2.1795	1.76379	2.09141	1.93957	2.00581
BGN	3.6466	3.62089	3.71475	3.15962	3.00861	3.30022	3.81122	3.33977	3.64344	3.07131	3.01493	2.62689	3.09697	3.42554	3.40029	2.55068	2.7953	3.62908	3.04288	3.04687	3.54239	3.39888	2.90333	3.41685	3.29613	2.78578	2.83342	3.49517	3.17043	2.73461	3.15837	2.73631	2.92094	3.60189	3.40548	3.95988	3.63826	3.56631	3.59728	3.35767	3.14901	2.97836	3.44033	3.71317	3.14935	3.13866	3.26487
BHLHB9	3.29635	3.38342	3.18665	3.34491	3.29887	2.72866	3.22246	2.77026	2.55473	2.94009	3.00161	2.92703	3.07198	2.82178	2.69665	2.55321	3.24962	2.96359	2.3051	2.61841	2.99121	2.58652	2.67622	2.68663	2.30975	3.0792	2.81613	2.22283	2.59978	2.93507	2.75545	2.86019	2.93154	2.50765	3.02557	2.80297	2.88672	2.91247	2.67545	2.75553	3.29112	3.37986	3.07314	2.8418	3.26298	3.01728	2.94934
BHLHE40	3.77456	3.8383	3.50505	3.5365	3.26621	3.75371	3.9404	3.45982	5.05287	3.82083	3.91025	4.47824	3.6038	4.37724	4.72728	4.62919	4.23088	4.19957	5.12878	4.19477	3.89296	4.54783	4.53279	3.80013	4.37703	3.99194	4.02995	3.23261	4.21281	3.90079	3.87435	4.27897	4.64011	4.63055	4.03766	5.00752	4.46399	3.79729	4.155	5.07572	3.74836	3.86666	4.28504	3.86682	3.64004	4.01004	3.66908
BHLHE41	2.73223	2.66862	3.47699	2.27518	2.60426	3.22121	3.76724	3.1099	3.2392	2.2884	2.51799	2.21482	2.46666	1.93732	2.53155	2.36739	2.57545	2.86484	2.49415	2.3384	2.26717	2.73443	2.5496	2.44552	2.47514	2.58025	2.39989	3.22813	3.26888	2.59156	1.26757	3.08863	3.27505	2.67775	2.01931	2.96882	2.53935	1.74486	2.39006	2.69085	2.39558	2.72097	3.28055	3.17627	2.52508	2.44626	3.2216
BHMT	6.80695	7.46232	4.16947	6.89264	6.33948	4.79642	5.6445	6.64043	7.11058	6.66026	6.96054	7.29312	6.72646	6.88809	6.83511	6.76535	7.13861	6.88242	7.03165	6.83705	6.54557	6.4682	7.44967	6.52534	6.81361	6.25206	6.35158	4.10624	5.86864	6.94679	7.5827	6.5808	7.10735	6.03795	6.89715	6.56036	6.32903	6.76177	6.76305	6.79196	6.61374	7.45465	6.86976	6.65907	6.8197	7.25748	7.36188
BHMT2	5.96583	6.42393	3.0817	6.2482	5.88943	4.85525	4.72831	5.71248	6.37282	6.15766	6.53206	6.66029	6.49371	6.40716	6.21945	6.5263	6.23938	6.39711	6.65637	6.56952	5.77987	6.12746	6.55892	6.33119	6.5785	6.23675	5.1031	2.51839	4.74881	7.08698	7.24732	7.38251	7.23448	6.18606	6.42265	5.92275	5.55347	6.21465	5.63366	5.97194	5.57705	6.26065	6.50347	6.10221	6.57367	6.82554	6.46324
BICC1	4.38755	4.59175	4.61089	4.07749	3.78106	4.3701	4.24516	3.95473	4.59089	4.02575	4.58329	4.26111	4.07706	4.13039	4.1681	4.17262	4.17107	3.52138	4.03838	3.87466	3.93297	4.46232	4.05263	4.16004	3.44237	4.4343	3.83687	4.456	3.67065	4.43236	4.40945	4.61718	4.6355	4.21369	4.09185	4.22768	3.97696	3.70654	3.91785	4.01679	4.05702	4.53573	4.15873	3.59281	4.07102	4.07367	4.05795
BICD1	3.34297	2.96811	3.76366	2.94564	3.13974	3.27543	3.38827	2.73916	2.94536	2.69073	2.59803	2.70397	2.75767	2.9338	2.78509	2.80509	2.74147	2.94198	2.89728	2.89413	3.1709	2.6687	2.66976	2.88959	2.6788	2.92337	2.80961	3.18688	3.0051	2.85058	2.48568	2.84607	2.55547	3.12818	3.0449	2.96546	2.87775	2.70733	3.12671	2.92059	2.85279	3.47165	3.07604	3.06452	2.71963	3.01082	2.91767
BICD2	3.17884	3.11085	3.01109	3.22118	2.79832	2.85834	3.52175	2.41306	3.23995	3.18776	3.29374	2.96094	3.00417	3.40759	3.5698	3.09398	3.08344	3.1169	2.9989	3.292	2.42221	2.97294	3.21756	3.09505	2.99988	3.31285	2.37119	3.10991	3.44425	2.62143	2.80916	3.78559	3.45682	2.769	3.36749	3.05097	3.72747	3.39436	3.05271	3.21407	2.66808	3.15207	2.98764	3.68454	2.34684	2.89072	2.7216
BID	3.34525	3.9087	3.82813	3.24479	3.18828	3.72854	4.08038	3.05876	3.10456	2.69954	3.00353	3.2498	3.10536	3.29321	2.74977	2.81335	2.75975	3.00053	2.99823	3.16191	2.80981	3.10719	2.97949	2.9447	2.78123	3.40607	3.62957	4.41856	3.62107	3.64089	2.84103	2.78238	3.04359	3.25478	2.72837	3.26206	2.90034	3.11685	3.11471	2.95821	2.74008	2.82494	3.31044	3.41726	3.12604	2.58587	2.89468
BIK	3.22213	3.13193	2.43664	3.22153	2.73084	3.75712	3.11239	3.88945	3.43964	3.48301	3.43222	3.39957	3.56571	3.18914	3.53878	3.24675	3.3185	3.82933	3.63457	3.46763	3.07046	3.10071	3.50085	3.30144	3.76738	3.49561	3.92127	3.58691	3.3627	3.73205	3.34767	3.81905	3.55968	3.75815	3.43556	3.41298	3.03261	3.05822	3.15065	2.85967	3.21474	2.81491	3.38376	3.26826	3.08858	3.16882	3.29854
BIN1	4.26246	4.13712	3.67004	4.33083	4.228	3.97246	3.89579	5.29382	4.34619	5.0022	4.74174	5.1344	4.46263	4.85748	4.91014	4.9429	4.3416	5.21272	4.88405	4.86447	4.0519	4.55961	4.82943	4.69388	4.66388	4.76396	4.45856	3.9903	4.25035	5.06184	5.7399	4.96897	5.00171	4.67831	4.70251	4.35944	4.19593	4.46932	4.27183	4.50343	4.13509	3.64888	4.8827	4.48835	4.87798	4.55702	4.61795
BIN2	2.67822	2.69901	3.97803	2.6596	2.77947	3.05595	3.32414	3.16624	2.60584	2.41831	2.45494	2.37811	2.69297	2.653	2.53898	3.08407	2.6389	3.10474	2.76234	2.76659	3.07483	2.76992	2.45236	2.47645	2.47103	2.73618	3.58983	3.35097	3.18818	2.77421	2.76991	2.82631	2.70112	3.08638	2.47231	2.64164	2.75017	2.437	2.62521	2.69637	2.50482	2.324	2.93812	2.47945	2.82102	2.77235	2.95475
BIN3	3.93502	3.38172	3.56367	3.77808	3.59339	4.20246	4.04943	3.98476	3.65502	3.66227	3.74612	3.84566	3.90765	3.89536	3.75287	4.15251	3.68276	3.88057	4.08982	3.4454	3.6408	3.6609	3.23941	3.58328	3.87774	4.05331	3.98647	3.69416	3.60936	3.98878	3.4526	3.75102	3.67988	4.16223	3.60236	3.67097	3.81884	3.87433	3.71969	3.68519	3.87947	2.52885	4.33157	3.91894	3.97581	3.69983	3.81271
BIN3-IT1	2.48115	2.44788	2.84009	2.65118	2.75054	2.81708	2.44931	3.17969	2.54265	2.41255	2.46883	2.38204	2.37991	2.45166	2.7431	3.24589	2.48641	3.09643	2.69641	2.62769	2.92256	2.6331	2.53851	2.66533	2.41681	2.70564	2.88249	3.07775	2.92765	3.08579	2.72562	2.48262	2.51532	2.52268	2.35086	2.4923	2.57021	2.67767	2.47603	2.64721	2.41173	2.77579	2.75823	2.36673	2.65839	2.58483	2.68255
BIRC2	5.34128	4.75851	5.61971	5.13393	4.82215	5.22461	5.22007	4.45847	4.72167	4.8018	4.60649	4.7101	4.6743	4.75284	4.65189	4.50294	4.78947	4.50017	4.79736	4.48035	4.53508	4.92272	4.67848	4.81834	4.55574	4.49768	4.92351	4.6537	4.43798	4.39416	4.2442	5.10981	5.10799	3.67186	4.72454	4.71301	5.11731	5.09626	5.11657	5.03934	4.994	5.03169	5.0211	5.01409	4.70842	4.99049	4.97642
BIRC3	2.72196	2.24257	4.56566	2.00773	2.1288	3.58832	4.28495	1.92486	2.67076	2.2689	2.59074	2.29747	1.35341	2.68979	2.67195	2.65889	2.1465	2.33799	2.62927	1.76145	2.45717	2.7482	1.72397	2.07128	2.17158	2.60079	2.18625	3.31252	4.68858	2.30305	1.60491	3.31411	3.33244	2.58248	1.83669	2.52853	2.33359	2.0216	2.2554	2.69573	2.09655	2.47815	2.41303	2.91832	1.87431	2.23232	2.13158
BIRC5	2.69762	2.44018	2.4784	2.4504	2.49942	2.30584	2.68529	3.10957	2.35053	2.40224	2.45001	2.36231	2.61004	2.479	2.35997	2.60155	2.38715	3.06373	2.51624	2.45665	2.46415	2.4347	2.42548	2.46588	2.4605	2.60494	2.84308	2.92935	2.87321	2.48741	2.39682	2.65897	2.21654	2.47697	2.397	2.30332	2.54594	2.61344	2.48319	2.46576	2.50872	2.37968	2.57333	2.36469	2.41846	2.44305	2.39842
BIRC7	2.55213	2.64059	2.83438	2.74699	2.83211	2.60089	2.472	3.18376	2.09034	2.53392	2.39578	2.18275	2.50441	2.60622	2.54048	2.70474	2.21017	2.7128	2.39471	2.5676	2.83898	2.39115	2.43546	2.06318	2.63882	2.50482	2.61993	2.91829	2.34644	3.12122	2.83876	2.59203	2.84456	3.25876	2.29246	2.49949	2.1883	2.09803	2.11891	2.21955	2.41812	2.74828	2.44273	2.25656	2.4678	2.61244	2.71036
BLCAP	5.00501	4.73273	4.32983	5.17242	4.74664	4.38838	5.00941	5.10207	5.22999	5.17219	5.01059	4.91502	5.15314	5.28906	5.1624	4.90163	5.22885	5.11322	4.77716	5.06002	4.79136	5.1033	5.1172	5.33741	5.18577	5.1539	4.7999	4.43158	4.78008	4.9368	5.63991	5.69523	5.60851	5.01974	5.05929	4.99221	4.96226	4.85906	4.77552	4.41326	5.00464	5.08191	4.88198	4.91064	5.10766	4.83895	4.95846
BLK	2.17421	2.28393	3.26407	2.17811	2.1833	2.20579	2.65682	2.60569	1.94667	2.12753	2.0665	2.05917	2.28494	1.99067	1.98554	2.19546	2.36974	2.49323	2.08938	2.40427	2.1096	2.49268	2.23082	2.07924	2.02662	2.36298	2.49571	2.54867	3.45321	2.2637	2.06301	2.29565	2.08303	2.06627	2.04594	2.22848	2.27655	2.15784	2.16941	2.17233	2.09851	2.00629	2.48845	2.03247	2.18096	2.25045	2.10067
BLM	2.6795	2.85293	3.35664	2.31869	3.36264	2.93013	3.36691	3.43128	2.64899	3.26762	2.31566	2.41984	2.64979	2.65185	2.55242	2.5099	2.74708	3.66481	2.94984	2.59297	2.98636	2.50036	2.67623	2.73551	2.68833	2.7849	3.56485	3.79757	3.74387	2.79228	2.52956	2.68636	2.38617	2.75219	2.82216	2.39677	2.82927	2.79913	2.96818	2.80557	2.92811	3.00971	2.32552	2.37013	2.88591	2.60652	2.73106
BLMH	4.76044	4.14862	3.90326	4.33124	3.93773	3.70285	3.6913	3.16955	4.11817	3.97428	3.86517	4.04223	4.00055	3.70534	3.77311	3.50208	4.27569	3.73499	4.1624	4.05175	3.66505	4.01107	4.22509	3.8234	3.70917	3.35767	3.0687	3.03564	3.93515	4.44609	4.33721	4.82558	4.33477	4.08744	3.71769	3.7323	3.85316	3.82773	3.65935	3.87863	3.36909	4.22894	3.77699	4.3675	4.08978	4.40479	4.24629
BLNK	4.40857	5.08769	5.5293	4.23739	3.9274	5.17495	5.65708	2.67644	4.41604	3.51498	2.98342	3.17588	3.89745	4.0691	4.38085	3.79554	4.61727	3.42101	3.72194	3.58986	4.8215	3.79433	3.16617	3.81855	3.32656	4.89385	3.2918	5.62541	5.5195	4.36592	3.53309	5.51537	5.00228	5.27893	3.73351	4.98264	3.28001	3.03517	2.87035	3.38203	3.6575	3.46798	4.00142	3.93332	3.30175	3.46244	3.4976
BLOC1S1	4.33532	4.45812	4.3927	4.70776	4.7219	4.62364	4.16655	4.78523	4.43093	5.18011	4.58678	5.0248	5.04319	4.84416	4.53779	5.41372	4.93108	5.24162	5.30994	4.69932	5.44763	4.77455	4.85588	4.86316	4.72088	5.19143	5.28074	4.32458	4.53282	5.7493	4.93401	4.23584	4.59733	5.0971	4.86705	5.00298	4.1796	4.32161	4.16919	4.39768	4.42994	4.33323	5.24198	5.36697	5.69424	4.90631	4.86356
BLVRA	5.2008	4.81762	4.69351	4.67907	4.42639	5.1214	4.87827	4.75157	5.00254	4.64245	4.53436	4.54825	4.48398	4.55562	4.56341	4.77182	4.432	4.53838	4.42393	4.25968	4.7511	4.46747	4.76776	4.50942	4.66994	4.57015	4.46532	4.69036	4.75832	4.67301	4.16804	4.10265	4.09011	4.66096	4.64111	4.62569	4.92309	4.84241	4.79577	4.81078	4.65516	4.39192	5.01846	4.81989	5.03146	4.76739	4.86436
BLVRB	4.45607	4.03496	3.94857	4.73977	4.82211	4.17707	4.4669	5.67034	4.90117	5.18871	4.87987	5.08896	5.10994	4.92902	4.69033	5.01462	4.86285	4.36618	5.12848	4.87034	5.34692	4.92759	5.09254	5.0569	4.97864	5.17119	4.3386	4.21295	4.25706	5.38116	5.84435	5.24843	5.13746	5.57367	4.86038	5.09493	4.23773	4.42692	4.19951	4.34013	4.20597	4.42289	5.30445	4.71659	5.35332	5.07453	4.92127
BMP1	3.00758	2.65648	3.36153	2.83409	3.1619	3.28412	3.32018	3.75642	2.9335	2.98604	2.85056	2.75405	2.91224	2.67209	2.69343	2.85988	3.03213	3.38493	3.01209	2.95942	3.11554	2.83931	2.97181	2.88206	2.89425	2.83888	3.2798	3.43193	3.41697	2.99221	2.86656	2.57968	2.54806	2.86313	2.73652	3.0012	2.99584	3.08679	2.96054	3.11462	3.08427	2.73305	3.27817	3.05608	2.98297	3.1701	3.09607
BMP10	2.11924	2.16807	2.26191	2.00264	2.17327	2.34679	2.24591	2.93877	2.59656	2.11322	2.29068	2.17841	2.36343	2.04682	2.31218	2.71109	2.36612	2.81248	2.26778	2.36016	2.72154	2.36395	2.33203	2.14114	2.31304	2.3313	2.65616	3.02491	2.78416	2.44842	2.14758	2.00293	2.07673	2.2965	2.09238	2.37734	2.31837	2.35744	2.29121	2.43276	2.3427	2.29851	2.25834	2.09341	2.32872	2.24886	2.35687
BMP15	2.16557	2.18504	2.26338	2.34683	2.2396	2.27167	2.13255	2.93391	2.28502	2.67036	2.18699	2.36102	2.37478	2.26017	2.44169	2.39681	2.44199	3.14122	2.36995	2.16023	2.51193	2.32075	2.37443	2.53462	2.18193	2.08443	3.02572	2.89288	2.35359	2.24536	2.45147	2.13734	2.05011	2.32704	2.49348	2.14993	2.45402	2.51316	2.43798	2.62919	2.22202	2.33327	2.35795	2.40953	2.21849	2.46997	2.19252
BMP2	3.07286	2.9166	2.64855	1.8534	1.8911	2.3259	2.66128	2.33285	3.97009	3.35945	3.58724	2.71022	2.87999	3.19238	4.23489	3.72529	2.86131	2.33873	3.63269	2.37245	2.73417	3.09169	2.37325	2.80702	2.62986	2.65243	2.93426	1.31362	2.0082	1.44489	1.59117	1.91425	2.82167	2.38903	2.52231	2.6732	4.25051	3.06479	3.01055	4.05891	3.34047	3.8994	4.19863	4.25601	2.98418	3.74779	3.04144
BMP2K	2.83711	2.70171	2.66973	2.5371	2.5032	3.09602	2.65184	2.00289	2.40372	2.42451	2.48104	2.47639	2.3508	2.36107	2.40172	2.59285	2.3429	2.2112	2.49808	2.32782	2.3114	2.45194	2.39268	2.43127	2.48164	2.75868	2.73111	2.84162	2.41106	2.73661	1.9904	2.62403	2.74846	2.50292	2.57804	2.3147	2.28872	2.35275	2.36383	2.27057	2.27117	2.59413	2.3477	2.52443	2.3113	2.50865	2.44093
BMP3	2.14488	2.17699	2.14147	2.40511	2.47504	2.61094	2.82724	3.0372	2.06884	2.60759	2.18066	2.10465	2.2667	2.30565	2.03651	2.49796	2.24206	2.50947	2.57577	2.5121	2.2628	2.21815	2.28246	2.24351	2.56236	2.21608	3.07026	2.67215	2.37585	2.71434	2.18141	1.99958	1.9439	2.07851	2.27534	2.19769	2.47233	2.35593	2.57261	2.35116	2.38973	2.28468	2.79315	2.04024	2.51891	2.42567	2.31736
BMP4	3.62983	3.80447	3.91353	3.74239	3.80898	3.53661	3.60612	3.69044	3.59141	3.41382	3.07589	2.81484	3.69043	3.27461	3.14265	3.14275	3.59478	4.24386	3.22128	3.42856	3.55368	3.16784	3.48321	3.09612	3.72556	3.19022	3.57108	4.01118	4.10843	3.60182	3.35736	3.24743	2.89173	3.70306	2.96289	3.54883	3.0041	3.01902	3.15438	3.65171	3.8461	3.11482	3.8635	3.81698	4.03839	3.49835	3.76075
BMP5	3.09594	2.35715	3.76905	2.78418	2.76325	2.92885	2.81195	2.7588	2.66692	2.97709	2.89162	3.06119	2.78109	2.65162	2.83122	2.78313	2.70865	3.29441	2.90104	2.33974	3.24273	2.71366	2.68588	2.91496	2.86912	2.89216	2.8547	3.61271	3.63525	2.7817	2.7034	3.05014	2.87466	2.75545	2.69443	2.73214	2.74672	2.70286	2.73035	2.92801	2.87367	2.84174	2.87794	2.64982	2.86396	2.51986	2.7204
BMP6	2.67536	2.93768	2.95087	2.36814	2.83103	3.4008	2.93691	3.17625	2.93896	2.57981	2.39796	2.50676	2.68823	2.569	2.43665	2.0874	2.4398	2.6297	2.52095	2.75696	2.55745	2.90099	2.68791	2.74073	2.65268	2.28392	2.81407	3.10081	2.95732	2.50171	2.6902	2.70631	2.5077	2.67125	2.51199	2.59817	2.77868	2.58286	2.79027	2.85903	2.6397	2.69532	2.81074	3.12104	2.39203	2.66986	2.63817
BMP7	2.42809	2.05048	2.32717	2.31196	2.32033	1.98787	2.16756	3.259	2.82948	2.78639	3.16273	2.83516	3.08637	3.0614	3.22015	2.59113	2.87001	2.64668	2.96233	2.84737	2.84013	2.83111	2.61615	2.78639	2.7265	2.02706	2.88919	2.30732	2.51456	2.14348	2.39694	1.69564	1.94001	2.43725	3.14276	3.07001	3.33469	3.07393	3.07155	2.99316	2.92111	2.81982	3.12184	2.90608	2.94588	2.93325	2.93866
BMP8A	2.79558	2.62312	2.48115	2.89915	3.11427	2.75482	2.92744	3.47039	2.70544	3.04008	2.97277	2.85516	2.94744	2.84591	2.73519	2.7473	2.85573	3.4536	2.96759	2.91659	3.05317	2.77368	2.89472	2.94094	2.77298	2.70219	3.43062	3.22707	3.22096	2.89793	3.01192	2.53481	2.58762	2.84372	2.92616	2.90985	2.82619	2.781	2.92092	2.88392	2.98026	2.89655	2.84802	2.70636	2.85052	2.86014	2.95664
BMP8B	2.77942	2.68175	2.28539	2.97987	2.75983	2.15506	1.93868	3.29611	2.43213	2.89094	2.94346	2.7365	2.82012	2.35889	2.49646	2.76732	2.79969	2.7531	2.52639	2.96914	2.65597	2.78734	2.88479	2.74154	2.55863	2.50778	3.13094	2.66868	2.78652	2.86616	2.54672	2.45202	2.32814	2.45546	2.62634	2.54942	2.62579	2.68791	2.625	2.67314	2.89214	3.13755	2.76142	2.58868	2.63835	2.65289	2.8059
BMPR1A	3.86388	3.94195	3.89351	3.78217	3.34993	3.92119	3.3198	2.79647	4.18748	3.64332	3.86619	3.99843	3.85417	3.81957	3.66378	3.60569	4.04133	2.70927	3.71363	3.80211	3.33886	4.12736	3.67916	3.70098	3.91213	3.29463	3.45883	3.044	3.33176	3.32844	3.07721	3.75038	4.00016	3.38309	3.87173	3.78867	3.9736	3.92797	3.95525	3.68413	4.30585	4.01378	3.74521	3.86137	3.82085	3.78448	4.05938
BMPR1B	2.37107	2.76079	2.61806	3.05167	3.0391	2.57498	3.1307	2.78595	3.2698	3.28116	2.63963	2.7967	2.88102	2.95928	3.12104	2.67439	3.05582	2.93391	2.96922	3.05911	3.38845	2.62547	2.56434	2.86209	2.72911	2.5973	3.18259	2.96521	3.19867	2.94885	2.69676	2.68413	2.58446	2.852	2.82515	2.6788	2.99555	2.93608	2.90123	3.05069	3.01389	2.98223	2.85692	2.53884	2.87543	3.11562	2.99269
BMPR2	3.09539	3.78952	3.24446	3.10945	2.92478	3.10961	3.37795	2.15806	3.67058	2.93881	3.22969	2.98691	3.04189	3.09114	3.48055	2.668	3.10449	2.8683	2.99015	3.151	2.16558	3.18768	2.73928	3.13068	2.99672	2.84181	2.68858	2.64106	3.23941	2.6561	2.66103	3.01877	2.61049	2.79485	3.6628	3.04085	4.02858	3.29568	3.50694	3.86036	3.0471	2.45371	2.86559	4.30864	2.41263	2.99983	2.69591
[truncated: 10,499 more rows]
