# Supplementary material for: Identifying Aging-Related Biomarkers and Immune Infiltration Features in Diabetic Nephropathy Using Integrative Bioinformatics Approaches and Machine-Learning Strategies
Source: Biomedicines. 2023 Sep 4;11(9):2454. doi: 10.3390/biomedicines11092454 (PMC10525809; doi:10.3390/biomedicines11092454)
Supplement: Supplementary file 1 [file biomedicines-11-02454-s001.zip › Supplementary Table S4.xlsx]

## Sheet: 0_filter
Differentially expressed mRNAs in DN
Tag	logFC	AveExpr	t	P.Value	adj.P.Val	B
NPHS1	-2.1446	2.6549	-13.0467	1.67553e-17	1.93474e-13	29.3844
PLCE1	-1.64745	2.5075	-12.5216	7.88282e-17	4.55114e-13	27.9081
FERMT2	-0.828548	4.07341	-11.2751	3.58675e-15	1.1473e-11	24.249
TGFBR3	-1.58549	4.45445	-11.2425	3.97437e-15	1.1473e-11	24.1503
VEGFA	-1.23813	3.82232	-10.9742	9.2882e-15	2.14502e-11	23.3332
NEDD9	-0.932635	3.95756	-10.7075	2.17972e-14	4.05834e-11	22.5111
KLK7	-1.58087	2.9135	-10.6198	2.89166e-14	4.05834e-11	22.2384
DPP6	-1.93944	2.77	-10.5942	3.14122e-14	4.05834e-11	22.1586
PCOLCE2	-2.90168	2.61916	-10.592	3.16317e-14	4.05834e-11	22.1518
TNNT2	-2.13566	2.81889	-10.5213	3.97564e-14	4.59068e-11	21.9312
HTRA1	-1.53456	4.56725	-10.3589	6.73974e-14	6.64648e-11	21.4215
SPOCK2	-1.23054	3.54362	-10.3454	7.0434e-14	6.64648e-11	21.379
NDNF	-2.92789	3.35028	-10.3268	7.48283e-14	6.64648e-11	21.3205
KLK6	-1.79874	2.94366	-10.2556	9.44206e-14	7.78768e-11	21.0958
WT1	-1.25979	2.94765	-10.1908	1.16757e-13	8.94539e-11	20.8906
BMP7	-0.696386	2.70587	-10.1726	1.23951e-13	8.94539e-11	20.8328
FGF1	-2.07063	3.37726	-10.1155	1.4951e-13	1.01553e-10	20.6515
CLIC5	-1.83875	3.29729	-9.85449	3.54256e-13	2.18644e-10	19.8169
MAGI2	-1.61432	2.6612	-9.84984	3.59767e-13	2.18644e-10	19.802
LOX	-1.1893	2.13528	-9.80083	4.2341e-13	2.44456e-10	19.6443
TPPP3	-1.91978	3.04823	-9.69703	5.98419e-13	3.29045e-10	19.3093
SLC31A2	-1.13782	4.25447	-9.66716	6.61213e-13	3.47047e-10	19.2127
CHI3L1	-2.24132	2.84459	-9.62753	7.54943e-13	3.79014e-10	19.0843
C1orf21	-1.22548	2.80461	-9.60267	8.20471e-13	3.94749e-10	19.0036
CDKN1C	-1.43313	4.35431	-9.35961	1.8583e-12	8.58311e-10	18.2112
PTPRO	-1.88511	3.18151	-9.3018	2.25935e-12	1.00341e-09	18.0217
FRY	-1.21824	2.55515	-9.2638	2.56957e-12	1.09892e-09	17.8969
NEBL	-1.19698	3.1804	-9.23755	2.80864e-12	1.15826e-09	17.8107
CA10	-1.44987	2.19912	-9.21188	3.06418e-12	1.22007e-09	17.7262
LTF	3.20835	4.15657	9.12576	4.10584e-12	1.58034e-09	17.4423
GADD45A	-1.22326	5.55002	-8.95049	7.46601e-12	2.78097e-09	16.8619
NPHS2	-2.81509	4.21042	-8.90921	8.59919e-12	3.10296e-09	16.7247
PODXL	-2.13959	4.79477	-8.82537	1.14635e-11	3.82132e-09	16.4456
LPL	-2.03586	3.21946	-8.82236	1.15828e-11	3.82132e-09	16.4355
CXCL6	2.73356	2.62428	8.79846	1.25735e-11	4.03294e-09	16.3558
KLHL3	-0.967298	4.08154	-8.75926	1.43874e-11	4.49002e-09	16.2249
HPGDS	0.692378	2.62886	8.74431	1.5147e-11	4.60269e-09	16.175
TMPRSS4	0.854	3.47921	8.7289	1.59723e-11	4.72416e-09	16.1234
KANK1	-0.666348	4.2684	-8.72184	1.6365e-11	4.72416e-09	16.0998
CPA3	2.05669	3.35616	8.67225	1.94147e-11	5.46784e-09	15.9338
TYRO3	-0.766739	3.00367	-8.6345	2.21156e-11	6.0802e-09	15.8073
EXPH5	-0.905096	2.99806	-8.61259	2.38535e-11	6.40549e-09	15.7338
FAM134B	-0.932862	4.9469	-8.59971	2.49382e-11	6.54458e-09	15.6906
DACH1	-1.37164	2.58604	-8.53736	3.09388e-11	7.93889e-09	15.4811
GCNT3	1.01714	3.13359	8.51902	3.29665e-11	8.2753e-09	15.4194
KBTBD11	-1.10862	3.75713	-8.49666	3.56219e-11	8.75161e-09	15.3441
PDLIM2	-1.03434	3.5925	-8.41737	4.68948e-11	1.12811e-08	15.0769
GADD45B	-1.29934	4.32005	-8.40286	4.93183e-11	1.1622e-08	15.0279
TNFSF15	0.715098	2.60556	8.39687	5.03558e-11	1.16292e-08	15.0076
SEMA3G	-1.80277	2.82972	-8.37046	5.51948e-11	1.21806e-08	14.9185
ATP10A	-0.986886	3.08572	-8.36676	5.59082e-11	1.21806e-08	14.906
PLA2R1	-1.5446	2.05089	-8.31414	6.71365e-11	1.4356e-08	14.7281
F5	-1.19059	2.55697	-8.28051	7.54776e-11	1.57584e-08	14.6142
F3	-1.71588	3.05328	-8.27693	7.64242e-11	1.57584e-08	14.6021
APOLD1	-1.74507	3.20601	-8.16293	1.1374e-10	2.30414e-08	14.2155
TTC39A	0.696976	3.16931	8.15589	1.16573e-10	2.31063e-08	14.1916
NES	-1.54925	3.49884	-8.15225	1.18063e-10	2.31063e-08	14.1792
THSD7A	-1.39933	3.06484	-8.14307	1.21913e-10	2.34621e-08	14.148
NFASC	-1.00799	2.68309	-8.1148	1.34572e-10	2.51539e-08	14.0519
TIPARP	-1.38749	4.74257	-8.11269	1.35573e-10	2.51539e-08	14.0447
LRRC2	-1.7354	1.7042	-8.10919	1.37239e-10	2.51539e-08	14.0328
JADE1	-0.599688	4.37745	-8.09121	1.46145e-10	2.60123e-08	13.9717
SPOCK1	-1.95341	3.80325	-8.09066	1.46428e-10	2.60123e-08	13.9698
DUSP1	-1.37475	4.02611	-8.08304	1.50383e-10	2.63102e-08	13.9439
DDN	-1.45928	3.69326	-8.0605	1.62725e-10	2.80445e-08	13.8672
CD1C	0.994055	3.57682	8.04079	1.74352e-10	2.96065e-08	13.8001
CTNNBIP1	-0.917982	4.06508	-8.02844	1.82059e-10	3.04671e-08	13.758
TNNI1	-1.06572	2.54088	-8.00227	1.99541e-10	3.29158e-08	13.6688
SYNPO	-1.3869	3.20195	-7.98041	2.15438e-10	3.47547e-08	13.5943
SERPINE2	1.35112	5.13268	7.97873	2.16709e-10	3.47547e-08	13.5885
BACE1	-0.613596	3.57801	-7.9628	2.2916e-10	3.59495e-08	13.5342
CTGF	-1.78944	4.60052	-7.96128	2.30386e-10	3.59495e-08	13.529
FCER1A	1.52168	2.74202	7.93098	2.56226e-10	3.89295e-08	13.4256
FBXO21	-0.881059	5.17217	-7.90342	2.82259e-10	4.23279e-08	13.3315
SGK1	-1.24401	5.56683	-7.86574	3.222e-10	4.73899e-08	13.2027
KLF9	-0.840667	3.72104	-7.86396	3.24223e-10	4.73899e-08	13.1967
ACKR1	1.12614	3.05786	7.85339	3.36491e-10	4.85683e-08	13.1605
TSC22D3	-0.895665	4.83491	-7.84981	3.40749e-10	4.85756e-08	13.1483
SOWAHC	-1.0703	3.7976	-7.7902	4.20236e-10	5.91764e-08	12.9443
TACC2	-0.928739	3.66276	-7.74885	4.86076e-10	6.76232e-08	12.8027
ZDHHC6	-1.24907	4.34033	-7.72609	5.26649e-10	7.23954e-08	12.7247
ST3GAL6	-0.776038	2.62158	-7.70154	5.74246e-10	7.80096e-08	12.6406
KLF7	-1.12986	2.9081	-7.6972	5.83101e-10	7.82915e-08	12.6257
NRIP2	-0.989658	2.52404	-7.6467	6.96737e-10	9.24738e-08	12.4524
KIAA0040	-0.652318	3.01483	-7.59933	8.2353e-10	1.0806e-07	12.2898
TSPAN2	-1.18561	1.95201	-7.56333	9.35166e-10	1.19982e-07	12.1661
AVPI1	-0.834513	3.6872	-7.55413	9.66029e-10	1.2258e-07	12.1345
USP2	-1.08348	3.85164	-7.55008	9.79954e-10	1.22995e-07	12.1206
FN1	0.680463	3.11696	7.46552	1.32137e-09	1.64063e-07	11.8297
HN1	0.788615	3.85435	7.4613	1.34126e-09	1.64761e-07	11.8152
TESC	0.903124	3.25325	7.41613	1.5737e-09	1.91279e-07	11.6597
ARHGAP19	-1.1226	2.17472	-7.37161	1.84233e-09	2.20494e-07	11.5064
COL4A3	-0.681449	2.82252	-7.28493	2.50461e-09	2.92129e-07	11.2076
THBS2	1.74862	3.68421	7.28085	2.54109e-09	2.9342e-07	11.1935
WFDC2	1.92889	4.9731	7.27258	2.61669e-09	2.99158e-07	11.165
MS4A6A	1.46721	3.73259	7.18862	3.5244e-09	3.95109e-07	10.8752
B3GALT2	-1.28118	1.72342	-7.1566	3.94838e-09	4.35118e-07	10.7647
GALNT3	0.622078	3.08796	7.15601	3.95665e-09	4.35118e-07	10.7627
BCAM	-0.625821	3.79198	-7.14633	4.09495e-09	4.46079e-07	10.7292
MXRA8	-0.959773	3.77263	-7.11379	4.5965e-09	4.96035e-07	10.6168
MME	-1.20329	5.52833	-7.1019	4.7946e-09	5.12623e-07	10.5758
CACNB2	-0.616034	2.66847	-7.08682	5.05833e-09	5.35858e-07	10.5237
ALOX5	0.695512	2.32905	7.07483	5.27837e-09	5.54085e-07	10.4823
DYRK2	0.638524	2.71564	7.05272	5.70959e-09	5.93951e-07	10.4059
TCF21	-1.49776	3.06974	-7.04179	5.93555e-09	6.11944e-07	10.3681
G0S2	-1.154	4.80251	-7.0354	6.07191e-09	6.20463e-07	10.346
ADRA2A	0.736835	2.35055	7.02235	6.35995e-09	6.44196e-07	10.3009
TLR1	0.905362	2.32011	7.01889	6.43849e-09	6.4648e-07	10.289
WT1-AS	-1.01231	2.72954	-6.99734	6.95098e-09	6.86008e-07	10.2145
APOD	-1.67128	3.76448	-6.96491	7.79976e-09	7.5063e-07	10.1024
IL33	0.717026	2.14226	6.96488	7.80078e-09	7.5063e-07	10.1023
CFB	0.984335	3.7793	6.9315	8.7833e-09	8.38188e-07	9.9869
TPD52L1	0.613566	4.22153	6.92103	9.11625e-09	8.6283e-07	9.95071
MMP7	2.12808	4.92214	6.90771	9.55813e-09	8.96046e-07	9.90467
TCF7L1	-1.04199	2.80868	-6.90357	9.69999e-09	8.96046e-07	9.89034
TNNC1	-1.04676	2.82516	-6.88628	1.03148e-08	9.45278e-07	9.83056
SOCS2	-0.700305	3.73655	-6.86652	1.10654e-08	1.0021e-06	9.76224
CDH6	0.821638	3.62641	6.86408	1.11616e-08	1.0021e-06	9.75382
TNFAIP8	1.31745	3.57467	6.86324	1.11952e-08	1.0021e-06	9.75089
C1QA	1.36087	3.31123	6.84347	1.20105e-08	1.06681e-06	9.68253
SPSB1	-0.734375	2.83525	-6.83068	1.25692e-08	1.10792e-06	9.6383
VWF	0.806348	3.164	6.82486	1.28317e-08	1.12249e-06	9.6182
HRG	-1.03766	4.51713	-6.76709	1.57582e-08	1.35791e-06	9.41841
MARCKS	0.961244	2.93413	6.76095	1.61056e-08	1.37757e-06	9.3972
PHYHIP	-0.76436	2.75733	-6.74275	1.71826e-08	1.44823e-06	9.33425
MOXD1	1.57114	3.47943	6.73816	1.74653e-08	1.46139e-06	9.31838
HPGD	-1.23004	4.39322	-6.73351	1.77564e-08	1.47316e-06	9.30231
GHR	-1.2595	3.965	-6.73186	1.78611e-08	1.47316e-06	9.29659
CLEC10A	0.870263	2.67855	6.72238	1.84733e-08	1.50389e-06	9.26382
CD24	0.714796	5.55335	6.72206	1.84942e-08	1.50389e-06	9.26272
ARHGAP28	-0.972413	2.57046	-6.71742	1.88019e-08	1.51822e-06	9.24668
SEL1L3	0.812452	3.62991	6.70565	1.96057e-08	1.57213e-06	9.20597
VCAN	1.32257	2.54358	6.68963	2.07552e-08	1.65283e-06	9.15057
ZFAND5	-0.628808	5.30838	-6.66182	2.29122e-08	1.8121e-06	9.05443
BST1	-0.73427	3.27588	-6.6277	2.58681e-08	2.03162e-06	8.93646
C1QB	1.49991	3.18082	6.62584	2.60396e-08	2.03162e-06	8.93003
SPON1	0.744411	2.7145	6.61456	2.71048e-08	2.08652e-06	8.89106
UCP2	0.836077	3.64587	6.59352	2.92107e-08	2.23375e-06	8.81831
MGAT5	-0.672888	3.32062	-6.58921	2.96612e-08	2.23855e-06	8.80344
FAM65A	-0.938253	4.19551	-6.55622	3.33526e-08	2.50079e-06	8.68941
SNCA	-0.903331	2.91495	-6.53028	3.65744e-08	2.70721e-06	8.59978
ZNF204P	-0.904721	2.87834	-6.52529	3.72294e-08	2.73814e-06	8.58252
SOX4	1.04538	3.87515	6.51387	3.87719e-08	2.83354e-06	8.54306
TIMP3	-0.720781	4.06882	-6.447	4.91733e-08	3.54356e-06	8.31209
TCEAL2	-1.45645	3.15638	-6.44566	4.94079e-08	3.54356e-06	8.30746
C3	2.11038	4.47807	6.44024	5.0369e-08	3.57776e-06	8.28874
CD48	1.59852	3.4359	6.43948	5.05045e-08	3.57776e-06	8.28613
EVI2A	1.51434	2.82043	6.4317	5.19208e-08	3.63351e-06	8.25925
CD53	1.36226	4.02608	6.40575	5.69335e-08	3.93659e-06	8.16969
AGR2	1.26447	3.05839	6.38932	6.03555e-08	4.1322e-06	8.11298
ZBTB16	-1.44247	3.48251	-6.38155	6.20454e-08	4.17739e-06	8.08615
CST6	0.777497	2.41128	6.38074	6.22249e-08	4.17739e-06	8.08334
LYZ	1.95412	3.02589	6.37174	6.42448e-08	4.28806e-06	8.0523
PYCARD	1.33842	2.78062	6.36876	6.49278e-08	4.30874e-06	8.04203
TES	0.829065	3.49737	6.34857	6.97552e-08	4.60265e-06	7.97235
TAC1	1.91397	2.67815	6.32438	7.60119e-08	4.93095e-06	7.8889
ACTN1	0.826686	3.6718	6.31987	7.72366e-08	4.98241e-06	7.87337
GOLIM4	-0.620425	3.17393	-6.31071	7.97913e-08	5.11861e-06	7.84176
MYLK3	-1.4568	1.92846	-6.2827	8.81327e-08	5.56959e-06	7.74518
SERPINA3	1.78661	4.13041	6.28226	8.82684e-08	5.56959e-06	7.74369
ZBTB10	-0.729197	2.6501	-6.27747	8.97814e-08	5.60938e-06	7.72718
LINC00472	-0.889983	2.56523	-6.27719	8.98706e-08	5.60938e-06	7.72621
ALS2CL	-0.611238	3.59054	-6.23409	1.04721e-07	6.432e-06	7.57768
CTSV	-1.48109	4.58901	-6.22631	1.07652e-07	6.57705e-06	7.55087
PRKAR2B	-1.54315	2.86972	-6.22002	1.1008e-07	6.68997e-06	7.52921
FCGR2B	0.727771	2.63861	6.19304	1.21132e-07	7.24719e-06	7.43631
RASL11B	-1.15079	3.60416	-6.1617	1.35365e-07	8.05701e-06	7.32844
TYROBP	1.3175	3.47132	6.15947	1.3644e-07	8.07935e-06	7.32075
CDC42EP3	-1.01043	2.98687	-6.15437	1.38929e-07	8.16077e-06	7.3032
BEX4	-0.687363	4.5686	-6.13855	1.46939e-07	8.56921e-06	7.24878
CLIP3	-0.792132	3.34635	-6.12335	1.55069e-07	8.95291e-06	7.1965
RRM2	1.07025	2.46214	6.10814	1.63653e-07	9.30886e-06	7.1442
PROM1	1.68143	4.18251	6.09497	1.71465e-07	9.65806e-06	7.09894
ADM	-0.97675	4.81804	-6.09319	1.72547e-07	9.67185e-06	7.09283
BLNK	1.1448	4.06045	6.08997	1.74524e-07	9.7354e-06	7.08177
COL1A2	1.56002	3.6874	6.07854	1.81736e-07	1.00407e-05	7.04247
HLA-DPA1	1.09136	5.0977	6.05163	1.99893e-07	1.09392e-05	6.95004
CASP1	0.843799	2.67546	6.04815	2.02367e-07	1.09718e-05	6.93811
LCK	0.762907	2.57201	6.04474	2.0483e-07	1.10522e-05	6.92636
FAM110B	0.585135	3.18859	6.03914	2.08924e-07	1.12181e-05	6.90716
KCNJ8	0.90083	3.14152	6.03395	2.12796e-07	1.13233e-05	6.88934
FKBP5	-1.07876	4.26382	-6.02996	2.1582e-07	1.14315e-05	6.87565
RNASE6	1.13833	3.19979	6.02706	2.18045e-07	1.14966e-05	6.86569
FOLR2	0.673593	3.95824	6.02543	2.19306e-07	1.15106e-05	6.8601
AMIGO2	-1.38661	3.09284	-6.02277	2.21384e-07	1.15671e-05	6.85094
TGFBI	1.25172	3.95377	6.01773	2.25364e-07	1.1722e-05	6.83365
AASS	-0.642097	3.32662	-6.00334	2.37128e-07	1.22786e-05	6.78428
MS4A4A	1.05746	2.81994	5.98605	2.52078e-07	1.29366e-05	6.72496
CLU	1.51798	4.59546	5.98018	2.57356e-07	1.30912e-05	6.70485
ZNF185	-1.0158	3.28266	-5.9777	2.59628e-07	1.31488e-05	6.69633
CDH3	0.824879	3.48734	5.96515	2.71399e-07	1.36254e-05	6.65331
HOPX	1.25262	3.13739	5.95973	2.76647e-07	1.37642e-05	6.63473
SEC14L1	-0.657073	3.61198	-5.95862	2.77739e-07	1.37642e-05	6.63091
MYL9	-1.20754	3.53526	-5.95451	2.81801e-07	1.39005e-05	6.61682
CEL	-0.898315	2.88035	-5.94985	2.86476e-07	1.39819e-05	6.60086
RARRES1	1.59072	3.1451	5.94936	2.86975e-07	1.39819e-05	6.59917
CR1	-0.610642	2.25174	-5.94691	2.89466e-07	1.40439e-05	6.59079
COL6A3	1.64497	3.35777	5.92875	3.08642e-07	1.47879e-05	6.52857
ARL4C	1.13201	3.27214	5.92259	3.15428e-07	1.49903e-05	6.50747
IL7	0.618386	2.07644	5.92236	3.15685e-07	1.49903e-05	6.50668
LUM	1.79735	4.75296	5.92139	3.1676e-07	1.49903e-05	6.50339
PTGDS	-1.81544	4.08344	-5.91803	3.2054e-07	1.51072e-05	6.49188
CD52	1.56019	3.08262	5.9145	3.24571e-07	1.5235e-05	6.47976
RASGRP1	1.07142	3.26772	5.88525	3.5986e-07	1.67553e-05	6.37966
DHCR24	0.684038	3.92292	5.85515	4.00166e-07	1.84829e-05	6.27671
SOBP	-0.737158	3.28544	-5.84282	4.17946e-07	1.91509e-05	6.23456
LCP1	0.671564	3.82581	5.83475	4.29999e-07	1.94788e-05	6.207
CCR2	0.75333	2.40909	5.83464	4.30164e-07	1.94788e-05	6.20663
HS3ST3A1	-1.04556	1.87166	-5.82481	4.45339e-07	2.00758e-05	6.17301
FGF9	-1.01892	3.78171	-5.81097	4.6759e-07	2.08466e-05	6.12575
CLDN5	-0.966014	3.07304	-5.80714	4.73941e-07	2.08913e-05	6.11267
ELOVL4	-0.880113	1.93004	-5.80709	4.74022e-07	2.08913e-05	6.1125
IL10RA	1.15824	3.0719	5.80266	4.81478e-07	2.11392e-05	6.09737
TNMD	0.97067	2.72468	5.80075	4.84731e-07	2.12015e-05	6.09085
PTPRD	-0.76917	3.97901	-5.79684	4.91444e-07	2.13571e-05	6.07751
GUCY1A3	0.794267	3.77579	5.79653	4.91989e-07	2.13571e-05	6.07644
CTSS	0.918721	2.71774	5.78358	5.1494e-07	2.21718e-05	6.03225
CORO2B	-0.958358	2.6112	-5.78271	5.16517e-07	2.21718e-05	6.02928
IQGAP2	-0.839322	4.49539	-5.76817	5.43641e-07	2.31639e-05	5.97968
SLC35F2	0.593996	3.92936	5.75743	5.64564e-07	2.38792e-05	5.94308
CD2	1.0983	3.07347	5.72975	6.22301e-07	2.5979e-05	5.84872
VSIG4	1.03663	3.27314	5.72933	6.23209e-07	2.5979e-05	5.84731
HLA-DMB	0.732136	4.09067	5.71985	6.44339e-07	2.67633e-05	5.815
ITGAM	0.768649	2.53171	5.7051	6.78629e-07	2.78866e-05	5.76476
GZMA	1.41897	2.87091	5.69235	7.09721e-07	2.90608e-05	5.72136
LTB	1.44891	3.35859	5.68989	7.15857e-07	2.92085e-05	5.71302
CRIP1	1.00037	3.50143	5.6833	7.32635e-07	2.96833e-05	5.69058
TNFSF10	0.767745	5.04169	5.6732	7.59072e-07	3.05401e-05	5.65624
TDO2	1.08379	2.54924	5.66863	7.71353e-07	3.09264e-05	5.64069
COL15A1	1.07742	2.95254	5.66608	7.78283e-07	3.10963e-05	5.63203
CD3D	1.23182	3.00893	5.66426	7.83287e-07	3.11796e-05	5.62582
IRF8	1.2873	3.66781	5.66336	7.85768e-07	3.11796e-05	5.62276
CCL19	1.7609	3.12444	5.65895	7.98003e-07	3.15566e-05	5.60779
REG1A	1.58913	2.91533	5.65718	8.02971e-07	3.16447e-05	5.60178
TSPAN13	0.764211	3.81374	5.63112	8.79838e-07	3.45561e-05	5.51324
PLK2	1.055	2.43421	5.62583	8.9633e-07	3.50845e-05	5.49526
EGF	-1.4045	4.32917	-5.61696	9.24645e-07	3.59491e-05	5.46514
SH3BP4	-0.661638	4.3088	-5.61045	9.45969e-07	3.65321e-05	5.44306
KAT2B	-0.649385	3.33346	-5.60378	9.68331e-07	3.71473e-05	5.42044
EPB41L5	-0.823003	3.24837	-5.6007	9.78836e-07	3.74073e-05	5.40999
MYO1E	-0.660772	2.98797	-5.59312	1.00519e-06	3.7931e-05	5.38427
CYP24A1	1.53189	3.728	5.57086	1.0867e-06	4.07405e-05	5.30879
MPP5	-0.827659	3.59192	-5.5698	1.09071e-06	4.07587e-05	5.30522
GPR65	0.708186	2.25595	5.5589	1.13316e-06	4.20725e-05	5.26826
ALDH1A3	0.699863	3.18252	5.55771	1.13784e-06	4.21112e-05	5.26427
DOCK2	0.894608	2.39519	5.54065	1.20784e-06	4.42758e-05	5.20649
FBXL7	-0.75029	2.86582	-5.52524	1.27471e-06	4.6407e-05	5.15433
TRIB2	-0.803157	3.39812	-5.5245	1.27803e-06	4.6407e-05	5.15182
DENND2D	0.653391	3.86703	5.51317	1.32963e-06	4.76599e-05	5.11351
TUBA1A	0.731787	4.94712	5.51152	1.3373e-06	4.76599e-05	5.10795
BZW2	0.597648	4.54248	5.50793	1.35422e-06	4.79668e-05	5.09578
FCER1G	0.767856	3.78884	5.50622	1.36232e-06	4.80701e-05	5.09001
RNF220	-0.626489	3.89792	-5.48688	1.45752e-06	5.03891e-05	5.02465
ZFP36	-0.907974	4.47609	-5.47501	1.51918e-06	5.2364e-05	4.98457
LY86	0.94299	3.57002	5.4623	1.58808e-06	5.38728e-05	4.94166
COMP	0.709964	2.3623	5.46099	1.59532e-06	5.38728e-05	4.93726
NLGN4X	0.688849	2.16248	5.45927	1.60494e-06	5.38728e-05	4.93144
TRBC1	1.32132	3.75314	5.45412	1.63403e-06	5.46903e-05	4.91407
P2RY14	0.890699	2.44231	5.45197	1.64635e-06	5.49434e-05	4.9068
SASH3	0.686697	2.92231	5.44934	1.66147e-06	5.52882e-05	4.89796
PLCG2	-0.786064	4.72431	-5.42357	1.81766e-06	5.97964e-05	4.81106
DPYSL3	-0.600978	2.41691	-5.40186	1.96041e-06	6.34087e-05	4.73795
CAPG	0.951572	4.25613	5.39194	2.02926e-06	6.52697e-05	4.70458
TRIL	0.617323	3.14641	5.38944	2.04698e-06	6.54751e-05	4.69617
SST	-1.39091	2.57653	-5.37232	2.17262e-06	6.87477e-05	4.63858
CALM1	-0.73965	5.42179	-5.37118	2.18121e-06	6.87477e-05	4.63477
NELL1	-1.39164	3.50038	-5.37073	2.18464e-06	6.87477e-05	4.63325
CMAHP	-0.794095	2.88024	-5.37068	2.18502e-06	6.87477e-05	4.63308
TNC	0.823402	3.09588	5.34323	2.40373e-06	7.52157e-05	4.54087
IGFBP2	-1.29036	3.69164	-5.34169	2.41665e-06	7.52157e-05	4.53569
TLR7	0.889743	2.23599	5.33628	2.4625e-06	7.64368e-05	4.51752
ALOX5AP	0.623219	3.37318	5.32489	2.56185e-06	7.89527e-05	4.4793
USP46	-0.602291	2.78752	-5.31146	2.68408e-06	8.13465e-05	4.43426
VCAM1	0.76508	5.36473	5.30497	2.74521e-06	8.29815e-05	4.4125
ADAMTSL3	0.701628	2.82616	5.29633	2.82865e-06	8.48103e-05	4.38358
CX3CR1	1.19316	3.06069	5.29568	2.83509e-06	8.48103e-05	4.38138
ITGB2	0.980026	3.09923	5.28813	2.91023e-06	8.61653e-05	4.3561
SFN	0.827953	3.82397	5.28576	2.93422e-06	8.66533e-05	4.34818
PLSCR1	0.768469	4.65925	5.28479	2.94418e-06	8.67256e-05	4.3449
CKLF	0.77991	3.48407	5.28086	2.98456e-06	8.74687e-05	4.33174
CCL5	1.22912	2.79958	5.27438	3.05232e-06	8.91245e-05	4.31006
OBFC1	-0.650672	3.61245	-5.27398	3.05649e-06	8.91245e-05	4.30874
GAS1	-0.588301	3.14809	-5.24441	3.38601e-06	9.77457e-05	4.20985
RUNX3	0.65809	2.54789	5.23983	3.44009e-06	9.90591e-05	4.19455
CSF1R	0.6494	3.47645	5.23691	3.47504e-06	9.98167e-05	4.18479
EVI2B	1.24032	2.48582	5.22636	3.60421e-06	0.00010276	4.14955
LAPTM5	1.17226	3.80992	5.21862	3.70189e-06	0.000105149	4.12373
AIF1	-0.680249	4.04134	-5.21828	3.70622e-06	0.000105149	4.1226
PLAC8	1.26905	2.59576	5.21546	3.74254e-06	0.000105919	4.11318
QPCT	1.04151	2.66618	5.20477	3.88341e-06	0.00010937	4.07751
BMP2	-0.944543	2.90045	-5.19213	4.05668e-06	0.000112804	4.03537
KIAA0226L	0.742427	2.19806	5.19161	4.06396e-06	0.000112804	4.03364
RAC2	0.789941	3.45568	5.18642	4.13737e-06	0.000114292	4.01636
NFKBIA	-0.685523	5.13993	-5.1816	4.20681e-06	0.000115933	4.00029
CD163	0.76777	2.75143	5.17508	4.3025e-06	0.000118007	3.97858
FAS	0.622815	3.30594	5.1669	4.42564e-06	0.000120811	3.95135
ZNF804A	-0.960655	1.94043	-5.15972	4.53666e-06	0.000122681	3.92744
DHRS3	-0.771562	4.67378	-5.15616	4.59266e-06	0.000123616	3.9156
BCL2L2	-0.635543	3.77638	-5.13867	4.87788e-06	0.000130684	3.85746
NDRG2	-0.619571	4.37885	-5.13522	4.93626e-06	0.000131637	3.84599
MPDZ	-0.689978	4.199	-5.11831	5.23203e-06	0.000138248	3.78985
TMSB10	0.90587	5.98833	5.11742	5.24812e-06	0.000138356	3.78689
IGHM	1.10091	3.32235	5.09904	5.59059e-06	0.000146382	3.72591
MAN2B1	0.620496	3.78853	5.08951	5.77686e-06	0.000150577	3.6943
CISH	-0.594938	4.45589	-5.08514	5.86426e-06	0.000152168	3.67982
LIMS2	-0.674378	3.08171	-5.07822	6.0053e-06	0.00015513	3.6569
HLA-DMA	0.763299	4.32173	5.06911	6.19605e-06	0.000159345	3.62675
KRT7	0.598908	3.36726	5.00326	7.76504e-06	0.000193239	3.40918
H2AFJ	-0.821539	2.20781	-5.00207	7.79684e-06	0.000193613	3.40524
LY96	1.18956	2.64419	4.99506	7.98596e-06	0.000197038	3.38215
CFD	0.832859	2.99418	4.98663	8.21951e-06	0.000201082	3.35438
CORO1A	1.08162	2.98771	4.98291	8.32471e-06	0.000203225	3.34213
F2R	-0.952612	2.42824	-4.97591	8.5264e-06	0.000207272	3.31907
MAFB	-1.07569	3.67724	-4.96617	8.81479e-06	0.000212201	3.28702
CCL21	0.726155	3.20992	4.96439	8.86868e-06	0.000212904	3.28115
MEST	0.985842	4.26193	4.96351	8.89523e-06	0.000213098	3.27827
TNFRSF11B	0.77639	3.96705	4.94165	9.58447e-06	0.000226787	3.2064
TUBB2A	-0.611706	5.05818	-4.92954	9.98831e-06	0.000234898	3.16666
GZMK	1.23145	3.34532	4.9226	1.02275e-05	0.000240034	3.14388
ITIH5	-0.997788	3.07519	-4.92168	1.02595e-05	0.00024011	3.14087
TSPAN7	-0.734005	4.25626	-4.92132	1.02723e-05	0.00024011	3.13967
IL13RA2	-1.28517	2.1294	-4.91398	1.05321e-05	0.000244204	3.11563
GABRP	0.899124	2.44877	4.90917	1.07062e-05	0.00024725	3.09984
NLK	-0.731595	2.98811	-4.88836	1.14918e-05	0.000261728	3.03168
PLA2G4A	0.756682	2.49437	4.88549	1.16047e-05	0.000263261	3.02227
C3AR1	0.651332	3.18713	4.8826	1.17193e-05	0.000264819	3.01282
G6PC	-1.53667	4.23919	-4.87938	1.1848e-05	0.000266683	3.00231
DACT1	0.753451	2.7577	4.87635	1.19709e-05	0.000268926	2.99238
CCL8	0.794667	2.56035	4.85111	1.30424e-05	0.000288797	2.9099
HSPA2	-0.818615	4.26284	-4.8504	1.30736e-05	0.000288797	2.90759
CD27	0.684251	2.80512	4.85025	1.30805e-05	0.000288797	2.90709
FKBP11	0.802611	3.90293	4.8478	1.31896e-05	0.000290649	2.8991
IGFBP1	-1.17907	2.45827	-4.84663	1.32421e-05	0.000291251	2.89528
PHACTR4	-0.702528	3.33862	-4.84534	1.33e-05	0.000291967	2.89109
RARRES3	0.779651	4.841	4.83373	1.38344e-05	0.00030012	2.85319
RGS2	-1.04008	4.21982	-4.82551	1.42254e-05	0.000306456	2.82639
PDLIM1	0.605464	4.83633	4.82105	1.44417e-05	0.000310222	2.81187
METTL21B	-0.807984	4.08552	-4.81938	1.4524e-05	0.000310571	2.80641
MCM6	-0.761186	2.86733	-4.78062	1.6559e-05	0.000347774	2.68034
IL7R	1.20198	2.97604	4.76772	1.72969e-05	0.000360518	2.63844
PPL	0.597337	3.48757	4.7642	1.75036e-05	0.000362211	2.62702
SERPINF1	1.17533	3.95385	4.75775	1.78887e-05	0.000367805	2.6061
CERS6	-0.683469	3.46712	-4.75494	1.80591e-05	0.000369077	2.59699
CCR1	0.595125	3.13699	4.75237	1.82166e-05	0.000371001	2.58865
CLDN4	0.765624	3.14167	4.74503	1.86736e-05	0.000377626	2.56484
SPP1	0.669974	6.71254	4.72723	1.98277e-05	0.000397482	2.50723
FYN	-0.672876	3.55371	-4.72125	2.02316e-05	0.00040087	2.48786
CPVL	0.8212	4.361	4.72113	2.02396e-05	0.00040087	2.48748
KLRB1	0.819962	3.08036	4.72013	2.03081e-05	0.000401429	2.48424
SLC26A4	-0.855675	2.72379	-4.71753	2.04862e-05	0.000402989	2.47585
SEMA5A	-0.86859	4.0489	-4.70641	2.12678e-05	0.00041483	2.43989
LCN2	0.796701	2.90243	4.68517	2.28418e-05	0.00043909	2.37133
FXYD5	0.645833	3.12549	4.67573	2.35772e-05	0.000449992	2.34091
ARPC1B	0.769919	4.35184	4.67019	2.40205e-05	0.000453991	2.32303
PTPRC	1.00656	2.68846	4.65889	2.49479e-05	0.000466138	2.28667
CDH11	0.606551	3.14213	4.65327	2.5423e-05	0.000472205	2.26857
GPR18	1.03731	2.4253	4.65147	2.55763e-05	0.000473284	2.2628
TRAF3IP3	0.712348	2.65265	4.63982	2.65952e-05	0.000491352	2.22531
ISG20	0.878658	2.8304	4.63822	2.67382e-05	0.000492817	2.22017
HPS5	-0.778689	2.85833	-4.63243	2.72614e-05	0.000498895	2.20157
OLFML2A	-0.714847	3.42098	-4.63043	2.74447e-05	0.000499849	2.19514
SULF1	-0.8503	2.81229	-4.61124	2.92642e-05	0.000529645	2.13357
IL32	0.943004	3.94825	4.6093	2.94541e-05	0.000532248	2.12736
GPR171	0.783252	2.40002	4.60631	2.97506e-05	0.000535928	2.11776
GPD1L	-0.639511	4.696	-4.55745	3.50168e-05	0.000621105	1.9615
BASP1	0.892764	3.7331	4.55299	3.55418e-05	0.000628486	1.94724
EMCN	-1.10632	3.71361	-4.54319	3.672e-05	0.000643408	1.91599
HMOX1	0.843484	4.98958	4.52933	3.84518e-05	0.000666671	1.87183
HLA-DRA	1.00317	5.22187	4.52053	3.9592e-05	0.000680311	1.84384
ADH1B	1.13512	4.42013	4.51312	4.05785e-05	0.000694162	1.82026
ETNPPL	-1.07545	3.08506	-4.51256	4.06544e-05	0.000694433	1.81847
TKT	0.651487	4.44075	4.50832	4.12312e-05	0.000702208	1.80498
DDIT4	-0.652642	4.39493	-4.48066	4.51905e-05	0.000757351	1.71718
TJP1	-0.61466	4.05525	-4.48001	4.52884e-05	0.000757891	1.71511
ARHGEF3	-0.758618	4.06427	-4.47689	4.57573e-05	0.00076463	1.70525
ETS2	-0.694758	3.69765	-4.47467	4.60961e-05	0.000769179	1.69819
IGFLR1	0.63178	3.43927	4.4608	4.82609e-05	0.000796098	1.65426
C7	1.09994	5.20741	4.46002	4.83841e-05	0.000796992	1.65182
CCR7	0.608653	2.40197	4.44671	5.05599e-05	0.000824598	1.60972
COLGALT2	-0.658731	2.4331	-4.43387	5.275e-05	0.000850704	1.56915
CLDN3	0.675273	3.53468	4.43247	5.29944e-05	0.000853453	1.56473
ZFPM2	-0.712003	2.1678	-4.42471	5.43687e-05	0.000870729	1.54024
COL4A5	-0.738456	2.30763	-4.42092	5.50517e-05	0.000877727	1.5283
MUC1	0.625155	4.1921	4.4206	5.51097e-05	0.000877727	1.52729
GLIPR1	0.645825	3.29249	4.41271	5.65625e-05	0.000897153	1.5024
ANXA3	0.841188	3.4153	4.4062	5.77881e-05	0.00091283	1.4819
TYRP1	-1.00695	3.45988	-4.39438	6.00795e-05	0.000944976	1.44472
APOBEC3B	0.79243	2.26774	4.381	6.27822e-05	0.000976824	1.40266
APOH	-1.2079	4.52993	-4.36307	6.65901e-05	0.00102386	1.34638
HCK	0.596018	2.42091	4.35257	6.89241e-05	0.00105413	1.31346
FHL2	0.712441	3.79363	4.3458	7.04698e-05	0.00107492	1.29227
MGLL	0.714821	4.70104	4.33767	7.23726e-05	0.00110104	1.26682
CYP3A5	-0.855289	3.47102	-4.33432	7.31703e-05	0.0011072	1.25635
CD8A	0.63502	3.08734	4.33203	7.37215e-05	0.00111125	1.24918
ESM1	-0.815251	3.14897	-4.32024	7.66189e-05	0.00114157	1.21237
CLC	0.884019	2.7786	4.31802	7.71775e-05	0.00114841	1.20543
CYP27B1	-1.54209	4.42667	-4.30966	7.93163e-05	0.00117118	1.17933
GBP2	0.658737	2.69468	4.29534	8.31117e-05	0.00121788	1.13471
KLK1	-1.08694	4.57483	-4.29435	8.33804e-05	0.00122027	1.13163
DYNC1I1	-0.859076	2.81095	-4.28719	8.53504e-05	0.0012428	1.10934
IGKC	1.30541	5.48469	4.2844	8.61324e-05	0.00125261	1.10064
MRC1	0.99205	3.45856	4.26969	9.036e-05	0.00129907	1.05492
CHST15	0.703077	2.89898	4.26938	9.04519e-05	0.00129907	1.05395
LST1	0.585082	3.42467	4.25473	9.48673e-05	0.00134637	1.00848
B4GALT5	0.587918	4.19881	4.25421	9.5028e-05	0.00134637	1.00686
PLCL1	-0.750386	3.85443	-4.24295	9.85694e-05	0.00138773	0.971969
NCF2	0.6416	2.56778	4.23969	9.96182e-05	0.00139938	0.961875
TRIM22	0.696654	3.98822	4.2344	0.000101343	0.00142016	0.945504
FGG	0.862898	2.20161	4.21899	0.000106538	0.00147505	0.897848
RORA	-0.615664	3.39957	-4.21519	0.00010786	0.00149157	0.886094
IGSF6	0.782585	2.13496	4.21127	0.000109239	0.00150703	0.873984
COL3A1	0.968291	3.68066	4.20665	0.000110884	0.00152426	0.85974
ITGA8	-0.754647	2.71608	-4.19978	0.000113376	0.0015493	0.838558
ADH1C	0.676201	2.95918	4.17057	0.000124599	0.00168669	0.748637
C14orf132	-0.730223	3.12581	-4.16272	0.000127798	0.00172595	0.724496
PVRIG	0.652262	2.94341	4.14103	0.000137047	0.00182314	0.657975
NR4A1	-0.616041	3.37594	-4.13697	0.000138851	0.00184077	0.645532
FOSB	-1.75555	3.036	-4.12922	0.000142355	0.0018829	0.621814
JAM3	-0.615931	3.39108	-4.10228	0.000155216	0.00202555	0.539522
MNS1	0.631784	2.86313	4.10147	0.00015562	0.00202815	0.537053
CXCL1	0.777958	2.54989	4.09702	0.000157851	0.00205029	0.523511
CHODL	0.670894	3.1923	4.09042	0.000161229	0.00208946	0.50338
EHD3	-1.10627	3.00212	-4.07635	0.000168656	0.0021711	0.460559
CDH10	-0.691824	2.31966	-4.07435	0.000169738	0.00217774	0.45448
FMO3	0.804737	2.9786	4.05625	0.000179842	0.00228957	0.399524
PDK4	-0.911966	4.27317	-4.04814	0.000184557	0.00233315	0.374934
RALYL	-0.76738	3.95162	-4.03674	0.000191383	0.0024073	0.340435
KIRREL	-0.679827	2.84755	-4.03549	0.00019215	0.00241329	0.336634
AFM	-1.11046	4.29519	-4.03312	0.000193603	0.00242283	0.329482
WISP3	-0.695789	2.18319	-4.01928	0.000202321	0.00250935	0.287653
ALB	-1.49266	5.19146	-4.01006	0.000208343	0.00256486	0.259806
TRAC	0.666191	3.29245	4.00716	0.000210267	0.00258568	0.251081
PFKFB3	0.775116	4.21371	4.00484	0.000211828	0.00259383	0.24406
PHLDA2	0.6171	2.45943	3.99592	0.000217911	0.00265985	0.217187
CCDC91	-0.669415	3.22909	-3.99231	0.000220417	0.00267911	0.206338
FOS	-1.70592	3.63245	-3.97316	0.000234211	0.00282005	0.148748
ZNF91	-0.891846	4.16059	-3.96983	0.000236688	0.00282972	0.138767
PPP1R16B	-0.638993	4.49548	-3.96945	0.000236974	0.00282972	0.137622
NPY1R	0.803334	4.32862	3.96659	0.000239125	0.00284499	0.129051
PAMR1	-0.780121	3.04579	-3.96656	0.000239147	0.00284499	0.128964
HBB	1.99095	4.08536	3.96344	0.000241519	0.00286327	0.119602
VTCN1	0.974084	3.44379	3.95949	0.000244553	0.00289259	0.107767
RASSF2	0.726584	2.62873	3.94463	0.000256307	0.00300465	0.0632548
SACS	0.64267	2.18657	3.92822	0.000269918	0.00313871	0.014217
MARC2	-0.775755	5.18511	-3.91928	0.000277624	0.00320893	-0.012455
MS4A1	0.685276	2.56008	3.91663	0.000279947	0.00322704	-0.0203498
APOC3	-0.833777	3.65473	-3.91654	0.000280029	0.00322704	-0.020629
CCL2	0.982369	3.81244	3.912	0.000284053	0.0032604	-0.0341448
KRT19	1.10721	3.91128	3.91101	0.000284941	0.00326554	-0.0371025
NR1H4	0.588603	4.14464	3.90485	0.000290513	0.00330824	-0.0554451
ADAMDEC1	0.828432	2.18995	3.88269	0.000311438	0.00350504	-0.1213
SFRP1	0.913241	4.18163	3.88194	0.000312177	0.00350994	-0.123544
GPRC5A	-0.724722	3.27083	-3.86578	0.000328374	0.00366705	-0.171417
ZNF331	-0.814548	3.67859	-3.85676	0.000337779	0.00375032	-0.198134
S100A4	0.773802	4.02181	3.84742	0.000347781	0.00382095	-0.225738
FOXD1	-0.605548	2.53756	-3.83515	0.000361352	0.00394006	-0.261939
GPR183	0.724968	2.56444	3.82798	0.000369518	0.00400641	-0.283068
HBEGF	-0.618879	3.12383	-3.82575	0.000372089	0.00402672	-0.289622
ELF3	0.610022	3.7145	3.81995	0.00037887	0.0040739	-0.306695
NMI	0.585795	3.67331	3.80826	0.000392902	0.00419301	-0.341063
SELL	0.940814	2.72369	3.80151	0.000401239	0.00426622	-0.360903
SAMSN1	0.718386	2.25208	3.79141	0.000414017	0.00438045	-0.390516
FOXC1	-0.690202	3.984	-3.77829	0.000431202	0.00450596	-0.428924
CRHBP	-0.942141	2.9716	-3.76373	0.000451073	0.00467134	-0.471457
LOC730101	-0.607627	2.53023	-3.75441	0.00046426	0.00476941	-0.498652
PDZD2	-0.626994	3.42444	-3.73379	0.000494757	0.00499821	-0.558671
IGF1	-0.88529	3.04676	-3.72925	0.000501729	0.00505538	-0.571869
KANK3	-0.5917	2.71842	-3.72506	0.000508239	0.00511206	-0.584026
SLK	-0.637461	3.634	-3.70369	0.000542759	0.00535662	-0.645971
CKS2	0.641657	4.4896	3.69371	0.000559634	0.005481	-0.67482
CSTA	0.899798	2.38566	3.67191	0.000598275	0.00577133	-0.737705
BIRC3	0.67657	2.52032	3.66061	0.000619292	0.00593441	-0.770209
SERINC5	-0.626723	3.99313	-3.65924	0.000621885	0.00593978	-0.774143
SLC19A2	-0.622192	3.66586	-3.64746	0.000644648	0.00606663	-0.807974
COL4A1	0.599345	4.3053	3.62607	0.000688048	0.00636101	-0.869262
PRKCB	0.601505	2.52542	3.62375	0.000692914	0.00640086	-0.875888
RARRES2	-0.70774	4.58376	-3.60815	0.000726531	0.00664946	-0.920426
AKR1B10	1.20849	3.21133	3.59386	0.000758692	0.00689659	-0.961127
NR4A2	-1.13529	2.77739	-3.59191	0.00076319	0.00692267	-0.966681
SOX9	0.892224	3.72828	3.57507	0.000803053	0.00718269	-1.0145
IGLL3P	1.51609	3.09529	3.57324	0.000807493	0.00721123	-1.01968
TFPI2	0.878601	2.5077	3.56491	0.000828075	0.00736087	-1.0433
ZNF124	-0.668658	2.85991	-3.55545	0.000852014	0.00752156	-1.07005
F13A1	0.698185	4.49324	3.55115	0.000863129	0.00760806	-1.08222
CAND2	-0.606176	2.8093	-3.53234	0.000913376	0.00797185	-1.13529
HTR2B	0.77128	2.49583	3.49851	0.00101081	0.00867151	-1.2303
GSTA1	-0.625342	6.4861	-3.47729	0.00107693	0.00909017	-1.28963
BHMT	-0.677549	6.63101	-3.47485	0.00108479	0.00913648	-1.29644
PCYOX1	-0.941293	4.35667	-3.47393	0.00108778	0.00915496	-1.29901
TNFRSF17	0.832535	2.24995	3.46741	0.00110909	0.00928694	-1.31717
ENPEP	-0.700623	5.26923	-3.44777	0.00117577	0.00975334	-1.37179
DEFB1	-0.631544	6.5248	-3.44498	0.00118557	0.00982047	-1.37955
PLEKHA1	0.690971	4.40131	3.44176	0.00119695	0.00989345	-1.38849
KDR	-0.627532	3.12181	-3.44103	0.00119953	0.00990058	-1.3905
LDB2	-0.674741	3.49563	-3.41229	0.00130605	0.0105241	-1.47002
HLA-DQB1	0.884938	3.36337	3.41161	0.00130868	0.0105378	-1.47189
EGR1	-0.865365	3.83135	-3.40771	0.00132383	0.0106228	-1.48264
CSRP1	-0.602825	4.7353	-3.40176	0.00134727	0.010781	-1.49904
SERINC1	-0.6509	4.98414	-3.38843	0.00140124	0.0111204	-1.53571
RGS7	-0.767449	2.58837	-3.38806	0.00140278	0.0111249	-1.53673
PTPRB	-0.612056	2.96245	-3.37323	0.00146528	0.0115021	-1.57741
TSPAN1	0.678554	6.16732	3.32181	0.00170318	0.013007	-1.71763
PVALB	-0.794662	4.17855	-3.31703	0.00172706	0.013107	-1.7306
C1S	0.656379	3.87608	3.30375	0.00179513	0.0135126	-1.76658
PSMB10	0.641765	3.42657	3.29079	0.00186392	0.0138856	-1.80157
RASGRP3	-0.593195	2.67511	-3.28679	0.00188571	0.0139848	-1.81237
FCN3	-0.939681	3.24189	-3.28602	0.0018899	0.0140069	-1.81444
RAMP3	-0.594388	4.00504	-3.28423	0.00189975	0.0140528	-1.81927
S100A2	0.909084	4.83366	3.27776	0.00193569	0.0142366	-1.8367
OLFM4	1.11406	2.73746	3.27472	0.00195278	0.0143531	-1.84487
PXDN	0.614863	3.14073	3.27139	0.00197166	0.0144735	-1.85382
HCLS1	0.705679	3.18123	3.26982	0.00198066	0.0145303	-1.85805
LAMP3	0.677009	2.47954	3.26926	0.00198386	0.0145352	-1.85955
MZB1	0.604431	3.31683	3.2686	0.00198765	0.0145386	-1.86132
PTH1R	-0.588327	5.49994	-3.24859	0.00210584	0.0152548	-1.91498
SLPI	0.75857	3.98496	3.22199	0.00227326	0.0162434	-1.98599
UPB1	-0.796793	4.5608	-3.21983	0.00228735	0.0162748	-1.99172
CD14	0.644624	3.88934	3.21549	0.00231601	0.0164471	-2.00327
FBP1	-0.69611	5.97558	-3.20148	0.00241086	0.0169435	-2.04048
MNDA	0.703602	2.22114	3.15983	0.00271474	0.0186258	-2.15043
AOC1	-0.882713	5.76997	-3.15802	0.00272874	0.0186885	-2.15519
ASPA	-0.700133	4.89229	-3.14892	0.00280012	0.0190867	-2.17907
PFN1	0.603615	4.61206	3.12309	0.00301239	0.0201998	-2.24663
LOC728392	-0.637115	2.62319	-3.11321	0.00309754	0.0206152	-2.27238
COX7A1	-0.638297	4.72027	-3.08226	0.0033792	0.0219582	-2.3527
KMO	-0.613671	4.78642	-3.07225	0.00347528	0.0224687	-2.37855
FABP1	-0.924407	6.06674	-3.05444	0.00365267	0.0233411	-2.42442
IFITM1	0.602597	4.63684	3.02652	0.00394785	0.0247736	-2.49596
IGFBP6	0.588659	3.88907	3.02521	0.00396216	0.0248377	-2.49929
ATF3	-1.12502	3.28301	-3.01155	0.00411519	0.0254878	-2.53414
HLA-DPB1	0.673431	4.22128	3.00992	0.00413372	0.0255525	-2.53827
MT1X	-0.755162	6.27115	-3.00683	0.00416932	0.025745	-2.54615
UMOD	-1.0721	6.3723	-2.97589	0.00454087	0.0273947	-2.62455
DCN	-0.611195	4.96914	-2.92814	0.00517543	0.0301669	-2.74446
CALB1	-0.736115	5.87758	-2.90169	0.00556152	0.0319039	-2.81029
PLAT	-0.898755	3.47456	-2.89409	0.00567742	0.032454	-2.82914
ALDOB	-0.687853	6.81627	-2.87807	0.00592886	0.0334444	-2.86874
PRODH2	-0.617563	5.92112	-2.87481	0.00598127	0.0336468	-2.87677
FGB	1.09507	3.08306	2.85699	0.00627568	0.034839	-2.92062
MACROD1	-0.607363	4.04235	-2.84084	0.00655383	0.0360196	-2.96017
LY75	0.602998	2.45406	2.83477	0.00666133	0.0362822	-2.97499
HLA-DQA1	1.16732	3.59079	2.79382	0.00743047	0.0393216	-3.07443
ALDH1A1	0.62239	5.61565	2.77266	0.00785943	0.0410646	-3.12542
SELE	0.640602	2.38431	2.75354	0.00826638	0.0425365	-3.17123
GUSBP11	0.710941	3.9167	2.70376	0.00941899	0.0468596	-3.28943
MAFF	-0.842428	3.5111	-2.65667	0.0106436	0.0512419	-3.39979
GPNMB	-0.588542	3.83948	-2.63692	0.0111996	0.0531094	-3.44566
DCXR	-0.725245	6.0582	-2.63056	0.011384	0.0537193	-3.46036
DIO1	-0.697892	5.5287	-2.58526	0.0127814	0.0586593	-3.56441
SLC7A9	-0.691762	5.75925	-2.56496	0.0134566	0.0609108	-3.61056
HAO2	-0.679232	5.48269	-2.45446	0.0177368	0.0742323	-3.85702
TAGLN	0.752918	4.18305	2.45427	0.0177451	0.0742402	-3.85743
HPD	-0.793296	6.08214	-2.32538	0.0242679	0.0942238	-4.13418
RHCG	-0.649733	4.55536	-2.2859	0.0266568	0.100623	-4.21658
BHMT2	-0.585633	6.06984	-2.25531	0.0286489	0.105791	-4.27964
GPC5	-0.636915	3.20866	-2.22717	0.0305971	0.111049	-4.33703
MT1M	-0.593324	3.84123	-2.18398	0.0338162	0.119156	-4.424
EGR3	-0.661664	2.47014	-2.11448	0.0396244	0.133433	-4.561
PLG	-0.704492	5.57692	-2.04807	0.0459725	0.148905	-4.68849
