# Supplementary material for: Identifying Aging-Related Biomarkers and Immune Infiltration Features in Diabetic Nephropathy Using Integrative Bioinformatics Approaches and Machine-Learning Strategies
Source: Biomedicines. 2023 Sep 4;11(9):2454. doi: 10.3390/biomedicines11092454 (PMC10525809; doi:10.3390/biomedicines11092454)
Supplement: Supplementary file 1 [file biomedicines-11-02454-s001.zip › Supplementary Table S5.xlsx]

## Sheet: Sheet1
The results of Human phenotype ontology enrichment analyses
Description	GeneRatio	BgRatio	pvalue	padjust	qvalue	Count	geneID
ABNORMAL_RENAL_GLOMERULUS_MORPHOLOGY	22/179	167/4505	4.70791e-07	0.000653687	0.000629564	22	NPHS1/PLCE1/WT1/MAGI2/PTPRO/NPHS2/FN1/COL4A3/MME/C1QA/C1QB/C3/HLA-DPA1/RASGRP1/MYO1E/FAS/G6PC/CCR1/COL4A5/MUC1/HLA-DPB1/UMOD
NEPHRITIS	13/179	61/4505	4.92049e-07	0.000653687	0.000629564	13	MAGI2/COL4A3/MME/C1QA/C1QB/C3/FCGR2B/RASGRP1/FAS/SPP1/COL4A5/UMOD/PLG
ABNORMAL_RENAL_CORTEX_MORPHOLOGY	23/179	196/4505	2.03687e-06	0.00180398	0.00173741	23	NPHS1/PLCE1/WT1/MAGI2/CDKN1C/PTPRO/NPHS2/FN1/COL4A3/MME/C1QA/C1QB/C3/HLA-DPA1/RASGRP1/MYO1E/FAS/G6PC/CCR1/COL4A5/MUC1/HLA-DPB1/UMOD
NEPHROTIC_SYNDROME	17/179	122/4505	4.77424e-06	0.00317129	0.00305426	17	NPHS1/PLCE1/WT1/MAGI2/PTPRO/NPHS2/FN1/COL4A3/MME/C3/LYZ/MYO1E/IL7R/SPP1/ZFPM2/COL4A5/SOX9
ABNORMALITY_OF_COMPLEMENT_SYSTEM	8/179	31/4505	1.9125e-05	0.010163	0.00978799	8	CFB/C1QA/C1QB/C3/CFD/SPP1/C7/C1S
SYSTEMIC_LUPUS_ERYTHEMATOSUS	8/179	32/4505	2.46435e-05	0.010913	0.0105102	8	C1QA/C1QB/C3/FCGR2B/RASGRP1/FAS/SPP1/C1S
GLOMERULONEPHRITIS	8/179	33/4505	3.14371e-05	0.0119326	0.0114923	8	MAGI2/COL4A3/MME/C1QA/C1QB/C3/RASGRP1/FAS
ABNORMAL_NEPHRON_MORPHOLOGY	22/179	217/4505	3.70694e-05	0.0123117	0.0118573	22	NPHS1/PLCE1/WT1/MAGI2/PTPRO/NPHS2/FN1/COL4A3/MME/C1QA/C1QB/C3/HLA-DPA1/RASGRP1/MYO1E/FAS/G6PC/CCR1/COL4A5/MUC1/HLA-DPB1/UMOD
ABNORMAL_URINE_PROTEIN_LEVEL	20/179	191/4505	5.41587e-05	0.0159889	0.0153988	20	NPHS1/PLCE1/WT1/MAGI2/PTPRO/NPHS2/FN1/COL4A3/CFB/C3/LYZ/HLA-DPA1/MYO1E/MAFB/G6PC/SPP1/HMOX1/COL4A5/ITGA8/HLA-DPB1
ABNORMAL_RENAL_PHYSIOLOGY	44/179	625/4505	6.529e-05	0.0173475	0.0167074	44	NPHS1/PLCE1/WT1/MAGI2/PTPRO/NPHS2/F5/FN1/COL4A3/GALNT3/MME/CFB/C1QA/C1QB/C3/ZBTB16/LYZ/FCGR2B/HLA-DPA1/CEL/RASGRP1/MYO1E/CYP24A1/FAS/MAFB/G6PC/DACT1/IL7R/CCR1/SPP1/SLC26A4/HMOX1/ZFPM2/COL4A5/MUC1/COL3A1/HBB/COL4A1/SOX9/HLA-DPB1/UMOD/ALDOB/SLC7A9/PLG
SEVERE_INFECTION	7/179	28/4505	8.10466e-05	0.0195764	0.018854	7	IL7/CD3D/TLR7/RAC2/CD27/IL7R/PTPRC
ABNORMALITY_OF_URINE_HOMEOSTASIS	42/179	597/4505	0.000102354	0.0226629	0.0218265	42	NPHS1/PLCE1/WT1/MAGI2/CDKN1C/PTPRO/NPHS2/F5/FN1/COL4A3/CFB/C3/ZBTB16/LYZ/HLA-DPA1/CEL/EGF/MYO1E/CYP24A1/MAN2B1/MAFB/TNFRSF11B/G6PC/SPP1/HMOX1/TKT/COL4A5/MUC1/CYP27B1/ITGA8/FMO3/HBB/SLC19A2/COL4A1/PTH1R/FBP1/ASPA/HLA-DPB1/ALDOB/DCXR/SLC7A9/HPD
ABNORMAL_URINE_CYTOLOGY	16/179	140/4505	0.000111906	0.0228651	0.0220213	16	WT1/F5/FN1/COL4A3/CFB/C3/ZBTB16/LYZ/HLA-DPA1/MYO1E/SPP1/HMOX1/COL4A5/HBB/COL4A1/HLA-DPB1
AUTOIMMUNITY	18/179	171/4505	0.000122015	0.0228651	0.0220213	18	TNFSF15/C1QA/C1QB/C3/FCGR2B/HLA-DPA1/LCK/RASGRP1/PLCG2/FAS/IL7R/SPP1/COL4A5/TRAC/MS4A1/HLA-DQB1/C1S/HLA-DPB1
ABNORMALITY_OF_THE_URINARY_SYSTEM_PHYSIOLOGY	58/179	934/4505	0.000129084	0.0228651	0.0220213	58	NPHS1/PLCE1/WT1/MAGI2/CDKN1C/PTPRO/NPHS2/F5/FN1/COL4A3/GALNT3/MME/CFB/C1QA/C1QB/C3/ZBTB16/LYZ/FCGR2B/HLA-DPA1/CEL/RASGRP1/EGF/MYO1E/CYP24A1/FAS/MAN2B1/MAFB/TNFRSF11B/G6PC/DACT1/IL7R/CCR1/SPP1/SLC26A4/HMOX1/TKT/ZFPM2/COL4A5/MUC1/CYP27B1/COL3A1/ITGA8/FMO3/HBB/SLC19A2/COL4A1/SOX9/PTH1R/FBP1/ASPA/HLA-DPB1/UMOD/ALDOB/DCXR/SLC7A9/HPD/PLG
ABNORMAL_URINE_METABOLITE_LEVEL	33/179	433/4505	0.000149712	0.0248616	0.0239441	33	NPHS1/PLCE1/WT1/MAGI2/PTPRO/NPHS2/FN1/COL4A3/CFB/C3/LYZ/HLA-DPA1/CEL/MYO1E/MAN2B1/MAFB/TNFRSF11B/G6PC/SPP1/HMOX1/TKT/COL4A5/CYP27B1/ITGA8/FMO3/SLC19A2/FBP1/ASPA/HLA-DPB1/ALDOB/DCXR/SLC7A9/HPD
LYMPHOPENIA	14/179	121/4505	0.000266911	0.0417166	0.0401771	14	LCK/IL7/RASGRP1/CD3D/DOCK2/RAC2/FAS/IGHM/CORO1A/IL7R/SPP1/PTPRC/CD8A/MS4A1
ABNORMAL_THROMBOSIS	14/179	122/4505	0.00029117	0.0429799	0.0413938	14	TNNT2/F5/HRG/ZBTB16/HLA-DPA1/FAS/CCR1/FGG/HBB/F13A1/PTH1R/HLA-DPB1/PLAT/FGB
ABNORMALITY_OF_HUMORAL_IMMUNITY	22/179	251/4505	0.000323938	0.0430742	0.0414846	22	TNFSF15/CFB/C1QA/C1QB/C3/BLNK/RASGRP1/CD3D/PLCG2/RAC2/FAS/IGHM/MAN2B1/CFD/CD27/IL7R/SPP1/C7/IGKC/ALB/MS4A1/C1S
T_LYMPHOCYTOPENIA	8/179	45/4505	0.000324232	0.0430742	0.0414846	8	LCK/IL7/RASGRP1/RAC2/FAS/IL7R/PTPRC/CD8A
VENOUS_THROMBOSIS	11/179	82/4505	0.000341934	0.0432628	0.0416662	11	F5/HLA-DPA1/FAS/CCR1/FGG/HBB/F13A1/PTH1R/HLA-DPB1/PLAT/FGB
UNUSUAL_INFECTION	50/179	799/4505	0.00038401	0.0463779	0.0446664	50	NPHS1/TNNT2/TNFSF15/CFB/C1QA/C1QB/SOX4/C3/ZBTB16/BLNK/HLA-DPA1/LCK/COL6A3/IL7/RASGRP1/IL10RA/CD3D/IRF8/PLCG2/TLR7/ITGB2/RAC2/NFKBIA/FAS/IGHM/MAN2B1/CFD/CORO1A/CD27/IL7R/CCR1/ARPC1B/PTPRC/C7/COL4A5/CD8A/IGKC/NCF2/MNS1/FMO3/ALB/TRAC/HBB/MS4A1/BIRC3/HLA-DQB1/FCN3/HLA-DPB1/SLC7A9/PLG
HYPERURICEMIA	6/179	26/4505	0.000428765	0.0495317	0.0477038	6	TNFRSF11B/G6PC/MUC1/FBP1/UMOD/ALDOB
ABNORMAL_LYMPHOCYTE_MORPHOLOGY	16/179	158/4505	0.000458666	0.0507781	0.0489042	16	LCK/IL7/RASGRP1/CD3D/DOCK2/RAC2/FAS/IGHM/MAN2B1/CORO1A/IL7R/SPP1/ARPC1B/PTPRC/CD8A/MS4A1
ABNORMAL_INFLAMMATORY_RESPONSE	55/179	923/4505	0.000627401	0.0666802	0.0642195	55	MAGI2/LPL/TNFSF15/F5/COL4A3/MME/CFB/C1QA/HPGD/C1QB/C3/ZBTB16/CST6/LYZ/FCGR2B/BLNK/HLA-DPA1/LCK/IL7/RASGRP1/IL10RA/CD3D/IRF8/PLCG2/ITGB2/GAS1/RAC2/FAS/IGHM/MAN2B1/G6PC/CD27/IL7R/CCR1/SPP1/ARPC1B/PTPRC/TKT/COL4A5/NCF2/COL3A1/MNS1/FMO3/HBB/MS4A1/CSTA/BIRC3/F13A1/HLA-DQB1/C1S/FCN3/HLA-DPB1/UMOD/HLA-DQA1/PLG
ABNORMAL_T_CELL_MORPHOLOGY	9/179	62/4505	0.000663008	0.0677543	0.0652539	9	LCK/IL7/RASGRP1/CD3D/RAC2/FAS/IL7R/PTPRC/CD8A
ORAL_ULCER	7/179	39/4505	0.000726955	0.0715377	0.0688977	7	IL10RA/FAS/CD27/IL7R/CCR1/SPP1/PTPRC
ABNORMAL_CIRCULATING_ALBUMIN_CONCENTRATION	9/179	64/4505	0.000840559	0.0759242	0.0731223	9	NPHS1/PLCE1/MAGI2/PTPRO/NPHS2/TNFSF15/FN1/MYO1E/ALB
SEROSITIS	7/179	40/4505	0.000852066	0.0759242	0.0731223	7	F5/CFB/FCGR2B/HLA-DPA1/FAS/CCR1/HLA-DPB1
RENAL_INSUFFICIENCY	26/179	342/4505	0.000857254	0.0759242	0.0731223	26	NPHS1/PLCE1/WT1/MAGI2/NPHS2/FN1/COL4A3/MME/CFB/C3/HLA-DPA1/RASGRP1/MYO1E/FAS/MAFB/DACT1/CCR1/SPP1/COL4A5/MUC1/HBB/COL4A1/HLA-DPB1/UMOD/ALDOB/SLC7A9
DECREASED_LYMPHOCYTE_PROLIFERATION_IN_RESPONSE_TO_MITOGEN	5/179	21/4505	0.00113402	0.0967264	0.0931569	5	RASGRP1/CD3D/RAC2/CD27/IL7R
ABNORMALITY_OF_BLOOD_AND_BLOOD_FORMING_TISSUES	67/179	1215/4505	0.00116494	0.0967264	0.0931569	67	TGFBR3/TNNT2/WT1/LOX/NEBL/F5/FN1/CFB/TNNC1/VWF/HRG/HPGD/C3/ZBTB16/ACTN1/FCGR2B/TYROBP/BLNK/COL1A2/HLA-DPA1/LCK/AASS/CEL/IL7/RASGRP1/IL10RA/CD3D/DOCK2/ITGB2/RAC2/FAS/IGHM/MAN2B1/CORO1A/PLA2G4A/G6PC/CD27/IL7R/CCR1/SPP1/ARPC1B/PTPRC/HPS5/HMOX1/COL4A5/MUC1/FHL2/CD8A/NCF2/FGG/COL3A1/FMO3/TRAC/HBB/MS4A1/NR1H4/BIRC3/SLC19A2/COL4A1/F13A1/C1S/PTH1R/HLA-DPB1/PLAT/ALDOB/FGB/PLG
RECURRENT_LOWER_RESPIRATORY_TRACT_INFECTIONS	12/179	110/4505	0.00124824	0.100502	0.0967935	12	BLNK/COL6A3/RASGRP1/CD3D/RAC2/IGHM/CD27/IL7R/NCF2/FMO3/ALB/FCN3
ARTHRALGIA	15/179	161/4505	0.00163878	0.128066	0.12334	15	HPGD/TYROBP/HLA-DPA1/COMP/PLCG2/FAS/MAFB/TNFRSF11B/CCR1/SPP1/HBB/MS4A1/C1S/PTH1R/HLA-DPB1
FAILURE_TO_THRIVE_SECONDARY_TO_RECURRENT_INFECTIONS	3/179	7/4505	0.00191853	0.141598	0.136373	3	CD3D/IL7R/PTPRC
MEMBRANOPROLIFERATIVE_GLOMERULONEPHRITIS	3/179	7/4505	0.00191853	0.141598	0.136373	3	C1QA/C1QB/C3
URTICARIA	7/179	46/4505	0.00200067	0.143669	0.138368	7	TNFSF15/RASGRP1/ELOVL4/PLCG2/RAC2/FAS/HLA-DQB1
MENINGITIS	9/179	73/4505	0.00217895	0.151119	0.145542	9	CFB/BLNK/HLA-DPA1/IL7/FAS/IGHM/CCR1/NCF2/HLA-DPB1
PNEUMONIA	17/179	200/4505	0.00222242	0.151119	0.145542	17	CFB/BLNK/CD3D/IRF8/GAS1/RAC2/IGHM/MAN2B1/CD27/IL7R/PTPRC/COL4A5/NCF2/FMO3/MS4A1/HLA-DQB1/HLA-DQA1
ABNORMAL_PROPORTION_OF_CD8_POSITIVE_T_CELLS	4/179	15/4505	0.00233156	0.151119	0.145542	4	RASGRP1/FAS/IL7R/CD8A
EPISTAXIS	10/179	88/4505	0.00233191	0.151119	0.145542	10	F5/VWF/ZBTB16/ACTN1/HLA-DPA1/HPS5/FGG/F13A1/HLA-DPB1/FGB
PLEURITIS	5/179	25/4505	0.00260228	0.164625	0.15855	5	FCGR2B/HLA-DPA1/FAS/CCR1/HLA-DPB1
RECTAL_ABSCESS	3/179	8/4505	0.00298031	0.173914	0.167496	3	ITGB2/RAC2/NCF2
RECURRENT_INTRAPULMONARY_HEMORRHAGE	3/179	8/4505	0.00298031	0.173914	0.167496	3	HLA-DPA1/COL3A1/HLA-DPB1
ANTINUCLEAR_ANTIBODY_POSITIVITY	6/179	37/4505	0.00301094	0.173914	0.167496	6	TNFSF15/FCGR2B/RASGRP1/PLCG2/FAS/SPP1
RAPIDLY_PROGRESSIVE	6/179	37/4505	0.00301094	0.173914	0.167496	6	NPHS1/NPHS2/SNCA/CSF1R/NR1H4/HLA-DQB1
ABNORMAL_IMMUNE_SYSTEM_MORPHOLOGY	34/179	535/4505	0.00320433	0.181147	0.174462	34	TNNT2/NEBL/TNNC1/ZBTB16/FCGR2B/TYROBP/BLNK/HLA-DPA1/LCK/IL7/RASGRP1/IL10RA/CD3D/DOCK2/ITGB2/RAC2/FAS/IGHM/MAN2B1/CORO1A/CD27/IL7R/SPP1/ARPC1B/PTPRC/FHL2/CD8A/NCF2/FMO3/TRAC/HBB/MS4A1/F13A1/HLA-DPB1
ABNORMAL_CELL_PROLIFERATION	5/179	27/4505	0.00370763	0.202981	0.19549	5	RASGRP1/CD3D/RAC2/CD27/IL7R
ANTIPHOSPHOLIPID_ANTIBODY_POSITIVITY	4/179	17/4505	0.00381974	0.202981	0.19549	4	FCGR2B/RASGRP1/FAS/SPP1
RENAL_TUBULAR_ATROPHY	4/179	17/4505	0.00381974	0.202981	0.19549	4	NPHS1/MYO1E/MUC1/UMOD
CHEST_PAIN	10/179	95/4505	0.00410681	0.213957	0.206061	10	LOX/TNNC1/HLA-DPA1/SPP1/COL4A5/COL3A1/HBB/HLA-DQB1/HLA-DPB1/HLA-DQA1
ABNORMAL_CIRCULATING_NUCLEOBASE_CONCENTRATION	6/179	40/4505	0.00450459	0.225881	0.217545	6	TNFRSF11B/G6PC/MUC1/FBP1/UMOD/ALDOB
ABNORMALITY_OF_THE_LYMPH_NODES	16/179	197/4505	0.00469867	0.225881	0.217545	16	WT1/ZBTB16/RASGRP1/IRF8/RAC2/FAS/CD27/IL7R/CCR1/SPP1/ARPC1B/PTPRC/NCF2/TRAC/MS4A1/BIRC3
ABNORMAL_GLOMERULAR_MESANGIUM_MORPHOLOGY	4/179	18/4505	0.00476075	0.225881	0.217545	4	NPHS1/PLCE1/WT1/FN1
RECURRENT_GRAM_NEGATIVE_BACTERIAL_INFECTIONS	4/179	18/4505	0.00476075	0.225881	0.217545	4	CFB/ITGB2/C7/NCF2
LYMPHOCYTOSIS	4/179	18/4505	0.00476075	0.225881	0.217545	4	RASGRP1/FAS/IL7R/ARPC1B
ABNORMALITY_OF_HAND_JOINT_MOBILITY	5/179	29/4505	0.00511461	0.238412	0.229614	5	NFASC/COL1A2/COL6A3/COMP/COL3A1
APLASIA_HYPOPLASIA_OF_THE_RETINA	6/179	42/4505	0.00576539	0.254633	0.245236	6	WT1/PROM1/ELOVL4/MPDZ/HPS5/FOXC1
GONADOBLASTOMA	4/179	19/4505	0.00584593	0.254633	0.245236	4	WT1/CDKN1C/ZFPM2/SOX9
MACULAR_DYSTROPHY	4/179	19/4505	0.00584593	0.254633	0.245236	4	TIMP3/PROM1/CDH3/ELOVL4
FRONTAL_LOBE_DEMENTIA	4/179	19/4505	0.00584593	0.254633	0.245236	4	PODXL/SNCA/TYROBP/CSF1R
GRANULOMATOSIS	3/179	10/4505	0.00602112	0.258034	0.248512	3	HLA-DPA1/NCF2/HLA-DPB1
RECURRENT_BACTERIAL_INFECTIONS	14/179	172/4505	0.00788762	0.331694	0.319453	14	CFB/C3/BLNK/IL10RA/ITGB2/IGHM/MAN2B1/CFD/C7/CD8A/NCF2/HBB/MS4A1/FCN3
PERSISTENT_BLEEDING_AFTER_TRAUMA	3/179	11/4505	0.00803949	0.331694	0.319453	3	F5/VWF/F13A1
GLOMERULOPATHY	6/179	45/4505	0.00811445	0.331694	0.319453	6	WT1/FN1/HLA-DPA1/FAS/CCR1/HLA-DPB1
HEMOPTYSIS	7/179	59/4505	0.00826688	0.332804	0.320523	7	LOX/F5/HLA-DPA1/FAS/CCR1/COL3A1/HLA-DPB1
ABNORMAL_ORAL_MUCOSA_MORPHOLOGY	20/179	285/4505	0.00853449	0.33845	0.32596	20	F5/ZBTB16/RASGRP1/DHCR24/IL10RA/ITGB2/FAS/MAN2B1/CD27/IL7R/CCR1/SPP1/PTPRC/NCF2/FGG/COL3A1/F13A1/C1S/FGB/PLG
SPONTANEOUS_ABORTION	5/179	33/4505	0.00899262	0.347439	0.334617	5	F5/FGG/ALB/F13A1/FGB
VENTRICULAR_FIBRILLATION	6/179	46/4505	0.00903152	0.347439	0.334617	6	DPP6/CACNB2/TNNC1/KCNJ8/CALM1/GPD1L
CHRONIC_KIDNEY_DISEASE	11/179	123/4505	0.00915345	0.347439	0.334617	11	PLCE1/WT1/MAGI2/NPHS2/FN1/COL4A3/MYO1E/COL4A5/MUC1/UMOD/ALDOB
STAGE_5_CHRONIC_KIDNEY_DISEASE	9/179	91/4505	0.0095405	0.350111	0.337191	9	PLCE1/WT1/MAGI2/NPHS2/FN1/COL4A3/COL4A5/MUC1/UMOD
ABNORMAL_FEMALE_REPRODUCTIVE_SYSTEM_PHYSIOLOGY	21/179	308/4505	0.0097327	0.350111	0.337191	21	NDNF/WT1/CDKN1C/PODXL/F5/VWF/GHR/SNCA/ZBTB16/RASGRP1/BMP2/FAS/HPS5/TKT/ZFPM2/FGG/ITGA8/FOS/SOX9/F13A1/FGB
HEPATOCELLULAR_CARCINOMA	7/179	61/4505	0.00989287	0.350111	0.337191	7	TNFSF15/F5/RASGRP1/BMP2/FAS/G6PC/HBB
CONSTITUTIONAL_SYMPTOM	51/179	949/4505	0.0100007	0.350111	0.337191	51	DPP6/TNNT2/HTRA1/WT1/LOX/PODXL/LPL/TNFSF15/F5/MME/TNNC1/HPGD/ZBTB16/TYROBP/BLNK/COL1A2/HLA-DPA1/CEL/COMP/PLCG2/CALM1/BMP2/FAS/IGHM/MAN2B1/MAFB/TNFRSF11B/TSPAN7/DACT1/MCM6/CCR1/SPP1/SLC26A4/GPD1L/COL4A5/CYP27B1/COL3A1/ALB/HBB/SACS/MS4A1/CCL2/NR1H4/BIRC3/HLA-DQB1/C1S/PTH1R/PFN1/HLA-DPB1/ALDOB/HLA-DQA1
ABNORMAL_T_CELL_SUBSET_DISTRIBUTION	6/179	47/4505	0.0100205	0.350111	0.337191	6	LCK/RASGRP1/CD3D/FAS/IL7R/CD8A
CHRONIC_PULMONARY_OBSTRUCTION	5/179	34/4505	0.0102116	0.350111	0.337191	5	HLA-DPA1/RAC2/HMOX1/NCF2/HLA-DPB1
UNUSUAL_INFECTION_BY_ANATOMICAL_SITE	9/179	92/4505	0.0102228	0.350111	0.337191	9	CFB/BLNK/HLA-DPA1/IL7/FAS/IGHM/CCR1/NCF2/HLA-DPB1
NEONATAL_SHORT_LIMB_SHORT_STATURE	3/179	12/4505	0.0104098	0.350111	0.337191	3	COL1A2/SOX9/PTH1R
OVARIAN_GONADOBLASTOMA	3/179	12/4505	0.0104098	0.350111	0.337191	3	WT1/ZFPM2/SOX9
INFLAMMATION_OF_THE_LARGE_INTESTINE	7/179	62/4505	0.0107882	0.35388	0.34082	7	RASGRP1/IL10RA/PLCG2/FAS/ARPC1B/F13A1/FCN3
AUTOIMMUNE_ANTIBODY_POSITIVITY	7/179	62/4505	0.0107882	0.35388	0.34082	7	TNFSF15/FCGR2B/RASGRP1/PLCG2/FAS/SPP1/COL4A5
ARTHRITIS	15/179	197/4505	0.0109433	0.354589	0.341503	15	HPGD/GHR/FCGR2B/BLNK/RASGRP1/COMP/FAS/IGHM/TNFRSF11B/G6PC/CCR1/SPP1/MUC1/COL3A1/UMOD
BIFID_SCROTUM	5/179	35/4505	0.0115393	0.356331	0.343182	5	CDKN1C/DACT1/CDH11/SOX9/UPB1
MEDIASTINAL_LYMPHADENOPATHY	4/179	23/4505	0.0118006	0.356331	0.343182	4	WT1/RASGRP1/NCF2/BIRC3
POOR_WOUND_HEALING	4/179	23/4505	0.0118006	0.356331	0.343182	4	COL1A2/ITGB2/RAC2/F13A1
ABNORMAL_CIRCULATING_METABOLITE_CONCENTRATION	57/179	1095/4505	0.0119661	0.356331	0.343182	57	NPHS1/PLCE1/TNNT2/MAGI2/CDKN1C/PTPRO/NEBL/NPHS2/LPL/KLHL3/TNFSF15/FN1/COL4A3/GALNT3/CFB/TNNC1/GHR/UCP2/C3/HLA-DPA1/AASS/CEL/COL6A3/DHCR24/EGF/MYO1E/CYP24A1/CALM1/CSF1R/BMP2/LIMS2/TNFRSF11B/PLA2G4A/G6PC/TKT/MUC1/FHL2/CYP27B1/COL3A1/ALB/FOS/HBB/APOC3/NR1H4/IGF1/COL4A1/HLA-DQB1/PTH1R/FBP1/ASPA/HLA-DPB1/UMOD/ALDOB/HLA-DQA1/DCXR/HPD/PLG
ABNORMAL_CIRCULATING_NITROGEN_COMPOUND_CONCENTRATION	11/179	128/4505	0.0121762	0.356331	0.343182	11	COL4A3/CFB/C3/TNFRSF11B/G6PC/MUC1/HBB/NR1H4/FBP1/UMOD/ALDOB
MICROANGIOPATHIC_HEMOLYTIC_ANEMIA	3/179	13/4505	0.0131427	0.356331	0.343182	3	CFB/C3/SPP1
HYPERSPLENISM	3/179	13/4505	0.0131427	0.356331	0.343182	3	RASGRP1/FAS/HBB
GLOMERULAR_DEPOSITS	3/179	13/4505	0.0131427	0.356331	0.343182	3	COL4A3/MME/COL4A5
SEVERE_VIRAL_INFECTION	3/179	13/4505	0.0131427	0.356331	0.343182	3	TLR7/RAC2/CD27
LEUKOPENIA	16/179	220/4505	0.0131849	0.356331	0.343182	16	ZBTB16/FCGR2B/LCK/IL7/RASGRP1/CD3D/DOCK2/RAC2/FAS/IGHM/CORO1A/IL7R/SPP1/PTPRC/CD8A/MS4A1
ABNORMAL_ARTERIAL_PHYSIOLOGY	11/179	130/4505	0.0135788	0.356331	0.343182	11	TGFBR3/HTRA1/LOX/COL1A2/HLA-DPA1/FAS/CCR1/SPP1/COL3A1/COL4A1/HLA-DPB1
NEOPLASM_OF_THE_LIVER	10/179	113/4505	0.0136467	0.356331	0.343182	10	WT1/CDKN1C/TNFSF15/F5/CEL/RASGRP1/BMP2/FAS/G6PC/HBB
INCREASED_CIRCULATING_IGA_LEVEL	4/179	24/4505	0.0137307	0.356331	0.343182	4	TNFSF15/RASGRP1/FAS/IL7R
ABNORMALITY_OF_IMMUNE_SERUM_PROTEIN_PHYSIOLOGY	4/179	24/4505	0.0137307	0.356331	0.343182	4	RASGRP1/NFKBIA/FAS/NR1H4
ABNORMAL_URINE_CARBOHYDRATE_LEVEL	4/179	24/4505	0.0137307	0.356331	0.343182	4	MAN2B1/TKT/FBP1/DCXR
VERRUCAE	4/179	24/4505	0.0137307	0.356331	0.343182	4	BLNK/IL7/IGHM/FCN3
VASCULITIS	7/179	65/4505	0.0138274	0.356331	0.343182	7	HLA-DPA1/RASGRP1/FAS/CCR1/ARPC1B/MS4A1/HLA-DPB1
GLOMERULAR_SCLEROSIS	8/179	81/4505	0.01435	0.356331	0.343182	8	NPHS1/PLCE1/WT1/PTPRO/NPHS2/MYO1E/G6PC/MUC1
ELEVATED_PROPORTION_OF_CD4_NEGATIVE_CD8_NEGATIVE_ALPHA_BETA_REGULATORY_T_CELLS	2/179	5/4505	0.0145042	0.356331	0.343182	2	RASGRP1/FAS
PAROXYSMAL_SUPRAVENTRICULAR_TACHYCARDIA	2/179	5/4505	0.0145042	0.356331	0.343182	2	BMP2/SLC19A2
INCREASED_LAXITY_OF_FINGERS	2/179	5/4505	0.0145042	0.356331	0.343182	2	COL6A3/COMP
ABNORMAL_CIRCLE_OF_WILLIS_MORPHOLOGY	2/179	5/4505	0.0145042	0.356331	0.343182	2	TGFBR3/COL3A1
CERVICAL_LYMPHADENOPATHY	2/179	5/4505	0.0145042	0.356331	0.343182	2	RASGRP1/RAC2
LIPEMIA_RETINALIS	2/179	5/4505	0.0145042	0.356331	0.343182	2	LPL/G6PC
DECREASED_PREALBUMIN_LEVEL	2/179	5/4505	0.0145042	0.356331	0.343182	2	HLA-DQB1/HLA-DQA1
OSTEOMYELITIS	6/179	51/4505	0.0147521	0.356331	0.343182	6	HPGD/BLNK/ITGB2/IGHM/NCF2/HBB
ABNORMALITY_OF_THE_COMMON_COAGULATION_PATHWAY	6/179	51/4505	0.0147521	0.356331	0.343182	6	F5/ZBTB16/FGG/F13A1/FGB/PLG
FOCAL_SEGMENTAL_GLOMERULOSCLEROSIS	6/179	51/4505	0.0147521	0.356331	0.343182	6	PLCE1/WT1/PTPRO/NPHS2/MYO1E/G6PC
INCREASED_BLOOD_PRESSURE	23/179	361/4505	0.0150061	0.359201	0.345945	23	TGFBR3/WT1/LOX/KLHL3/TNFSF15/F5/FN1/COL4A3/CFB/C3/LYZ/HLA-DPA1/MAFB/TNFRSF11B/G6PC/COL4A5/MUC1/CYP3A5/COL3A1/ITGA8/FMO3/HBB/HLA-DPB1
TISSUE_ISCHEMIA	9/179	99/4505	0.0160763	0.368937	0.355322	9	TGFBR3/HTRA1/LOX/HLA-DPA1/FAS/CCR1/COL3A1/COL4A1/HLA-DPB1
SHUFFLING_GAIT	5/179	38/4505	0.0162161	0.368937	0.355322	5	PODXL/SNCA/CSF1R/ADH1C/NR4A2
DIFFUSE_MESANGIAL_SCLEROSIS	3/179	14/4505	0.016246	0.368937	0.355322	3	NPHS1/PLCE1/WT1
CONCAVE_NASAL_RIDGE	3/179	14/4505	0.016246	0.368937	0.355322	3	NFKBIA/FOXC1/IGF1
SUBSTANTIA_NIGRA_GLIOSIS	3/179	14/4505	0.016246	0.368937	0.355322	3	SNCA/ADH1C/NR4A2
XANTHELASMA	3/179	14/4505	0.016246	0.368937	0.355322	3	LPL/GHR/G6PC
GASTROINTESTINAL_INFLAMMATION	9/179	100/4505	0.01708	0.384588	0.370396	9	TNFSF15/RASGRP1/IL10RA/PLCG2/FAS/IGHM/ARPC1B/F13A1/FCN3
HEPATITIS	8/179	84/4505	0.0175928	0.386936	0.372657	8	TNFSF15/BLNK/RASGRP1/CD3D/FAS/IGHM/HBB/C1S
MULTIFACTORIAL_INHERITANCE	8/179	84/4505	0.0175928	0.386936	0.372657	8	F5/ALOX5/NLGN4X/ALOX5AP/ADH1B/CYP3A5/ADH1C/HLA-DQB1
PULMONARY_INFILTRATES	6/179	53/4505	0.0176211	0.386936	0.372657	6	HLA-DPA1/RASGRP1/FAS/CCR1/BIRC3/HLA-DPB1
LEUKOCYTOSIS	10/179	118/4505	0.0180699	0.392395	0.377914	10	ZBTB16/RASGRP1/CD3D/ITGB2/RAC2/FAS/IL7R/ARPC1B/TRAC/HBB
GINGIVITIS	4/179	26/4505	0.0181651	0.392395	0.377914	4	ITGB2/NCF2/COL3A1/PLG
ABNORMAL_PLEURA_MORPHOLOGY	8/179	85/4505	0.0187824	0.402458	0.387606	8	FCGR2B/HLA-DPA1/BMP2/FAS/CCR1/SPP1/COL3A1/HLA-DPB1
BRUISING_SUSCEPTIBILITY	11/179	137/4505	0.0194678	0.40944	0.39433	11	LOX/F5/VWF/ZBTB16/COL1A2/RASGRP1/FAS/HPS5/COL3A1/F13A1/C1S
ANTINEUTROPHIL_ANTIBODY_POSITIVITY	3/179	15/4505	0.0197246	0.40944	0.39433	3	RASGRP1/FAS/SPP1
ABNORMAL_SERUM_INTERLEUKIN_LEVEL	3/179	15/4505	0.0197246	0.40944	0.39433	3	RASGRP1/FAS/NR1H4
MICROGRAPHIA	3/179	15/4505	0.0197246	0.40944	0.39433	3	SNCA/ADH1C/NR4A2
SKIN_NODULE	9/179	103/4505	0.0203661	0.419478	0.403998	9	LPL/GHR/FAS/TNFRSF11B/G6PC/DACT1/CCR1/COL3A1/PTH1R
GINGIVAL_BLEEDING	6/179	55/4505	0.0208522	0.421665	0.406104	6	F5/ZBTB16/FGG/F13A1/C1S/FGB
IMPAIRED_OXIDATIVE_BURST	2/179	6/4505	0.0211918	0.421665	0.406104	2	RAC2/NCF2
CEREBRAL_BERRY_ANEURYSM	2/179	6/4505	0.0211918	0.421665	0.406104	2	TGFBR3/COL3A1
EXSTROPHY	2/179	6/4505	0.0211918	0.421665	0.406104	2	CDH11/UPB1
ABDOMINAL_PAIN	17/179	252/4505	0.0213067	0.421665	0.406104	17	WT1/LPL/F5/ZBTB16/HLA-DPA1/CEL/BMP2/FAS/MCM6/CCR1/SPP1/COL4A5/HBB/NR1H4/BIRC3/HLA-DPB1/ALDOB
RESPIRATORY_TRACT_INFECTION	32/179	564/4505	0.0216733	0.421665	0.406104	32	TNNT2/CFB/SOX4/BLNK/HLA-DPA1/LCK/COL6A3/RASGRP1/CD3D/IRF8/PLCG2/GAS1/RAC2/NFKBIA/IGHM/MAN2B1/CORO1A/CD27/IL7R/PTPRC/COL4A5/CD8A/NCF2/FMO3/ALB/MS4A1/BIRC3/HLA-DQB1/FCN3/HLA-DPB1/HLA-DQA1/PLG
INFLAMMATORY_ABNORMALITY_OF_THE_EYE	14/179	195/4505	0.021998	0.421665	0.406104	14	CST6/BLNK/HLA-DPA1/RASGRP1/FAS/IGHM/CD27/CCR1/TKT/COL4A5/NCF2/BIRC3/HLA-DPB1/PLG
THYROIDITIS	5/179	41/4505	0.0220111	0.421665	0.406104	5	RASGRP1/PLCG2/FAS/IL7R/C1S
CELLULITIS	5/179	41/4505	0.0220111	0.421665	0.406104	5	BLNK/PLCG2/RAC2/IGHM/NCF2
ABNORMALITY_OF_THE_MENSTRUAL_CYCLE	17/179	253/4505	0.0220593	0.421665	0.406104	17	NDNF/WT1/CDKN1C/F5/VWF/GHR/ZBTB16/BMP2/HPS5/TKT/ZFPM2/FGG/ITGA8/FOS/SOX9/F13A1/FGB
ABNORMAL_PULMONARY_THORACIC_IMAGING_FINDING	7/179	72/4505	0.0232212	0.423343	0.407721	7	HLA-DPA1/RASGRP1/FAS/CCR1/COL3A1/BIRC3/HLA-DPB1
ABNORMAL_PROPORTION_OF_CD4_POSITIVE_T_CELLS	4/179	28/4505	0.0233975	0.423343	0.407721	4	LCK/RASGRP1/FAS/IL7R
PULMONARY_HEMORRHAGE	4/179	28/4505	0.0233975	0.423343	0.407721	4	ZBTB16/HLA-DPA1/COL3A1/HLA-DPB1
HEMOLYTIC_ANEMIA	10/179	123/4505	0.0234728	0.423343	0.407721	10	CFB/C3/FCGR2B/RASGRP1/FAS/SPP1/HMOX1/HBB/MS4A1/COL4A1
INCREASED_CIRCULATING_IGG_LEVEL	3/179	16/4505	0.023581	0.423343	0.407721	3	RASGRP1/FAS/IL7R
PROLONGED_BLEEDING_AFTER_SURGERY	3/179	16/4505	0.023581	0.423343	0.407721	3	F5/VWF/F13A1
SHORT_STEPPED_SHUFFLING_GAIT	3/179	16/4505	0.023581	0.423343	0.407721	3	PODXL/ADH1C/NR4A2
RECURRENT_STAPHYLOCOCCAL_INFECTIONS	3/179	16/4505	0.023581	0.423343	0.407721	3	ITGB2/NCF2/FCN3
B_CELL_LYMPHOMA	3/179	16/4505	0.023581	0.423343	0.407721	3	RASGRP1/FAS/BIRC3
ABNORMAL_LEUKOCYTE_COUNT	22/179	357/4505	0.0243913	0.434951	0.4189	22	ZBTB16/FCGR2B/BLNK/LCK/IL7/RASGRP1/CD3D/DOCK2/ITGB2/RAC2/FAS/IGHM/CORO1A/IL7R/SPP1/ARPC1B/PTPRC/CD8A/FMO3/TRAC/HBB/MS4A1
GASTROINTESTINAL_HEMORRHAGE	11/179	142/4505	0.0247103	0.437702	0.42155	11	F5/VWF/HPGD/HLA-DPA1/IL10RA/FAS/CCR1/FGG/HLA-DPB1/ALDOB/FGB
ABNORMAL_CARDIOVASCULAR_SYSTEM_PHYSIOLOGY	58/179	1162/4505	0.0260378	0.457718	0.440827	58	TGFBR3/DPP6/TNNT2/HTRA1/WT1/LOX/LPL/KLHL3/TNFSF15/F5/FN1/COL4A3/CACNB2/CFB/TNNC1/VWF/HPGD/UCP2/SNCA/C3/ZBTB16/LYZ/COL1A2/HLA-DPA1/KCNJ8/IL10RA/CYP24A1/PLCG2/CALM1/GAS1/BMP2/FAS/MAN2B1/LIMS2/MAFB/TNFRSF11B/G6PC/CCR1/SPP1/GPD1L/COL4A5/MUC1/CYP3A5/FGG/COL3A1/ITGA8/FMO3/ALB/FOS/HBB/SLC19A2/COL4A1/F13A1/HLA-DQB1/FBP1/HLA-DPB1/ALDOB/FGB
ABNORMAL_BLOOD_PHOSPHATE_CONCENTRATION	6/179	58/4505	0.0264174	0.457718	0.440827	6	COL4A3/GALNT3/TNFRSF11B/CYP27B1/PTH1R/ALDOB
RECURRENT_PNEUMONIA	7/179	74/4505	0.0265603	0.457718	0.440827	7	BLNK/CD3D/RAC2/IGHM/CD27/NCF2/FMO3
AVASCULAR_NECROSIS	7/179	74/4505	0.0265603	0.457718	0.440827	7	HPGD/COL1A2/COMP/FAS/MAN2B1/CCR1/HBB
JOINT_HEMORRHAGE	3/179	17/4505	0.0278156	0.457718	0.440827	3	F5/VWF/F13A1
HYPERCOAGULABILITY	3/179	17/4505	0.0278156	0.457718	0.440827	3	F5/HRG/HBB
PAIN	35/179	642/4505	0.0284467	0.457718	0.440827	35	HTRA1/WT1/LOX/LPL/F5/MME/TNNC1/HPGD/ZBTB16/TYROBP/HLA-DPA1/CEL/COMP/PLCG2/BMP2/FAS/MAFB/TNFRSF11B/MCM6/CCR1/SPP1/COL4A5/CYP27B1/COL3A1/HBB/MS4A1/NR1H4/BIRC3/HLA-DQB1/C1S/PTH1R/PFN1/HLA-DPB1/ALDOB/HLA-DQA1
PROSTATITIS	2/179	7/4505	0.028901	0.457718	0.440827	2	HLA-DPA1/HLA-DPB1
SMOOTH_MUSCLE_ANTIBODY_POSITIVITY	2/179	7/4505	0.028901	0.457718	0.440827	2	FAS/COL4A5
COOMBS_POSITIVE_HEMOLYTIC_ANEMIA	2/179	7/4505	0.028901	0.457718	0.440827	2	RASGRP1/FAS
DECREASED_SERUM_COMPLEMENT_FACTOR_I	2/179	7/4505	0.028901	0.457718	0.440827	2	C1QA/C1QB
INCREASED_B_CELL_COUNT	2/179	7/4505	0.028901	0.457718	0.440827	2	RASGRP1/FAS
RECURRENT_NEISSERIAL_INFECTIONS	2/179	7/4505	0.028901	0.457718	0.440827	2	CFB/C7
INCREASED_LAXITY_OF_ANKLES	2/179	7/4505	0.028901	0.457718	0.440827	2	COL6A3/COMP
DISCOID_LUPUS_RASH	2/179	7/4505	0.028901	0.457718	0.440827	2	SPP1/NCF2
HYPOPLASTIC_IRIS_STROMA	2/179	7/4505	0.028901	0.457718	0.440827	2	MAFB/FOXC1
MENOMETRORRHAGIA	2/179	7/4505	0.028901	0.457718	0.440827	2	FGG/FGB
SUPRAVENTRICULAR_TACHYCARDIA	5/179	44/4505	0.0290091	0.457718	0.440827	5	CACNB2/KCNJ8/BMP2/GPD1L/SLC19A2
THICKENED_CALVARIA	4/179	30/4505	0.029458	0.457718	0.440827	4	HPGD/MAN2B1/TNFRSF11B/CDH11
FRAGILE_SKIN	4/179	30/4505	0.029458	0.457718	0.440827	4	EXPH5/COL1A2/COL3A1/C1S
MENORRHAGIA	4/179	30/4505	0.029458	0.457718	0.440827	4	F5/VWF/HPS5/F13A1
UVEITIS	5/179	45/4505	0.0316209	0.488469	0.470443	5	RASGRP1/FAS/CD27/TKT/BIRC3
DEEP_VENOUS_THROMBOSIS	3/179	18/4505	0.0324266	0.492328	0.47416	3	F5/F13A1/PLAT
INSIDIOUS_ONSET	3/179	18/4505	0.0324266	0.492328	0.47416	3	SNCA/ADH1C/NR4A2
HYPOPLASIA_OF_THE_VAGINA	3/179	18/4505	0.0324266	0.492328	0.47416	3	WT1/ZFPM2/SOX9
HEMIPLEGIA	4/179	31/4505	0.0328053	0.494519	0.47627	4	HLA-DPA1/SPP1/COL4A1/HLA-DPB1
TACHYCARDIA	9/179	112/4505	0.0329431	0.494519	0.47627	9	CACNB2/UCP2/KCNJ8/CALM1/BMP2/GPD1L/FMO3/SLC19A2/FBP1
PAPULE	7/179	78/4505	0.0341919	0.510382	0.491547	7	HLA-DPA1/IL7/ELOVL4/FAS/CCR1/CSTA/HLA-DPB1
IMMUNODEFICIENCY	14/179	207/4505	0.0344964	0.511524	0.492647	14	BLNK/LCK/CD3D/IRF8/DOCK2/RAC2/IGHM/MAN2B1/CORO1A/IL7R/PTPRC/NCF2/HBB/MS4A1
ABNORMAL_CIRCULATING_IGA_LEVEL	6/179	62/4505	0.0352604	0.511524	0.492647	6	TNFSF15/RASGRP1/CD3D/PLCG2/FAS/IL7R
ABNORMAL_SYSTEMIC_BLOOD_PRESSURE	25/179	435/4505	0.0360475	0.511524	0.492647	25	TGFBR3/WT1/LOX/KLHL3/TNFSF15/F5/FN1/COL4A3/CFB/SNCA/C3/LYZ/HLA-DPA1/MAFB/TNFRSF11B/G6PC/COL4A5/MUC1/CYP3A5/COL3A1/ITGA8/FMO3/ALB/HBB/HLA-DPB1
COLITIS	5/179	47/4505	0.0372751	0.511524	0.492647	5	RASGRP1/IL10RA/PLCG2/FAS/FCN3
GOUT	3/179	19/4505	0.0374105	0.511524	0.492647	3	G6PC/MUC1/UMOD
FEMALE_EXTERNAL_GENITALIA_IN_INDIVIDUAL_WITH_46_XY_KARYOTYPE	3/179	19/4505	0.0374105	0.511524	0.492647	3	WT1/ZFPM2/SOX9
BROAD_HALLUX_PHALANX	3/179	19/4505	0.0374105	0.511524	0.492647	3	KCNJ8/BMP2/DACT1
PERITONITIS	2/179	8/4505	0.0375413	0.511524	0.492647	2	F5/CFB
ENTEROCOLITIS	2/179	8/4505	0.0375413	0.511524	0.492647	2	IL10RA/FCN3
CROSSED_FUSED_RENAL_ECTOPIA	2/179	8/4505	0.0375413	0.511524	0.492647	2	WT1/DACT1
DECREASED_PROPORTION_OF_CD8_POSITIVE_T_CELLS	2/179	8/4505	0.0375413	0.511524	0.492647	2	IL7R/CD8A
SIRENOMELIA	2/179	8/4505	0.0375413	0.511524	0.492647	2	DACT1/ITGA8
DISTAL_JOINT_LAXITY	2/179	8/4505	0.0375413	0.511524	0.492647	2	COL6A3/COMP
ARTERIAL_RUPTURE	2/179	8/4505	0.0375413	0.511524	0.492647	2	COL1A2/COL3A1
ABNORMAL_CIRCULATING_GLOBULIN_LEVEL	2/179	8/4505	0.0375413	0.511524	0.492647	2	ALB/PLG
ABNORMAL_GLOMERULAR_BASEMENT_MEMBRANE_MORPHOLOGY	2/179	8/4505	0.0375413	0.511524	0.492647	2	COL4A3/COL4A5
RENAL_CORTICOMEDULLARY_CYSTS	2/179	8/4505	0.0375413	0.511524	0.492647	2	MUC1/UMOD
ABDOMINAL_DISTENTION	9/179	116/4505	0.0399718	0.535967	0.516188	9	NPHS1/WT1/TNFSF15/G6PC/SPP1/SLC26A4/CYP27B1/PTH1R/ALDOB
ABNORMAL_MACROPHAGE_MORPHOLOGY	4/179	33/4505	0.040142	0.535967	0.516188	4	HLA-DPA1/CD27/NCF2/HLA-DPB1
ABNORMAL_CIRCULATING_CREATININE_CONCENTRATION	4/179	33/4505	0.040142	0.535967	0.516188	4	CFB/C3/MUC1/HBB
PERIODONTITIS	4/179	33/4505	0.040142	0.535967	0.516188	4	ITGB2/COL3A1/C1S/PLG
DELAYED_EPIPHYSEAL_OSSIFICATION	3/179	20/4505	0.0427621	0.559699	0.539045	3	COMP/CYP27B1/PTH1R
PROLONGED_BLEEDING_FOLLOWING_PROCEDURE	3/179	20/4505	0.0427621	0.559699	0.539045	3	F5/VWF/F13A1
ORAL_CAVITY_BLEEDING	3/179	20/4505	0.0427621	0.559699	0.539045	3	F5/ZBTB16/F13A1
ABNORMAL_SUBSTANTIA_NIGRA_MORPHOLOGY	3/179	20/4505	0.0427621	0.559699	0.539045	3	SNCA/ADH1C/NR4A2
ABNORMAL_CIRCULATING_PROTEIN_CONCENTRATION	27/179	486/4505	0.0431452	0.561337	0.540622	27	NPHS1/PLCE1/TNNT2/MAGI2/PTPRO/NEBL/NPHS2/LPL/TNFSF15/FN1/TNNC1/HLA-DPA1/CEL/COL6A3/MYO1E/BMP2/LIMS2/FHL2/ALB/FOS/HBB/COL4A1/HLA-DQB1/HLA-DPB1/HLA-DQA1/DCXR/PLG
ABNORMAL_BLEEDING	25/179	443/4505	0.0434825	0.561337	0.540622	25	TGFBR3/LOX/F5/FN1/VWF/HPGD/ZBTB16/ACTN1/COL1A2/HLA-DPA1/RASGRP1/IL10RA/FAS/G6PC/CCR1/HPS5/FGG/COL3A1/MS4A1/COL4A1/F13A1/C1S/HLA-DPB1/ALDOB/FGB
ABNORMAL_VASCULAR_PHYSIOLOGY	16/179	254/4505	0.0435211	0.561337	0.540622	16	TGFBR3/TNNT2/HTRA1/LOX/F5/COL1A2/HLA-DPA1/FAS/CCR1/SPP1/COL3A1/ALB/HBB/COL4A1/F13A1/HLA-DPB1
SUBCUTANEOUS_HEMORRHAGE	14/179	214/4505	0.0438248	0.562525	0.541766	14	LOX/F5/VWF/ZBTB16/COL1A2/HLA-DPA1/RASGRP1/FAS/HPS5/COL3A1/MS4A1/F13A1/C1S/HLA-DPB1
SUPRAVENTRICULAR_ARRHYTHMIA	8/179	100/4505	0.0440966	0.563291	0.542504	8	TNNT2/CACNB2/TNNC1/KCNJ8/BMP2/GPD1L/SLC19A2/COL4A1
ABNORMALITY_OF_THE_COAGULATION_CASCADE	9/179	119/4505	0.0458696	0.56796	0.547001	9	F5/VWF/ZBTB16/FGG/NR1H4/F13A1/ALDOB/FGB/PLG
DUODENAL_ULCER	2/179	9/4505	0.0470272	0.56796	0.547001	2	PLA2G4A/PLG
DECREASED_SPECIFIC_ANTI_POLYSACCHARIDE_ANTIBODY_LEVEL	2/179	9/4505	0.0470272	0.56796	0.547001	2	RASGRP1/FAS
GENERALIZED_OSTEOSCLEROSIS	2/179	9/4505	0.0470272	0.56796	0.547001	2	DHCR24/PTH1R
SMALL_PLACENTA	2/179	9/4505	0.0470272	0.56796	0.547001	2	CDKN1C/IGF1
ABSENCE_OF_THE_SACRUM	2/179	9/4505	0.0470272	0.56796	0.547001	2	CCL2/PTH1R
IMPAIRED_NEUTROPHIL_BACTERICIDAL_ACTIVITY	2/179	9/4505	0.0470272	0.56796	0.547001	2	RAC2/NCF2
ABNORMALITY_OF_THE_UTERINE_CERVIX	2/179	9/4505	0.0470272	0.56796	0.547001	2	COL3A1/PLG
BURKITT_LYMPHOMA	2/179	9/4505	0.0470272	0.56796	0.547001	2	RASGRP1/FAS
PROLONGED_BLEEDING_FOLLOWING_CIRCUMCISION	2/179	9/4505	0.0470272	0.56796	0.547001	2	F5/F13A1
SEVERE_VARICELLA_ZOSTER_INFECTION	2/179	9/4505	0.0470272	0.56796	0.547001	2	RAC2/CD27
LENTICONUS	2/179	9/4505	0.0470272	0.56796	0.547001	2	COL4A3/COL4A5
DIARRHEA	19/179	319/4505	0.0475138	0.57124	0.550159	19	PODXL/F5/UCP2/SNCA/BLNK/LCK/IL10RA/CD3D/IGHM/G6PC/MCM6/IL7R/SPP1/PTPRC/IGKC/HBB/SLC19A2/FBP1/ALDOB
DECREASED_CIRCULATING_TOTAL_IGM	4/179	35/4505	0.0483384	0.571811	0.550709	4	RASGRP1/PLCG2/RAC2/FAS
ABNORMAL_ST_SEGMENT	4/179	35/4505	0.0483384	0.571811	0.550709	4	CACNB2/TNNC1/KCNJ8/GPD1L
OSTEOLYSIS_INVOLVING_BONES_OF_THE_UPPER_LIMBS	3/179	21/4505	0.0484751	0.571811	0.550709	3	HPGD/MAFB/COL3A1
UROGENITAL_SINUS_ANOMALY	3/179	21/4505	0.0484751	0.571811	0.550709	3	WT1/ZFPM2/SOX9
CHILDHOOD_ONSET	8/179	102/4505	0.0486373	0.571811	0.550709	8	PLCE1/WT1/CFB/COL1A2/NLGN4X/PLCG2/LIMS2/F13A1
ABNORMAL_PERICARDIUM_MORPHOLOGY	6/179	68/4505	0.0517654	0.601315	0.579125	6	FCGR2B/HLA-DPA1/FAS/CCR1/SPP1/HLA-DPB1
RECURRENT_RESPIRATORY_INFECTIONS	26/179	473/4505	0.0522122	0.601315	0.579125	26	TNNT2/SOX4/BLNK/HLA-DPA1/LCK/COL6A3/RASGRP1/CD3D/IRF8/PLCG2/RAC2/NFKBIA/IGHM/CORO1A/CD27/IL7R/COL4A5/CD8A/NCF2/FMO3/ALB/MS4A1/BIRC3/FCN3/HLA-DPB1/PLG
ABNORMAL_ADIPOSE_TISSUE_MORPHOLOGY	13/179	200/4505	0.0532747	0.601315	0.579125	13	TNNT2/NEBL/TNNC1/TYROBP/COL1A2/LCK/RASGRP1/FAS/FHL2/COL3A1/ALB/FOS/CCL2
NEPHROPATHY	8/179	104/4505	0.0534731	0.601315	0.579125	8	WT1/LYZ/CEL/MAFB/SLC26A4/COL4A5/COL4A1/UMOD
GANGRENE	5/179	52/4505	0.0539815	0.601315	0.579125	5	ZBTB16/HLA-DPA1/FAS/CCR1/HLA-DPB1
ABNORMALITY_OF_SKIN_PHYSIOLOGY	24/179	431/4505	0.0540222	0.601315	0.579125	24	TNFSF15/HPGD/LYZ/FCGR2B/BLNK/HLA-DPA1/IL7/IL10RA/CD3D/PLCG2/FAS/IGHM/IL7R/CCR1/SPP1/PTPRC/HLA-DRA/TKT/NCF2/NR1H4/CSTA/HLA-DQB1/HLA-DPB1/GPNMB
FEVER	18/179	303/4505	0.0541265	0.601315	0.579125	18	WT1/F5/ZBTB16/BLNK/HLA-DPA1/CD3D/IRF8/FAS/IGHM/CD27/IL7R/CCR1/SPP1/NCF2/HBB/BIRC3/FBP1/HLA-DPB1
FIBULAR_HYPOPLASIA	3/179	22/4505	0.0545416	0.601315	0.579125	3	ZBTB16/SOX9/PTH1R
PRIMARY_GONADAL_INSUFFICIENCY	3/179	22/4505	0.0545416	0.601315	0.579125	3	WT1/ZFPM2/SOX9
TEMPORAL_PATTERN	3/179	22/4505	0.0545416	0.601315	0.579125	3	SNCA/ADH1C/NR4A2
APLASIA_HYPOPLASIA_OF_THE_VAGINA	3/179	22/4505	0.0545416	0.601315	0.579125	3	WT1/ZFPM2/SOX9
DECREASED_CIRCULATING_LEVEL_OF_SPECIFIC_ANTIBODY	3/179	22/4505	0.0545416	0.601315	0.579125	3	RASGRP1/RAC2/FAS
PANNICULITIS	3/179	22/4505	0.0545416	0.601315	0.579125	3	LCK/RASGRP1/FAS
LEWY_BODIES	3/179	22/4505	0.0545416	0.601315	0.579125	3	SNCA/ADH1C/NR4A2
WEAK_VOICE	3/179	22/4505	0.0545416	0.601315	0.579125	3	PODXL/ADH1C/NR4A2
POSTURAL_INSTABILITY	6/179	69/4505	0.0549073	0.602846	0.580599	6	PODXL/SNCA/CSF1R/ADH1C/COL4A1/NR4A2
PROTRUSIO_ACETABULI	2/179	10/4505	0.0572787	0.603927	0.58164	2	COL1A2/SERPINF1
GASTROINTESTINAL_INFARCTIONS	2/179	10/4505	0.0572787	0.603927	0.58164	2	F5/COL3A1
RECURRENT_OPPORTUNISTIC_INFECTIONS	2/179	10/4505	0.0572787	0.603927	0.58164	2	IL7R/PTPRC
FIBROADENOMA_OF_THE_BREAST	2/179	10/4505	0.0572787	0.603927	0.58164	2	RASGRP1/FAS
POST_PARTUM_HEMORRHAGE	2/179	10/4505	0.0572787	0.603927	0.58164	2	F5/F13A1
AMBIGUOUS_GENITALIA_FEMALE	2/179	10/4505	0.0572787	0.603927	0.58164	2	WT1/DHCR24
ENCEPHALOMALACIA	2/179	10/4505	0.0572787	0.603927	0.58164	2	TGFBR3/COL3A1
DECREASED_PROPORTION_OF_CD3_POSITIVE_T_CELLS	2/179	10/4505	0.0572787	0.603927	0.58164	2	CD3D/IL7R
CROHN_S_DISEASE	2/179	10/4505	0.0572787	0.603927	0.58164	2	IL10RA/IGHM
ANGIOID_STREAKS_OF_THE_FUNDUS	2/179	10/4505	0.0572787	0.603927	0.58164	2	GALNT3/TNFRSF11B
IRON_DEFICIENCY_ANEMIA	3/179	23/4505	0.0609527	0.637604	0.614074	3	FAS/PLA2G4A/HBB
HODGKIN_LYMPHOMA	3/179	23/4505	0.0609527	0.637604	0.614074	3	RASGRP1/FAS/CD27
ABNORMAL_B_CELL_MORPHOLOGY	4/179	38/4505	0.0622351	0.641181	0.617519	4	RASGRP1/RAC2/FAS/IGHM
DILATATION_OF_THE_CEREBRAL_ARTERY	4/179	38/4505	0.0622351	0.641181	0.617519	4	TGFBR3/LOX/COL3A1/COL4A1
URINARY_URGENCY	4/179	38/4505	0.0622351	0.641181	0.617519	4	SNCA/ADH1C/SACS/NR4A2
ASCITES	7/179	89/4505	0.0622599	0.641181	0.617519	7	WT1/TNFSF15/F5/BMP2/CD27/SPP1/NR1H4
ABNORMALITY_OF_COAGULATION	12/179	185/4505	0.0627238	0.643249	0.619511	12	F5/VWF/HRG/ZBTB16/FGG/HBB/NR1H4/F13A1/PTH1R/ALDOB/FGB/PLG
ABNORMALITY_OF_BLOOD_CIRCULATION	18/179	309/4505	0.0631737	0.643249	0.619511	18	TGFBR3/LOX/F5/FN1/VWF/HPGD/ZBTB16/HLA-DPA1/IL10RA/FAS/CCR1/FGG/COL3A1/COL4A1/F13A1/HLA-DPB1/ALDOB/FGB
ABNORMAL_ABDOMEN_MORPHOLOGY	35/179	684/4505	0.0631871	0.643249	0.619511	35	TNNT2/WT1/CDKN1C/LPL/TNFSF15/F5/HPGD/UCP2/LYZ/RASGRP1/DHCR24/CD3D/IRF8/BMP2/RAC2/FAS/MAN2B1/G6PC/CD27/IL7R/CCR1/SPP1/PTPRC/HMOX1/TKT/NCF2/COL3A1/JAM3/FMO3/FOS/HBB/MS4A1/NR1H4/FBP1/ALDOB
SPINA_BIFIDA_OCCULTA	6/179	72/4505	0.0650143	0.647366	0.623476	6	SOX4/BMP2/MAFB/DACT1/RORA/CCL2
HYPERCHOLESTEROLEMIA	5/179	55/4505	0.065791	0.647366	0.623476	5	LPL/GHR/ALB/FOS/APOC3
ABNORMALITY_OF_RENAL_EXCRETION	5/179	55/4505	0.065791	0.647366	0.623476	5	GALNT3/CFB/C3/CYP24A1/MUC1
ABNORMALITY_OF_BLADDER_MORPHOLOGY	5/179	55/4505	0.065791	0.647366	0.623476	5	COL1A2/RAC2/CDH11/COL3A1/UPB1
STROKE	10/179	147/4505	0.0660917	0.647366	0.623476	10	TGFBR3/TNNT2/HTRA1/LOX/F5/ALOX5AP/COL3A1/HBB/SLC19A2/COL4A1
AUTOIMMUNE_THROMBOCYTOPENIA	4/179	39/4505	0.0672884	0.647366	0.623476	4	RASGRP1/FAS/IL7R/MS4A1
PAROXYSMAL_VENTRICULAR_TACHYCARDIA	3/179	24/4505	0.0676987	0.647366	0.623476	3	CACNB2/KCNJ8/GPD1L
SICK_SINUS_SYNDROME	3/179	24/4505	0.0676987	0.647366	0.623476	3	CACNB2/KCNJ8/GPD1L
ABNORMAL_SEX_DETERMINATION	3/179	24/4505	0.0676987	0.647366	0.623476	3	WT1/ZFPM2/SOX9
ST_SEGMENT_ELEVATION	3/179	24/4505	0.0676987	0.647366	0.623476	3	CACNB2/KCNJ8/GPD1L
ADDICTIVE_BEHAVIOR	3/179	24/4505	0.0676987	0.647366	0.623476	3	ZBTB16/ADH1B/ADH1C
OVERGROWTH_OF_EXTERNAL_GENITALIA	2/179	11/4505	0.0682208	0.647366	0.623476	2	CDKN1C/FOS
DECREASED_SERUM_COMPLEMENT_C3	2/179	11/4505	0.0682208	0.647366	0.623476	2	C3/SPP1
OSTEOLYSIS_INVOLVING_BONES_OF_THE_FEET	2/179	11/4505	0.0682208	0.647366	0.623476	2	MAFB/COL3A1
FACIAL_SHAPE_DEFORMATION	2/179	11/4505	0.0682208	0.647366	0.623476	2	MAN2B1/ITGA8
T_CELL_LYMPHOMA	2/179	11/4505	0.0682208	0.647366	0.623476	2	RASGRP1/FAS
RECURRENT_SPONTANEOUS_ABORTION	2/179	11/4505	0.0682208	0.647366	0.623476	2	F5/F13A1
PHYSICAL_URTICARIA	2/179	11/4505	0.0682208	0.647366	0.623476	2	TNFSF15/PLCG2
ECZEMATOID_DERMATITIS	2/179	11/4505	0.0682208	0.647366	0.623476	2	HPGD/NCF2
ABNORMAL_EOSINOPHIL_MORPHOLOGY	5/179	56/4505	0.0700245	0.65977	0.635422	5	RASGRP1/CD3D/FAS/IL7R/TRAC
OSTEOARTHRITIS	5/179	56/4505	0.0700245	0.65977	0.635422	5	HPGD/GHR/COMP/TNFRSF11B/COL3A1
IMMUNOLOGIC_HYPERSENSITIVITY	10/179	149/4505	0.0710494	0.667061	0.642444	10	CDKN1C/TNFSF15/ALOX5/CDH3/ELOVL4/PLCG2/GAS1/FAS/CCR1/CSTA
GERM_CELL_NEOPLASIA	4/179	40/4505	0.0725482	0.678498	0.653459	4	WT1/CDKN1C/ZFPM2/SOX9
RETINOPATHY	8/179	111/4505	0.0727783	0.678498	0.653459	8	HLA-DPA1/CDH3/CEL/FAS/TNFRSF11B/CCR1/HBB/HLA-DPB1
ABNORMAL_MYELOID_LEUKOCYTE_MORPHOLOGY	18/179	315/4505	0.0732198	0.680227	0.655125	18	TNNT2/NEBL/TNNC1/ZBTB16/BLNK/HLA-DPA1/RASGRP1/CD3D/RAC2/FAS/IGHM/CD27/IL7R/FHL2/NCF2/FMO3/TRAC/HLA-DPB1
EPIPHYSEAL_DYSPLASIA	3/179	25/4505	0.0747689	0.687409	0.662041	3	CDKN1C/COMP/PTH1R
RETINAL_PIGMENT_EPITHELIAL_ATROPHY	3/179	25/4505	0.0747689	0.687409	0.662041	3	VCAN/PROM1/ELOVL4
SEBORRHEIC_DERMATITIS	3/179	25/4505	0.0747689	0.687409	0.662041	3	HPGD/IL7/TKT
INTRACRANIAL_HEMORRHAGE	9/179	131/4505	0.0751556	0.688581	0.66317	9	TGFBR3/LOX/F5/FN1/FGG/COL3A1/COL4A1/F13A1/FGB
FEMORAL_BOWING	4/179	41/4505	0.0780117	0.699615	0.673797	4	COL1A2/MAN2B1/CYP27B1/SOX9
CNS_DEMYELINATION	4/179	41/4505	0.0780117	0.699615	0.673797	4	HTRA1/CSF1R/HLA-DQB1/ASPA
RIGHT_BUNDLE_BRANCH_BLOCK	4/179	41/4505	0.0780117	0.699615	0.673797	4	CACNB2/TNNC1/KCNJ8/GPD1L
CHRONIC_NONINFECTIOUS_LYMPHADENOPATHY	2/179	12/4505	0.079783	0.699615	0.673797	2	RASGRP1/FAS
THIN_BONY_CORTEX	2/179	12/4505	0.079783	0.699615	0.673797	2	CYP27B1/PTH1R
RECURRENT_CANDIDA_INFECTIONS	2/179	12/4505	0.079783	0.699615	0.673797	2	CD3D/IL7R
TESTICULAR_DYSGENESIS	2/179	12/4505	0.079783	0.699615	0.673797	2	WT1/SOX9
ABNORMALITY_OF_LENS_SHAPE	2/179	12/4505	0.079783	0.699615	0.673797	2	COL4A3/COL4A5
MALAR_RASH	2/179	12/4505	0.079783	0.699615	0.673797	2	FCGR2B/SPP1
YELLOW_WHITE_LESIONS_OF_THE_MACULA	2/179	12/4505	0.079783	0.699615	0.673797	2	PROM1/ELOVL4
ANURIA	2/179	12/4505	0.079783	0.699615	0.673797	2	CFB/C3
THYROID_ADENOMA	2/179	12/4505	0.079783	0.699615	0.673797	2	RASGRP1/FAS
PROMINENT_STERNUM	2/179	12/4505	0.079783	0.699615	0.673797	2	BMP2/ZFPM2
ABNORMAL_CIRCULATING_BILIRUBIN_CONCENTRATION	6/179	76/4505	0.0800821	0.699928	0.674098	6	TNFSF15/HBB/NR1H4/IGF1/FBP1/ALDOB
DECREASED_CIRCULATING_ANTIBODY_LEVEL	10/179	153/4505	0.0816578	0.708986	0.682822	10	BLNK/RASGRP1/CD3D/PLCG2/RAC2/FAS/IGHM/MAN2B1/CD27/MS4A1
OCULOMOTOR_NERVE_PALSY	3/179	26/4505	0.0821521	0.708986	0.682822	3	TGFBR3/MAFB/COL3A1
BONE_MARROW_HYPERCELLULARITY	3/179	26/4505	0.0821521	0.708986	0.682822	3	ZBTB16/RASGRP1/FAS
SYNCOPE	7/179	95/4505	0.0821858	0.708986	0.682822	7	TNNT2/CACNB2/TNNC1/KCNJ8/CALM1/GPD1L/HLA-DQB1
NEONATAL_HYPOGLYCEMIA	4/179	42/4505	0.0836754	0.717179	0.690713	4	CDKN1C/UCP2/CEL/FBP1
INSOMNIA	4/179	42/4505	0.0836754	0.717179	0.690713	4	PODXL/SNCA/NR1H4/HLA-DQB1
ABNORMAL_DELIVERY	6/179	77/4505	0.0841317	0.718772	0.692247	6	F5/COL1A2/FGG/ALB/F13A1/FGB
ABNORMALITY_OF_FLUID_REGULATION	29/179	565/4505	0.0849594	0.723516	0.696816	29	NPHS1/PLCE1/TNNT2/PTPRO/NPHS2/FN1/HPGD/LYZ/BLNK/COL1A2/HLA-DPA1/RASGRP1/MYO1E/CYP24A1/PLCG2/BMP2/FAS/IGHM/TNFRSF11B/IL7R/CCR1/SPP1/CDH11/FGG/ALB/NR1H4/PTH1R/HLA-DPB1/FGB
SKIN_RASH	8/179	115/4505	0.0854976	0.725773	0.69899	8	LYZ/FCGR2B/BLNK/HLA-DPA1/IGHM/SPP1/NCF2/HLA-DPB1
ABNORMAL_CIRCULATING_IGM_LEVEL	5/179	60/4505	0.0884206	0.741288	0.713932	5	TNFSF15/RASGRP1/PLCG2/RAC2/FAS
ABNORMAL_FOVEAL_MORPHOLOGY	4/179	43/4505	0.0895356	0.741288	0.713932	4	WT1/PROM1/ELOVL4/HPS5
CORNEAL_EROSION	4/179	43/4505	0.0895356	0.741288	0.713932	4	COL4A3/TGFBI/PLCG2/COL4A5
ABNORMALITY_OF_THE_PERITONEUM	3/179	27/4505	0.0898361	0.741288	0.713932	3	WT1/F5/CFB
APLASIA_HYPOPLASIA_OF_THE_FIBULA	3/179	27/4505	0.0898361	0.741288	0.713932	3	ZBTB16/SOX9/PTH1R
IMPAIRED_ANTIGEN_SPECIFIC_RESPONSE	3/179	27/4505	0.0898361	0.741288	0.713932	3	RASGRP1/RAC2/FAS
URETERAL_STENOSIS	3/179	27/4505	0.0898361	0.741288	0.713932	3	HLA-DPA1/CDH11/HLA-DPB1
11_PAIRS_OF_RIBS	3/179	27/4505	0.0898361	0.741288	0.713932	3	NFASC/BMP2/SOX9
XANTHOMATOSIS	3/179	27/4505	0.0898361	0.741288	0.713932	3	LPL/GHR/G6PC
RECURRENT_ABSCESS_FORMATION	2/179	13/4505	0.0918994	0.742178	0.714789	2	CD3D/FCN3
RECURRENT_STAPHYLOCOCCUS_AUREUS_INFECTIONS	2/179	13/4505	0.0918994	0.742178	0.714789	2	NCF2/FCN3
LYMPHADENITIS	2/179	13/4505	0.0918994	0.742178	0.714789	2	RAC2/NCF2
AMBIGUOUS_GENITALIA_MALE	2/179	13/4505	0.0918994	0.742178	0.714789	2	WT1/DHCR24
HEMOLYTIC_UREMIC_SYNDROME	2/179	13/4505	0.0918994	0.742178	0.714789	2	CFB/C3
PROLONGED_BLEEDING_AFTER_DENTAL_EXTRACTION	2/179	13/4505	0.0918994	0.742178	0.714789	2	F5/F13A1
LICHENIFICATION	2/179	13/4505	0.0918994	0.742178	0.714789	2	HLA-DRA/CSTA
HEPATOSPLENOMEGALY	8/179	117/4505	0.0923189	0.742966	0.715548	8	LPL/RASGRP1/CD3D/RAC2/MAN2B1/CD27/IL7R/HBB
MALE_SEXUAL_DYSFUNCTION	6/179	79/4505	0.0925663	0.742966	0.715548	6	NDNF/PODXL/SNCA/BMP2/HBB/SACS
ABNORMAL_CEREBRAL_ARTERY_MORPHOLOGY	5/179	61/4505	0.0933785	0.742966	0.715548	5	TGFBR3/HTRA1/LOX/COL3A1/COL4A1
ABNORMAL_VAGINA_MORPHOLOGY	7/179	98/4505	0.0933857	0.742966	0.715548	7	WT1/DACT1/ZFPM2/COL4A5/COL3A1/ITGA8/SOX9
ABNORMALITY_OF_THE_GINGIVA	12/179	198/4505	0.093395	0.742966	0.715548	12	F5/ZBTB16/DHCR24/ITGB2/MAN2B1/NCF2/FGG/COL3A1/F13A1/C1S/FGB/PLG
ABNORMAL_LUNG_MORPHOLOGY	46/179	967/4505	0.0960411	0.761735	0.733624	46	TNNT2/WT1/LOX/CFB/HPGD/SOX4/ZBTB16/FCGR2B/BLNK/HLA-DPA1/LCK/COL6A3/RASGRP1/DHCR24/CD3D/IRF8/PLCG2/GAS1/BMP2/RAC2/NFKBIA/FAS/IGHM/MAN2B1/CORO1A/CD27/IL7R/CCR1/SPP1/PTPRC/ZFPM2/COL4A5/CD8A/NCF2/COL3A1/ITGA8/FMO3/ALB/MS4A1/BIRC3/HLA-DQB1/FCN3/PTH1R/HLA-DPB1/HLA-DQA1/PLG
STREAK_OVARY	3/179	28/4505	0.0978088	0.771151	0.742693	3	WT1/ZFPM2/SOX9
PROTUBERANT_ABDOMEN	3/179	28/4505	0.0978088	0.771151	0.742693	3	G6PC/CYP27B1/PTH1R
UNUSUAL_FUNGAL_INFECTION	5/179	62/4505	0.0984766	0.771836	0.743352	5	TNFSF15/CD3D/PLCG2/IL7R/NCF2
CEREBRAL_HEMORRHAGE	5/179	62/4505	0.0984766	0.771836	0.743352	5	FN1/FGG/COL4A1/F13A1/FGB
HYPOPHOSPHATEMIA	4/179	45/4505	0.101829	0.786625	0.757595	4	COL4A3/CYP27B1/PTH1R/ALDOB
METAPHYSEAL_IRREGULARITY	4/179	45/4505	0.101829	0.786625	0.757595	4	FN1/COMP/CYP27B1/PTH1R
APLASIA_HYPOPLASIA_AFFECTING_THE_FUNDUS	8/179	120/4505	0.103124	0.786625	0.757595	8	WT1/PROM1/ELOVL4/ALDH1A3/MPDZ/MAFB/HPS5/FOXC1
APLASIA_HYPOPLASIA_INVOLVING_THE_VERTEBRAL_COLUMN	5/179	63/4505	0.103713	0.786625	0.757595	5	FN1/COMP/CCL2/SOX9/PTH1R
HEMATOCHEZIA	2/179	14/4505	0.104508	0.786625	0.757595	2	F5/IL10RA
MICROSCOPIC_HEMATURIA	2/179	14/4505	0.104508	0.786625	0.757595	2	FN1/COL4A5
NEONATAL_HYPERBILIRUBINEMIA	2/179	14/4505	0.104508	0.786625	0.757595	2	IGF1/FBP1
DECREASED_NUMBER_OF_LARGE_PERIPHERAL_MYELINATED_NERVE_FIBERS	2/179	14/4505	0.104508	0.786625	0.757595	2	MME/SACS
ABNORMALITY_OF_DENTIN	2/179	14/4505	0.104508	0.786625	0.757595	2	COL1A2/CDH11
SEX_REVERSAL	2/179	14/4505	0.104508	0.786625	0.757595	2	ZFPM2/SOX9
RESTLESS_LEGS	2/179	14/4505	0.104508	0.786625	0.757595	2	PODXL/SNCA
ABNORMAL_PLACENTAL_SIZE	2/179	14/4505	0.104508	0.786625	0.757595	2	CDKN1C/IGF1
RENAL_FIBROSIS	2/179	14/4505	0.104508	0.786625	0.757595	2	PTPRO/MUC1
OPPORTUNISTIC_INFECTION	2/179	14/4505	0.104508	0.786625	0.757595	2	IL7R/PTPRC
PANCREATITIS	6/179	82/4505	0.106044	0.791556	0.762345	6	LPL/HLA-DPA1/FAS/G6PC/CCR1/HLA-DPB1
THROMBOEMBOLISM	3/179	29/4505	0.106057	0.791556	0.762345	3	TNNT2/HRG/F13A1
OVOID_VERTEBRAL_BODIES	3/179	29/4505	0.106057	0.791556	0.762345	3	FN1/KCNJ8/COMP
RESTING_TREMOR	4/179	46/4505	0.108253	0.796755	0.767352	4	PODXL/SNCA/ADH1C/NR4A2
EMBRYONAL_RENAL_NEOPLASM	4/179	46/4505	0.108253	0.796755	0.767352	4	WT1/CDKN1C/ZFPM2/SOX9
PAPILLOMA	4/179	46/4505	0.108253	0.796755	0.767352	4	BLNK/IL7/IGHM/FCN3
ABNORMAL_CIRCULATING_ESTROGEN_LEVEL	4/179	46/4505	0.108253	0.796755	0.767352	4	NDNF/WT1/ZFPM2/SOX9
DELUSIONS	4/179	46/4505	0.108253	0.796755	0.767352	4	CHI3L1/SNCA/MAN2B1/HLA-DQB1
ABNORMAL_CIRCULATING_IGG_LEVEL	5/179	64/4505	0.109085	0.80066	0.771113	5	RASGRP1/CD3D/RAC2/FAS/IL7R
ABNORMAL_LYMPHOCYTE_PHYSIOLOGY	14/179	248/4505	0.114399	0.826284	0.795791	14	TNFSF15/BLNK/RASGRP1/CD3D/PLCG2/RAC2/FAS/IGHM/MAN2B1/CD27/IL7R/IGKC/ALB/MS4A1
ELEVATED_CIRCULATING_FOLLICLE_STIMULATING_HORMONE_LEVEL	3/179	30/4505	0.114568	0.826284	0.795791	3	WT1/ZFPM2/SOX9
SCALING_SKIN	3/179	30/4505	0.114568	0.826284	0.795791	3	ELOVL4/IL7R/CSTA
ATROPHIC_SCARS	3/179	30/4505	0.114568	0.826284	0.795791	3	COL1A2/COL3A1/C1S
PREMATURE_LOSS_OF_TEETH	4/179	47/4505	0.114856	0.826284	0.795791	4	TNFRSF11B/CDH11/COL3A1/C1S
ABNORMALITY_OF_THE_THORACIC_CAVITY	4/179	47/4505	0.114856	0.826284	0.795791	4	WT1/RASGRP1/NCF2/BIRC3
ABNORMALITY_OF_THE_AXILLARY_HAIR	4/179	47/4505	0.114856	0.826284	0.795791	4	WT1/HLA-DRA/ZFPM2/SOX9
HYPOPROTEINEMIA	2/179	15/4505	0.117552	0.826284	0.795791	2	NPHS1/ALB
INCREASED_BLOOD_UREA_NITROGEN	2/179	15/4505	0.117552	0.826284	0.795791	2	CFB/C3
APLASIA_HYPOPLASIA_OF_THE_SACRUM	2/179	15/4505	0.117552	0.826284	0.795791	2	CCL2/PTH1R
DERMAL_TRANSLUCENCY	2/179	15/4505	0.117552	0.826284	0.795791	2	COL1A2/COL3A1
ABNORMALITY_OF_NEUTROPHIL_PHYSIOLOGY	2/179	15/4505	0.117552	0.826284	0.795791	2	RAC2/NCF2
DIFFUSE_ALVEOLAR_HEMORRHAGE	2/179	15/4505	0.117552	0.826284	0.795791	2	ZBTB16/COL3A1
ORCHITIS	2/179	15/4505	0.117552	0.826284	0.795791	2	FAS/CCR1
HASHIMOTO_THYROIDITIS	2/179	15/4505	0.117552	0.826284	0.795791	2	PLCG2/C1S
BILATERAL_TALIPES_EQUINOVARUS	2/179	15/4505	0.117552	0.826284	0.795791	2	DHCR24/MAN2B1
HYPERLIPIDEMIA	7/179	104/4505	0.118209	0.828709	0.798127	7	NPHS1/NPHS2/LPL/G6PC/ALB/FOS/APOC3
ECTOPIC_KIDNEY	5/179	66/4505	0.120228	0.840227	0.809219	5	WT1/SOX4/MAFB/DACT1/JAM3
SUBCUTANEOUS_NODULE	6/179	85/4505	0.120484	0.840227	0.809219	6	FAS/TNFRSF11B/DACT1/CCR1/COL3A1/PTH1R
ABNORMALITY_OF_FIBULA_MORPHOLOGY	4/179	48/4505	0.121632	0.841602	0.810544	4	ZBTB16/CYP27B1/SOX9/PTH1R
ABNORMALITY_OF_THE_PUBIC_HAIR	4/179	48/4505	0.121632	0.841602	0.810544	4	WT1/HLA-DRA/ZFPM2/SOX9
JOINT_SWELLING	4/179	48/4505	0.121632	0.841602	0.810544	4	HPGD/TNFRSF11B/FGG/FGB
AORTIC_DISSECTION	3/179	31/4505	0.123329	0.842375	0.811288	3	TGFBR3/LOX/COL3A1
INCREASED_CIRCULATING_IGM_LEVEL	3/179	31/4505	0.123329	0.842375	0.811288	3	TNFSF15/RASGRP1/FAS
HYPOPLASIA_OF_THE_IRIS	3/179	31/4505	0.123329	0.842375	0.811288	3	MAFB/FOXC1/COL4A1
ABNORMALITY_OF_MACULAR_PIGMENTATION	3/179	31/4505	0.123329	0.842375	0.811288	3	PROM1/CDH3/ELOVL4
ABNORMAL_TRABECULAR_BONE_MORPHOLOGY	3/179	31/4505	0.123329	0.842375	0.811288	3	TNFRSF11B/CYP27B1/PTH1R
WEIGHT_LOSS	15/179	274/4505	0.126411	0.859843	0.828111	15	WT1/F5/SNCA/ZBTB16/HLA-DPA1/COL6A3/CYP24A1/FAS/MAFB/CCR1/COL4A5/BIRC3/HLA-DQB1/HLA-DPB1/HLA-DQA1
VERTIGO	7/179	106/4505	0.12718	0.859843	0.828111	7	ZBTB16/EGF/CALM1/FAS/CCR1/SLC26A4/COL3A1
LIPODYSTROPHY	7/179	106/4505	0.12718	0.859843	0.828111	7	TNNT2/NEBL/TNNC1/FHL2/COL3A1/ALB/FOS
ABNORMAL_SPUTUM	7/179	106/4505	0.12718	0.859843	0.828111	7	LOX/F5/HLA-DPA1/FAS/CCR1/COL3A1/HLA-DPB1
ABNORMAL_ERYTHROCYTE_SEDIMENTATION_RATE	4/179	49/4505	0.128576	0.861396	0.829608	4	HLA-DPA1/SPP1/ARPC1B/HLA-DPB1
ABSCESS	4/179	49/4505	0.128576	0.861396	0.829608	4	IL10RA/ITGB2/RAC2/NCF2
ULNAR_DEVIATION_OF_THE_HAND_OR_OF_FINGERS_OF_THE_HAND	4/179	49/4505	0.128576	0.861396	0.829608	4	COMP/BMP2/MAFB/DACT1
SPONDYLOLISTHESIS	2/179	16/4505	0.130976	0.861396	0.829608	2	BMP2/MAN2B1
THORACOLUMBAR_KYPHOSIS	2/179	16/4505	0.130976	0.861396	0.829608	2	MAN2B1/CDH11
PERSISTENCE_OF_PRIMARY_TEETH	2/179	16/4505	0.130976	0.861396	0.829608	2	SOX4/PTH1R
ULNAR_DEVIATION_OF_THE_HAND	2/179	16/4505	0.130976	0.861396	0.829608	2	COMP/MAFB
ANISOCYTOSIS	2/179	16/4505	0.130976	0.861396	0.829608	2	ACTN1/HBB
ABNORMAL_GLOMERULAR_FILTRATION_RATE	2/179	16/4505	0.130976	0.861396	0.829608	2	G6PC/MUC1
UNERUPTED_TOOTH	2/179	16/4505	0.130976	0.861396	0.829608	2	CDH11/PTH1R
VAGINAL_ATRESIA	2/179	16/4505	0.130976	0.861396	0.829608	2	WT1/ITGA8
MACULE	7/179	107/4505	0.131793	0.861731	0.829931	7	ELOVL4/NCF2/COL3A1/CSTA/HLA-DQB1/C1S/GPNMB
ABNORMALITIES_OF_PLACENTA_OR_UMBILICAL_CORD	5/179	68/4505	0.131884	0.861731	0.829931	5	CDKN1C/ITGB2/RAC2/IGF1/F13A1
SUBARACHNOID_HEMORRHAGE	3/179	32/4505	0.132325	0.861731	0.829931	3	TGFBR3/LOX/COL3A1
MYOSITIS	3/179	32/4505	0.132325	0.861731	0.829931	3	FAS/CCR1/SPP1
ABNORMALITY_OF_THE_LYMPHATIC_SYSTEM	30/179	617/4505	0.13529	0.875765	0.843446	30	WT1/LPL/F5/HPGD/ZBTB16/LYZ/RASGRP1/DHCR24/CD3D/IRF8/BMP2/RAC2/FAS/MAN2B1/CD27/IL7R/CCR1/SPP1/ARPC1B/PTPRC/NCF2/FGG/MNS1/FMO3/TRAC/HBB/MS4A1/BIRC3/PTH1R/FGB
GENU_VARUM	4/179	50/4505	0.135682	0.875765	0.843446	4	FN1/HPGD/COMP/CYP27B1
PERSONALITY_CHANGES	4/179	50/4505	0.135682	0.875765	0.843446	4	TYROBP/ADH1C/NR4A2/HLA-DQB1
VASCULAR_SKIN_ABNORMALITY	25/179	502/4505	0.135798	0.875765	0.843446	25	LOX/TNFSF15/F5/VWF/HPGD/SOX4/ZBTB16/COL1A2/HLA-DPA1/IL7/RASGRP1/ELOVL4/PLCG2/BMP2/RAC2/FAS/HPS5/COL3A1/FOS/MS4A1/CSTA/F13A1/HLA-DQB1/C1S/HLA-DPB1
TIBIAL_BOWING	3/179	33/4505	0.141543	0.898483	0.865325	3	COL1A2/CYP27B1/SOX9
ABNORMALITY_OF_THE_GASTRIC_MUCOSA	3/179	33/4505	0.141543	0.898483	0.865325	3	RASGRP1/FAS/PLA2G4A
MALNUTRITION	3/179	33/4505	0.141543	0.898483	0.865325	3	HLA-DQB1/ALDOB/HLA-DQA1
URETERAL_OBSTRUCTION	3/179	33/4505	0.141543	0.898483	0.865325	3	HLA-DPA1/CDH11/HLA-DPB1
GONADAL_DYSGENESIS	3/179	33/4505	0.141543	0.898483	0.865325	3	WT1/ZFPM2/SOX9
SPLENOMEGALY	18/179	346/4505	0.141919	0.898483	0.865325	18	LPL/F5/HPGD/LYZ/RASGRP1/DHCR24/IRF8/BMP2/FAS/MAN2B1/CD27/IL7R/CCR1/PTPRC/NCF2/FMO3/HBB/MS4A1
PULMONARY_FIBROSIS	5/179	70/4505	0.144032	0.898483	0.865325	5	HLA-DPA1/RASGRP1/RAC2/FAS/HLA-DPB1
LIPOATROPHY	5/179	70/4505	0.144032	0.898483	0.865325	5	TNNT2/NEBL/TNNC1/FHL2/COL3A1
NEUTROPENIA_IN_PRESENCE_OF_ANTI_NEUTROPIL_ANTIBODIES	2/179	17/4505	0.144731	0.898483	0.865325	2	RASGRP1/FAS
HYPERPHOSPHATEMIA	2/179	17/4505	0.144731	0.898483	0.865325	2	GALNT3/TNFRSF11B
RHEUMATOID_FACTOR_POSITIVE	2/179	17/4505	0.144731	0.898483	0.865325	2	RASGRP1/FAS
GASTRITIS	2/179	17/4505	0.144731	0.898483	0.865325	2	RASGRP1/FAS
OSTEOPETROSIS	2/179	17/4505	0.144731	0.898483	0.865325	2	DHCR24/CSF1R
METRORRHAGIA	2/179	17/4505	0.144731	0.898483	0.865325	2	F5/ZBTB16
HYPEREXTENSIBILITY_OF_THE_FINGER_JOINTS	2/179	17/4505	0.144731	0.898483	0.865325	2	NFASC/COL1A2
COMMUNICATING_HYDROCEPHALUS	2/179	17/4505	0.144731	0.898483	0.865325	2	MPDZ/MAN2B1
COUGH	8/179	131/4505	0.148439	0.91052	0.876919	8	ZBTB16/BLNK/HLA-DPA1/IGHM/COL4A5/HLA-DQB1/HLA-DPB1/HLA-DQA1
ABNORMAL_BLOOD_ION_CONCENTRATION	15/179	282/4505	0.149793	0.91052	0.876919	15	CDKN1C/KLHL3/COL4A3/GALNT3/EGF/CYP24A1/CALM1/CSF1R/BMP2/TNFRSF11B/CYP27B1/COL3A1/HBB/PTH1R/ALDOB
ABNORMAL_PUPIL_MORPHOLOGY	4/179	52/4505	0.150358	0.91052	0.876919	4	MAFB/COL3A1/FOXC1/COL4A1
ABNORMALITY_OF_VITAMIN_B_METABOLISM	3/179	34/4505	0.15097	0.91052	0.876919	3	UCP2/RASGRP1/FAS
HYPERLIPOPROTEINEMIA	3/179	34/4505	0.15097	0.91052	0.876919	3	LPL/GHR/APOC3
FIRST_DEGREE_ATRIOVENTRICULAR_BLOCK	3/179	34/4505	0.15097	0.91052	0.876919	3	CACNB2/KCNJ8/GPD1L
GLIOSIS	6/179	91/4505	0.152095	0.91052	0.876919	6	SNCA/TYROBP/CSF1R/MAN2B1/ADH1C/NR4A2
ABNORMALITY_OF_THE_UPPER_URINARY_TRACT	55/179	1221/4505	0.152288	0.91052	0.876919	55	NPHS1/PLCE1/NDNF/WT1/MAGI2/CDKN1C/PTPRO/NPHS2/F5/FN1/COL4A3/GALNT3/MME/CFB/C1QA/C1QB/SOX4/C3/ZBTB16/LYZ/FCGR2B/HLA-DPA1/CEL/RASGRP1/DHCR24/MYO1E/CYP24A1/GAS1/FAS/MAFB/G6PC/DACT1/IL7R/CCR1/SPP1/SLC26A4/CDH11/HMOX1/TKT/ZFPM2/COL4A5/MUC1/RORA/COL3A1/ITGA8/JAM3/HBB/COL4A1/SOX9/PTH1R/HLA-DPB1/UMOD/ALDOB/SLC7A9/PLG
NEPHROCALCINOSIS	5/179	72/4505	0.156645	0.91052	0.876919	5	CDKN1C/COL4A3/GALNT3/CYP24A1/PTH1R
ABNORMAL_AORTIC_VALVE_PHYSIOLOGY	8/179	133/4505	0.157592	0.91052	0.876919	8	WT1/LOX/VWF/COL1A2/CYP24A1/FAS/MAN2B1/CCR1
VESTIBULAR_DYSFUNCTION	8/179	133/4505	0.157592	0.91052	0.876919	8	CLIC5/ZBTB16/EGF/CALM1/FAS/CCR1/SLC26A4/COL3A1
INCREASED_CIRCULATING_ANTIBODY_LEVEL	6/179	92/4505	0.157696	0.91052	0.876919	6	TNFSF15/RASGRP1/CD3D/FAS/IL7R/ALB
SEPSIS	6/179	92/4505	0.157696	0.91052	0.876919	6	BLNK/RAC2/IGHM/CD27/IL7R/NCF2
DISPROPORTIONATE_TALL_STATURE	4/179	53/4505	0.157917	0.91052	0.876919	4	LOX/HPGD/COL1A2/MAN2B1
PATCHY_HYPOPIGMENTATION_OF_HAIR	2/179	18/4505	0.158769	0.91052	0.876919	2	FAS/MAFB
NEUROINFLAMMATION	2/179	18/4505	0.158769	0.91052	0.876919	2	FAS/CCR1
ALBINISM	2/179	18/4505	0.158769	0.91052	0.876919	2	HPS5/TYRP1
ABNORMALITY_OF_THE_UMBILICAL_CORD	3/179	35/4505	0.160591	0.91052	0.876919	3	ITGB2/RAC2/F13A1
NON_HODGKIN_LYMPHOMA	3/179	35/4505	0.160591	0.91052	0.876919	3	RASGRP1/FAS/BIRC3
APHTHOUS_ULCER	3/179	35/4505	0.160591	0.91052	0.876919	3	RASGRP1/FAS/CCR1
NEOPLASM_OF_THE_MALE_EXTERNAL_GENITALIA	3/179	35/4505	0.160591	0.91052	0.876919	3	WT1/ZFPM2/SOX9
ECZEMA	8/179	134/4505	0.162268	0.91052	0.876919	8	HPGD/IL7/IL7R/PTPRC/TKT/NCF2/CSTA/HLA-DQB1
HEMIPARESIS	6/179	93/4505	0.163387	0.91052	0.876919	6	TGFBR3/FAS/CCR1/COL3A1/COL4A1/HLA-DQB1
DECREASED_CIRCULATING_IGG_LEVEL	4/179	54/4505	0.165613	0.91052	0.876919	4	RASGRP1/CD3D/RAC2/FAS
VENTRICULAR_TACHYCARDIA	4/179	54/4505	0.165613	0.91052	0.876919	4	CACNB2/KCNJ8/CALM1/GPD1L
ASPIRATION_PNEUMONIA	4/179	54/4505	0.165613	0.91052	0.876919	4	GAS1/COL4A5/HLA-DQB1/HLA-DQA1
DROWSINESS	3/179	36/4505	0.170394	0.91052	0.876919	3	UCP2/MAN2B1/FBP1
MULTIPLE_RENAL_CYSTS	3/179	36/4505	0.170394	0.91052	0.876919	3	DACT1/COL4A1/UMOD
ABNORMALITY_OF_CIRCULATING_FIBRINOGEN	3/179	36/4505	0.170394	0.91052	0.876919	3	ZBTB16/FGG/FGB
VENTRICULAR_ARRHYTHMIA	7/179	115/4505	0.171569	0.91052	0.876919	7	DPP6/CACNB2/TNNC1/KCNJ8/CALM1/BMP2/GPD1L
AGAMMAGLOBULINEMIA	2/179	19/4505	0.173047	0.91052	0.876919	2	BLNK/IGHM
BICONCAVE_VERTEBRAL_BODIES	2/179	19/4505	0.173047	0.91052	0.876919	2	COL1A2/SERPINF1
ECTOPIA_PUPILLAE	2/179	19/4505	0.173047	0.91052	0.876919	2	FOXC1/COL4A1
TRUE_HERMAPHRODITISM	2/179	19/4505	0.173047	0.91052	0.876919	2	WT1/SOX9
ABNORMALITY_OF_IRON_HOMEOSTASIS	2/179	19/4505	0.173047	0.91052	0.876919	2	BMP2/HBB
ONYCHOMYCOSIS	2/179	19/4505	0.173047	0.91052	0.876919	2	TNFSF15/PLCG2
ABNORMAL_ALDOLASE_LEVEL	2/179	19/4505	0.173047	0.91052	0.876919	2	COL4A1/ALDOB
INCREASED_URINARY_NON_PROTEINOGENIC_AMINO_ACID_LEVEL	2/179	19/4505	0.173047	0.91052	0.876919	2	TNFRSF11B/SLC7A9
TRANSIENT_ISCHEMIC_ATTACK	4/179	55/4505	0.173443	0.91052	0.876919	4	TGFBR3/HTRA1/LOX/COL3A1
BRONCHITIS	4/179	55/4505	0.173443	0.91052	0.876919	4	RAC2/MS4A1/HLA-DQB1/HLA-DQA1
AORTIC_REGURGITATION	5/179	75/4505	0.17638	0.91052	0.876919	5	LOX/COL1A2/FAS/MAN2B1/CCR1
SKIN_ULCER	7/179	116/4505	0.17688	0.91052	0.876919	7	HLA-DPA1/ITGB2/NCF2/COL3A1/HBB/PTH1R/HLA-DPB1
OTITIS_MEDIA	13/179	246/4505	0.177609	0.91052	0.876919	13	BLNK/HLA-DPA1/CD3D/PLCG2/RAC2/IGHM/MAN2B1/IL7R/PTPRC/NCF2/MNS1/MS4A1/HLA-DPB1
NEURONAL_LOSS_IN_CENTRAL_NERVOUS_SYSTEM	3/179	37/4505	0.180365	0.91052	0.876919	3	CSF1R/ADH1C/NR4A2
RECURRENT_VIRAL_INFECTIONS	4/179	56/4505	0.181398	0.91052	0.876919	4	CD3D/IGHM/IL7R/CD8A
RIGIDITY	10/179	181/4505	0.181407	0.91052	0.876919	10	HTRA1/PODXL/MME/SNCA/DHCR24/CSF1R/ADH1C/NR4A2/HLA-DQB1/ASPA
OSTEOLYSIS	5/179	76/4505	0.183162	0.91052	0.876919	5	HPGD/MAN2B1/MAFB/COL3A1/PTH1R
BUDD_CHIARI_SYNDROME	1/179	5/4505	0.183571	0.91052	0.876919	1	F5
RECURRENT_ASPERGILLUS_INFECTIONS	1/179	5/4505	0.183571	0.91052	0.876919	1	NCF2
RECURRENT_KLEBSIELLA_INFECTIONS	1/179	5/4505	0.183571	0.91052	0.876919	1	NCF2
RECURRENT_ENTEROVIRAL_INFECTIONS	1/179	5/4505	0.183571	0.91052	0.876919	1	IGHM
SPARSE_BONE_TRABECULAE	1/179	5/4505	0.183571	0.91052	0.876919	1	CYP27B1
REDUCED_DELAYED_HYPERSENSITIVITY	1/179	5/4505	0.183571	0.91052	0.876919	1	FAS
CYSTINURIA	1/179	5/4505	0.183571	0.91052	0.876919	1	SLC7A9
DECREASED_ACTIVITY_OF_NADPH_OXIDASE	1/179	5/4505	0.183571	0.91052	0.876919	1	NCF2
INCREASED_VLDL_CHOLESTEROL_CONCENTRATION	1/179	5/4505	0.183571	0.91052	0.876919	1	LPL
RECURRENT_THROMBOPHLEBITIS	1/179	5/4505	0.183571	0.91052	0.876919	1	F13A1
PULMONARY_ARTERY_ANEURYSM	1/179	5/4505	0.183571	0.91052	0.876919	1	COL3A1
TOTAL_ANOMALOUS_PULMONARY_VENOUS_RETURN	1/179	5/4505	0.183571	0.91052	0.876919	1	DHCR24
DECREASED_SERUM_COMPLEMENT_FACTOR_B	1/179	5/4505	0.183571	0.91052	0.876919	1	CFB
IMBALANCED_HEMOGLOBIN_SYNTHESIS	1/179	5/4505	0.183571	0.91052	0.876919	1	HBB
BASILAR_IMPRESSION	1/179	5/4505	0.183571	0.91052	0.876919	1	COL1A2
CORTICAL_THICKENING_OF_LONG_BONE_DIAPHYSES	1/179	5/4505	0.183571	0.91052	0.876919	1	MAN2B1
ATROPHY_OF_ALVEOLAR_RIDGES	1/179	5/4505	0.183571	0.91052	0.876919	1	C1S
FAILURE_OF_ERUPTION_OF_PERMANENT_TEETH	1/179	5/4505	0.183571	0.91052	0.876919	1	PTH1R
ABSENT_STERNAL_OSSIFICATION	1/179	5/4505	0.183571	0.91052	0.876919	1	SOX9
LOSS_OF_PURKINJE_CELLS_IN_THE_CEREBELLAR_VERMIS	1/179	5/4505	0.183571	0.91052	0.876919	1	SACS
SLOWED_SLURRED_SPEECH	1/179	5/4505	0.183571	0.91052	0.876919	1	PODXL
ABNORMAL_VESTIBULO_OCULAR_REFLEX	1/179	5/4505	0.183571	0.91052	0.876919	1	CLIC5
TRACTIONAL_RETINAL_DETACHMENT	1/179	5/4505	0.183571	0.91052	0.876919	1	VCAN
CONGENITAL_PTOSIS	1/179	5/4505	0.183571	0.91052	0.876919	1	IGF1
DISTAL_RENAL_TUBULAR_ACIDOSIS	1/179	5/4505	0.183571	0.91052	0.876919	1	FN1
REDUCED_FACTOR_XIII_ACTIVITY	1/179	5/4505	0.183571	0.91052	0.876919	1	F13A1
ASYMMETRY_OF_SPINAL_FACET_JOINTS	1/179	5/4505	0.183571	0.91052	0.876919	1	CCL2
APLASIA_HYPOPLASIA_OF_THE_2ND_METACARPAL	1/179	5/4505	0.183571	0.91052	0.876919	1	BMP2
ABNORMALITY_OF_THE_3RD_TOE	1/179	5/4505	0.183571	0.91052	0.876919	1	DACT1
ABNORMAL_CIRCULATING_TYROSINE_CONCENTRATION	1/179	5/4505	0.183571	0.91052	0.876919	1	HPD
LEFT_ANTERIOR_FASCICULAR_BLOCK	1/179	5/4505	0.183571	0.91052	0.876919	1	TNNC1
ABNORMAL_UMBILICAL_STUMP_BLEEDING	1/179	5/4505	0.183571	0.91052	0.876919	1	F13A1
POSTERIOR_UVEITIS	1/179	5/4505	0.183571	0.91052	0.876919	1	BIRC3
ASTERIXIS	1/179	5/4505	0.183571	0.91052	0.876919	1	NR1H4
MINIMAL_CHANGE_GLOMERULONEPHRITIS	1/179	5/4505	0.183571	0.91052	0.876919	1	MAGI2
ABNORMAL_CIRCULATING_APOLIPOPROTEIN_CONCENTRATION	1/179	5/4505	0.183571	0.91052	0.876919	1	LPL
LUPUS_ANTICOAGULANT	1/179	5/4505	0.183571	0.91052	0.876919	1	SPP1
OPTIC_NERVE_MISROUTING	1/179	5/4505	0.183571	0.91052	0.876919	1	TYRP1
ABNORMAL_PERIOSTEUM_MORPHOLOGY	1/179	5/4505	0.183571	0.91052	0.876919	1	GALNT3
ABNORMALITY_OF_THE_PROTEIN_C_ANTICOAGULANT_PATHWAY	1/179	5/4505	0.183571	0.91052	0.876919	1	F5
FUSED_LABIA_MINORA	1/179	5/4505	0.183571	0.91052	0.876919	1	ZFPM2
INTERSTITIAL_CARDIAC_FIBROSIS	1/179	5/4505	0.183571	0.91052	0.876919	1	TNNT2
DECREASED_LYMPHOCYTE_PROLIFERATION_IN_RESPONSE_TO_ANTI_CD3	1/179	5/4505	0.183571	0.91052	0.876919	1	RAC2
HYPEREOSINOPHILIA	1/179	5/4505	0.183571	0.91052	0.876919	1	TRAC
INCREASED_ASPARTATE_FAMILY_AMINO_ACID_LEVEL_IN_URINE	1/179	5/4505	0.183571	0.91052	0.876919	1	SLC7A9
INFLEXIBLE_ADHERENCE_TO_ROUTINES_OR_RITUALS	1/179	5/4505	0.183571	0.91052	0.876919	1	NLGN4X
DECREASED_SERUM_COMPLEMENT_C4	1/179	5/4505	0.183571	0.91052	0.876919	1	SPP1
LOW_LEVELS_OF_VITAMIN_B1	1/179	5/4505	0.183571	0.91052	0.876919	1	UCP2
IMPAIRED_USE_OF_NONVERBAL_BEHAVIORS	1/179	5/4505	0.183571	0.91052	0.876919	1	NLGN4X
BLUE_NEVUS	1/179	5/4505	0.183571	0.91052	0.876919	1	TYRP1
BIVENTRICULAR_HYPERTROPHY	1/179	5/4505	0.183571	0.91052	0.876919	1	TNNC1
HYPERPLASIA_OF_THE_MAXILLA	1/179	5/4505	0.183571	0.91052	0.876919	1	HBB
PYODERMA	1/179	5/4505	0.183571	0.91052	0.876919	1	IL10RA
ALTERNATING_ESOTROPIA	1/179	5/4505	0.183571	0.91052	0.876919	1	DPP6
CONTIGUOUS_GENE_SYNDROME	1/179	5/4505	0.183571	0.91052	0.876919	1	WT1
HIGH_OUTPUT_CONGESTIVE_HEART_FAILURE	1/179	5/4505	0.183571	0.91052	0.876919	1	HBB
ABNORMAL_CIRCULATING_DICARBOXYLIC_ACID_CONCENTRATION	6/179	97/4505	0.187003	0.91052	0.876919	6	TNFSF15/HBB/NR1H4/IGF1/FBP1/ALDOB
MILD_SHORT_STATURE	2/179	20/4505	0.187523	0.91052	0.876919	2	FN1/COMP
SEVERE_COMBINED_IMMUNODEFICIENCY	2/179	20/4505	0.187523	0.91052	0.876919	2	IL7R/PTPRC
ABNORMAL_VITAMIN_B12_LEVEL	2/179	20/4505	0.187523	0.91052	0.876919	2	RASGRP1/FAS
ENDOCARDITIS	2/179	20/4505	0.187523	0.91052	0.876919	2	FAS/CCR1
BROAD_RIBS	2/179	20/4505	0.187523	0.91052	0.876919	2	KCNJ8/COMP
CHOLECYSTITIS	2/179	20/4505	0.187523	0.91052	0.876919	2	F5/NR1H4
ABNORMALITY_OF_TEMPERATURE_REGULATION	20/179	408/4505	0.188676	0.91052	0.876919	20	WT1/F5/ZBTB16/BLNK/HLA-DPA1/CD3D/IRF8/GAS1/NFKBIA/FAS/IGHM/CD27/IL7R/CCR1/SPP1/NCF2/HBB/BIRC3/FBP1/HLA-DPB1
COXA_VARA	4/179	57/4505	0.189473	0.91052	0.876919	4	FN1/COL1A2/COMP/SERPINF1
BUNDLE_BRANCH_BLOCK	4/179	57/4505	0.189473	0.91052	0.876919	4	CACNB2/TNNC1/KCNJ8/GPD1L
ARTERIOSCLEROSIS	5/179	77/4505	0.190039	0.91052	0.876919	5	TGFBR3/HTRA1/LOX/GHR/COL3A1
PULMONARY_EMBOLISM	3/179	38/4505	0.190491	0.91052	0.876919	3	FAS/CCR1/F13A1
ABNORMALITY_OF_THE_PHALANGES_OF_THE_HALLUX	3/179	38/4505	0.190491	0.91052	0.876919	3	KCNJ8/BMP2/DACT1
ABNORMAL_LDL_CHOLESTEROL_CONCENTRATION	3/179	38/4505	0.190491	0.91052	0.876919	3	LPL/GHR/APOC3
ABNORMALITY_OF_THE_PHALANGES_OF_THE_TOES	7/179	119/4505	0.193227	0.91052	0.876919	7	HPGD/SOX4/KCNJ8/BMP2/DACT1/COL3A1/SOX9
INCREASED_SUSCEPTIBILITY_TO_FRACTURES	11/179	206/4505	0.194459	0.91052	0.876919	11	NDNF/FN1/TYROBP/COL1A2/TNFRSF11B/SERPINF1/SEMA5A/CYP27B1/HBB/SOX9/PTH1R
ABNORMALITY_OF_NEUTROPHILS	13/179	251/4505	0.196286	0.91052	0.876919	13	TNNT2/NEBL/TNNC1/ZBTB16/BLNK/RASGRP1/RAC2/FAS/IGHM/IL7R/FHL2/NCF2/FMO3
BONE_PAIN	5/179	78/4505	0.197007	0.91052	0.876919	5	HPGD/ZBTB16/TYROBP/CYP27B1/PTH1R
ABNORMALITY_OF_PRIMARY_TEETH	4/179	58/4505	0.197661	0.91052	0.876919	4	SOX4/COL3A1/C1S/PTH1R
STOMATITIS	4/179	58/4505	0.197661	0.91052	0.876919	4	ZBTB16/RASGRP1/FAS/CCR1
LYMPHOMA	6/179	99/4505	0.19929	0.91052	0.876919	6	RASGRP1/FAS/CD27/IL7R/MS4A1/BIRC3
RECURRENT_SKIN_INFECTIONS	6/179	99/4505	0.19929	0.91052	0.876919	6	BLNK/IL7/IL10RA/CD3D/IGHM/NCF2
PROMINENT_SUPRAORBITAL_RIDGES	3/179	39/4505	0.200757	0.91052	0.876919	3	KCNJ8/FOS/PTH1R
IMPAIRED_SMOOTH_PURSUIT	3/179	39/4505	0.200757	0.91052	0.876919	3	ELOVL4/MAN2B1/SACS
BROAD_PHALANX_OF_THE_TOES	3/179	39/4505	0.200757	0.91052	0.876919	3	KCNJ8/BMP2/DACT1
ABNORMAL_CIRCULATING_IGE_LEVEL	3/179	39/4505	0.200757	0.91052	0.876919	3	RASGRP1/FAS/IL7R
ABNORMAL_CONJUNCTIVA_MORPHOLOGY	8/179	142/4505	0.201905	0.91052	0.876919	8	GALNT3/BLNK/FAS/IGHM/DACT1/CCR1/TKT/PLG
ABNORMALITY_OF_PANCREAS_PHYSIOLOGY	8/179	142/4505	0.201905	0.91052	0.876919	8	LPL/UCP2/HLA-DPA1/CEL/FAS/G6PC/CCR1/HLA-DPB1
ABNORMAL_BRONCHUS_MORPHOLOGY	8/179	142/4505	0.201905	0.91052	0.876919	8	BLNK/RASGRP1/IRF8/RAC2/IGHM/CD8A/MS4A1/SOX9
RECURRENT_ASPIRATION_PNEUMONIA	2/179	21/4505	0.202159	0.91052	0.876919	2	HLA-DQB1/HLA-DQA1
ASCENDING_AORTIC_DISSECTION	2/179	21/4505	0.202159	0.91052	0.876919	2	LOX/COL3A1
AVASCULAR_NECROSIS_OF_THE_CAPITAL_FEMORAL_EPIPHYSIS	2/179	21/4505	0.202159	0.91052	0.876919	2	COL1A2/COMP
PREMATURE_LOSS_OF_PRIMARY_TEETH	2/179	21/4505	0.202159	0.91052	0.876919	2	COL3A1/C1S
SPONTANEOUS_HEMATOMAS	2/179	21/4505	0.202159	0.91052	0.876919	2	F5/F13A1
LARGE_EARLOBE	2/179	21/4505	0.202159	0.91052	0.876919	2	DHCR24/CDH11
DECREASED_URINE_OUTPUT	2/179	21/4505	0.202159	0.91052	0.876919	2	CFB/C3
ABNORMAL_CIRCULATING_CHOLESTEROL_CONCENTRATION	6/179	100/4505	0.205545	0.91052	0.876919	6	LPL/GHR/DHCR24/ALB/FOS/APOC3
ABNORMAL_CIRCULATING_LIPID_CONCENTRATION	12/179	231/4505	0.205833	0.91052	0.876919	12	NPHS1/NPHS2/LPL/TNFSF15/GHR/UCP2/DHCR24/PLA2G4A/G6PC/ALB/FOS/APOC3
RETICULOCYTOSIS	3/179	40/4505	0.211153	0.91052	0.876919	3	RASGRP1/FAS/HBB
ABNORMALITY_OF_THE_SPLEEN	24/179	509/4505	0.211766	0.91052	0.876919	24	WT1/LPL/F5/HPGD/LYZ/RASGRP1/DHCR24/CD3D/IRF8/BMP2/RAC2/FAS/MAN2B1/CD27/IL7R/CCR1/PTPRC/NCF2/FGG/MNS1/FMO3/HBB/MS4A1/FGB
RED_EYE	6/179	101/4505	0.21187	0.91052	0.876919	6	BLNK/FAS/IGHM/CCR1/TKT/PLG
APLASIA_HYPOPLASIA_OF_TOE	8/179	144/4505	0.212389	0.91052	0.876919	8	GHR/SOX4/KCNJ8/BMP2/DACT1/IL7R/SOX9/PTH1R
ABNORMAL_PARANASAL_SINUS_MORPHOLOGY	8/179	144/4505	0.212389	0.91052	0.876919	8	BLNK/HLA-DPA1/IRF8/RAC2/IGHM/MAN2B1/NCF2/HLA-DPB1
PLEURAL_EFFUSION	4/179	60/4505	0.214351	0.91052	0.876919	4	BMP2/FAS/CCR1/SPP1
GASTROINTESTINAL_OBSTRUCTION	4/179	60/4505	0.214351	0.91052	0.876919	4	WT1/F5/HLA-DPA1/HLA-DPB1
DECREASED_CIRCULATING_ANDROGEN_LEVEL	4/179	60/4505	0.214351	0.91052	0.876919	4	NDNF/WT1/ZFPM2/SOX9
GASTRIC_ULCER	1/179	6/4505	0.216046	0.91052	0.876919	1	PLA2G4A
DECREASED_LYMPHOCYTE_APOPTOSIS	1/179	6/4505	0.216046	0.91052	0.876919	1	FAS
TRACHEOBRONCHOMALACIA	1/179	6/4505	0.216046	0.91052	0.876919	1	SOX9
IMMUNE_DYSREGULATION	1/179	6/4505	0.216046	0.91052	0.876919	1	PLCG2
ENLARGEMENT_OF_THE_ANKLES	1/179	6/4505	0.216046	0.91052	0.876919	1	CYP27B1
GENERALIZED_AMYLOID_DEPOSITION	1/179	6/4505	0.216046	0.91052	0.876919	1	LYZ
ARTHRALGIA_OF_THE_HIP	1/179	6/4505	0.216046	0.91052	0.876919	1	COMP
ATLANTOAXIAL_DISLOCATION	1/179	6/4505	0.216046	0.91052	0.876919	1	COMP
LOW_BACK_PAIN	1/179	6/4505	0.216046	0.91052	0.876919	1	HTRA1
DECREASED_CIRCULATING_TOTAL_IGA	1/179	6/4505	0.216046	0.91052	0.876919	1	CD3D
BICARBONATURIA	1/179	6/4505	0.216046	0.91052	0.876919	1	ALDOB
PULP_STONES	1/179	6/4505	0.216046	0.91052	0.876919	1	GALNT3
OTOSCLEROSIS	1/179	6/4505	0.216046	0.91052	0.876919	1	COL1A2
CHRONIC_HEMOLYTIC_ANEMIA	1/179	6/4505	0.216046	0.91052	0.876919	1	HBB
SHORTENING_OF_ALL_PHALANGES_OF_THE_TOES	1/179	6/4505	0.216046	0.91052	0.876919	1	SOX9
HYPEREXTENSIBILITY_AT_WRISTS	1/179	6/4505	0.216046	0.91052	0.876919	1	COL6A3
APNEIC_EPISODES_IN_INFANCY	1/179	6/4505	0.216046	0.91052	0.876919	1	FBP1
CRUMPLED_LONG_BONES	1/179	6/4505	0.216046	0.91052	0.876919	1	COL1A2
PONTOCEREBELLAR_ATROPHY	1/179	6/4505	0.216046	0.91052	0.876919	1	RORA
CENTRAL_HETEROCHROMIA	1/179	6/4505	0.216046	0.91052	0.876919	1	MAFB
UNCONJUGATED_HYPERBILIRUBINEMIA	1/179	6/4505	0.216046	0.91052	0.876919	1	HBB
GENERALIZED_LYMPHADENOPATHY	1/179	6/4505	0.216046	0.91052	0.876919	1	RAC2
ULNAR_DEVIATION_OF_THE_2ND_FINGER	1/179	6/4505	0.216046	0.91052	0.876919	1	BMP2
PERIANAL_ABSCESS	1/179	6/4505	0.216046	0.91052	0.876919	1	IL10RA
ABNORMALITY_OF_THE_2ND_METACARPAL	1/179	6/4505	0.216046	0.91052	0.876919	1	BMP2
BLEPHAROCHALASIS	1/179	6/4505	0.216046	0.91052	0.876919	1	CDH11
IMPACTED_TOOTH	1/179	6/4505	0.216046	0.91052	0.876919	1	CDH11
BLEEDING_WITH_MINOR_OR_NO_TRAUMA	1/179	6/4505	0.216046	0.91052	0.876919	1	F13A1
LOW_SERUM_CALCITRIOL	1/179	6/4505	0.216046	0.91052	0.876919	1	CYP27B1
HYPERMAGNESIURIA	1/179	6/4505	0.216046	0.91052	0.876919	1	EGF
PERSISTENT_EBV_VIREMIA	1/179	6/4505	0.216046	0.91052	0.876919	1	CD27
HEINZ_BODIES	1/179	6/4505	0.216046	0.91052	0.876919	1	HBB
DECREASED_MEAN_CORPUSCULAR_HEMOGLOBIN_CONCENTRATION	1/179	6/4505	0.216046	0.91052	0.876919	1	HBB
DEFECTIVE_T_CELL_PROLIFERATION	1/179	6/4505	0.216046	0.91052	0.876919	1	RASGRP1
PERIFOVEAL_RING_OF_HYPERAUTOFLUORESCENCE	1/179	6/4505	0.216046	0.91052	0.876919	1	PROM1
THINNING_OF_DESCEMET_MEMBRANE	1/179	6/4505	0.216046	0.91052	0.876919	1	FOXC1
ABNORMAL_PERIFOLLICULAR_MORPHOLOGY	1/179	6/4505	0.216046	0.91052	0.876919	1	HLA-DRA
PREGNANCY_EXPOSURE	1/179	6/4505	0.216046	0.91052	0.876919	1	MME
DECREASED_SERUM_TERMINAL_COMPLEMENT_COMPONENT	1/179	6/4505	0.216046	0.91052	0.876919	1	C7
INCREASED_URINE_PROTEINOGENIC_AMINO_ACID_DERIVATIVE_LEVEL	1/179	6/4505	0.216046	0.91052	0.876919	1	ASPA
ABNORMAL_HEPATIC_IRON_CONCENTRATION	1/179	6/4505	0.216046	0.91052	0.876919	1	HBB
ABNORMALITY_OF_THE_PERIOSTEUM	1/179	6/4505	0.216046	0.91052	0.876919	1	GALNT3
DARK_URINE	1/179	6/4505	0.216046	0.91052	0.876919	1	SPP1
ABSENT_SKIN_PIGMENTATION	1/179	6/4505	0.216046	0.91052	0.876919	1	TYRP1
PENOSCROTAL_HYPOSPADIAS	1/179	6/4505	0.216046	0.91052	0.876919	1	CDH11
RACHITIC_ROSARY	1/179	6/4505	0.216046	0.91052	0.876919	1	CYP27B1
MOLLUSCOID_PSEUDOTUMORS	1/179	6/4505	0.216046	0.91052	0.876919	1	COL3A1
MOTTLED_PIGMENTATION	1/179	6/4505	0.216046	0.91052	0.876919	1	HPGD
CIGARETTE_PAPER_SCARS	1/179	6/4505	0.216046	0.91052	0.876919	1	COL3A1
LIMBAL_DERMOID	1/179	6/4505	0.216046	0.91052	0.876919	1	DACT1
BIFID_UTERUS	1/179	6/4505	0.216046	0.91052	0.876919	1	DACT1
UTERINE_PROLAPSE	1/179	6/4505	0.216046	0.91052	0.876919	1	COL3A1
BEAKING_OF_VERTEBRAL_BODIES	2/179	22/4505	0.216921	0.91052	0.876919	2	COMP/SERPINF1
ABNORMAL_PLATELET_VOLUME	2/179	22/4505	0.216921	0.91052	0.876919	2	ACTN1/ARPC1B
HYPERPARATHYROIDISM	2/179	22/4505	0.216921	0.91052	0.876919	2	SLC26A4/CYP27B1
BLADDER_DIVERTICULUM	2/179	22/4505	0.216921	0.91052	0.876919	2	COL1A2/COL3A1
ABNORMALITY_OF_THE_CEREBRAL_VASCULATURE	14/179	280/4505	0.220838	0.924125	0.890021	14	TGFBR3/TNNT2/HTRA1/LOX/F5/FN1/ALOX5AP/FGG/COL3A1/HBB/SLC19A2/COL4A1/F13A1/FGB
ABNORMAL_RENAL_MORPHOLOGY	41/179	918/4505	0.220858	0.924125	0.890021	41	NPHS1/PLCE1/NDNF/WT1/MAGI2/CDKN1C/PTPRO/NPHS2/FN1/COL4A3/GALNT3/MME/C1QA/C1QB/SOX4/C3/HLA-DPA1/CEL/RASGRP1/DHCR24/MYO1E/CYP24A1/GAS1/FAS/MAFB/G6PC/DACT1/CCR1/TKT/COL4A5/MUC1/RORA/ITGA8/JAM3/COL4A1/SOX9/PTH1R/HLA-DPB1/UMOD/SLC7A9/PLG
PROPTOSIS	12/179	235/4505	0.222499	0.92953	0.895227	12	CDKN1C/HLA-DPA1/FGF9/MAN2B1/MAFB/CDH11/ZFPM2/COL3A1/FOXC1/SOX9/PTH1R/HLA-DPB1
ABNORMAL_CORNEAL_EPITHELIUM_MORPHOLOGY	6/179	103/4505	0.224721	0.934903	0.900401	6	COL4A3/TGFBI/PLCG2/FAS/CCR1/COL4A5
ABNORMAL_URINARY_ELECTROLYTE_CONCENTRATION	6/179	103/4505	0.224721	0.934903	0.900401	6	CDKN1C/EGF/CYP24A1/MUC1/PTH1R/ALDOB
ABNORMALITY_OF_THE_NASAL_DORSUM	11/179	213/4505	0.224841	0.934903	0.900401	11	GHR/SOX4/COL1A2/GAS1/NFKBIA/MAN2B1/COL3A1/ITGA8/FOXC1/IGF1/SOX9
ABNORMALITY_OF_THE_PARATHYROID_GLAND	5/179	82/4505	0.225724	0.937108	0.902525	5	SLC26A4/COL4A5/CYP27B1/HBB/PTH1R
EMBRYONAL_NEOPLASM	4/179	62/4505	0.231417	0.94113	0.906399	4	WT1/CDKN1C/ZFPM2/SOX9
MACROGYRIA	2/179	23/4505	0.231775	0.94113	0.906399	2	DHCR24/COL4A1
RETINAL_PIGMENT_EPITHELIAL_MOTTLING	2/179	23/4505	0.231775	0.94113	0.906399	2	PROM1/ELOVL4
RAYNAUD_PHENOMENON	2/179	23/4505	0.231775	0.94113	0.906399	2	SPP1/COL4A1
CHRONIC_INFECTION	2/179	23/4505	0.231775	0.94113	0.906399	2	ZBTB16/HBB
ABNORMAL_LUMBAR_SPINE_MORPHOLOGY	2/179	23/4505	0.231775	0.94113	0.906399	2	MAN2B1/CDH11
HYPERINSULINEMIC_HYPOGLYCEMIA	2/179	23/4505	0.231775	0.94113	0.906399	2	UCP2/CEL
HYPOCHROMIC_ANEMIA	3/179	42/4505	0.232278	0.94113	0.906399	3	FAS/PLA2G4A/HBB
MISSING_RIBS	3/179	42/4505	0.232278	0.94113	0.906399	3	NFASC/BMP2/SOX9
PROPORTIONATE_SHORT_STATURE	7/179	126/4505	0.233564	0.94113	0.906399	7	FN1/GHR/COL1A2/DHCR24/COMP/TKT/PTH1R
OSTEOPOROSIS	13/179	261/4505	0.23621	0.94113	0.906399	13	WT1/TNFSF15/HPGD/COL1A2/KCNJ8/BMP2/TNFRSF11B/G6PC/ZFPM2/ALB/HBB/IGF1/SOX9
IRRITABILITY	9/179	171/4505	0.238282	0.94113	0.906399	9	TYROBP/GAS1/FAS/CCR1/CYP27B1/HBB/HLA-DQB1/FBP1/ASPA
ABNORMAL_RESPIRATORY_SYSTEM_MORPHOLOGY	50/179	1145/4505	0.2394	0.94113	0.906399	50	TNNT2/WT1/LOX/F5/CFB/HPGD/SOX4/ZBTB16/FCGR2B/BLNK/HLA-DPA1/LCK/COL6A3/RASGRP1/DHCR24/CD3D/IRF8/PLCG2/GAS1/BMP2/RAC2/NFKBIA/FAS/IGHM/MAN2B1/CORO1A/CD27/IL7R/CCR1/SPP1/SLC26A4/PTPRC/ZFPM2/COL4A5/CD8A/NCF2/COL3A1/ITGA8/FMO3/ALB/MS4A1/BIRC3/SOX9/HLA-DQB1/FCN3/PTH1R/PFN1/HLA-DPB1/HLA-DQA1/PLG
ABNORMALITY_OF_TIBIA_MORPHOLOGY	5/179	84/4505	0.240533	0.94113	0.906399	5	HPGD/ZBTB16/COL1A2/CYP27B1/SOX9
ABNORMALITY_OF_ALKALINE_PHOSPHATASE_LEVEL	5/179	84/4505	0.240533	0.94113	0.906399	5	TNFSF15/TNFRSF11B/CYP27B1/NR1H4/PTH1R
AMBLYOPIA	5/179	84/4505	0.240533	0.94113	0.906399	5	DPP6/SOBP/MAFB/RORA/COL4A1
ABNORMAL_RENAL_TUBULE_MORPHOLOGY	5/179	84/4505	0.240533	0.94113	0.906399	5	NPHS1/PTPRO/MYO1E/MUC1/UMOD
ABNORMAL_MACULAR_MORPHOLOGY	9/179	172/4505	0.243451	0.94113	0.906399	9	WT1/TIMP3/PROM1/CDH3/ELOVL4/MPDZ/TNFRSF11B/HPS5/FOXC1
PURPURA	6/179	106/4505	0.244462	0.94113	0.906399	6	ZBTB16/HLA-DPA1/COL3A1/MS4A1/F13A1/HLA-DPB1
TUBULOINTERSTITIAL_NEPHRITIS	2/179	24/4505	0.246691	0.94113	0.906399	2	MUC1/UMOD
MYELOMENINGOCELE	2/179	24/4505	0.246691	0.94113	0.906399	2	DACT1/CCL2
PEPTIC_ULCER	2/179	24/4505	0.246691	0.94113	0.906399	2	HPGD/PLA2G4A
COMBINED_IMMUNODEFICIENCY	2/179	24/4505	0.246691	0.94113	0.906399	2	IL7R/PTPRC
RECURRENT_BACTERIAL_SKIN_INFECTIONS	2/179	24/4505	0.246691	0.94113	0.906399	2	IL10RA/NCF2
ABNORMAL_BLOOD_GAS_LEVEL	2/179	24/4505	0.246691	0.94113	0.906399	2	ZFPM2/HBB
ABNORMAL_C_PEPTIDE_LEVEL	2/179	24/4505	0.246691	0.94113	0.906399	2	CEL/FOS
SPONTANEOUS_PNEUMOTHORAX	1/179	7/4505	0.247237	0.94113	0.906399	1	COL3A1
CERVICAL_CORD_COMPRESSION	1/179	7/4505	0.247237	0.94113	0.906399	1	COMP
HYPERMAGNESEMIA	1/179	7/4505	0.247237	0.94113	0.906399	1	ALDOB
HYPERURICOSURIA	1/179	7/4505	0.247237	0.94113	0.906399	1	ALDOB
THORACOLUMBAR_KYPHOSCOLIOSIS	1/179	7/4505	0.247237	0.94113	0.906399	1	CDH11
ADVANCED_OSSIFICATION_OF_CARPAL_BONES	1/179	7/4505	0.247237	0.94113	0.906399	1	PTH1R
ANISOPOIKILOCYTOSIS	1/179	7/4505	0.247237	0.94113	0.906399	1	HBB
REDUCTION_OF_NEUTROPHIL_MOTILITY	1/179	7/4505	0.247237	0.94113	0.906399	1	RAC2
CHONDROSARCOMA	1/179	7/4505	0.247237	0.94113	0.906399	1	PTH1R
THYROID_AGENESIS	1/179	7/4505	0.247237	0.94113	0.906399	1	SLC26A4
COMPENSATED_HYPOTHYROIDISM	1/179	7/4505	0.247237	0.94113	0.906399	1	SLC26A4
POSTERIOR_HELIX_PIT	1/179	7/4505	0.247237	0.94113	0.906399	1	CDKN1C
COCHLEAR_MALFORMATION	1/179	7/4505	0.247237	0.94113	0.906399	1	SLC26A4
RADIAL_DEVIATION_OF_THE_2ND_FINGER	1/179	7/4505	0.247237	0.94113	0.906399	1	BMP2
PRECOCIOUS_PUBERTY_IN_FEMALES	1/179	7/4505	0.247237	0.94113	0.906399	1	FOS
FIBULAR_BOWING	1/179	7/4505	0.247237	0.94113	0.906399	1	CYP27B1
MALAR_PROMINENCE	1/179	7/4505	0.247237	0.94113	0.906399	1	HBB
CERVICAL_SPINE_INSTABILITY	1/179	7/4505	0.247237	0.94113	0.906399	1	COMP
BULL_S_EYE_MACULOPATHY	1/179	7/4505	0.247237	0.94113	0.906399	1	PROM1
RECURRENT_ACUTE_RESPIRATORY_TRACT_INFECTION	1/179	7/4505	0.247237	0.94113	0.906399	1	PLCG2
PARIETAL_CORTICAL_ATROPHY	1/179	7/4505	0.247237	0.94113	0.906399	1	SACS
HYPOTRIGLYCERIDEMIA	1/179	7/4505	0.247237	0.94113	0.906399	1	APOC3
PERIVASCULAR_SPACES	1/179	7/4505	0.247237	0.94113	0.906399	1	HTRA1
FOLLICULITIS	1/179	7/4505	0.247237	0.94113	0.906399	1	IL10RA
VISUAL_FIXATION_INSTABILITY	1/179	7/4505	0.247237	0.94113	0.906399	1	ASPA
EXUDATIVE_VITREORETINOPATHY	1/179	7/4505	0.247237	0.94113	0.906399	1	VCAN
ABNORMALITY_OF_VENOUS_PHYSIOLOGY	1/179	7/4505	0.247237	0.94113	0.906399	1	F5
SOFT_TISSUE_NEOPLASM	1/179	7/4505	0.247237	0.94113	0.906399	1	COL4A5
RECURRENT_JOINT_DISLOCATION	1/179	7/4505	0.247237	0.94113	0.906399	1	COL1A2
ANGIOEDEMA	1/179	7/4505	0.247237	0.94113	0.906399	1	PLCG2
CYSTIC_RENAL_DYSPLASIA	1/179	7/4505	0.247237	0.94113	0.906399	1	JAM3
BEADED_RIBS	1/179	7/4505	0.247237	0.94113	0.906399	1	COL1A2
ABNORMAL_ELECTROPHYSIOLOGY_OF_SINOATRIAL_NODE_ORIGIN	4/179	64/4505	0.248808	0.945755	0.910854	4	CACNB2/KCNJ8/CALM1/GPD1L
PRURITUS	6/179	107/4505	0.251155	0.953313	0.918133	6	TNFSF15/PLCG2/IL7R/HLA-DRA/NR1H4/GPNMB
PROLONGED_BLEEDING_TIME	3/179	44/4505	0.253769	0.956404	0.921109	3	F5/VWF/HPS5
ANIRIDIA	3/179	44/4505	0.253769	0.956404	0.921109	3	WT1/MAFB/FOXC1
ABNORMAL_CIRCULATING_FOLLICLE_STIMULATING_HORMONE_LEVEL	3/179	44/4505	0.253769	0.956404	0.921109	3	WT1/ZFPM2/SOX9
ECCHYMOSIS	3/179	44/4505	0.253769	0.956404	0.921109	3	ZBTB16/COL3A1/F13A1
HYPOPARATHYROIDISM	3/179	44/4505	0.253769	0.956404	0.921109	3	COL4A5/HBB/PTH1R
HEPATOMEGALY	23/179	500/4505	0.255752	0.956498	0.9212	23	TNNT2/WT1/CDKN1C/F5/HPGD/UCP2/LYZ/RASGRP1/BMP2/FAS/MAN2B1/G6PC/CD27/IL7R/PTPRC/HMOX1/TKT/NCF2/JAM3/FOS/HBB/FBP1/ALDOB
PROGRESSIVE	13/179	266/4505	0.257322	0.956498	0.9212	13	PLCE1/WT1/COL4A3/SNCA/COL6A3/MYO1E/CSF1R/LIMS2/TNFRSF11B/COL4A5/ADH1C/NR4A2/UMOD
ACUTE_PHASE_RESPONSE	4/179	65/4505	0.257609	0.956498	0.9212	4	HLA-DPA1/SPP1/ARPC1B/HLA-DPB1
CONFUSION	4/179	65/4505	0.257609	0.956498	0.9212	4	FAS/MAN2B1/CCR1/HLA-DQB1
SKELETAL_DYSPLASIA	9/179	175/4505	0.259191	0.956498	0.9212	9	NDNF/CDKN1C/FN1/TYROBP/KCNJ8/CDH3/COMP/COL3A1/PTH1R
GLOSSOPTOSIS	2/179	25/4505	0.261641	0.956498	0.9212	2	NFASC/SOX9
ISCHEMIC_STROKE	2/179	25/4505	0.261641	0.956498	0.9212	2	LOX/COL4A1
SPINAL_CORD_COMPRESSION	2/179	25/4505	0.261641	0.956498	0.9212	2	COMP/HBB
ABNORMALITY_OF_THE_SELLA_TURCICA	2/179	25/4505	0.261641	0.956498	0.9212	2	MAN2B1/CDH11
HYPOPLASIA_OF_THE_ODONTOID_PROCESS	2/179	25/4505	0.261641	0.956498	0.9212	2	FN1/COMP
B_LYMPHOCYTOPENIA	2/179	25/4505	0.261641	0.956498	0.9212	2	RAC2/IGHM
TOXEMIA_OF_PREGNANCY	2/179	25/4505	0.261641	0.956498	0.9212	2	F5/NR1H4
GENERALIZED_ABNORMALITY_OF_SKIN	39/179	887/4505	0.262599	0.956498	0.9212	39	LOX/LPL/EXPH5/TNFSF15/F5/VWF/HPGD/GHR/SOX4/ZBTB16/FCGR2B/COL1A2/HLA-DPA1/CDH3/IL7/RASGRP1/ELOVL4/PLCG2/ITGB2/BMP2/RAC2/NFKBIA/FAS/IL7R/SLC26A4/CDH11/HPS5/NCF2/COL3A1/FOS/HBB/MS4A1/NR1H4/CSTA/F13A1/HLA-DQB1/C1S/HLA-DPB1/ALDOB
DEMENTIA	9/179	176/4505	0.264511	0.956498	0.9212	9	HTRA1/PODXL/SNCA/TYROBP/CSF1R/ADH1C/COL4A1/NR4A2/HLA-DQB1
ABNORMAL_TUBULOINTERSTITIAL_MORPHOLOGY	3/179	45/4505	0.264622	0.956498	0.9212	3	PTPRO/MUC1/UMOD
CEREBRAL_INCLUSION_BODIES	3/179	45/4505	0.264622	0.956498	0.9212	3	SNCA/ADH1C/NR4A2
AMINOACIDURIA	6/179	109/4505	0.264695	0.956498	0.9212	6	TNFRSF11B/CYP27B1/SLC19A2/ASPA/ALDOB/SLC7A9
ABNORMALITY_OF_SECONDARY_SEXUAL_HAIR	4/179	66/4505	0.266472	0.956498	0.9212	4	WT1/HLA-DRA/ZFPM2/SOX9
RECURRENT_FRACTURES	7/179	132/4505	0.270187	0.956498	0.9212	7	NDNF/FN1/COL1A2/TNFRSF11B/SEMA5A/CYP27B1/SOX9
ANOREXIA	5/179	88/4505	0.270892	0.956498	0.9212	5	ZBTB16/CD3D/FAS/CCR1/SLC19A2
SHORT_TOE	6/179	110/4505	0.271535	0.956498	0.9212	6	GHR/KCNJ8/BMP2/IL7R/SOX9/PTH1R
ABNORMAL_AUTONOMIC_NERVOUS_SYSTEM_PHYSIOLOGY	6/179	110/4505	0.271535	0.956498	0.9212	6	PODXL/TNFSF15/SNCA/CALM1/ADH1C/NR4A2
ACCELERATED_SKELETAL_MATURATION	4/179	67/4505	0.275392	0.956498	0.9212	4	CDKN1C/KCNJ8/FOS/PTH1R
ABNORMAL_SIZE_OF_THE_CLITORIS	4/179	67/4505	0.275392	0.956498	0.9212	4	WT1/ZFPM2/FOS/SOX9
THYROID_CARCINOMA	3/179	46/4505	0.275532	0.956498	0.9212	3	RASGRP1/FAS/SLC26A4
GASTROPARESIS	2/179	26/4505	0.276598	0.956498	0.9212	2	PODXL/SNCA
THORACOLUMBAR_SCOLIOSIS	2/179	26/4505	0.276598	0.956498	0.9212	2	COL1A2/CDH11
ABNORMAL_MAGNESIUM_CONCENTRATION	2/179	26/4505	0.276598	0.956498	0.9212	2	EGF/ALDOB
HYPOPLASIA_OF_THE_FOVEA	2/179	26/4505	0.276598	0.956498	0.9212	2	WT1/HPS5
FOOT_ACROOSTEOLYSIS	1/179	8/4505	0.277194	0.956498	0.9212	1	COL3A1
RED_HAIR	1/179	8/4505	0.277194	0.956498	0.9212	1	TYRP1
PROGRESSIVE_ENCEPHALOPATHY	1/179	8/4505	0.277194	0.956498	0.9212	1	HTRA1
SPINOCEREBELLAR_TRACT_DEGENERATION	1/179	8/4505	0.277194	0.956498	0.9212	1	MAN2B1
ABSENT_NIPPLE	1/179	8/4505	0.277194	0.956498	0.9212	1	CDH11
ABNORMALITY_OF_THE_MASTOID	1/179	8/4505	0.277194	0.956498	0.9212	1	CDH11
ENLARGEMENT_OF_THE_WRISTS	1/179	8/4505	0.277194	0.956498	0.9212	1	CYP27B1
NARROW_PELVIS_BONE	1/179	8/4505	0.277194	0.956498	0.9212	1	PTH1R
ABNORMALITY_OF_LYSOSOMAL_METABOLISM	1/179	8/4505	0.277194	0.956498	0.9212	1	TNFRSF11B
ESOPHAGEAL_ULCERATION	1/179	8/4505	0.277194	0.956498	0.9212	1	PLA2G4A
PERINEAL_FISTULA	1/179	8/4505	0.277194	0.956498	0.9212	1	DACT1
ELEVATED_MEAN_ARTERIAL_PRESSURE	1/179	8/4505	0.277194	0.956498	0.9212	1	CYP3A5
ARTERIAL_DISSECTION	1/179	8/4505	0.277194	0.956498	0.9212	1	COL3A1
MULTIPLE_ENCHONDROMATOSIS	1/179	8/4505	0.277194	0.956498	0.9212	1	PTH1R
SWAN_NECK_LIKE_DEFORMITIES_OF_THE_FINGERS	1/179	8/4505	0.277194	0.956498	0.9212	1	SACS
BROAD_FEMORAL_NECK	1/179	8/4505	0.277194	0.956498	0.9212	1	COMP
FACIAL_PARALYSIS	1/179	8/4505	0.277194	0.956498	0.9212	1	COL4A1
UPPER_LIMB_POSTURAL_TREMOR	1/179	8/4505	0.277194	0.956498	0.9212	1	COL6A3
PSEUDOHYPOALDOSTERONISM	1/179	8/4505	0.277194	0.956498	0.9212	1	KLHL3
APLASIA_HYPOPLASIA_OF_THE_INNER_EAR	1/179	8/4505	0.277194	0.956498	0.9212	1	SLC26A4
PERONEAL_MUSCLE_ATROPHY	1/179	8/4505	0.277194	0.956498	0.9212	1	SACS
ABNORMALITY_OF_THE_MIDDLE_PHALANX_OF_THE_2ND_FINGER	1/179	8/4505	0.277194	0.956498	0.9212	1	BMP2
OLIGOSACCHARIDURIA	1/179	8/4505	0.277194	0.956498	0.9212	1	MAN2B1
SCHIZENCEPHALY	1/179	8/4505	0.277194	0.956498	0.9212	1	COL4A1
ABNORMAL_CIRCULATING_PROLINE_CONCENTRATION	1/179	8/4505	0.277194	0.956498	0.9212	1	TNFRSF11B
RETINAL_FLECKS	1/179	8/4505	0.277194	0.956498	0.9212	1	PROM1
INTRAMUSCULAR_HEMATOMA	1/179	8/4505	0.277194	0.956498	0.9212	1	F13A1
INCREASED_C_PEPTIDE_LEVEL	1/179	8/4505	0.277194	0.956498	0.9212	1	FOS
PULMONARY_VENOUS_HYPERTENSION	1/179	8/4505	0.277194	0.956498	0.9212	1	TNNT2
BLOODSTREAM_INFECTIOUS_AGENT	1/179	8/4505	0.277194	0.956498	0.9212	1	CD27
NEOPLASM_OF_THE_TRACHEOBRONCHIAL_SYSTEM	1/179	8/4505	0.277194	0.956498	0.9212	1	COL4A5
PERIPHERAL_ARTERIOVENOUS_FISTULA	1/179	8/4505	0.277194	0.956498	0.9212	1	COL3A1
PERIPAPILLARY_ATROPHY	1/179	8/4505	0.277194	0.956498	0.9212	1	COL4A1
DEFORMED_RIB_CAGE	1/179	8/4505	0.277194	0.956498	0.9212	1	CYP27B1
THICKENED_RIBS	1/179	8/4505	0.277194	0.956498	0.9212	1	MAN2B1
MACULAR_HYPOPLASIA	1/179	8/4505	0.277194	0.956498	0.9212	1	MPDZ
ABNORMALITY_OF_EPIDERMAL_MORPHOLOGY	4/179	68/4505	0.284361	0.978625	0.94251	4	EXPH5/ELOVL4/IL7R/CSTA
ABSENCE_OF_SECONDARY_SEX_CHARACTERISTICS	3/179	47/4505	0.286487	0.978625	0.94251	3	WT1/ZFPM2/SOX9
HALLUCINATIONS	7/179	135/4505	0.289064	0.978625	0.94251	7	CHI3L1/PODXL/SNCA/MAN2B1/ADH1C/NR4A2/HLA-DQB1
HYPERPHOSPHATURIA	2/179	27/4505	0.291539	0.978625	0.94251	2	PTH1R/ALDOB
HYPEREXTENSIBILITY_OF_THE_KNEE	2/179	27/4505	0.291539	0.978625	0.94251	2	COL1A2/COMP
ABNORMAL_FALLOPIAN_TUBE_MORPHOLOGY	2/179	27/4505	0.291539	0.978625	0.94251	2	WT1/PLG
ALLERGY	2/179	27/4505	0.291539	0.978625	0.94251	2	PLCG2/CSTA
ABNORMAL_PLACENTA_MORPHOLOGY	2/179	27/4505	0.291539	0.978625	0.94251	2	CDKN1C/IGF1
PLATYSPONDYLY	6/179	113/4505	0.292308	0.978625	0.94251	6	COL1A2/KCNJ8/COMP/CSF1R/MAN2B1/PTH1R
ABNORMAL_CORTICAL_BONE_MORPHOLOGY	4/179	69/4505	0.293374	0.978625	0.94251	4	HPGD/MAN2B1/CYP27B1/PTH1R
FACIAL_EDEMA	4/179	69/4505	0.293374	0.978625	0.94251	4	HLA-DPA1/CDH11/ALB/HLA-DPB1
FIBROUS_TISSUE_NEOPLASM	4/179	69/4505	0.293374	0.978625	0.94251	4	RASGRP1/DHCR24/FAS/COL4A5
GYNECOMASTIA	5/179	91/4505	0.294188	0.978625	0.94251	5	NDNF/WT1/HPGD/ZFPM2/SOX9
ABNORMAL_BLOOD_INORGANIC_CATION_CONCENTRATION	7/179	136/4505	0.295427	0.978625	0.94251	7	CDKN1C/EGF/CYP24A1/CSF1R/CYP27B1/PTH1R/ALDOB
ABNORMALITY_OF_LIPOPROTEIN_CHOLESTEROL_CONCENTRATION	3/179	48/4505	0.297477	0.978625	0.94251	3	LPL/GHR/APOC3
DISPROPORTIONATE_SHORT_LIMB_SHORT_STATURE	5/179	92/4505	0.302032	0.978625	0.94251	5	COL1A2/DHCR24/COMP/SOX9/PTH1R
ABNORMAL_CIRCULATING_ANDROGEN_LEVEL	4/179	70/4505	0.302425	0.978625	0.94251	4	NDNF/WT1/ZFPM2/SOX9
HYPOHIDROSIS	4/179	70/4505	0.302425	0.978625	0.94251	4	GHR/CST6/ELOVL4/NFKBIA
VACUOLATED_LYMPHOCYTES	1/179	9/4505	0.305964	0.978625	0.94251	1	MAN2B1
POTTER_FACIES	1/179	9/4505	0.305964	0.978625	0.94251	1	ITGA8
SPONDYLOMETAPHYSEAL_DYSPLASIA	1/179	9/4505	0.305964	0.978625	0.94251	1	FN1
HYDROXYPROLINURIA	1/179	9/4505	0.305964	0.978625	0.94251	1	TNFRSF11B
SQUARED_ILIAC_BONES	1/179	9/4505	0.305964	0.978625	0.94251	1	PTH1R
ALLERGIC_RHINITIS	1/179	9/4505	0.305964	0.978625	0.94251	1	PLCG2
MIDDLE_AGE_ONSET	1/179	9/4505	0.305964	0.978625	0.94251	1	SNCA
MUSCLE_FIBER_NECROSIS	1/179	9/4505	0.305964	0.978625	0.94251	1	COL6A3
SKELETAL_MYOPATHY	1/179	9/4505	0.305964	0.978625	0.94251	1	COMP
THROMBOPHLEBITIS	1/179	9/4505	0.305964	0.978625	0.94251	1	F13A1
INCREASED_VERTEBRAL_HEIGHT	1/179	9/4505	0.305964	0.978625	0.94251	1	MAN2B1
CONGENITAL_MUSCULAR_TORTICOLLIS	1/179	9/4505	0.305964	0.978625	0.94251	1	COL6A3
LIMITED_ELBOW_FLEXION	1/179	9/4505	0.305964	0.978625	0.94251	1	PTH1R
HYPOPLASIA_OF_OLFACTORY_TRACT	1/179	9/4505	0.305964	0.978625	0.94251	1	SOX9
PARTIAL_ALBINISM	1/179	9/4505	0.305964	0.978625	0.94251	1	TYRP1
EXCESSIVE_WRINKLING_OF_PALMAR_SKIN	1/179	9/4505	0.305964	0.978625	0.94251	1	CSTA
ABNORMAL_TARSAL_OSSIFICATION	1/179	9/4505	0.305964	0.978625	0.94251	1	PTH1R
SEVERE_INTRAUTERINE_GROWTH_RETARDATION	1/179	9/4505	0.305964	0.978625	0.94251	1	IGF1
ALVEOLAR_RIDGE_OVERGROWTH	1/179	9/4505	0.305964	0.978625	0.94251	1	DHCR24
APLASIA_HYPOPLASIA_OF_THE_5TH_METACARPAL	1/179	9/4505	0.305964	0.978625	0.94251	1	BMP2
LEFT_BUNDLE_BRANCH_BLOCK	1/179	9/4505	0.305964	0.978625	0.94251	1	TNNC1
ABNORMALITY_OF_VON_WILLEBRAND_FACTOR	1/179	9/4505	0.305964	0.978625	0.94251	1	VWF
PROLONGED_PR_INTERVAL	1/179	9/4505	0.305964	0.978625	0.94251	1	GPD1L
PERIPHERAL_EDEMA	1/179	9/4505	0.305964	0.978625	0.94251	1	TNNT2
DELAYED_MENARCHE	1/179	9/4505	0.305964	0.978625	0.94251	1	GHR
ABNORMAL_BRAIN_N_ACETYL_ASPARTATE_LEVEL_BY_MRS	1/179	9/4505	0.305964	0.978625	0.94251	1	ASPA
ABNORMAL_B_CELL_SUBSET_DISTRIBUTION	1/179	9/4505	0.305964	0.978625	0.94251	1	RASGRP1
ANTENATAL_ONSET	1/179	9/4505	0.305964	0.978625	0.94251	1	MNS1
POSTEXERTIONAL_MALAISE	1/179	9/4505	0.305964	0.978625	0.94251	1	COMP
MONOTONIC_SPEECH	1/179	9/4505	0.305964	0.978625	0.94251	1	SNCA
FOCAL_CORTICAL_DYSPLASIA	1/179	9/4505	0.305964	0.978625	0.94251	1	COL4A1
HYPOLIPIDEMIA	1/179	9/4505	0.305964	0.978625	0.94251	1	APOC3
LIVER_ABSCESS	1/179	9/4505	0.305964	0.978625	0.94251	1	NCF2
LYMPHANGIOMA	1/179	9/4505	0.305964	0.978625	0.94251	1	PTH1R
ENLARGEMENT_OF_THE_COSTOCHONDRAL_JUNCTION	1/179	9/4505	0.305964	0.978625	0.94251	1	CYP27B1
INCREASED_LDL_CHOLESTEROL_CONCENTRATION	2/179	28/4505	0.306442	0.978625	0.94251	2	LPL/GHR
ABNORMALITY_OF_VITAMIN_B12_METABOLISM	2/179	28/4505	0.306442	0.978625	0.94251	2	RASGRP1/FAS
MIXED_HEARING_IMPAIRMENT	2/179	28/4505	0.306442	0.978625	0.94251	2	MAN2B1/CDH11
BONE_CYST	2/179	28/4505	0.306442	0.978625	0.94251	2	TYROBP/FOS
RETINAL_THINNING	2/179	28/4505	0.306442	0.978625	0.94251	2	PROM1/ELOVL4
ABNORMAL_PLATELET_AGGREGATION	2/179	28/4505	0.306442	0.978625	0.94251	2	VWF/PLA2G4A
METAPHYSEAL_DYSPLASIA	2/179	28/4505	0.306442	0.978625	0.94251	2	CDKN1C/PTH1R
CLUBBING_OF_FINGERS	2/179	28/4505	0.306442	0.978625	0.94251	2	RASGRP1/PTH1R
ECTODERMAL_DYSPLASIA	2/179	28/4505	0.306442	0.978625	0.94251	2	CDH3/NFKBIA
SEVERE_SHORT_STATURE	5/179	93/4505	0.309909	0.988511	0.952031	5	GHR/COL1A2/DHCR24/COMP/PTH1R
ABNORMALITY_OF_MIDBRAIN_MORPHOLOGY	4/179	71/4505	0.311508	0.991231	0.954651	4	SNCA/GAS1/ADH1C/NR4A2
ABNORMALITY_OF_THE_ACETABULUM	4/179	71/4505	0.311508	0.991231	0.954651	4	COL1A2/COMP/SERPINF1/PTH1R
ABNORMALITY_OF_THE_SCROTUM	7/179	139/4505	0.314696	0.99898	0.962114	7	WT1/CDKN1C/DACT1/CDH11/ZFPM2/SOX9/UPB1
CIRRHOSIS	7/179	139/4505	0.314696	0.99898	0.962114	7	TNFSF15/F5/BMP2/FOS/HBB/NR1H4/ALDOB
HYPOSMIA	3/179	50/4505	0.319523	1	0.963096	3	NDNF/PODXL/SNCA
PREMATURE_SKIN_WRINKLING	3/179	50/4505	0.319523	1	0.963096	3	CDH11/COL3A1/CSTA
DEPRESSED_NASAL_RIDGE	6/179	117/4505	0.320489	1	0.963096	6	GHR/SOX4/GAS1/MAN2B1/ITGA8/SOX9
AUTOIMMUNE_HEMOLYTIC_ANEMIA	2/179	29/4505	0.321285	1	0.963096	2	RASGRP1/FAS
ARTERIAL_THROMBOSIS	2/179	29/4505	0.321285	1	0.963096	2	FAS/CCR1
CONE_CONE_ROD_DYSTROPHY	2/179	29/4505	0.321285	1	0.963096	2	PROM1/SLC19A2
ABNORMALITY_OF_THE_SUPRAORBITAL_RIDGES	5/179	95/4505	0.325749	1	0.963096	5	GHR/KCNJ8/ZFPM2/FOS/PTH1R
CARDIOMEGALY	5/179	95/4505	0.325749	1	0.963096	5	LOX/CDKN1C/KCNJ8/BMP2/HBB
ABNORMAL_THROMBOCYTE_MORPHOLOGY	17/179	377/4505	0.327224	1	0.963096	17	CFB/VWF/C3/ZBTB16/ACTN1/FCGR2B/RASGRP1/FAS/PLA2G4A/IL7R/SPP1/ARPC1B/HPS5/COL4A5/HBB/MS4A1/SLC19A2
CARDIAC_ARREST	6/179	118/4505	0.327602	1	0.963096	6	DPP6/CACNB2/KCNJ8/CALM1/GPD1L/SLC19A2
ABNORMAL_PULMONARY_INTERSTITIAL_MORPHOLOGY	7/179	141/4505	0.327672	1	0.963096	7	HLA-DPA1/RASGRP1/PLCG2/RAC2/FAS/COL3A1/HLA-DPB1
AORTIC_ROOT_ANEURYSM	4/179	73/4505	0.329748	1	0.963096	4	TGFBR3/LOX/COL1A2/COL3A1
ABNORMAL_LACTATE_DEHYDROGENASE_LEVEL	3/179	51/4505	0.330559	1	0.963096	3	SPP1/HBB/COL4A1
ANTERIORLY_PLACED_ANUS	3/179	51/4505	0.330559	1	0.963096	3	GAS1/DACT1/CDH11
ABNORMAL_LARGE_INTESTINE_MORPHOLOGY	11/179	235/4505	0.330608	1	0.963096	11	RASGRP1/IL10RA/PLCG2/ITGB2/RAC2/FAS/DACT1/ARPC1B/NCF2/F13A1/FCN3
NONSPHEROCYTIC_HEMOLYTIC_ANEMIA	1/179	10/4505	0.333596	1	0.963096	1	HBB
NONKETOTIC_HYPOGLYCEMIA	1/179	10/4505	0.333596	1	0.963096	1	ITGA8
HYPOCALCEMIC_SEIZURES	1/179	10/4505	0.333596	1	0.963096	1	CYP27B1
WHITE_EYEBROW	1/179	10/4505	0.333596	1	0.963096	1	TYRP1
ABNORMALITY_OF_THE_SPINOCEREBELLAR_TRACTS	1/179	10/4505	0.333596	1	0.963096	1	MAN2B1
INCREASED_SERUM_IRON	1/179	10/4505	0.333596	1	0.963096	1	BMP2
ABNORMALITY_OF_ULNAR_METAPHYSIS	1/179	10/4505	0.333596	1	0.963096	1	COMP
CESSATION_OF_HEAD_GROWTH	1/179	10/4505	0.333596	1	0.963096	1	ATP10A
CEREBRAL_VENOUS_THROMBOSIS	1/179	10/4505	0.333596	1	0.963096	1	F13A1
SPASTIC_HYPERACTIVE_BLADDER	1/179	10/4505	0.333596	1	0.963096	1	SNCA
DECREASED_CALVARIAL_OSSIFICATION	1/179	10/4505	0.333596	1	0.963096	1	COL1A2
LETHAL_SKELETAL_DYSPLASIA	1/179	10/4505	0.333596	1	0.963096	1	PTH1R
INTERSTITIAL_PNEUMONITIS	1/179	10/4505	0.333596	1	0.963096	1	PLCG2
HIP_OSTEOARTHRITIS	1/179	10/4505	0.333596	1	0.963096	1	COMP
APLASIA_HYPOPLASIA_OF_THE_PHALANGES_OF_THE_2ND_FINGER	1/179	10/4505	0.333596	1	0.963096	1	BMP2
ABNORMALITY_OF_THE_TRAGUS	1/179	10/4505	0.333596	1	0.963096	1	DACT1
URETHRAL_VALVE	1/179	10/4505	0.333596	1	0.963096	1	DACT1
ELEVATED_ALKALINE_PHOSPHATASE_OF_BONE_ORIGIN	1/179	10/4505	0.333596	1	0.963096	1	CYP27B1
BILATERAL_COXA_VALGA	1/179	10/4505	0.333596	1	0.963096	1	MAN2B1
PERIMEMBRANOUS_VENTRICULAR_SEPTAL_DEFECT	1/179	10/4505	0.333596	1	0.963096	1	BMP2
ABNORMALITY_OF_METACARPOPHALANGEAL_JOINT	1/179	10/4505	0.333596	1	0.963096	1	COL3A1
SEVERE_HEARING_IMPAIRMENT	1/179	10/4505	0.333596	1	0.963096	1	COL1A2
ERYTHROCYTE_INCLUSION_BODIES	1/179	10/4505	0.333596	1	0.963096	1	HBB
DECREASED_MEAN_CORPUSCULAR_VOLUME	1/179	10/4505	0.333596	1	0.963096	1	HBB
LEFT_ATRIAL_ENLARGEMENT	1/179	10/4505	0.333596	1	0.963096	1	TNNT2
ABNORMAL_T_CELL_PROLIFERATION	1/179	10/4505	0.333596	1	0.963096	1	RASGRP1
DECREASED_SPECIFIC_ANTIBODY_RESPONSE_TO_VACCINATION	1/179	10/4505	0.333596	1	0.963096	1	RAC2
VAGINAL_NEOPLASM	1/179	10/4505	0.333596	1	0.963096	1	COL4A5
NEGATIVISM	1/179	10/4505	0.333596	1	0.963096	1	CHI3L1
BROAD_CLAVICLES	1/179	10/4505	0.333596	1	0.963096	1	PTH1R
ABNORMAL_SWEAT_GLAND_MORPHOLOGY	1/179	10/4505	0.333596	1	0.963096	1	NFKBIA
FETAL_POLYURIA	1/179	10/4505	0.333596	1	0.963096	1	ITGA8
AIRWAY_OBSTRUCTION	5/179	96/4505	0.333704	1	0.963096	5	HLA-DPA1/RAC2/HMOX1/NCF2/HLA-DPB1
ACUTE_KIDNEY_INJURY	2/179	30/4505	0.336051	1	0.963096	2	CFB/C3
ANAL_STENOSIS	2/179	30/4505	0.336051	1	0.963096	2	CDH11/FOXC1
PSEUDOBULBAR_SIGNS	2/179	30/4505	0.336051	1	0.963096	2	HTRA1/ASPA
ABNORMALITY_OF_THE_ODONTOID_PROCESS	2/179	30/4505	0.336051	1	0.963096	2	FN1/COMP
JUVENILE_ASEPTIC_NECROSIS	2/179	30/4505	0.336051	1	0.963096	2	COL1A2/COMP
NAUSEA	4/179	74/4505	0.338894	1	0.963096	4	PODXL/LPL/SNCA/ALDOB
ABNORMALITY_OF_VITAMIN_METABOLISM	4/179	74/4505	0.338894	1	0.963096	4	UCP2/RASGRP1/FAS/CYP27B1
NEOPLASM_OF_THE_GASTROINTESTINAL_TRACT	12/179	262/4505	0.346946	1	0.963096	12	WT1/CDKN1C/TNFSF15/F5/CEL/RASGRP1/BMP2/FAS/G6PC/COL4A5/HBB/MS4A1
GINGIVAL_OVERGROWTH	5/179	98/4505	0.349664	1	0.963096	5	ZBTB16/MAN2B1/COL3A1/C1S/PLG
AKINESIA	2/179	31/4505	0.350721	1	0.963096	2	PODXL/SNCA
MACULAR_ATROPHY	2/179	31/4505	0.350721	1	0.963096	2	ELOVL4/TNFRSF11B
LIMB_PAIN	2/179	31/4505	0.350721	1	0.963096	2	MME/COMP
VITILIGO	2/179	31/4505	0.350721	1	0.963096	2	PLCG2/FAS
ENLARGED_KIDNEY	2/179	31/4505	0.350721	1	0.963096	2	CDKN1C/G6PC
ABNORMAL_CORONARY_ARTERY_MORPHOLOGY	3/179	53/4505	0.352612	1	0.963096	3	LOX/GHR/TKT
APLASIA_HYPOPLASIA_OF_THE_OVARY	4/179	76/4505	0.35721	1	0.963096	4	NDNF/WT1/ZFPM2/SOX9
PROXIMAL_RENAL_TUBULAR_ACIDOSIS	1/179	11/4505	0.360134	1	0.963096	1	ALDOB
CAUDATE_ATROPHY	1/179	11/4505	0.360134	1	0.963096	1	TYROBP
AXIAL_DYSTONIA	1/179	11/4505	0.360134	1	0.963096	1	COL6A3
HUMERORADIAL_SYNOSTOSIS	1/179	11/4505	0.360134	1	0.963096	1	FGF9
ATLANTOAXIAL_ABNORMALITY	1/179	11/4505	0.360134	1	0.963096	1	COMP
DECREASED_LDL_CHOLESTEROL_CONCENTRATION	1/179	11/4505	0.360134	1	0.963096	1	APOC3
CALCINOSIS	1/179	11/4505	0.360134	1	0.963096	1	GALNT3
ARTERIOVENOUS_FISTULA	1/179	11/4505	0.360134	1	0.963096	1	COL3A1
ABNORMAL_VERTEBRAL_SEGMENTATION_AND_FUSION	1/179	11/4505	0.360134	1	0.963096	1	MAFB
PRELINGUAL_SENSORINEURAL_HEARING_IMPAIRMENT	1/179	11/4505	0.360134	1	0.963096	1	IGF1
REDUCED_SYSTOLIC_FUNCTION	1/179	11/4505	0.360134	1	0.963096	1	LIMS2
ABNORMAL_OSSIFICATION_INVOLVING_THE_FEMORAL_HEAD_AND_NECK	1/179	11/4505	0.360134	1	0.963096	1	COMP
POLAR_CATARACT	1/179	11/4505	0.360134	1	0.963096	1	COL4A3
RIEGER_ANOMALY	1/179	11/4505	0.360134	1	0.963096	1	FOXC1
ABNORMAL_BLOOD_CHLORIDE_CONCENTRATION	1/179	11/4505	0.360134	1	0.963096	1	KLHL3
ANTERIOR_SYNECHIAE_OF_THE_ANTERIOR_CHAMBER	1/179	11/4505	0.360134	1	0.963096	1	FOXC1
ABNORMAL_CORNEAL_ENDOTHELIUM_MORPHOLOGY	1/179	11/4505	0.360134	1	0.963096	1	FOXC1
CENTRAL_OPACIFICATION_OF_THE_CORNEA	1/179	11/4505	0.360134	1	0.963096	1	FOXC1
LARYNGEAL_DYSTONIA	1/179	11/4505	0.360134	1	0.963096	1	COL6A3
ERYTHROID_HYPERPLASIA	1/179	11/4505	0.360134	1	0.963096	1	HBB
ABNORMAL_MONOCYTE_MORPHOLOGY	1/179	11/4505	0.360134	1	0.963096	1	RAC2
HEMOPHAGOCYTOSIS	1/179	11/4505	0.360134	1	0.963096	1	CD27
ST_SEGMENT_DEPRESSION	1/179	11/4505	0.360134	1	0.963096	1	TNNC1
ABNORMAL_URINE_MAGNESIUM_CONCENTRATION	1/179	11/4505	0.360134	1	0.963096	1	EGF
ABNORMAL_SHOULDER_PHYSIOLOGY	1/179	11/4505	0.360134	1	0.963096	1	COMP
ORTHOKERATOSIS	1/179	11/4505	0.360134	1	0.963096	1	CSTA
ULCERATIVE_COLITIS	1/179	11/4505	0.360134	1	0.963096	1	PLCG2
INCREASED_ENDOMYSIAL_CONNECTIVE_TISSUE	1/179	11/4505	0.360134	1	0.963096	1	COL6A3
UNILATERAL_CLEFT_PALATE	1/179	11/4505	0.360134	1	0.963096	1	CDH11
LACK_OF_INSIGHT	1/179	11/4505	0.360134	1	0.963096	1	TYROBP
CALCIFICATION_OF_CARTILAGE	1/179	11/4505	0.360134	1	0.963096	1	TNFRSF11B
THICKENED_CORTEX_OF_LONG_BONES	1/179	11/4505	0.360134	1	0.963096	1	MAN2B1
SOFT_DOUGHY_SKIN	1/179	11/4505	0.360134	1	0.963096	1	COL1A2
ABNORMAL_GRANULOCYTE_COUNT	10/179	217/4505	0.360503	1	0.963096	10	ZBTB16/BLNK/RASGRP1/CD3D/RAC2/FAS/IGHM/IL7R/FMO3/TRAC
AMENORRHEA	8/179	170/4505	0.36317	1	0.963096	8	NDNF/WT1/BMP2/TKT/ZFPM2/ITGA8/FOS/SOX9
NEOPLASM_OF_THE_RESPIRATORY_SYSTEM	3/179	54/4505	0.363612	1	0.963096	3	WT1/HPGD/COL4A5
HYPEROSTOSIS	3/179	54/4505	0.363612	1	0.963096	3	GALNT3/MAN2B1/TNFRSF11B
ENCEPHALITIS	2/179	32/4505	0.365281	1	0.963096	2	FAS/CCR1
ABNORMAL_5TH_FINGER_PHALANX_MORPHOLOGY	2/179	32/4505	0.365281	1	0.963096	2	SOX4/BMP2
HYPOMIMIC_FACE	2/179	32/4505	0.365281	1	0.963096	2	PODXL/SNCA
ABNORMAL_BLOOD_TRANSITION_ELEMENT_CATION_CONCENTRATION	2/179	32/4505	0.365281	1	0.963096	2	BMP2/HBB
ABNORMAL_URINE_PHOSPHATE_CONCENTRATION	2/179	32/4505	0.365281	1	0.963096	2	PTH1R/ALDOB
CHORIORETINAL_DEGENERATION	2/179	32/4505	0.365281	1	0.963096	2	DPP6/VCAN
ABNORMAL_CIRCULATING_CARBOXYLIC_ACID_CONCENTRATION	10/179	218/4505	0.365928	1	0.963096	10	TNFSF15/AASS/TNFRSF11B/HBB/NR1H4/IGF1/FBP1/ASPA/ALDOB/HPD
DIMINISHED_MOTIVATION	4/179	77/4505	0.36637	1	0.963096	4	PODXL/SNCA/GAS1/HLA-DQB1
HYPERKERATOSIS	11/179	242/4505	0.366452	1	0.963096	11	TNNT2/NEBL/EXPH5/TNNC1/HPGD/CDH3/COL6A3/ELOVL4/HLA-DRA/FHL2/CSTA
ABNORMAL_ERYTHROCYTE_MORPHOLOGY	25/179	582/4505	0.368482	1	0.963096	25	WT1/CFB/HPGD/C3/ZBTB16/ACTN1/FCGR2B/AASS/CEL/RASGRP1/RAC2/FAS/PLA2G4A/IL7R/SPP1/HMOX1/MUC1/COL3A1/FMO3/HBB/MS4A1/BIRC3/SLC19A2/COL4A1/PTH1R
BRADYKINESIA	5/179	101/4505	0.373679	1	0.963096	5	PODXL/SNCA/CSF1R/ADH1C/NR4A2
APLASIA_HYPOPLASIA_OF_THE_FEMUR	3/179	55/4505	0.374584	1	0.963096	3	FN1/ZBTB16/COMP
ACNE	3/179	55/4505	0.374584	1	0.963096	3	HPGD/FAS/CCR1
ABNORMAL_TRACHEOBRONCHIAL_MORPHOLOGY	12/179	268/4505	0.376484	1	0.963096	12	BLNK/RASGRP1/IRF8/RAC2/IGHM/SLC26A4/COL4A5/CD8A/NCF2/ITGA8/MS4A1/SOX9
FATIGUE	15/179	341/4505	0.378747	1	0.963096	15	PODXL/TNFSF15/ZBTB16/BLNK/COL1A2/HLA-DPA1/COMP/FAS/IGHM/CCR1/SLC26A4/ALB/BIRC3/PFN1/HLA-DPB1
CEREBELLAR_VERMIS_ATROPHY	2/179	33/4505	0.379716	1	0.963096	2	MME/SACS
EXCESSIVE_WRINKLED_SKIN	2/179	33/4505	0.379716	1	0.963096	2	COL3A1/CSTA
ULNAR_DEVIATION_OF_FINGER	2/179	33/4505	0.379716	1	0.963096	2	BMP2/DACT1
PEDAL_EDEMA	2/179	33/4505	0.379716	1	0.963096	2	FN1/ALB
INCREASED_LACTATE_DEHYDROGENASE_LEVEL	2/179	33/4505	0.379716	1	0.963096	2	SPP1/HBB
ABNORMAL_CIRCULATING_FERRITIN_CONCENTRATION	2/179	33/4505	0.379716	1	0.963096	2	BMP2/HBB
ANGINA_PECTORIS	2/179	33/4505	0.379716	1	0.963096	2	HLA-DPA1/HLA-DPB1
ABNORMALITY_OF_SKIN_ADNEXA_PHYSIOLOGY	9/179	197/4505	0.382177	1	0.963096	9	HPGD/GHR/UCP2/CST6/COL6A3/ELOVL4/NFKBIA/BIRC3/ALDOB
ABNORMAL_LIVER_MORPHOLOGY	31/179	734/4505	0.383828	1	0.963096	31	TNNT2/WT1/CDKN1C/LPL/TNFSF15/F5/HPGD/UCP2/LYZ/BLNK/RASGRP1/CD3D/BMP2/RAC2/FAS/IGHM/MAN2B1/G6PC/CD27/IL7R/PTPRC/HMOX1/TKT/NCF2/JAM3/FOS/HBB/NR1H4/C1S/FBP1/ALDOB
ABNORMAL_BLISTERING_OF_THE_SKIN	4/179	79/4505	0.38467	1	0.963096	4	FAS/CCR1/CSTA/HLA-DQB1
HYPERCALCEMIA	3/179	56/4505	0.385519	1	0.963096	3	CDKN1C/CYP24A1/PTH1R
AORTIC_VALVE_STENOSIS	3/179	56/4505	0.385519	1	0.963096	3	WT1/VWF/CYP24A1
ANARTHRIA	1/179	12/4505	0.38562	1	0.963096	1	PODXL
CATAPLEXY	1/179	12/4505	0.38562	1	0.963096	1	HLA-DQB1
ABNORMAL_DELAYED_HYPERSENSITIVITY_SKIN_TEST	1/179	12/4505	0.38562	1	0.963096	1	FAS
ELEVATED_SYSTOLIC_BLOOD_PRESSURE	1/179	12/4505	0.38562	1	0.963096	1	CYP3A5
ELFIN_FACIES	1/179	12/4505	0.38562	1	0.963096	1	CYP24A1
PANCREATIC_ISLET_CELL_HYPERPLASIA	1/179	12/4505	0.38562	1	0.963096	1	UCP2
HYPOCHROMIC_MICROCYTIC_ANEMIA	1/179	12/4505	0.38562	1	0.963096	1	HBB
ELEVATED_DIASTOLIC_BLOOD_PRESSURE	1/179	12/4505	0.38562	1	0.963096	1	CYP3A5
ABSENT_PHALANGEAL_CREASE	1/179	12/4505	0.38562	1	0.963096	1	COL1A2
NARROW_NASAL_RIDGE	1/179	12/4505	0.38562	1	0.963096	1	COL3A1
POSTERIOR_PHARYNGEAL_CLEFT	1/179	12/4505	0.38562	1	0.963096	1	MS4A1
DEFORMED_TARSAL_BONES	1/179	12/4505	0.38562	1	0.963096	1	COL1A2
HYPOPLASIA_OF_THE_MUSCULATURE	1/179	12/4505	0.38562	1	0.963096	1	HBB
ABDOMINAL_WALL_MUSCLE_WEAKNESS	1/179	12/4505	0.38562	1	0.963096	1	CYP27B1
ABNORMALITY_OF_THE_PHALANGES_OF_THE_2ND_FINGER	1/179	12/4505	0.38562	1	0.963096	1	BMP2
ABNORMAL_FOOT_BONE_OSSIFICATION	1/179	12/4505	0.38562	1	0.963096	1	PTH1R
ABNORMAL_STERNAL_OSSIFICATION	1/179	12/4505	0.38562	1	0.963096	1	SOX9
NEUTROPHILIA	1/179	12/4505	0.38562	1	0.963096	1	RAC2
SHORTENED_QT_INTERVAL	1/179	12/4505	0.38562	1	0.963096	1	CACNB2
ABNORMALITY_OF_THE_BRAINSTEM_WHITE_MATTER	1/179	12/4505	0.38562	1	0.963096	1	SACS
ABNORMALITY_OF_THE_PINEAL_GLAND	1/179	12/4505	0.38562	1	0.963096	1	NR1H4
ABNORMAL_LEFT_ATRIUM_MORPHOLOGY	1/179	12/4505	0.38562	1	0.963096	1	TNNT2
ABNORMAL_FUNDUS_AUTOFLUORESCENCE_IMAGING	1/179	12/4505	0.38562	1	0.963096	1	PROM1
ABNORMAL_CEREBROSPINAL_FLUID_METABOLITE_CONCENTRATION	1/179	12/4505	0.38562	1	0.963096	1	ASPA
APLASIA_HYPOPLASIA_OF_THE_DISTAL_PHALANX_OF_THE_5TH_TOE	1/179	12/4505	0.38562	1	0.963096	1	SOX4
CHRONIC_HEPATITIS	1/179	12/4505	0.38562	1	0.963096	1	HBB
CARPAL_BONE_HYPOPLASIA	1/179	12/4505	0.38562	1	0.963096	1	COMP
MYOCARDIAL_FIBROSIS	1/179	12/4505	0.38562	1	0.963096	1	TNNT2
ABNORMALITY_OF_SKIN_PIGMENTATION	18/179	417/4505	0.391329	1	0.963096	18	TNFSF15/ATP10A/HPGD/CDH3/IL7/PLCG2/BMP2/FAS/MAFB/TNFRSF11B/HPS5/TYRP1/NCF2/COL3A1/HBB/CSTA/C1S/GPNMB
DERMAL_ATROPHY	4/179	80/4505	0.393799	1	0.963096	4	COL1A2/DHCR24/COL3A1/C1S
MACULAR_DEGENERATION	4/179	80/4505	0.393799	1	0.963096	4	PROM1/CDH3/ELOVL4/TNFRSF11B
JOINT_STIFFNESS	8/179	175/4505	0.393897	1	0.963096	8	HPGD/COL1A2/COL6A3/FGF9/COMP/MAN2B1/PTH1R/ASPA
RECURRENT_INFECTION_OF_THE_GASTROINTESTINAL_TRACT	2/179	34/4505	0.394012	1	0.963096	2	NFKBIA/MAN2B1
SLEEP_WAKE_CYCLE_DISTURBANCE	2/179	34/4505	0.394012	1	0.963096	2	ATP10A/GAS1
ABNORMAL_PANCREAS_SIZE	2/179	34/4505	0.394012	1	0.963096	2	CDKN1C/CEL
