# Supplementary material for: Identifying Aging-Related Biomarkers and Immune Infiltration Features in Diabetic Nephropathy Using Integrative Bioinformatics Approaches and Machine-Learning Strategies
Source: Biomedicines. 2023 Sep 4;11(9):2454. doi: 10.3390/biomedicines11092454 (PMC10525809; doi:10.3390/biomedicines11092454)
Supplement: Supplementary file 1 [file biomedicines-11-02454-s001.zip › Supplementary Table S6.xlsx]

## Sheet: 糖尿病559个基因BP DAVID
The results of GO enrichment analyses
Category	Term	Count	%	PValue	Genes	List Total	Pop Hits	Pop Total	Fold Enrichment	Bonferroni	Benjamini	FDR		Category	Term	Count	%	PValue	Genes	List Total	Pop Hits	Pop Total	Fold Enrichment	Bonferroni	Benjamini	FDR		Category	Term	Count	%	PValue	Genes	List Total	Pop Hits	Pop Total	Fold Enrichment	Bonferroni	Benjamini	FDR
GOTERM_BP_DIRECT	GO:0006954~inflammatory response	47	8.63971	1.83e-16	CX3CR1, SERPINA3, CSF1R, CXCL6, TRIL, ITGB2, LY75, LY96, ADM, UMOD, CXCL1, AIF1, C3, PYCARD, CRHBP, CCL8, CCL5, BLNK, C3AR1, SPP1, CCL2, CCR7, TSPAN2, CCL19, CD14, TAC1, CCR2, CCR1, CERS6, CCL21, RARRES2, F2R, LY86, NR1H4, FOS, LYZ, SELE, TLR1, HCK, BMP2, ELF3, CHI3L1, TLR7, ACKR1, FCGR2B, FOLR2, MGLL	518	413	19333	4.24734	7.14e-13	5.87e-13	5.63e-13		GOTERM_CC_DIRECT	GO:0005615~extracellular space	141	25.9191	1.52494e-30	FCN3, SPON1, SERPINE2, TRIL, REG1A, TNC, F13A1, DEFB1, PLAT, OLFML2A, FGF1, CLU, COMP, CRHBP, FGF9, DPYSL3, TNFSF10, IL13RA2, PTGDS, CPA3, IGFBP1, SERPINF1, ACTN1, IGFBP2, RNASE6, CEL, OLFM4, KMO, SFRP1, LOX, SLPI, COL4A1, COL4A3, COL4A5, S100A4, CFB, CFD, HTRA1, LY96, LPL, TNFRSF11B, UMOD, CD1C, KLK7, KLK6, C3, C7, PODXL, APOH, HMOX1, APOD, SFN, IGFBP6, CD14, PROM1, TAC1, VCAM1, TNFSF15, RARRES2…	532	1938	20562	2.81202	6.87748e-28	6.87748e-28	6.34375e-28		GOTERM_MF_DIRECT	GO:0008201~heparin binding	26	4.77941	1.85271e-11	CXCL6, PCOLCE2, SERPINE2, LPL, NDNF, FGF1, THBS2, COMP, CCL8, FGF9, GPNMB, APOH, AOC1, MMP7, FN1, CEL, BMP7, VEGFA, TGFBR3, NELL1, SFRP1, PTPRC, SELL, HRG, LTF, HBEGF	522	176	18869	5.33997	1.49143e-08	1.49143e-08	1.43029e-08
GOTERM_BP_DIRECT	GO:0006955~immune response	50	9.19118	2.04e-15	CXCL6, ADAMDEC1, GPR65, LST1, LY75, DEFB1, CTSV, CTSS, TRBC1, TNFSF10, CCR7, TRIM22, CCR2, HLA-DPA1, TGFBR3, TLR1, SLPI, CD8A, PXDN, IRF8, TLR7, LTB, HLA-DQB1, CX3CR1, IGSF6, CD1C, CRIP1, C3, HLA-DMA, HLA-DMB, CCL8, IGKC, CCL5, CCL2, CCL19, GBP2, HLA-DQA1, IL32, CCR1, CCL21, TNFSF15, GZMA, IL7, GPR183, HLA-DPB1, HLA-DRA, FAS, FCGR2B, CD24, IL7R	518	492	19333	3.79293	6.43e-12	3.29e-12	3.15e-12		GOTERM_CC_DIRECT	GO:0005576~extracellular region	147	27.0221	1.51331e-29	FCN3, ADAMDEC1, SERPINE2, TNC, F13A1, DEFB1, PLAT, OLFML2A, FGF1, CLU, COMP, PYCARD, CRHBP, FGF9, TNFSF10, KDR, THSD7A, IL13RA2, PTGDS, PAMR1, CPA3, IGFBP1, SERPINF1, ACTN1, F2R, IGFBP2, RNASE6, CEL, OLFM4, SFRP1, BCAM, EMCN, LOX, SLPI, COL4A1, CD8A, COL4A3, COL4A5, S100A4, PLA2R1, CFB, CFD, HTRA1, LY96, LPL, TNFRSF11B, KLK7, KLK6, PLAC8, C3, PDZD2, C7, APOH, APOD, IGFBP6, CD14, TAC1, CD163, TNFS…	532	2129	20562	2.66867	6.82505e-27	3.41252e-27	3.14769e-27		GOTERM_MF_DIRECT	GO:0005201~extracellular matrix structural constituent	20	3.67647	8.44077e-09	FGB, SPON1, COL15A1, VWF, LUM, TFPI2, FGG, TNC, FN1, UMOD, THBS2, COMP, COL3A1, COL1A2, COL4A1, COL4A3, PXDN, COL4A5, CHI3L1, TGFBI	522	138	18869	5.23877	6.7948e-06	3.39741e-06	3.25814e-06
GOTERM_BP_DIRECT	GO:0007155~cell adhesion	49	9.00735	8.14e-13	SEMA5A, SPON1, ITGAM, ITGB2, TNC, COMP, CDH6, CDH3, FGB, VWF, OLFM4, CLDN5, HCK, VCAN, CLDN4, BCAM, CLDN3, COL4A3, PXDN, CDH11, TYRO3, MXRA8, ITGA8, COL6A3, CX3CR1, COL15A1, AMIGO2, NEDD9, THBS2, PDZD2, GPNMB, PODXL, SPP1, SPOCK1, CCL2, JAM3, IL32, CCR1, NLGN4X, VCAM1, FN1, SELE, NFASC, SELL, NPHS1, TGFBI, FOLR2, CD24, FERMT2	518	555	19333	3.29513	2.62e-09	8.72e-10	8.36e-10		GOTERM_CC_DIRECT	GO:0070062~extracellular exosome	144	26.4706	3.82694e-26	SEMA5A, REG1A, LY75, DEFB1, PLAT, CLU, COMP, SLK, BASP1, TNFSF10, PTGDS, PRKCB, SERPINF1, ACTN1, IGFBP2, KRT7, CEL, OLFM4, UPB1, SFRP1, BCAM, SLPI, MXRA8, S100A4, RHCG, PFN1, HPD, CFB, FKBP5, CFD, ENPEP, KLK1, HTRA1, UMOD, IQGAP2, NDRG2, PPL, CORO1A, C3, C7, PODXL, PRKAR2B, APOH, PLCG2, APOD, ST3GAL6, SFN, CD14, PROM1, TSPAN1, VCAM1, NEBL, RARRES1, FN1, HSPA2, LYZ, PTPRD, BST1, BHMT, PTPRC, COL1A…	532	2218	20562	2.50931	1.72595e-23	5.75317e-24	5.30669e-24		GOTERM_MF_DIRECT	GO:0005178~integrin binding	20	3.67647	1.06469e-07	ITGAM, VCAM1, VWF, ACTN1, ITGB2, FN1, IGF1, FGF1, COMP, COL3A1, ESM1, GPNMB, COL4A3, ITGA8, SPP1, KDR, LCP1, TGFBI, FERMT2, JAM3	522	161	18869	4.49037	8.57035e-05	2.85691e-05	2.73979e-05
GOTERM_BP_DIRECT	GO:1901216~positive regulation of neuron death	13	2.38971	8.5e-10	EGR1, C1QA, ITGAM, ITGB2, FOS, KMO, CLU, TYROBP, DDIT4, FYN, FCGR2B, TAC1, SNCA	518	43	19333	11.2835	2.73e-06	6.83e-07	6.55e-07		GOTERM_CC_DIRECT	GO:0009986~cell surface	61	11.2132	3.11002e-18	IGHM, ITGAM, ITGB2, PLAT, CLU, GHR, LAMP3, MRC1, FCER1A, CCR7, HLA-DPA1, CD53, FGB, FCER1G, MMP7, CR1, MME, FGG, F2R, CEL, F3, TGFBR3, BACE1, SFRP1, TYROBP, PXDN, TYRO3, MXRA8, ITGA8, PLA2R1, MS4A1, HBEGF, LTF, CX3CR1, CSF1R, RAMP3, KLRB1, LPL, UMOD, PLG, IQGAP2, C3, HLA-DMA, APOH, GPC5, PROM1, NLGN4X, VCAM1, HSPA2, SULF1, VEGFA, CD2, BMP2, PTPRC, HLA-DPB1, HLA-DRA, FAS, FOLR2, CD24, HRG, FERMT2	532	639	20562	3.68963	1.40262e-15	3.50655e-16	3.23442e-16		GOTERM_MF_DIRECT	GO:0005102~receptor binding	31	5.69853	6.89015e-07	SERPINE2, SEMA3G, LPL, ADM, PLAT, PLG, CXCL1, VTCN1, CLU, C3, TNFSF10, CCL2, FYN, IGFBP6, FGB, IGFBP1, TNFSF15, RARRES2, FGG, IGFBP2, F2R, FN1, CD2, PTPRD, HCK, BMP2, TYROBP, PTPRC, LCK, LTB, HRG	522	397	18869	2.8226	0.000554504	0.000138664	0.00013298
GOTERM_BP_DIRECT	GO:0019886~antigen processing and presentation of exogenous peptide antigen via MHC class II	11	2.02206	4.59e-09	HLA-DMA, HLA-DMB, FCER1G, HLA-DPB1, HLA-DRA, CTSV, FCGR2B, CTSS, HLA-DQA1, HLA-DPA1, HLA-DQB1	518	31	19333	13.2434	1.48e-05	2.95e-06	2.83e-06		GOTERM_CC_DIRECT	GO:0005886~plasma membrane	216	39.7059	2.74704e-16	IFITM1, TES, TRAF3IP3, CLEC10A, LST1, RASSF2, GPR171, TRBC1, KDR, C3AR1, PLCE1, THSD7A, SYNPO, PRKCB, ACTN1, CLDN5, SFRP1, CLDN4, BCAM, CLDN3, TYRO3, MXRA8, CFB, ENPEP, IQGAP2, CD1C, PPL, C3, EPB41L5, C7, PRKAR2B, PLCG2, CD14, PROM1, TSPAN1, HLA-DQA1, SLC19A2, CCR1, TNFSF15, FN1, BST1, EHD3, GPR183, CD27, HRG, CALM1, FERMT2, GPR18, IGHM, PTPRO, PTH1R, CD3D, MS4A4A, GLIPR1, MRC1, RAC2, FCER1A, CCR…	532	5071	20562	1.64632	1.00142e-13	2.47783e-14	2.28554e-14		GOTERM_MF_DIRECT	GO:0005515~protein binding	396	72.7941	1.89098e-06	TES, SERPINE2, CLEC10A, CRHBP, TDO2, FAM110B, DPYSL3, PLCE1, PRKCB, SERPINF1, CEL, CLDN5, CLDN4, BCAM, CLDN3, DDIT4, TYRO3, ATF3, CFB, C3, EPB41L5, PRKAR2B, CHST15, PLCG2, HMOX1, SFN, PROM1, HAO2, HLA-DQA1, SLC19A2, NEBL, PLK2, FN1, EHD3, COL1A2, FXYD5, HRG, FERMT2, RNF220, CDKN1C, SERPINA3, ARPC1B, TCF21, PTH1R, MS4A4A, TUBA1A, CSRP1, ADAMTSL3, MRC1, TIMP3, ZNF124, DENND2D, ELOVL4, DUSP1, TESC, …	522	12554	18869	1.14023	0.00152108	0.000304448	0.000291968
GOTERM_BP_DIRECT	GO:0050870~positive regulation of T cell activation	11	2.02206	9.13e-09	PYCARD, HLA-DMA, HLA-DMB, LCK, HLA-DPB1, HLA-DRA, CCL2, HLA-DQA1, CCR2, HLA-DPA1, HLA-DQB1	518	33	19333	12.4408	2.94e-05	4.9e-06	4.69e-06		GOTERM_CC_DIRECT	GO:0031012~extracellular matrix	31	5.69853	7.69068e-12	COL15A1, SPON1, TRIL, NDNF, TNFRSF11B, FGF1, OLFML2A, COMP, SPOCK2, ADAMTSL3, TIMP3, MMP7, VWF, LUM, RARRES2, TFPI2, FN1, DCN, VEGFA, TGFBR3, COL3A1, VCAN, COL1A2, LOX, COL4A1, COL4A3, PXDN, COL4A5, COL6A3, CHI3L1, TGFBI	532	260	20562	4.60831	3.46847e-09	5.78083e-10	5.3322e-10		GOTERM_MF_DIRECT	GO:0042802~identical protein binding	80	14.7059	3.87829e-06	REG1A, FHL2, DEFB1, OLFML2A, CD3D, GHR, PYCARD, SLK, TUBA1A, TDO2, DPYSL3, TNFSF10, CASP1, KDR, TRIM22, CCR2, CD53, FCER1G, S100A2, VWF, DCXR, USP2, FGG, FOS, TLR1, CLDN5, SFRP1, CLDN4, TYROBP, CLDN3, LCK, TNNT2, S100A4, MNS1, MCM6, ALDOB, RHCG, FBP1, MS4A1, ASPA, PVALB, ATF3, C1QB, HPGD, C1S, HTRA1, RASGRP1, CORO1A, ALS2CL, CCL5, APOH, AGR2, HMOX1, SH3BP4, FYN, SFN, IGFBP6, GBP2, SNCA, ZBTB16, F…	522	1714	18869	1.68716	0.00311716	0.000520337	0.000499006
GOTERM_BP_DIRECT	GO:0070374~positive regulation of ERK1 and ERK2 cascade	25	4.59559	1.3e-08	CSF1R, RAMP3, HTR2B, FGF1, RASGRP1, PYCARD, CCL8, GPNMB, CCL5, KDR, CCL2, CCR7, CCL19, FGB, CCR1, CCL21, FGG, F2R, IGF1, VEGFA, BMP2, PTPRC, GPR183, CHI3L1, FERMT2	518	229	19333	4.0745	4.18e-05	5.98e-06	5.73e-06		GOTERM_CC_DIRECT	GO:0009897~external side of plasma membrane	41	7.53676	1.70806e-11	CX3CR1, IGHM, FCN3, ENPEP, ITGAM, CLEC10A, ITGB2, LY75, CTSV, VTCN1, CD1C, CD3D, GHR, IGKC, TRBC1, KDR, CCR7, CD14, IL13RA2, CCR2, FGB, CCR1, CD163, FCER1G, VCAM1, FGG, SELE, TGFBR3, CD2, BCAM, PTPRC, EMCN, CD8A, ITGA8, FAS, CD27, CD48, FCGR2B, IL7R, MS4A1, HLA-DQB1	532	456	20562	3.47514	7.70333e-09	1.10048e-09	1.01507e-09		GOTERM_MF_DIRECT	GO:0023026~MHC class II protein complex binding	8	1.47059	6.45721e-06	HLA-DMA, HLA-DMB, HLA-DPB1, HLA-DRA, MS4A1, HLA-DQA1, HLA-DPA1, HLA-DQB1	522	27	18869	10.7104	0.00518458	0.000742579	0.000712138
GOTERM_BP_DIRECT	GO:0071347~cellular response to interleukin-1	16	2.94118	1.51e-08	FGB, CCL21, FGG, RORA, KMO, MYLK3, PYCARD, SFRP1, CCL8, CCL5, LCN2, CCL2, CHI3L1, SOX9, CCL19, GBP2	518	90	19333	6.63509	4.87e-05	6.09e-06	5.84e-06		GOTERM_CC_DIRECT	GO:0005887~integral component of plasma membrane	83	15.2574	9.25399e-11	GPR65, PTPRO, HTR2B, LY75, PTH1R, GHR, MRC1, TNFSF10, KDR, C3AR1, FCER1A, CCR2, HLA-DPA1, CD53, FCER1G, CR1, MME, F2R, NPY1R, CEL, F3, ADRA2A, TGFBR3, TLR1, BACE1, CACNB2, CLDN4, BCAM, PLSCR1, TYROBP, CLDN3, GPRC5A, SLC7A9, CD8A, TYRO3, RHCG, PLA2R1, MS4A1, HBEGF, CX3CR1, CSF1R, ENPEP, IGSF6, RAMP3, SEMA3G, ATP10A, CD1C, RASGRP3, MUC1, GPNMB, PODXL, TSPAN7, TSPAN2, PROM1, TSPAN1, HLA-DQA1, JAM3, …	532	1508	20562	2.12731	4.17355e-08	5.21694e-09	4.81208e-09		GOTERM_MF_DIRECT	GO:0032395~MHC class II receptor activity	6	1.10294	1.68639e-05	HLA-DMA, HLA-DPB1, HLA-DRA, HLA-DQA1, HLA-DPA1, HLA-DQB1	522	13	18869	16.6835	0.0134838	0.00169693	0.00162736
GOTERM_BP_DIRECT	GO:0030335~positive regulation of cell migration	26	4.77941	4.94e-08	SEMA5A, CSF1R, SEMA3G, NEDD9, FGF1, AIF1, CORO1A, GPNMB, PODXL, CCL5, MGAT5, KDR, CCR1, MMP7, EGF, F2R, IGF1, F3, ADRA2A, VEGFA, TJP1, BMP2, CLDN4, CLDN3, FERMT2, HBEGF	518	264	19333	3.67569	0.000159	1.76e-05	1.69e-05		GOTERM_CC_DIRECT	GO:0031093~platelet alpha granule lumen	16	2.94118	1.25163e-10	FGB, CFD, SERPINA3, VWF, EGF, ACTN1, FGG, FN1, F13A1, PLG, IGF1, CLU, F5, VEGFA, ALB, HRG	532	67	20562	9.22994	5.64485e-08	6.27205e-09	5.78531e-09		GOTERM_MF_DIRECT	GO:0004252~serine-type endopeptidase activity	18	3.30882	2.68103e-05	CFD, MMP7, KLK1, C1S, GZMA, TMPRSS4, HTRA1, PLAT, PLG, CTSV, F3, CTSS, KLK7, KLK6, GZMK, PAMR1, CFB, LTF	522	193	18869	3.37127	0.0213514	0.00239804	0.00229973
GOTERM_BP_DIRECT	GO:0001525~angiogenesis	25	4.59559	8.87e-08	COL15A1, ENPEP, FOXC1, RAMP3, NDNF, RORA, FGF1, APOLD1, ESM1, FGF9, KDR, CCL2, HMOX1, APOD, THSD7A, JAM3, EGF, FN1, VEGFA, TGFBR3, PTPRB, EMCN, PXDN, TGFBI, HRG	518	253	19333	3.68798	0.000285	2.85e-05	2.73e-05		GOTERM_CC_DIRECT	GO:0072562~blood microparticle	20	3.67647	6.7081e-09	FGB, C1QB, SERPINA3, IGHM, FCN3, C1S, FGG, AFM, FN1, HBB, F13A1, PLG, HSPA2, CLU, C3, IGKC, ALB, PFN1, HRG, CFB	532	145	20562	5.33109	3.02535e-06	3.02535e-07	2.79057e-07		GOTERM_MF_DIRECT	GO:0005539~glycosaminoglycan binding	7	1.28676	6.19062e-05	TGFBR3, VCAN, SERPINE2, SPOCK2, NDNF, SULF1, DCN	522	26	18869	9.73202	0.0486146	0.00498345	0.00477916
GOTERM_BP_DIRECT	GO:0045087~innate immune response	40	7.35294	4.09e-07	C1QB, CX3CR1, C1QA, CSF1R, IGHM, ITGAM, C1S, NCF2, TRIL, CLEC10A, LY96, DEFB1, CORO1A, CLU, WFDC2, PYCARD, SEC14L1, C7, IGKC, TRBC1, FYN, CD14, TAC1, TRIM22, FGB, FCER1G, RARRES2, RNASE6, LY86, NR1H4, ISG20, TLR1, HCK, SLPI, LCK, LCN2, TLR7, SERINC5, LTF, APOBEC3B	518	605	19333	2.4676	0.00131361	0.000119	0.000115		GOTERM_CC_DIRECT	GO:0045121~membrane raft	22	4.04412	2.69322e-06	MME, SULF1, SELE, BACE1, CLIP3, CD2, TLR1, PLSCR1, TUBA1A, PTPRC, PRKAR2B, PODXL, NPHS2, LCK, KDR, FAS, CD48, FYN, CD14, CD24, BIRC3, RGS7	532	252	20562	3.37424	0.00121391	0.000110422	0.000101853		GOTERM_MF_DIRECT	GO:0005509~calcium ion binding	40	7.35294	0.000124654	C1S, LPL, UMOD, CAPG, THBS2, AIF1, RASGRP1, RASGRP3, COMP, CDH6, HPGDS, CALB1, CDH3, SPOCK2, SPOCK1, PAMR1, SNCA, AOC1, S100A2, GALNT3, EGF, ANXA3, TESC, ACTN1, TNNC1, PLA2G4A, SULF1, NELL1, PLSCR1, VCAN, EHD3, SELL, CDH10, CDH11, S100A4, LCP1, CALM1, TKT, MYL9, PVALB	522	751	18869	1.9253	0.0954815	0.00912239	0.00874843
GOTERM_BP_DIRECT	GO:0032870~cellular response to hormone stimulus	9	1.65441	8.63e-07	GHR, SOCS2, RAMP3, DUSP1, IGFBP2, FOSB, FOS, AIF1, ADRA2A	518	30	19333	11.1967	0.00277259	0.00023	0.00022		GOTERM_CC_DIRECT	GO:0043235~receptor complex	19	3.49265	1.47041e-05	CSF1R, RAMP3, ITGB2, NR1H4, LY96, TNFRSF11B, PTH1R, ADRA2A, GHR, TGFBR3, TLR1, PTPRB, GPRC5A, CD8A, TYRO3, KDR, TLR7, PLA2R1, IL13RA2	532	217	20562	3.38413	0.00660966	0.000552629	0.000509742		GOTERM_MF_DIRECT	GO:0042803~protein homodimerization activity	38	6.98529	0.000202207	CSF1R, TYRP1, PTPRO, LPL, PTH1R, CORO1A, GHR, PYCARD, HPGDS, SLK, CCL5, HMOX1, GBP2, TRIM22, JAM3, AOC1, NLGN4X, FCER1G, RRM2, MME, GADD45A, TESC, ACTN1, ZBTB16, TNNC1, GZMA, TPD52L1, UPB1, ADRA2A, VEGFA, ALDH1A3, TYROBP, GPD1L, TKT, HPD, MGLL, ATF3, BCL2L2	522	716	18869	1.91844	0.150233	0.0135647	0.0130086
GOTERM_BP_DIRECT	GO:0030168~platelet activation	12	2.20588	9.29e-07	FGB, COL3A1, PLSCR1, SERPINE2, VWF, LCK, F2R, FGG, TYRO3, PLCG2, HRG, ADRA2A	518	64	19333	6.99795	0.00298212	0.00023	0.00022		GOTERM_CC_DIRECT	GO:0035580~specific granule lumen	10	1.83824	2.86613e-05	AOC1, SLPI, QPCT, LCN2, CHI3L1, CXCL1, OLFM4, DOCK2, LYZ, LTF	532	62	20562	6.23393	0.0128433	0.000994327	0.000917162		GOTERM_MF_DIRECT	GO:0038023~signaling receptor activity	18	3.30882	0.000245821	NLGN4X, KLRB1, PVRIG, IL10RA, ITGB2, REG1A, LY75, TNFRSF11B, CEL, CD2, TLR1, MRC1, TNFRSF17, FAS, CD48, ACKR1, PLA2R1, FOLR2	522	231	18869	2.81669	0.179557	0.0144281	0.0138366
GOTERM_BP_DIRECT	GO:0043065~positive regulation of apoptotic process	27	4.96324	1.11e-06	TNFAIP8, HPGD, HTRA1, ADM, CLU, PYCARD, RASSF2, TNFSF10, HMOX1, PHLDA2, SOX4, SNCA, GADD45B, GADD45A, DUSP1, ZBTB16, GZMA, BMP7, CLIP3, NR4A1, ALDH1A3, BMP2, SFRP1, WT1, FAS, MNDA, HRG	518	332	19333	3.03525	0.00356558	0.00024	0.00023		GOTERM_CC_DIRECT	GO:0042613~MHC class II protein complex	7	1.28676	4.27455e-05	HLA-DMA, HLA-DMB, HLA-DPB1, HLA-DRA, HLA-DQA1, HLA-DPA1, HLA-DQB1	532	26	20562	10.4059	0.019094	0.00137701	0.00127015		GOTERM_MF_DIRECT	GO:0004888~transmembrane signaling receptor activity	16	2.94118	0.000250924	IGSF6, KLRB1, SELE, CD3D, TLR1, CLDN4, BCAM, EVI2A, CLDN3, MRC1, FAS, CD27, FCER1A, TLR7, ACKR1, FCGR2B	522	189	18869	3.06011	0.18292	0.0144281	0.0138366
GOTERM_BP_DIRECT	GO:0032760~positive regulation of tumor necrosis factor production	15	2.75735	1.12e-06	SASH3, IL33, LPL, LY96, CLU, RASGRP1, CD2, PYCARD, TLR1, TYROBP, PTPRC, PLCG2, CD14, CCL19, CCR2	518	108	19333	5.18367	0.00360279	0.00024	0.00023		GOTERM_CC_DIRECT	GO:0031091~platelet alpha granule	6	1.10294	5.39197e-05	FGB, SERPINE2, VWF, FGG, THBS2, F5	532	17	20562	13.6413	0.0240251	0.00162119	0.00149537		GOTERM_MF_DIRECT	GO:0008009~chemokine activity	8	1.47059	0.000419609	CXCL6, CCL8, CCL21, CCL5, CCL2, CXCL1, CCL19, CKLF	522	50	18869	5.7836	0.286702	0.0206861	0.0198381
GOTERM_BP_DIRECT	GO:0032496~response to lipopolysaccharide	18	3.30882	1.19e-06	VCAM1, HPGD, KCNJ8, IL10RA, F2R, LY96, ADM, UMOD, FOS, SELE, DCN, TJP1, CYP27B1, NR4A1, SLPI, CCR7, TAC1, SNCA	518	158	19333	4.25192	0.00383186	0.00024	0.00023		GOTERM_CC_DIRECT	GO:0030669~clathrin-coated endocytic vesicle membrane	10	1.83824	7.654e-05	EGF, TYRP1, HLA-DPB1, HLA-DRA, IL7R, CD3D, HLA-DQA1, HLA-DPA1, HLA-DQB1, HBEGF	532	70	20562	5.52148	0.0339318	0.00215747	0.00199004		GOTERM_MF_DIRECT	GO:0019957~C-C chemokine binding	6	1.10294	0.000433095	CX3CR1, CCR1, ZFP36, CCR7, ACKR1, CCR2	522	24	18869	9.03688	0.294407	0.0206861	0.0198381
GOTERM_BP_DIRECT	GO:0010951~negative regulation of endopeptidase activity	17	3.125	1.92e-06	ITIH5, SERPINA3, CSTA, SERPINE2, SERPINF1, TFPI2, RARRES1, CST6, WFDC2, C3, SLPI, SPOCK2, COL4A3, TIMP3, SPOCK1, COL6A3, HRG	518	146	19333	4.34576	0.00616407	0.000364	0.000349		GOTERM_CC_DIRECT	GO:0048471~perinuclear region of cytoplasm	39	7.16912	9.54695e-05	CHODL, CX3CR1, REG1A, NDRG2, AIF1, CLU, RASGRP3, SLK, PRKAR2B, LAMP3, ALOX5, PLCG2, SPP1, HMOX1, APOD, FYN, GBP2, PTGDS, TSPAN1, DYNC1I1, CCR2, SNCA, PPP1R16B, GALNT3, SERPINF1, MAGI2, USP2, LAPTM5, OLFM4, TPD52L1, SELE, NELL1, TPPP3, PLSCR1, EHD3, CHI3L1, S100A4, LCP1, SERINC5	532	764	20562	1.97299	0.0421449	0.00253275	0.00233619		GOTERM_MF_DIRECT	GO:0042605~peptide antigen binding	7	1.28676	0.000483293	SLC7A9, HLA-DPB1, HLA-DRA, DHCR24, HLA-DQA1, HLA-DPA1, HLA-DQB1	522	37	18869	6.83872	0.322364	0.0206861	0.0198381
GOTERM_BP_DIRECT	GO:0002503~peptide antigen assembly with MHC class II protein complex	7	1.28676	2.26e-06	HLA-DMA, HLA-DMB, HLA-DPB1, HLA-DRA, HLA-DQA1, HLA-DPA1, HLA-DQB1	518	16	19333	16.3285	0.00725681	0.000396	0.000379		GOTERM_CC_DIRECT	GO:0005581~collagen trimer	11	2.02206	0.000131138	C1QB, C1QA, COL3A1, FCN3, COL15A1, COL1A2, LOX, COL4A1, COL4A3, COL4A5, COL6A3	532	92	20562	4.62124	0.0574317	0.00328572	0.00303073		GOTERM_MF_DIRECT	GO:0003779~actin binding	22	4.04412	0.00051266	NEBL, ARPC1B, ACTN1, KLHL3, IQGAP2, CORO1A, CORO2B, PDLIM1, MYO1E, MARCKS, PDLIM2, TNNT2, TNNI1, HCLS1, S100A4, LCP1, FXYD5, PFN1, SYNPO, FERMT2, PHACTR4, SNCA	522	339	18869	2.34586	0.338204	0.0206861	0.0198381
GOTERM_BP_DIRECT	GO:0070098~chemokine-mediated signaling pathway	12	2.20588	2.34e-06	CX3CR1, CCR1, CXCL6, FOXC1, CCL8, CCL21, CCL5, CCL2, CXCL1, ACKR1, CCL19, CCR2	518	70	19333	6.39812	0.00749235	0.000396	0.000379		GOTERM_CC_DIRECT	GO:0005788~endoplasmic reticulum lumen	21	3.86029	0.000148769	IGFBP1, SPON1, COLGALT2, COL15A1, FGG, TNC, FN1, F5, BACE1, C3, COL3A1, VCAN, COL1A2, COL4A1, COL4A3, ALB, MZB1, SPP1, MXRA8, COL4A5, COL6A3	532	306	20562	2.65248	0.0648982	0.00353131	0.00325726		GOTERM_MF_DIRECT	GO:0043274~phospholipase binding	6	1.10294	0.000529181	LCK, BLNK, FYN, PLA2R1, SELE, SNCA	522	25	18869	8.6754	0.346951	0.0206861	0.0198381
GOTERM_BP_DIRECT	GO:0043066~negative regulation of apoptotic process	35	6.43382	2.58e-06	CSF1R, TNFAIP8, AMIGO2, HTR2B, FHL2, VTCN1, AIF1, SOCS2, COMP, PLAC8, UCP2, KDR, SOX9, SNCA, EGR3, DUSP1, PLK2, NR1H4, DHCR24, IGF1, VEGFA, TJP1, FABP1, HCK, SFRP1, WT1, IL7, ALB, FAS, CD27, EVI2B, BCL2L2, LIMS2, BIRC3, LTF	518	530	19333	2.46469	0.00824981	0.000414	0.000397		GOTERM_CC_DIRECT	GO:0005604~basement membrane	11	2.02206	0.000171544	FGF9, COL4A1, SERPINF1, COL4A3, PXDN, TNC, FN1, TIMP3, COL4A5, TGFBI, THBS2	532	95	20562	4.47531	0.0744555	0.00386832	0.00356812		GOTERM_MF_DIRECT	GO:0005518~collagen binding	9	1.65441	0.000552626	COMP, PCOLCE2, VWF, LOX, LUM, FN1, TGFBI, CTSS, DCN	522	68	18869	4.78423	0.359167	0.0206861	0.0198381
GOTERM_BP_DIRECT	GO:0006956~complement activation	8	1.47059	2.97e-06	C1QB, CFD, C3, C1QA, FCN3, C7, CLU, CFB	518	25	19333	11.9432	0.0095087	0.000455	0.000436		GOTERM_CC_DIRECT	GO:0016327~apicolateral plasma membrane	6	1.10294	0.000257929	TJP1, CLDN5, CLDN4, KRT19, CLDN3, MPDZ	532	23	20562	10.0827	0.109828	0.00553934	0.00510946		GOTERM_MF_DIRECT	GO:0030246~carbohydrate binding	16	2.94118	0.000562947	CHODL, FCN3, KLRB1, GALNT3, CLEC10A, REG1A, LY75, SELE, VCAN, PTPRB, EMCN, SELL, CHI3L1, MAN2B1, CLC, PLA2R1	522	204	18869	2.8351	0.364472	0.0206861	0.0198381
GOTERM_BP_DIRECT	GO:0008285~negative regulation of cell proliferation	32	5.88235	3.12e-06	CSF1R, IFITM1, TES, SERPINE2, REG1A, ADM, UMOD, PLG, CXCL1, PTH1R, CYP27B1, GPNMB, SH3BP4, IGFBP6, SOX4, DUSP1, TESC, ZBTB16, MAGI2, RARRES1, F2R, DHCR24, NMI, BMP7, KAT2B, BMP2, SFRP1, CLDN3, WT1, SST, COL4A3, HRG	518	464	19333	2.57396	0.00999255	0.000456	0.000437		GOTERM_CC_DIRECT	GO:0005925~focal adhesion	25	4.59559	0.000314643	TES, ARPC1B, ITGB2, FHL2, TNC, NEDD9, PDLIM1, EPB41L5, CSRP1, RAC2, ZNF185, MME, ACTN1, CORO2B, HCK, NFASC, MARCKS, EHD3, PTPRC, NPHS1, ITGA8, LCP1, PFN1, FERMT2, LIMS2	532	425	20562	2.27355	0.132315	0.00645019	0.00594962		GOTERM_MF_DIRECT	GO:0051015~actin filament binding	17	3.125	0.000565334	TAGLN, ZNF185, NEBL, ARPC1B, ACTN1, TNNC1, CAPG, IQGAP2, AIF1, CORO1A, CORO2B, MYO1E, CACNB2, MARCKS, HCLS1, LCP1, FERMT2	522	226	18869	2.71906	0.365693	0.0206861	0.0198381
GOTERM_BP_DIRECT	GO:0002407~dendritic cell chemotaxis	7	1.28676	3.42e-06	CCR1, CCL21, CCL5, GPR183, CCR7, CCL19, CCR2	518	17	19333	15.368	0.0109417	0.000458	0.000439		GOTERM_CC_DIRECT	GO:0030141~secretory granule	10	1.83824	0.00105409	CPA3, CRHBP, KLK1, TMPRSS4, PLAT, CTSV, KLK7, KLK6, LTF, VEGFA	532	99	20562	3.90408	0.378515	0.0206693	0.0190652		GOTERM_MF_DIRECT	GO:0050839~cell adhesion molecule binding	9	1.65441	0.000672659	FGB, TJP1, PTPRD, VCAM1, NLGN4X, NPHS1, ITGB2, FGG, TGFBI	522	70	18869	4.64754	0.418226	0.0235431	0.022578
GOTERM_BP_DIRECT	GO:0002381~immunoglobulin production involved in immunoglobulin mediated immune response	7	1.28676	3.42e-06	HLA-DMA, HLA-DMB, HLA-DPB1, HLA-DRA, HLA-DQA1, HLA-DPA1, HLA-DQB1	518	17	19333	15.368	0.0109417	0.000458	0.000439		GOTERM_CC_DIRECT	GO:0005737~cytoplasm	177	32.5368	0.0011049	TES, LST1, ZFAND5, MT1M, JADE1, MT1X, PLAT, BZW2, FGF1, CLU, MYLK3, PYCARD, RGS2, ZFP36, HPGDS, SLK, RASSF2, DACH1, CDH3, FGF9, BASP1, DPYSL3, SACS, PHLDA2, TMSB10, SOX4, TRIM22, RGS7, PRKCB, ACTN1, MAGI2, USP2, CTNNBIP1, KRT7, CEL, RUNX3, CLIP3, CLDN3, DDIT4, PFN1, ZFPM2, TRIB2, MYL9, PVALB, KANK3, FKBP5, CHODL, BEX4, ENPEP, ARHGAP19, IQGAP2, NDRG2, NLK, SAMSN1, PPL, CORO1A, KLK6, SOCS2, CYP27B1…	532	5576	20562	1.22689	0.392612	0.020763	0.0191517		GOTERM_MF_DIRECT	GO:0008191~metalloendopeptidase inhibitor activity	5	0.919118	0.000802794	SPOCK2, COL4A3, RARRES1, TIMP3, SPOCK1	522	16	18869	11.2961	0.476128	0.0269271	0.0258232
GOTERM_BP_DIRECT	GO:0006959~humoral immune response	11	2.02206	4.55e-06	BST1, IL7, ALOX5, GPR183, BLNK, CCL2, MS4A1, PSMB10, CCR2, LTF, HLA-DQB1	518	61	19333	6.73027	0.014511	0.000585	0.00056		GOTERM_CC_DIRECT	GO:0036057~slit diaphragm	4	0.735294	0.00128072	NPHS1, NPHS2, PODXL, MAGI2	532	9	20562	17.1779	0.438967	0.0231042	0.0213112		GOTERM_MF_DIRECT	GO:0030020~extracellular matrix structural constituent conferring tensile strength	7	1.28676	0.000851569	COL3A1, COL15A1, COL1A2, COL4A1, COL4A3, COL4A5, COL6A3	522	41	18869	6.17153	0.496315	0.0274205	0.0262964
GOTERM_BP_DIRECT	GO:0006935~chemotaxis	15	2.75735	5.37e-06	CCR1, CX3CR1, CXCL6, RARRES2, CXCL1, DEFB1, CCL8, CCL5, C3AR1, RAC2, CCL2, CCR7, DOCK2, HRG, CCR2	518	123	19333	4.55151	0.0171374	0.000659	0.000632		GOTERM_CC_DIRECT	GO:0044853~plasma membrane raft	6	1.10294	0.0016884	CR1, ITGAM, CD8A, ITGB2, MS4A1, MS4A4A	532	34	20562	6.82065	0.533321	0.0292873	0.0270144		GOTERM_MF_DIRECT	GO:0002020~protease binding	11	2.02206	0.00100671	PYCARD, COMP, COL3A1, CSTA, COL1A2, SELL, VWF, LCN2, FN1, TIMP3, F3	522	111	18869	3.58219	0.555502	0.0311693	0.0298915
GOTERM_BP_DIRECT	GO:0010628~positive regulation of gene expression	34	6.25	5.54e-06	FOXC1, RAMP3, REG1A, TNC, FGF1, CLU, CDH3, FGF9, LAMP3, BLNK, PLCG2, AGR2, SOX9, IL32, EGR1, IL33, FOXD1, EGF, TESC, FN1, ZNF804A, IGF1, BMP7, F3, VEGFA, CLDN5, BMP2, PLSCR1, TYROBP, CLDN3, WT1, LCN2, IL7R, ATF3	518	525	19333	2.41707	0.0176468	0.000659	0.000632		GOTERM_CC_DIRECT	GO:0001725~stress fiber	8	1.47059	0.00275622	PDLIM1, PDLIM2, NEBL, ACTN1, LCP1, SYNPO, MYL9, FERMT2	532	73	20562	4.23566	0.711993	0.0443948	0.0409495		GOTERM_MF_DIRECT	GO:0050840~extracellular matrix binding	6	1.10294	0.00147672	SPOCK2, SPP1, TGFBI, OLFML2A, DCN, VEGFA	522	31	18869	6.99629	0.69567	0.0440282	0.0422234
GOTERM_BP_DIRECT	GO:0008284~positive regulation of cell proliferation	35	6.43382	6.42e-06	CSF1R, REG1A, HTR2B, TNC, ADM, PTH1R, FGF1, AIF1, PLAC8, ESM1, FGF9, KDR, RAC2, SOX9, SOX4, CR1, EGF, F2R, FN1, IGF1, ADRA2A, VEGFA, TJP1, CLDN5, BST1, HCK, BMP2, SFRP1, IL7, MZB1, HCLS1, FOLR2, IL7R, ATF3, HBEGF	518	553	19333	2.36218	0.0204461	0.000738	0.000707		GOTERM_CC_DIRECT	GO:0005902~microvillus	8	1.47059	0.00275622	MYO1E, VCAM1, PODXL, DCXR, CTSV, IQGAP2, PROM1, JAM3	532	73	20562	4.23566	0.711993	0.0443948	0.0409495		GOTERM_MF_DIRECT	GO:0043395~heparan sulfate proteoglycan binding	5	0.919118	0.00160097	SEMA5A, COMP, PTPRC, LPL, HRG	522	19	18869	9.5125	0.724678	0.0460278	0.044141
GOTERM_BP_DIRECT	GO:0042102~positive regulation of T cell proliferation	11	2.02206	8.2e-06	SASH3, VCAM1, HLA-DMB, PTPRC, CCL5, HLA-DPB1, CCL19, VTCN1, AIF1, CORO1A, HLA-DPA1	518	65	19333	6.3161	0.0260256	0.000909	0.000871		GOTERM_CC_DIRECT	GO:1904724~tertiary granule lumen	7	1.28676	0.00286164	QPCT, HBB, CXCL1, OLFM4, LYZ, CTSS, LTF	532	55	20562	4.91914	0.725403	0.0445035	0.0410498		GOTERM_MF_DIRECT	GO:0004867~serine-type endopeptidase inhibitor activity	10	1.83824	0.00219592	ITIH5, SERPINA3, SERPINE2, SLPI, SERPINF1, TFPI2, SPOCK1, COL6A3, HRG, WFDC2	522	103	18869	3.50947	0.829609	0.0602215	0.0577528
GOTERM_BP_DIRECT	GO:0071356~cellular response to tumor necrosis factor	16	2.94118	8.9e-06	VCAM1, CCL21, RORA, FOS, PYCARD, NFKBIA, CRHBP, ZFP36, SFRP1, CCL8, CCL5, LCN2, CCL2, CHI3L1, CCL19, GBP2	518	146	19333	4.09013	0.0282154	0.000954	0.000914		GOTERM_CC_DIRECT	GO:0010008~endosome membrane	16	2.94118	0.00327703	TYRP1, GOLIM4, LY96, CD1C, BACE1, HLA-DMA, EHD3, HLA-DMB, MRC1, HLA-DPB1, HLA-DRA, TLR7, CD14, HLA-DQA1, HLA-DPA1, HLA-DQB1	532	260	20562	2.37848	0.772446	0.0480518	0.0443228		GOTERM_MF_DIRECT	GO:0004869~cysteine-type endopeptidase inhibitor activity	6	1.10294	0.00225957	CSTA, SPOCK1, HRG, CST6, WFDC2, LTF	522	34	18869	6.37897	0.838138	0.0602215	0.0577528
GOTERM_BP_DIRECT	GO:0030198~extracellular matrix organization	17	3.125	9.46e-06	COL15A1, MMP7, NDNF, TNFRSF11B, OLFML2A, COL3A1, COL1A2, ELF3, COL4A1, ADAMTSL3, SPOCK2, COL4A3, PXDN, ITGA8, COL4A5, TGFBI, SOX9	518	165	19333	3.84534	0.0299578	0.000981	0.00094		GOTERM_CC_DIRECT	GO:0005794~Golgi apparatus	46	8.45588	0.0033029	CLIC5, HS3ST3A1, LST1, GOLIM4, NEDD9, ZDHHC6, CD1C, NDRG2, RASGRP1, CLU, MS4A4A, CCDC91, DACH1, RASSF2, SEC14L1, B3GALT2, MGAT5, KDR, SPP1, ST3GAL6, IGFBP6, CD14, GBP2, PTGDS, TRIM22, SNCA, JAM3, IGFBP1, VCAM1, GALNT3, F2R, PLA2G4A, CEL, SULF1, F5, BACE1, CD2, TLR1, HCK, PLSCR1, ELF3, SLPI, ALB, SERINC5, HLA-DQB1, B4GALT5	532	1141	20562	1.55821	0.775094	0.0480518	0.0443228		GOTERM_MF_DIRECT	GO:0008270~zinc ion binding	40	7.35294	0.00231909	ZNF331, ADAMDEC1, ENPEP, TES, ADH1C, ADH1B, MT1M, ZFAND5, AFM, RORA, MT1X, RASGRP1, CRIP1, CALB1, CSRP1, TNFSF10, TRIM22, SNCA, CPA3, EGR1, AOC1, CA10, MMP7, ZNF185, MME, PRKCB, BHMT2, NR1H4, NR4A2, NR4A1, KLF7, ZNF91, PLSCR1, BHMT, WT1, QPCT, ALB, HRG, ZFPM2, APOBEC3B	522	874	18869	1.65435	0.845728	0.0602215	0.0577528
GOTERM_BP_DIRECT	GO:0002504~antigen processing and presentation of peptide or polysaccharide antigen via MHC class II	7	1.28676	1e-05	HLA-DMA, HLA-DMB, HLA-DPB1, HLA-DRA, HLA-DQA1, HLA-DPA1, HLA-DQB1	518	20	19333	13.0628	0.0316669	0.00100559	0.000964		GOTERM_CC_DIRECT	GO:0005938~cell cortex	12	2.20588	0.00380683	FGB, CLIC5, MARCKS, RAC2, NEDD9, PFN1, FRY, FGF1, MYL9, CORO1A, FERMT2, SNCA	532	165	20562	2.81094	0.820962	0.0536525	0.0494888		GOTERM_MF_DIRECT	GO:0042608~T cell receptor binding	4	0.735294	0.00292666	LCK, HLA-DRA, FYN, DOCK2	522	11	18869	13.1445	0.905525	0.0692931	0.0664525
GOTERM_BP_DIRECT	GO:0098609~cell-cell adhesion	18	3.30882	1.56e-05	CSTA, ITGAM, VCAM1, ITGB2, PDLIM1, TJP1, CD2, NFASC, CDH3, EMCN, NPHS1, CDH10, CDH11, ITGA8, SOX9, CD24, LIMS2, JAM3	518	191	19333	3.51729	0.0490605	0.00152438	0.00146086		GOTERM_CC_DIRECT	GO:0070160~occluding junction	5	0.919118	0.00418594	TJP1, CLDN5, CLDN4, CLDN3, JAM3	532	26	20562	7.43276	0.849203	0.0572078	0.0527682		GOTERM_MF_DIRECT	GO:0016004~phospholipase activator activity	4	0.735294	0.00292666	CCL8, LCK, CCL5, FYN	522	11	18869	13.1445	0.905525	0.0692931	0.0664525
GOTERM_BP_DIRECT	GO:0009611~response to wounding	11	2.02206	1.61e-05	CX3CR1, CCR1, ZFP36, VWF, F2R, TMPRSS4, TNC, FN1, ADM, CCR2, KLK6	518	70	19333	5.86495	0.050536	0.00152521	0.00146166		GOTERM_CC_DIRECT	GO:0005911~cell-cell junction	13	2.38971	0.00433858	CD53, ACTN1, MAGI2, CORO1A, CD2, CLDN5, CLDN4, CLDN3, PDZD2, NPHS1, NPHS2, LIMS2, JAM3	532	192	20562	2.61695	0.859276	0.0575499	0.0530837		GOTERM_MF_DIRECT	GO:0001851~complement component C3b binding	4	0.735294	0.00292666	CR1, ITGAM, ITGB2, VSIG4	522	11	18869	13.1445	0.905525	0.0692931	0.0664525
GOTERM_BP_DIRECT	GO:0001501~skeletal system development	15	2.75735	1.88e-05	CDKN1C, TNFRSF11B, PTH1R, IGF1, BMP7, ETS2, COMP, COL3A1, BMP2, VCAN, RASSF2, COL1A2, CDH11, SOX9, SOX4	518	137	19333	4.08639	0.0585187	0.00172286	0.00165108		GOTERM_CC_DIRECT	GO:0032991~macromolecular complex	31	5.69853	0.00519355	IFITM1, TES, REG1A, CORO1A, CLU, C3, COMP, PYCARD, RASSF2, CASP1, SOX9, VSIG4, SNCA, RGS7, ZBTB16, MAGI2, LAPTM5, OLFM4, NR4A2, CD2, TJP1, FABP1, KAT2B, CLDN3, NPHS2, ALB, CALM1, PVALB, BIRC3, RNF220, LTF	532	703	20562	1.70436	0.904477	0.0669226	0.061729		GOTERM_MF_DIRECT	GO:0045296~cadherin binding	19	3.49265	0.00312015	TES, PTPRO, CAPG, OLFM4, BZW2, PPL, TJP1, CDH6, PTPRB, CDH3, SLK, GPRC5A, CDH10, CDH11, KDR, SFN, FXYD5, PFN1, PROM1	522	316	18869	2.17343	0.91919	0.0717635	0.0688217
GOTERM_BP_DIRECT	GO:0044344~cellular response to fibroblast growth factor stimulus	8	1.47059	2.19e-05	NR4A1, ZFP36, SFRP1, EGR3, CCL5, CCL2, NDNF, SNCA	518	33	19333	9.04785	0.0681051	0.00194252	0.00186158		GOTERM_CC_DIRECT	GO:0031982~vesicle	12	2.20588	0.00566146	MYO1E, MUC1, GPRC5A, BASP1, LAMP3, SPP1, CALM1, PROM1, TKT, TSPAN1, BMP7, DYNC1I1	532	174	20562	2.66554	0.92274	0.0709256	0.0654214		GOTERM_MF_DIRECT	GO:0043548~phosphatidylinositol 3-kinase binding	5	0.919118	0.00335176	LCK, TYRO3, FYN, CALM1, CORO1A	522	23	18869	7.85815	0.932976	0.0729234	0.069934
GOTERM_BP_DIRECT	GO:0032722~positive regulation of chemokine production	9	1.65441	2.23e-05	PYCARD, IL33, EGR1, CSF1R, IL7, LPL, HMOX1, TLR7, AIF1	518	45	19333	7.46448	0.0693519	0.00194252	0.00186158		GOTERM_CC_DIRECT	GO:0001772~immunological synapse	6	1.10294	0.00587868	CD53, LCK, GZMA, HLA-DRA, NEDD9, CORO1A	532	45	20562	5.15338	0.929989	0.0716563	0.0660954		GOTERM_MF_DIRECT	GO:0005520~insulin-like growth factor binding	5	0.919118	0.00335176	IGFBP1, ESM1, IGFBP2, HTRA1, IGFBP6	522	23	18869	7.85815	0.932976	0.0729234	0.069934
GOTERM_BP_DIRECT	GO:0007165~signal transduction	60	11.0294	2.31e-05	CXCL6, RASL11B, REG1A, ADM, CXCL1, OLFML2A, FGF1, LRRC2, PYCARD, CRHBP, HPGDS, RASSF2, FGF9, TNFSF10, CASP1, RAC2, SOX9, IGFBP1, CD53, PRKCB, MAGI2, IGFBP2, OLFM4, TLR1, BCAM, TYROBP, GPRC5A, CDC42EP3, TYRO3, LTB, HBEGF, CSF1R, COL15A1, ENPEP, ARHGAP19, NEDD9, TNFRSF11B, IQGAP2, NDRG2, RASGRP1, C3, CCL8, GPNMB, SPP1, CCL2, TNFRSF17, SFN, IGFBP6, IL32, GABRP, TNFSF15, ARHGAP28, IGF1, NR4A2, BST1, …	518	1268	19333	1.76604	0.0717233	0.00195854	0.00187693		GOTERM_CC_DIRECT	GO:0071556~integral component of lumenal side of endoplasmic reticulum membrane	5	0.919118	0.0062573	HLA-DPB1, HLA-DRA, HLA-DQA1, HLA-DPA1, HLA-DQB1	532	29	20562	6.66386	0.941041	0.0730936	0.0674211		GOTERM_MF_DIRECT	GO:0019865~immunoglobulin binding	3	0.551471	0.00440007	VWF, HRG, MS4A1	522	4	18869	27.1106	0.971272	0.093212	0.0893908
GOTERM_BP_DIRECT	GO:0019882~antigen processing and presentation	9	1.65441	3.11e-05	HLA-DMA, HLA-DMB, CD8A, HLA-DPB1, HLA-DRA, CTSS, HLA-DQA1, HLA-DPA1, HLA-DQB1	518	47	19333	7.14684	0.0952083	0.00254827	0.0024421		GOTERM_CC_DIRECT	GO:0046696~lipopolysaccharide receptor complex	3	0.551471	0.00632073	TRIL, LY96, CD14	532	5	20562	23.1902	0.942714	0.0730936	0.0674211		GOTERM_MF_DIRECT	GO:0004435~phosphatidylinositol phospholipase C activity	5	0.919118	0.00530138	CCR1, CCL5, PLCL1, PLCG2, PLCE1	522	26	18869	6.95144	0.986143	0.109426	0.10494
GOTERM_BP_DIRECT	GO:0034142~toll-like receptor 4 signaling pathway	6	1.10294	3.23e-05	NFKBIA, TRIL, NR1H4, LY96, CD14, NMI	518	15	19333	14.929	0.098543	0.00254827	0.0024421		GOTERM_CC_DIRECT	GO:0005923~bicellular tight junction	10	1.83824	0.00666982	TJP1, CLDN5, CLDN4, AOC1, CLDN3, MAGI2, MXRA8, SYNPO, MPDZ, JAM3	532	130	20562	2.97311	0.951109	0.0752022	0.0693661		GOTERM_MF_DIRECT	GO:0008236~serine-type peptidase activity	7	1.28676	0.00562515	CFD, GZMK, DPP6, TMPRSS4, HTRA1, PLG, KLK7	522	59	18869	4.28869	0.989338	0.113206	0.108565
GOTERM_BP_DIRECT	GO:0032835~glomerulus development	5	0.919118	3.25e-05	ENPEP, WT1, PTPRO, PLCE1, TCF21	518	8	19333	23.3265	0.099208	0.00254827	0.0024421		GOTERM_CC_DIRECT	GO:0016021~integral component of membrane	165	30.3309	0.0098801	SEMA5A, IFITM1, TRAF3IP3, GPR65, CLEC10A, LST1, TRAC, GOLIM4, LY75, ZDHHC6, LOC728392, CDH6, CDH3, LAMP3, GPR171, TRBC1, TNFSF10, IGFLR1, C3AR1, THSD7A, VSIG4, IL13RA2, F2R, DIO1, NPY1R, KMO, CLDN5, CLDN4, BCAM, CLDN3, TYROBP, EMCN, CD8A, MXRA8, TYRO3, PLA2R1, CHODL, CSF1R, ENPEP, IGSF6, HS3ST3A1, KLRB1, UMOD, VTCN1, NDRG2, COX7A1, KIAA0040, SEL1L3, DPP6, PODXL, TSPAN7, CHST15, HMOX1, TNFRSF17, T…	532	5415	20562	1.17771	0.988645	0.107585	0.0992361		GOTERM_MF_DIRECT	GO:0048020~CCR chemokine receptor binding	5	0.919118	0.00789188	CCL8, CCL21, CCL5, CCL2, CCL19	522	29	18869	6.23233	0.998302	0.15495	0.148598
GOTERM_BP_DIRECT	GO:0001666~response to hypoxia	17	3.125	3.44e-05	EGR1, VCAM1, REG1A, ADM, PLAT, APOLD1, VEGFA, NR4A2, PDLIM1, TGFBR3, BMP2, CLDN3, DDIT4, UCP2, CASP1, HMOX1, CD24	518	183	19333	3.46711	0.104827	0.00263657	0.00252671		GOTERM_CC_DIRECT	GO:0030666~endocytic vesicle membrane	7	1.28676	0.010019	CD163, HLA-DPB1, HLA-DRA, HLA-DQA1, HLA-DPA1, HLA-DQB1, HBEGF	532	71	20562	3.8106	0.989341	0.107585	0.0992361		GOTERM_MF_DIRECT	GO:0045545~syndecan binding	3	0.551471	0.0106027	SEMA5A, GPNMB, TNC	522	6	18869	18.0738	0.999812	0.199667	0.191482
GOTERM_BP_DIRECT	GO:0016525~negative regulation of angiogenesis	14	2.57353	3.95e-05	FOXC1, GADD45A, PLK2, SERPINF1, SULF1, THBS2, DCN, CLDN5, TNMD, ALOX5, APOH, COL4A3, HRG, CCR2	518	128	19333	4.08214	0.119393	0.00295678	0.00283358		GOTERM_CC_DIRECT	GO:0005884~actin filament	8	1.47059	0.0109325	HCK, ACTN1, RAC2, HCLS1, FYN, LCP1, AIF1, CORO1A	532	94	20562	3.28939	0.992971	0.114664	0.105766		GOTERM_MF_DIRECT	GO:0005001~transmembrane receptor protein tyrosine phosphatase activity	4	0.735294	0.0106654	PTPRD, PTPRB, PTPRC, PTPRO	522	17	18869	8.5053	0.999822	0.199667	0.191482
GOTERM_BP_DIRECT	GO:0051897~positive regulation of protein kinase B signaling	14	2.57353	4.29e-05	SEMA5A, CX3CR1, RAMP3, CCL21, EGF, IGF1, F3, VEGFA, HCLS1, CHI3L1, CCR7, CCL19, FERMT2, HBEGF	518	129	19333	4.05049	0.12891	0.00313651	0.00300582		GOTERM_CC_DIRECT	GO:0030027~lamellipodium	12	2.20588	0.0114974	PODXL, TESC, DPYSL3, PTPRO, RAC2, NEDD9, PLCE1, CAPG, IQGAP2, AIF1, CORO1A, PHACTR4	532	192	20562	2.41565	0.994568	0.117848	0.108703		GOTERM_MF_DIRECT	GO:0046332~SMAD binding	6	1.10294	0.0130193	TGFBR3, COL3A1, BMP2, COL1A2, MAGI2, FERMT2	522	51	18869	4.25265	0.999974	0.238194	0.22843
GOTERM_BP_DIRECT	GO:0006957~complement activation, alternative pathway	6	1.10294	6.36e-05	CFD, C3, CR1, C7, VSIG4, CFB	518	17	19333	13.1726	0.184947	0.00454435	0.004355		GOTERM_CC_DIRECT	GO:0005587~collagen type IV trimer	3	0.551471	0.0128255	COL4A1, COL4A3, COL4A5	532	7	20562	16.5644	0.997037	0.12854	0.118564		GOTERM_MF_DIRECT	GO:0005198~structural molecule activity	12	2.20588	0.01502	FGB, CLDN5, CLDN4, KRT19, CLDN3, TUBA1A, COL4A3, FGG, HMOX1, KLHL3, OLFM4, PPL	522	187	18869	2.31963	0.999995	0.267487	0.256522
GOTERM_BP_DIRECT	GO:0071346~cellular response to interferon-gamma	12	2.20588	6.79e-05	CCL8, CCL21, CCL5, MRC1, CASP1, IRF8, CCL2, CCL19, GBP2, AIF1, HLA-DPA1, HLA-DQB1	518	99	19333	4.52393	0.196057	0.00470321	0.00450724		GOTERM_CC_DIRECT	GO:0005856~cytoskeleton	24	4.41176	0.013902	KANK1, TAGLN, CR1, DYRK2, KLHL3, DHCR24, CMAHP, CLU, CORO1A, PPL, PDLIM1, MYO1E, EPB41L5, HCK, KRT19, BASP1, CDC42EP3, RAC2, PFN1, DOCK2, TMSB10, TRIB2, FERMT2, KANK3	532	541	20562	1.71462	0.998189	0.1363	0.125722		GOTERM_MF_DIRECT	GO:0005154~epidermal growth factor receptor binding	5	0.919118	0.015285	PLSCR1, EGF, AGR2, MS4A1, HBEGF	522	35	18869	5.16393	0.999996	0.267487	0.256522
GOTERM_BP_DIRECT	GO:0031663~lipopolysaccharide-mediated signaling pathway	8	1.47059	6.87e-05	NFKBIA, HCK, CCL5, PLCG2, LY86, LY96, CCL2, CD14	518	39	19333	7.65588	0.19833	0.00470321	0.00450724		GOTERM_CC_DIRECT	GO:0045177~apical part of cell	7	1.28676	0.0154711	TJP1, ENPEP, VCAM1, ITGA8, PLAT, CTSV, MPDZ	532	78	20562	3.46862	0.999117	0.145203	0.133934		GOTERM_MF_DIRECT	GO:0036094~small molecule binding	5	0.919118	0.0168298	FABP1, LOX, SPP1, LCN2, PTGDS	522	36	18869	5.02049	0.999999	0.287145	0.275374
GOTERM_BP_DIRECT	GO:0014068~positive regulation of phosphatidylinositol 3-kinase signaling	11	2.02206	7.25e-05	EGF, CCL5, F2R, FN1, KDR, HCLS1, FYN, SOX9, IGF1, DCN, VEGFA	518	83	19333	4.94634	0.208011	0.00485831	0.00465588		GOTERM_CC_DIRECT	GO:0005912~adherens junction	11	2.02206	0.0157591	PDLIM1, TJP1, CDH6, MYO1E, EPB41L5, CDH3, PDLIM2, CDH10, CDH11, FERMT2, VEGFA	532	175	20562	2.42945	0.999226	0.145203	0.133934		GOTERM_MF_DIRECT	GO:0008083~growth factor activity	11	2.02206	0.0171217	BMP2, FGF9, IL7, EGF, REG1A, CXCL1, IGF1, FGF1, BMP7, VEGFA, HBEGF	522	166	18869	2.39532	0.999999	0.287145	0.275374
GOTERM_BP_DIRECT	GO:0007568~aging	17	3.125	7.41e-05	CDKN1C, IGFBP1, C1QA, VCAM1, MMP7, MME, SERPINF1, ITGB2, IGFBP2, ADM, FOS, PTH1R, KMO, DCN, UCP2, APOD, SNCA	518	195	19333	3.25375	0.212024	0.00486284	0.00466022		GOTERM_CC_DIRECT	GO:0030667~secretory granule membrane	8	1.47059	0.0157759	MOXD1, CR1, TYROBP, PTPRC, SELL, MME, CD14, IQGAP2	532	101	20562	3.06142	0.999232	0.145203	0.133934		GOTERM_MF_DIRECT	GO:0097718~disordered domain specific binding	5	0.919118	0.0184689	FN1, FYN, HSPA2, CALM1, BCL2L2	522	37	18869	4.8848	1	0.295371	0.283262
GOTERM_BP_DIRECT	GO:0043154~negative regulation of cysteine-type endopeptidase activity involved in apoptotic process	10	1.83824	8.88e-05	FABP1, NR4A1, TNFAIP8, LAMP3, CD27, DHCR24, SFN, BIRC3, VEGFA, SNCA	518	69	19333	5.40904	0.248529	0.00571419	0.0054761		GOTERM_CC_DIRECT	GO:0034361~very-low-density lipoprotein particle	4	0.735294	0.0161139	APOH, LPL, APOC3, PCYOX1	532	21	20562	7.36198	0.999342	0.145348	0.134068		GOTERM_MF_DIRECT	GO:0042379~chemokine receptor binding	3	0.551471	0.0190798	CCL21, CCL5, CCL19	522	8	18869	13.5553	1	0.295371	0.283262
GOTERM_BP_DIRECT	GO:0072112~glomerular visceral epithelial cell differentiation	5	0.919118	9.34e-05	WT1, BASP1, PTPRO, CD24, PROM1	518	10	19333	18.6612	0.259429	0.00577538	0.00553474		GOTERM_CC_DIRECT	GO:0005577~fibrinogen complex	3	0.551471	0.0168104	FGB, FGG, FN1	532	8	20562	14.4939	0.999522	0.148657	0.137121		GOTERM_MF_DIRECT	GO:0001758~retinal dehydrogenase activity	3	0.551471	0.0190798	ALDH1A3, AKR1B10, ALDH1A1	522	8	18869	13.5553	1	0.295371	0.283262
GOTERM_BP_DIRECT	GO:0032836~glomerular basement membrane development	5	0.919118	9.34e-05	MYO1E, NPHS1, WT1, COL4A3, SULF1	518	10	19333	18.6612	0.259429	0.00577538	0.00553474		GOTERM_CC_DIRECT	GO:0015629~actin cytoskeleton	14	2.57353	0.0171579	CLIC5, ZNF185, ARPC1B, CAPG, IQGAP2, CORO1A, CORO2B, MYLK3, MYO1E, MARCKS, CDC42EP3, LCP1, SYNPO, SNCA	532	258	20562	2.09731	0.999592	0.148812	0.137263		GOTERM_MF_DIRECT	GO:0031995~insulin-like growth factor II binding	3	0.551471	0.0190798	IGFBP1, IGFBP2, IGFBP6	522	8	18869	13.5553	1	0.295371	0.283262
GOTERM_BP_DIRECT	GO:0001822~kidney development	13	2.38971	9.81e-05	CDKN1C, FOXC1, HPGD, KCNJ8, MME, TIPARP, SERPINF1, TCF21, SULF1, DCN, VEGFA, WT1, ITGA8	518	121	19333	4.00984	0.270538	0.00595157	0.00570359		GOTERM_CC_DIRECT	GO:0005796~Golgi lumen	8	1.47059	0.0200562	VCAN, MUC1, LUM, GOLIM4, GPC5, DEFB1, UMOD, DCN	532	106	20562	2.91701	0.999892	0.170667	0.157422		GOTERM_MF_DIRECT	GO:0005504~fatty acid binding	5	0.919118	0.0202036	FABP1, ALB, GSTA1, AFM, PTGDS	522	38	18869	4.75625	1	0.306865	0.294286
GOTERM_BP_DIRECT	GO:0006915~apoptotic process	34	6.25	0.000101	TNFAIP8, GPR65, ITGB2, JADE1, TNFRSF11B, COMP, PYCARD, SLK, CASP1, TNFSF10, CD14, PHLDA2, GADD45B, PRKCB, TNFSF15, GADD45A, ZBTB16, GZMA, DHCR24, SULF1, CD2, NFKBIA, NR4A1, ALDH1A3, PLSCR1, MARCKS, DDIT4, LCN2, MZB1, CHI3L1, FAS, SGK1, BCL2L2, BIRC3	518	607	19333	2.09055	0.276335	0.00598909	0.00573954		GOTERM_CC_DIRECT	GO:0030658~transport vesicle membrane	5	0.919118	0.0209495	HLA-DPB1, HLA-DRA, HLA-DQA1, HLA-DPA1, HLA-DQB1	532	41	20562	4.71346	0.999929	0.17423	0.160708		GOTERM_MF_DIRECT	GO:0043027~cysteine-type endopeptidase inhibitor activity involved in apoptotic process	4	0.735294	0.0218192	TNFAIP8, CD27, BIRC3, SNCA	522	22	18869	6.57227	1	0.325267	0.311933
GOTERM_BP_DIRECT	GO:0007596~blood coagulation	11	2.02206	0.000119	FGB, SERPINE2, VWF, F2R, TFPI2, F13A1, PLG, PLAT, HPS5, F3, F5	518	88	19333	4.6653	0.319017	0.00698537	0.00669432		GOTERM_CC_DIRECT	GO:0005861~troponin complex	3	0.551471	0.0212475	TNNT2, TNNC1, TNNI1	532	9	20562	12.8835	0.999938	0.17423	0.160708		GOTERM_MF_DIRECT	GO:0005507~copper ion binding	6	1.10294	0.0232237	MOXD1, AOC1, LOX, ALB, F5, SNCA	522	59	18869	3.67602	1	0.339911	0.325977
GOTERM_BP_DIRECT	GO:0001774~microglial cell activation	7	1.28676	0.000122	TLR1, C1QA, ITGAM, ITGB2, CLU, AIF1, SNCA	518	30	19333	8.70856	0.324814	0.00701327	0.00672105		GOTERM_CC_DIRECT	GO:0030018~Z disc	9	1.65441	0.0231418	PDLIM1, KRT19, PDLIM2, CSRP1, NEBL, ACTN1, FHL2, SYNPO, MYL9	532	134	20562	2.59592	0.999974	0.186149	0.171703		GOTERM_MF_DIRECT	GO:0042609~CD4 receptor binding	3	0.551471	0.0240876	PLSCR1, LCK, FYN	522	9	18869	12.0492	1	0.346259	0.332065
GOTERM_BP_DIRECT	GO:0051209~release of sequestered calcium ion into cytosol	8	1.47059	0.000131	PTPRC, CCL21, LCK, F2R, PLCG2, HTR2B, CCR7, CCL19	518	43	19333	6.9437	0.344466	0.00740838	0.00709969		GOTERM_CC_DIRECT	GO:0005829~cytosol	164	30.1471	0.0235265	TES, SERPINE2, NCF2, LST1, REG1A, JADE1, FGF1, FBXO21, CLU, ETS2, MYLK3, PYCARD, RGS2, ZFP36, HPGDS, CCDC91, SLK, RASSF2, DACH1, TDO2, DPYSL3, FAM110B, PLCE1, SYNPO, TRIM22, RGS7, CISH, PRKCB, ACTN1, CTNNBIP1, KRT7, OLFM4, KMO, UPB1, RUNX3, CLIP3, SFRP1, DDIT4, PFN1, MYL9, HPD, FKBP5, CHODL, BEX4, PFKFB3, HTRA1, ARHGAP19, IQGAP2, NDRG2, NLK, SAMSN1, PPL, RASGRP1, CORO1A, SOCS2, EPB41L5, SEC14L1, …	532	5510	20562	1.15039	0.999978	0.186149	0.171703		GOTERM_MF_DIRECT	GO:0016493~C-C chemokine receptor activity	4	0.735294	0.0245893	CX3CR1, CCR1, CCR7, CCR2	522	23	18869	6.28652	1	0.34727	0.333034
GOTERM_BP_DIRECT	GO:0031639~plasminogen activation	5	0.919118	0.000144	FGB, APOH, FGG, DHCR24, PLAT	518	11	19333	16.9647	0.369975	0.00796488	0.00763301		GOTERM_CC_DIRECT	GO:0032437~cuticular plate	3	0.551471	0.0261107	MYO1E, CALB1, PVALB	532	10	20562	11.5951	0.999993	0.203033	0.187277		GOTERM_MF_DIRECT	GO:0015026~coreceptor activity	5	0.919118	0.0281232	TGFBR3, RAMP3, CD8A, KDR, LY96	522	42	18869	4.30327	1	0.39033	0.374329
GOTERM_BP_DIRECT	GO:0007267~cell-cell signaling	18	3.30882	0.000161	SEMA5A, CCR1, CX3CR1, CXCL6, C1QA, ENPEP, CCL21, ITGB2, BMP2, CCL8, FGF9, GPNMB, IL7, SST, CCL5, TNFSF10, LTB, TAC1	518	230	19333	2.92088	0.404216	0.00871372	0.00835065		GOTERM_CC_DIRECT	GO:0035578~azurophil granule lumen	7	1.28676	0.0304608	PLAC8, PYCARD, C3, SERPINA3, MNDA, MAN2B1, LYZ	532	91	20562	2.97311	0.999999	0.232844	0.214774		GOTERM_MF_DIRECT	GO:0071723~lipopeptide binding	3	0.551471	0.0295663	TLR1, CD14, CD1C	522	10	18869	10.8443	1	0.396681	0.38042
GOTERM_BP_DIRECT	GO:0061844~antimicrobial humoral immune response mediated by antimicrobial peptide	12	2.20588	0.000163	CXCL6, CCL8, CCL21, REG1A, RNASE6, ADM, CXCL1, DEFB1, CCL19, HRG, TAC1, LTF	518	109	19333	4.10889	0.407181	0.00871372	0.00835065		GOTERM_CC_DIRECT	GO:0030054~cell junction	12	2.20588	0.0394221	TJP1, CDH6, CLDN5, TES, CDH3, BASP1, ACTN1, KDR, CAPG, LCP1, TSPAN1, FERMT2	532	232	20562	1.99916	1	0.294147	0.27132		GOTERM_MF_DIRECT	GO:0032036~myosin heavy chain binding	3	0.551471	0.0295663	PDLIM2, MYL9, CORO1A	522	10	18869	10.8443	1	0.396681	0.38042
GOTERM_BP_DIRECT	GO:0030334~regulation of cell migration	12	2.20588	0.000176	BEX4, SLK, SERPINE2, FGF9, SST, DPYSL3, TNC, LDB2, FGF1, PHLDA2, SGK1, TMSB10	518	110	19333	4.07153	0.432908	0.00923918	0.00885421		GOTERM_CC_DIRECT	GO:0043202~lysosomal lumen	7	1.28676	0.0397848	VCAN, LUM, GPC5, MAN2B1, CTSV, CTSS, DCN	532	97	20562	2.7892	1	0.294147	0.27132		GOTERM_MF_DIRECT	GO:0008307~structural constituent of muscle	5	0.919118	0.0303531	PTPRD, KRT19, CSRP1, NEBL, MYL9	522	43	18869	4.2032	1	0.400561	0.384141
GOTERM_BP_DIRECT	GO:0007159~leukocyte cell-cell adhesion	7	1.28676	0.000178	VCAM1, PTPRC, SELL, CCL5, ITGB2, UMOD, SELE	518	32	19333	8.16427	0.436101	0.00923918	0.00885421		GOTERM_CC_DIRECT	GO:0031941~filamentous actin	4	0.735294	0.0415055	PDLIM1, PDLIM2, DPYSL3, JAM3	532	30	20562	5.15338	1	0.297127	0.274068		GOTERM_MF_DIRECT	GO:0001540~beta-amyloid binding	7	1.28676	0.0316881	BACE1, C1QA, ITGAM, RAMP3, ITGB2, FCGR2B, CLU	522	86	18869	2.94224	1	0.411435	0.394569
GOTERM_BP_DIRECT	GO:0071504~cellular response to heparin	4	0.735294	0.000183	EGR1, SFRP1, AOC1, SOX9	518	5	19333	29.8579	0.444269	0.0093241	0.00893559		GOTERM_CC_DIRECT	GO:0002102~podosome	4	0.735294	0.0415055	TJP1, VCAM1, CAPG, LCP1	532	30	20562	5.15338	1	0.297127	0.274068		GOTERM_MF_DIRECT	GO:0051087~chaperone binding	8	1.47059	0.0328323	FGB, VWF, ALB, SACS, FN1, PLG, HSPA2, CLU	522	110	18869	2.62891	1	0.419524	0.402326
GOTERM_BP_DIRECT	GO:0050829~defense response to Gram-negative bacterium	11	2.02206	0.000207	PYCARD, IGHM, RARRES2, CASP1, RNASE6, ADM, DEFB1, UMOD, LYZ, TAC1, LTF	518	94	19333	4.36751	0.486937	0.0103604	0.00992871		GOTERM_CC_DIRECT	GO:0042581~specific granule	3	0.551471	0.0430134	ANXA3, OLFM4, LTF	532	13	20562	8.91932	1	0.300111	0.276821		GOTERM_MF_DIRECT	GO:0019864~IgG binding	3	0.551471	0.0354862	FCER1G, UMOD, FCGR2B	522	11	18869	9.85841	1	0.439483	0.421467
GOTERM_BP_DIRECT	GO:0001938~positive regulation of endothelial cell proliferation	10	1.83824	0.000209	PPP1R16B, SEMA5A, NR4A1, BMP2, EGR3, EGF, HTR2B, KDR, F3, VEGFA	518	77	19333	4.84706	0.490077	0.0103604	0.00992871		GOTERM_CC_DIRECT	GO:0032587~ruffle membrane	7	1.28676	0.0432533	EPB41L5, KANK1, PLEKHA1, TESC, PLCG2, LCP1, AIF1	532	99	20562	2.73285	1	0.300111	0.276821		GOTERM_MF_DIRECT	GO:0048407~platelet-derived growth factor binding	3	0.551471	0.0354862	COL3A1, COL1A2, COL4A1	522	11	18869	9.85841	1	0.439483	0.421467
GOTERM_BP_DIRECT	GO:0007166~cell surface receptor signaling pathway	21	3.86029	0.000223	CCR1, IFITM1, IGSF6, KLRB1, LY96, PTH1R, CD3D, CD2, MS4A6A, PTPRC, CD8A, SST, COL4A3, CCL2, CD27, FCER1A, CD14, FCGR2B, IL7R, MS4A1, BIRC3	518	305	19333	2.56974	0.512556	0.0108863	0.0104327		GOTERM_CC_DIRECT	GO:0001726~ruffle	7	1.28676	0.0469057	PODXL, TESC, ACTN1, CAPG, LCP1, AIF1, SAMSN1	532	101	20562	2.67874	1	0.320522	0.295648		GOTERM_MF_DIRECT	GO:0008013~beta-catenin binding	7	1.28676	0.038338	NR4A2, KANK1, TCF7L1, CTNNBIP1, RORA, SOX9, DACT1	522	90	18869	2.81147	1	0.467608	0.448439
GOTERM_BP_DIRECT	GO:0070527~platelet aggregation	8	1.47059	0.000234	FGB, COMP, CSRP1, FGG, TYRO3, FN1, HBB, MYL9	518	47	19333	6.35275	0.528425	0.0112178	0.0107503		GOTERM_CC_DIRECT	GO:0016342~catenin complex	4	0.735294	0.0488428	CDH6, CDH3, CDH10, CDH11	532	32	20562	4.8313	1	0.322512	0.297484		GOTERM_MF_DIRECT	GO:0001784~phosphotyrosine binding	5	0.919118	0.0402908	HCK, LCK, PLCG2, PFN1, SAMSN1	522	47	18869	3.84548	1	0.480918	0.461203
GOTERM_BP_DIRECT	GO:0032729~positive regulation of interferon-gamma production	10	1.83824	0.000255	CD2, PYCARD, SASH3, HLA-DPB1, IRF8, TLR7, CD14, RASGRP1, CCR2, HLA-DPA1	518	79	19333	4.72435	0.559438	0.0120529	0.0115507		GOTERM_CC_DIRECT	GO:0031089~platelet dense granule lumen	3	0.551471	0.0493422	APOH, RARRES2, TIMP3	532	14	20562	8.28222	1	0.322512	0.297484		GOTERM_MF_DIRECT	GO:0005125~cytokine activity	11	2.02206	0.0409495	IL32, IL33, BMP2, IL7, TNFSF15, TNFSF10, SPP1, TNFRSF11B, LTB, BMP7, VEGFA	522	192	18869	2.07095	1	0.480918	0.461203
GOTERM_BP_DIRECT	GO:0008360~regulation of cell shape	14	2.57353	0.00026	CSF1R, LST1, ITGB2, FN1, ATP10A, CORO1A, VEGFA, HCK, CDC42EP3, KDR, RAC2, CCL2, FYN, FERMT2	518	154	19333	3.39294	0.56715	0.0121341	0.0116285		GOTERM_CC_DIRECT	GO:0042627~chylomicron	3	0.551471	0.0493422	APOH, LPL, APOC3	532	14	20562	8.28222	1	0.322512	0.297484		GOTERM_MF_DIRECT	GO:0001228~transcriptional activator activity, RNA polymerase II transcription regulatory region sequence-specific binding	21	3.86029	0.0416689	EGR1, FOXC1, EGR3, FOXD1, ZBTB16, NR1H4, TCF21, FOS, NR4A2, KLF7, NR4A1, PLSCR1, ZNF91, MAFB, ELF3, WT1, MAFF, FOSB, SOX9, SOX4, ATF3	522	475	18869	1.5981	1	0.480918	0.461203
GOTERM_BP_DIRECT	GO:0043406~positive regulation of MAP kinase activity	10	1.83824	0.00028	GHR, PTPRC, EGF, HTR2B, CD24, FGF1, TPD52L1, RASGRP1, ADRA2A, VEGFA	518	80	19333	4.6653	0.594294	0.0128527	0.0123172		GOTERM_CC_DIRECT	GO:0034688~integrin alphaM-beta2 complex	2	0.367647	0.050983	ITGAM, ITGB2	532	2	20562	38.6504	1	0.324551	0.299364		GOTERM_MF_DIRECT	GO:0004629~phospholipase C activity	3	0.551471	0.0418189	PLCL1, PLCG2, PLCE1	522	12	18869	9.03688	1	0.480918	0.461203
GOTERM_BP_DIRECT	GO:0007507~heart development	17	3.125	0.000284	FOXC1, KCNJ8, HTR2B, FN1, ADM, CRIP1, PDLIM1, KAT2B, COL3A1, BMP2, PDLIM2, LOX, WT1, PLCE1, SOX9, ZFPM2, SOX4	518	219	19333	2.89717	0.598551	0.0128527	0.0123172		GOTERM_CC_DIRECT	GO:0045202~synapse	20	3.67647	0.0510933	FGB, C1QB, GABRP, C1QA, EGR3, NLGN4X, MME, F2R, MAGI2, HTR2B, CEL, CLU, CALB1, SST, DPYSL3, ALDH1A1, TAC1, PVALB, DACT1, SNCA	532	488	20562	1.58403	1	0.324551	0.299364		GOTERM_MF_DIRECT	GO:0001965~G-protein alpha-subunit binding	4	0.735294	0.0449616	RGS2, F2R, HTR2B, RGS7	522	29	18869	4.98586	1	0.509776	0.488878
GOTERM_BP_DIRECT	GO:0046330~positive regulation of JNK cascade	11	2.02206	0.000292	PYCARD, RASSF2, GADD45B, CCL21, GADD45A, CD27, CCR7, CCL19, FCGR2B, TPD52L1, RASGRP1	518	98	19333	4.18925	0.609437	0.013056	0.012512		GOTERM_CC_DIRECT	GO:0005764~lysosome	14	2.57353	0.0592295	RAMP3, RNASE6, LAPTM5, CTSV, CD1C, CTSS, BACE1, HCK, AKR1B10, HLA-DRA, TLR7, MAN2B1, PCYOX1, SNCA	532	309	20562	1.75115	1	0.367412	0.338899		GOTERM_MF_DIRECT	GO:0070492~oligosaccharide binding	3	0.551471	0.0485372	SELL, REG1A, SELE	522	13	18869	8.34173	1	0.535239	0.513297
GOTERM_BP_DIRECT	GO:0030593~neutrophil chemotaxis	10	1.83824	0.000338	CXCL6, CCL8, FCER1G, CCL21, CCL5, ITGB2, CCL2, CXCL1, CCL19, CKLF	518	82	19333	4.55151	0.662984	0.0148964	0.0142758		GOTERM_CC_DIRECT	GO:0012507~ER to Golgi transport vesicle membrane	5	0.919118	0.0594703	HLA-DPB1, HLA-DRA, HLA-DQA1, HLA-DPA1, HLA-DQB1	532	57	20562	3.39038	1	0.367412	0.338899		GOTERM_MF_DIRECT	GO:0031994~insulin-like growth factor I binding	3	0.551471	0.0485372	IGFBP1, IGFBP2, IGFBP6	522	13	18869	8.34173	1	0.535239	0.513297
GOTERM_BP_DIRECT	GO:0043410~positive regulation of MAPK cascade	14	2.57353	0.000378	EGF, F2R, LAPTM5, IGF1, ADRA2A, VEGFA, BMP2, PTPRC, FGF9, KDR, PLCG2, PLCE1, IGFBP6, AVPI1	518	160	19333	3.26571	0.703307	0.0164166	0.0157326		GOTERM_CC_DIRECT	GO:0043209~myelin sheath	4	0.735294	0.0609436	TUBA1A, TSPAN2, CALM1, SERINC5	532	35	20562	4.41719	1	0.371427	0.342602		GOTERM_MF_DIRECT	GO:0004197~cysteine-type endopeptidase activity	7	1.28676	0.0519803	PYCARD, USP46, SFRP1, USP2, CASP1, CTSV, CTSS	522	97	18869	2.60858	1	0.548023	0.525557
GOTERM_BP_DIRECT	GO:0009617~response to bacterium	12	2.20588	0.000406	CFD, C3, BMP2, GZMA, TRAC, LPL, CCL2, DEFB1, FCGR2B, MS4A1, CFB, FKBP5	518	121	19333	3.70139	0.729169	0.0172962	0.0165755		GOTERM_CC_DIRECT	GO:0016324~apical plasma membrane	16	2.94118	0.0655467	CLIC5, ENPEP, PTPRO, IGFBP2, FN1, UMOD, PTH1R, TJP1, MUC1, CLDN4, SLC7A9, PODXL, RHCG, PROM1, SLC26A4, MPDZ	532	376	20562	1.6447	1	0.390936	0.360597		GOTERM_MF_DIRECT	GO:0004051~arachidonate 5-lipoxygenase activity	2	0.367647	0.0544619	ALOX5, ALOX5AP	522	2	18869	36.1475	1	0.548023	0.525557
GOTERM_BP_DIRECT	GO:0051764~actin crosslink formation	5	0.919118	0.000409	MARCKS, TNNT2, DPYSL3, LCP1, AIF1	518	14	19333	13.3294	0.731467	0.0172962	0.0165755		GOTERM_CC_DIRECT	GO:0001533~cornified envelope	5	0.919118	0.0658783	CSTA, CST6, PPL, KLK7, KLK6	532	59	20562	3.27546	1	0.390936	0.360597		GOTERM_MF_DIRECT	GO:0035717~chemokine (C-C motif) ligand 7 binding	2	0.367647	0.0544619	CCR1, CCR2	522	2	18869	36.1475	1	0.548023	0.525557
GOTERM_BP_DIRECT	GO:0045766~positive regulation of angiogenesis	14	2.57353	0.000479	SEMA5A, CX3CR1, PRKCB, ANXA3, ITGB2, ADM, FGF1, F3, VEGFA, C3, KDR, C3AR1, HMOX1, CHI3L1	518	164	19333	3.18606	0.785686	0.0199993	0.019166		GOTERM_CC_DIRECT	GO:0030864~cortical actin cytoskeleton	5	0.919118	0.0692117	CLDN5, PDLIM2, ACTN1, HCLS1, CORO1A	532	60	20562	3.22086	1	0.405383	0.373923		GOTERM_MF_DIRECT	GO:0031732~CCR7 chemokine receptor binding	2	0.367647	0.0544619	CCL21, CCL19	522	2	18869	36.1475	1	0.548023	0.525557
GOTERM_BP_DIRECT	GO:0042572~retinol metabolic process	8	1.47059	0.00056	ALDH1A3, AKR1B10, ADH1C, ADH1B, ALDH1A1, CEL, CYP3A5, DHRS3	518	54	19333	5.52924	0.835089	0.0228081	0.0218578		GOTERM_CC_DIRECT	GO:0005589~collagen type VI trimer	2	0.367647	0.0754931	COL6A3, DCN	532	3	20562	25.7669	1	0.419783	0.387206		GOTERM_MF_DIRECT	GO:1903981~enterobactin binding	2	0.367647	0.0544619	ALB, LCN2	522	2	18869	36.1475	1	0.548023	0.525557
GOTERM_BP_DIRECT	GO:0030282~bone mineralization	8	1.47059	0.00056	COMP, CYP27B1, BMP2, COL1A2, GPNMB, LOX, PTH1R, SOX9	518	54	19333	5.52924	0.835089	0.0228081	0.0218578		GOTERM_CC_DIRECT	GO:1990584~cardiac Troponin complex	2	0.367647	0.0754931	TNNT2, TNNC1	532	3	20562	25.7669	1	0.419783	0.387206		GOTERM_MF_DIRECT	GO:0047150~betaine-homocysteine S-methyltransferase activity	2	0.367647	0.0544619	BHMT, BHMT2	522	2	18869	36.1475	1	0.548023	0.525557
GOTERM_BP_DIRECT	GO:0007160~cell-matrix adhesion	11	2.02206	0.000592	FGB, COL3A1, BCAM, VCAM1, ITGAM, ITGB2, FGG, ITGA8, FN1, FERMT2, JAM3	518	107	19333	3.83688	0.851301	0.0237957	0.0228042		GOTERM_CC_DIRECT	GO:0005602~complement component C1 complex	2	0.367647	0.0754931	C1QB, C1QA	532	3	20562	25.7669	1	0.419783	0.387206		GOTERM_MF_DIRECT	GO:0005519~cytoskeletal regulatory protein binding	2	0.367647	0.0544619	ACTN1, CDC42EP3	522	2	18869	36.1475	1	0.548023	0.525557
GOTERM_BP_DIRECT	GO:0060326~cell chemotaxis	9	1.65441	0.000601	CX3CR1, SEMA5A, CCR1, VCAM1, CCL21, LOX, CCR7, CCR2, HBEGF	518	71	19333	4.73101	0.855374	0.0237957	0.0228042		GOTERM_CC_DIRECT	GO:0005903~brush border	5	0.919118	0.0761335	MYO1E, ENPEP, MME, ACTN1, DCXR	532	62	20562	3.11697	1	0.419783	0.387206		GOTERM_MF_DIRECT	GO:0043394~proteoglycan binding	3	0.551471	0.055615	COMP, FN1, CTSS	522	14	18869	7.74589	1	0.552717	0.530059
GOTERM_BP_DIRECT	GO:0001934~positive regulation of protein phosphorylation	16	2.94118	0.000609	CSF1R, RARRES2, HSPA2, FGF1, AIF1, RASGRP1, VEGFA, C3, CLIP3, BMP2, CLDN3, FGF9, GPNMB, KDR, FAS, SOX9	518	212	19333	2.81678	0.858901	0.0237957	0.0228042		GOTERM_CC_DIRECT	GO:0043231~intracellular membrane-bounded organelle	34	6.25	0.0763242	CSF1R, ARHGAP19, CD1C, CLU, CYP3A5, LRRC2, CTSS, HLA-DMA, HPGDS, HLA-DMB, ALS2CL, PDZD2, PODXL, LAMP3, ADAMTSL3, BLNK, RAC2, TSPAN1, AASS, HLA-DPA1, IL33, PLA2G4A, FMO3, RUNX3, HCK, BMP2, EHD3, GPRC5A, COL4A3, FOSB, MAN2B1, MNDA, CD24, SERINC5	532	984	20562	1.33548	1	0.419783	0.387206		GOTERM_MF_DIRECT	GO:0019904~protein domain specific binding	13	2.38971	0.061504	ACTN1, ZBTB16, CAPG, PLG, ETS2, TJP1, EPB41L5, NFASC, TUBA1A, BASP1, PRKAR2B, CALM1, SNCA	522	263	18869	1.78676	1	0.603789	0.579038
GOTERM_BP_DIRECT	GO:0072378~blood coagulation, fibrin clot formation	4	0.735294	0.000614	FGB, FGG, FN1, F13A1	518	7	19333	21.3271	0.861329	0.0237957	0.0228042		GOTERM_CC_DIRECT	GO:0097386~glial cell projection	3	0.551471	0.0775729	FYN, LCP1, AIF1	532	18	20562	6.44173	1	0.421511	0.388799		GOTERM_MF_DIRECT	GO:0035259~glucocorticoid receptor binding	3	0.551471	0.0630274	NR4A2, NR4A1, ETS2	522	15	18869	7.2295	1	0.604012	0.579252
GOTERM_BP_DIRECT	GO:0043123~positive regulation of I-kappaB kinase/NF-kappaB signaling	15	2.75735	0.000681	CCL21, PRKCB, PLK2, F2R, HTR2B, CASP1, TNFSF10, HMOX1, S100A4, FYN, CCR7, CCL19, TRIM22, BIRC3, LTF	518	192	19333	2.91581	0.888325	0.0260883	0.0250012		GOTERM_CC_DIRECT	GO:0016020~membrane	78	14.3382	0.0797876	SEMA5A, FKBP11, IFITM1, RASL11B, NCF2, LST1, ITGB2, TNC, GOLIM4, CMAHP, PTH1R, BZW2, CLU, GLIPR1, CCDC91, CDH3, TRBC1, BLNK, RAC2, IL13RA2, PHLDA2, CD52, CERS6, ANXA3, MAGI2, USP2, DIO1, FOS, F5, TLR1, BACE1, VCAN, PLSCR1, COL4A1, COL4A3, CDH11, COL4A5, CD48, DOCK2, PFN1, MGLL, HLA-DQB1, FKBP5, TMPRSS4, RASGRP1, CORO1A, PPL, HLA-DMA, MGAT5, GCNT3, HMOX1, TSPAN1, HLA-DQA1, SNCA, IL32, GABRP, CD163…	532	2547	20562	1.18364	1	0.423165	0.390325		GOTERM_MF_DIRECT	GO:0070700~BMP receptor binding	3	0.551471	0.0630274	PYCARD, BMP2, BMP7	522	15	18869	7.2295	1	0.604012	0.579252
GOTERM_BP_DIRECT	GO:0032703~negative regulation of interleukin-2 production	6	1.10294	0.000792	ZFP36, CR1, PTPRC, NR1H4, LAPTM5, VSIG4	518	28	19333	7.99766	0.921799	0.0296217	0.0283875		GOTERM_CC_DIRECT	GO:0005667~transcription factor complex	11	2.02206	0.0799131	NR4A2, PDLIM1, NR4A1, DACH1, MAFB, HCLS1, TCF21, FOS, SOX9, LDB2, SOX4	532	232	20562	1.83256	1	0.423165	0.390325		GOTERM_MF_DIRECT	GO:0044877~macromolecular complex binding	18	3.30882	0.0682273	CDKN1C, AOC1, ARPC1B, PLK2, ITGB2, CAPG, CTSV, FOS, CLU, KRT19, ZFP36, MAFB, TNNT2, ALOX5AP, FCGR2B, BCL2L2, PVALB, BIRC3	522	414	18869	1.57163	1	0.646153	0.619665
GOTERM_BP_DIRECT	GO:0051894~positive regulation of focal adhesion assembly	6	1.10294	0.000792	EPB41L5, SFRP1, KDR, HRG, FERMT2, VEGFA	518	28	19333	7.99766	0.921799	0.0296217	0.0283875		GOTERM_CC_DIRECT	GO:0000139~Golgi membrane	24	4.41176	0.0806922	HS3ST3A1, TRAF3IP3, GALNT3, LST1, GOLIM4, PLA2G4A, DHCR24, RASGRP1, PYCARD, B3GALT2, MGAT5, CHST15, HLA-DPB1, HLA-DRA, PLCE1, GCNT3, ST3GAL6, TLR7, GBP2, HPD, HLA-DQA1, HLA-DPA1, HLA-DQB1, B4GALT5	532	651	20562	1.4249	1	0.423165	0.390325		GOTERM_MF_DIRECT	GO:0005523~tropomyosin binding	3	0.551471	0.0707506	PYCARD, NEBL, TNNT2	522	16	18869	6.77766	1	0.646277	0.619784
GOTERM_BP_DIRECT	GO:0050852~T cell receptor signaling pathway	11	2.02206	0.000848	PTPRC, LCK, CD8A, TRAC, TRBC1, PLCG2, HLA-DPB1, FYN, VTCN1, CD3D, HLA-DQB1	518	112	19333	3.66559	0.934614	0.0313367	0.030031		GOTERM_CC_DIRECT	GO:0035579~specific granule membrane	6	1.10294	0.0866309	CD53, BST1, PTPRB, ITGAM, ITGB2, C3AR1	532	91	20562	2.54838	1	0.449087	0.414235		GOTERM_MF_DIRECT	GO:0031005~filamin binding	3	0.551471	0.0707506	PDLIM2, NEBL, DPYSL3	522	16	18869	6.77766	1	0.646277	0.619784
GOTERM_BP_DIRECT	GO:1990869~cellular response to chemokine	5	0.919118	0.000912	FOXC1, CCL21, LOX, DUSP1, REG1A	518	17	19333	10.9772	0.946801	0.0330904	0.0317117		GOTERM_CC_DIRECT	GO:0030426~growth cone	8	1.47059	0.0919599	BASP1, DPYSL3, PTPRO, REG1A, ZNF804A, CALM1, NDRG2, SNCA	532	149	20562	2.07519	1	0.471294	0.43472		GOTERM_MF_DIRECT	GO:0030021~extracellular matrix structural constituent conferring compression resistance	3	0.551471	0.0707506	VCAN, LUM, DCN	522	16	18869	6.77766	1	0.646277	0.619784
GOTERM_BP_DIRECT	GO:0030855~epithelial cell differentiation	10	1.83824	0.000926	KRT19, TAGLN, ELF3, COL4A1, WT1, GSTA1, TCF21, RHCG, BMP7, VEGFA	518	94	19333	3.97047	0.949149	0.0330904	0.0317117		GOTERM_CC_DIRECT	GO:0031362~anchored component of external side of plasma membrane	3	0.551471	0.0931741	CD14, CD24, FOLR2	532	20	20562	5.79756	1	0.472152	0.43551		GOTERM_MF_DIRECT	GO:0004860~protein kinase inhibitor activity	4	0.735294	0.0714547	CDKN1C, TESC, TRIB2, SNCA	522	35	18869	4.13114	1	0.646277	0.619784
GOTERM_BP_DIRECT	GO:0009409~response to cold	7	1.28676	0.000935	PLAC8, UCP2, LPL, ADM, FOS, HSPA2, RGS7	518	43	19333	6.07574	0.950582	0.0330904	0.0317117		GOTERM_CC_DIRECT	GO:0072558~NLRP1 inflammasome complex	2	0.367647	0.0993714	PYCARD, CASP1	532	4	20562	19.3252	1	0.497961	0.459317		GOTERM_MF_DIRECT	GO:0048018~receptor agonist activity	5	0.919118	0.0722546	GPNMB, EGF, TAC1, VEGFA, HBEGF	522	57	18869	3.17083	1	0.646277	0.619784
GOTERM_BP_DIRECT	GO:0048873~homeostasis of number of cells within a tissue	6	1.10294	0.000936	SASH3, TUBA1A, IL7, F2R, CORO1A, CCR2	518	29	19333	7.72187	0.950838	0.0330904	0.0317117																GOTERM_MF_DIRECT	GO:0019899~enzyme binding	17	3.125	0.0756071	FN1, DHCR24, PLG, HSPA2, LDB2, BACE1, PYCARD, NFKBIA, PLSCR1, ZFP36, SLPI, ALOX5AP, BLNK, HMOX1, PLCE1, FYN, SERINC1	522	390	18869	1.57566	1	0.66149	0.634373
GOTERM_BP_DIRECT	GO:0019731~antibacterial humoral response	8	1.47059	0.000962	IGHM, SLPI, RNASE6, ADM, DEFB1, TAC1, WFDC2, LTF	518	59	19333	5.06066	0.954787	0.0336401	0.0322384																GOTERM_MF_DIRECT	GO:0004896~cytokine receptor activity	5	0.919118	0.0759969	GHR, IL10RA, IL7R, IL13RA2, F3	522	58	18869	3.11616	1	0.66149	0.634373
GOTERM_BP_DIRECT	GO:0030199~collagen fibril organization	8	1.47059	0.00106477	COMP, COL3A1, COLGALT2, FOXC1, COL1A2, LOX, LUM, PXDN	518	60	19333	4.97632	0.967488	0.0366729	0.0351449																GOTERM_MF_DIRECT	GO:0019825~oxygen binding	4	0.735294	0.0764206	TDO2, ALB, HBB, CYP3A5	522	36	18869	4.01639	1	0.66149	0.634373
GOTERM_BP_DIRECT	GO:0007565~female pregnancy	10	1.83824	0.00107684	CRHBP, CLIC5, CLDN4, HPGD, UCP2, IGFBP2, FOSB, ADM, FOS, ADRA2A	518	96	19333	3.88775	0.968726	0.0366729	0.0351449																GOTERM_MF_DIRECT	GO:0004667~prostaglandin-D synthase activity	2	0.367647	0.0805723	HPGDS, PTGDS	522	3	18869	24.0983	1	0.682744	0.654756
GOTERM_BP_DIRECT	GO:0045471~response to ethanol	12	2.20588	0.00108331	TJP1, CLDN5, RGS2, VCAM1, CLDN3, HPGD, TNC, CD27, FYN, FOS, CD14, RGS7	518	136	19333	3.29315	0.969371	0.0366729	0.0351449																GOTERM_MF_DIRECT	GO:0044729~hemi-methylated DNA-binding	2	0.367647	0.0805723	EGR1, WT1	522	3	18869	24.0983	1	0.682744	0.654756
GOTERM_BP_DIRECT	GO:0048010~vascular endothelial growth factor receptor signaling pathway	6	1.10294	0.00109917	FOXC1, FGF9, KDR, FYN, SULF1, VEGFA	518	30	19333	7.46448	0.970896	0.0368222	0.0352879																GOTERM_MF_DIRECT	GO:0019838~growth factor binding	4	0.735294	0.081534	GHR, DUSP1, HTRA1, KDR	522	37	18869	3.90784	1	0.683697	0.655669
GOTERM_BP_DIRECT	GO:0002250~adaptive immune response	25	4.59559	0.00115261	CX3CR1, IGHM, CLEC10A, TRAC, VTCN1, CD1C, CD3D, CTSS, HLA-DMA, HLA-DMB, IGKC, LAMP3, TRBC1, TNFRSF17, FYN, HLA-DQA1, HLA-DPA1, JAM3, FGB, PRKCB, CD8A, GPR183, HLA-DPB1, HLA-DRA, HLA-DQB1	518	451	19333	2.06887	0.975496	0.0382143	0.036622																GOTERM_MF_DIRECT	GO:0001530~lipopolysaccharide binding	4	0.735294	0.0867909	TRIL, LY96, CD14, LTF	522	38	18869	3.805	1	0.714969	0.68566
GOTERM_BP_DIRECT	GO:0002548~monocyte chemotaxis	7	1.28676	0.00119384	CCL8, CCL21, CCL5, PTPRO, CCL2, CCL19, CCR2	518	45	19333	5.80571	0.978543	0.0390391	0.0374125																GOTERM_MF_DIRECT	GO:0016298~lipase activity	3	0.551471	0.0870397	LPL, CEL, MGLL	522	18	18869	6.02458	1	0.714969	0.68566
GOTERM_BP_DIRECT	GO:0030036~actin cytoskeleton organization	14	2.57353	0.00120176	KANK1, ACTN1, CXCL1, CORO1A, CORO2B, ADRA2A, PDLIM1, TYROBP, PDLIM2, CSRP1, RAC2, PFN1, DOCK2, PHACTR4	518	181	19333	2.88681	0.979083	0.0390391	0.0374125																GOTERM_MF_DIRECT	GO:0004175~endopeptidase activity	6	1.10294	0.092851	BACE1, MMP7, MME, CASP1, PLG, PSMB10	522	87	18869	2.49293	1	0.74842	0.717739
GOTERM_BP_DIRECT	GO:0001768~establishment of T cell polarity	4	0.735294	0.00141605	CCL21, CCR7, CCL19, DOCK2	518	9	19333	16.5877	0.989509	0.0436203	0.0418028																GOTERM_MF_DIRECT	GO:0004713~protein tyrosine kinase activity	7	1.28676	0.0930135	CSF1R, HCK, DYRK2, LCK, TYRO3, KDR, FYN	522	113	18869	2.23923	1	0.74842	0.717739
GOTERM_BP_DIRECT	GO:0002638~negative regulation of immunoglobulin production	4	0.735294	0.00141605	IL33, CR1, FCGR2B, IL13RA2	518	9	19333	16.5877	0.989509	0.0436203	0.0418028																GOTERM_MF_DIRECT	GO:0004745~retinol dehydrogenase activity	3	0.551471	0.0955631	ADH1C, ADH1B, DHRS3	522	19	18869	5.7075	1	0.74842	0.717739
GOTERM_BP_DIRECT	GO:0072015~glomerular visceral epithelial cell development	4	0.735294	0.00141605	MYO1E, NPHS1, PODXL, MAGI2	518	9	19333	16.5877	0.989509	0.0436203	0.0418028																GOTERM_MF_DIRECT	GO:0004950~chemokine receptor activity	3	0.551471	0.0955631	CX3CR1, CCR1, CCR2	522	19	18869	5.7075	1	0.74842	0.717739
GOTERM_BP_DIRECT	GO:0042730~fibrinolysis	5	0.919118	0.0014233	FGB, FGG, PLG, PLAT, HRG	518	19	19333	9.82168	0.989751	0.0436203	0.0418028																GOTERM_MF_DIRECT	GO:0008289~lipid binding	10	1.83824	0.0957606	GHR, HCK, PLEKHA1, APOH, BLNK, APOC3, APOD, RASGRP1, APOLD1, SNCA	522	197	18869	1.8349	1	0.74842	0.717739
GOTERM_BP_DIRECT	GO:2000406~positive regulation of T cell migration	5	0.919118	0.0014233	PYCARD, CCL21, CCL5, AIF1, CORO1A	518	19	19333	9.82168	0.989751	0.0436203	0.0418028																GOTERM_MF_DIRECT	GO:0071949~FAD binding	4	0.735294	0.0977188	DHCR24, KMO, PRODH2, PCYOX1	522	40	18869	3.61475	1	0.756381	0.725374
GOTERM_BP_DIRECT	GO:0001570~vasculogenesis	8	1.47059	0.00142417	TGFBR3, MYO1E, WT1, TIPARP, KDR, ADM, ZFPM2, VEGFA	518	63	19333	4.73935	0.98978	0.0436203	0.0418028
GOTERM_BP_DIRECT	GO:1904646~cellular response to beta-amyloid	7	1.28676	0.00150463	BACE1, VCAM1, LCN2, FYN, IGF1, FCGR2B, BCL2L2	518	47	19333	5.55865	0.992113	0.04565	0.0437479
GOTERM_BP_DIRECT	GO:0032757~positive regulation of interleukin-8 production	8	1.47059	0.00171198	CD2, PYCARD, TLR1, F2R, CHI3L1, TLR7, CD14, F3	518	65	19333	4.59353	0.995956	0.0514554	0.0493114
GOTERM_BP_DIRECT	GO:0042060~wound healing	10	1.83824	0.00176938	IL33, COL3A1, CDH3, LOX, REG1A, TNC, IGF1, FGF1, PPL, DCN	518	103	19333	3.62353	0.996638	0.0526881	0.0504928
GOTERM_BP_DIRECT	GO:0001837~epithelial to mesenchymal transition	7	1.28676	0.00187346	TGFBR3, EPB41L5, BMP2, S100A4, SOX9, IGF1, BMP7	518	49	19333	5.33177	0.997596	0.0552756	0.0529725
GOTERM_BP_DIRECT	GO:0048247~lymphocyte chemotaxis	6	1.10294	0.00196591	CCL8, CCL21, CCL5, CCL2, CCL19, CKLF	518	34	19333	6.5863	0.998215	0.0569379	0.0545655
GOTERM_BP_DIRECT	GO:0035924~cellular response to vascular endothelial growth factor stimulus	6	1.10294	0.00196591	NR4A1, VCAM1, EGR3, KDR, GAS1, VEGFA	518	34	19333	6.5863	0.998215	0.0569379	0.0545655
GOTERM_BP_DIRECT	GO:0034695~response to prostaglandin E	4	0.735294	0.00198291	TGFBR3, CCL21, CCR7, CCL19	518	10	19333	14.929	0.998311	0.0569379	0.0545655
GOTERM_BP_DIRECT	GO:0009612~response to mechanical stimulus	8	1.47059	0.00204305	COL3A1, TUBA1A, IGFBP2, TNC, FOSB, CHI3L1, PPL, DCN	518	67	19333	4.45641	0.998608	0.0576354	0.0552339
GOTERM_BP_DIRECT	GO:0051384~response to glucocorticoid	8	1.47059	0.00204305	GHR, ANXA3, DUSP1, IGFBP2, ADM, CTSV, PTGDS, AIF1	518	67	19333	4.45641	0.998608	0.0576354	0.0552339
GOTERM_BP_DIRECT	GO:0010560~positive regulation of glycoprotein biosynthetic process	3	0.551471	0.00210331	CCL21, IGF1, CCL19	518	3	19333	37.3224	0.998854	0.0581914	0.0557667
GOTERM_BP_DIRECT	GO:0006508~proteolysis	23	4.22794	0.00210359	CFD, CPA3, FCN3, ADAMDEC1, ENPEP, MMP7, C1S, MME, TMPRSS4, HTRA1, PLAT, PLG, WFDC2, CTSS, KLK7, BACE1, GZMK, DPP6, NRIP2, CASP1, CPVL, CFB, LTF	518	418	19333	2.05362	0.998855	0.0581914	0.0557667
GOTERM_BP_DIRECT	GO:0000902~cell morphogenesis	9	1.65441	0.00211704	CDH6, CDH10, CDH11, LST1, PTPRO, FRY, IL7R, CLU, PSMB10	518	86	19333	3.90583	0.998903	0.0581914	0.0557667
GOTERM_BP_DIRECT	GO:0071222~cellular response to lipopolysaccharide	14	2.57353	0.00213624	CX3CR1, CXCL6, NR1H4, LY96, CXCL1, KMO, PYCARD, ZFP36, MRC1, CASP1, LCN2, IRF8, CCL2, CD14	518	193	19333	2.70732	0.998969	0.0582215	0.0557956
GOTERM_BP_DIRECT	GO:0050727~regulation of inflammatory response	10	1.83824	0.00215839	PYCARD, BST1, HCK, ALOX5, CASP1, TNC, SELE, MGLL, CCR2, BIRC3	518	106	19333	3.52098	0.99904	0.0583311	0.0559006
GOTERM_BP_DIRECT	GO:0043627~response to estrogen	8	1.47059	0.00242157	CYP27B1, KRT19, MME, ARPC1B, IGFBP2, HMOX1, TNFRSF11B, CD24	518	69	19333	4.32723	0.999589	0.0645321	0.0618433
GOTERM_BP_DIRECT	GO:0042493~response to drug	18	3.30882	0.00242798	IGFBP2, HTR2B, LPL, UMOD, TNFRSF11B, FOS, TJP1, SFRP1, CDH3, LOX, LCK, SST, LCN2, FOSB, HMOX1, FYN, APOD, SNCA	518	293	19333	2.29284	0.999598	0.0645321	0.0618433
GOTERM_BP_DIRECT	GO:0048662~negative regulation of smooth muscle cell proliferation	6	1.10294	0.00254939	BMP2, CTNNBIP1, HMOX1, APOD, NDRG2, AIF1	518	36	19333	6.2204	0.999728	0.0650866	0.0623747
GOTERM_BP_DIRECT	GO:0051017~actin filament bundle assembly	6	1.10294	0.00254939	MARCKS, ACTN1, DPYSL3, NEDD9, LCP1, AIF1	518	36	19333	6.2204	0.999728	0.0650866	0.0623747
GOTERM_BP_DIRECT	GO:0097191~extrinsic apoptotic signaling pathway	7	1.28676	0.00255004	IL33, SFRP1, PTPRC, IL7, FAS, G0S2, CD27	518	52	19333	5.02417	0.999728	0.0650866	0.0623747
GOTERM_BP_DIRECT	GO:0007162~negative regulation of cell adhesion	7	1.28676	0.00255004	SEMA5A, ADAMDEC1, DUSP1, PODXL, TNC, TGFBI, HRG	518	52	19333	5.02417	0.999728	0.0650866	0.0623747
GOTERM_BP_DIRECT	GO:0043491~protein kinase B signaling	7	1.28676	0.00255004	LOX, CCL5, TYRO3, KDR, CCL2, SOX9, IGF1	518	52	19333	5.02417	0.999728	0.0650866	0.0623747
GOTERM_BP_DIRECT	GO:0007229~integrin-mediated signaling pathway	10	1.83824	0.00277983	HCK, COL3A1, ADAMDEC1, ITGAM, ITGB2, ITGA8, FN1, NEDD9, FERMT2, LIMS2	518	110	19333	3.39294	0.999871	0.0690304	0.0661542
GOTERM_BP_DIRECT	GO:0090263~positive regulation of canonical Wnt signaling pathway	10	1.83824	0.00277983	SEMA5A, KANK1, SFRP1, CDH3, FGF9, EGF, GPC5, SOX4, DACT1, RNF220	518	110	19333	3.39294	0.999871	0.0690304	0.0661542
GOTERM_BP_DIRECT	GO:0002062~chondrocyte differentiation	7	1.28676	0.00281187	COL3A1, BMP2, FGF9, PTH1R, TGFBI, SOX9, RUNX3	518	53	19333	4.92937	0.999883	0.0690304	0.0661542
GOTERM_BP_DIRECT	GO:0006968~cellular defense response	7	1.28676	0.00281187	CX3CR1, TYROBP, NCF2, LY96, UMOD, MNDA, CCR2	518	53	19333	4.92937	0.999883	0.0690304	0.0661542
GOTERM_BP_DIRECT	GO:0030838~positive regulation of actin filament polymerization	7	1.28676	0.00281187	PYCARD, HCK, NPHS1, CCL21, CDC42EP3, CCR7, PFN1	518	53	19333	4.92937	0.999883	0.0690304	0.0661542
GOTERM_BP_DIRECT	GO:0090026~positive regulation of monocyte chemotaxis	5	0.919118	0.00298797	CX3CR1, CCR1, CCL5, AIF1, CCR2	518	23	19333	8.11356	0.999934	0.0722505	0.0692401
GOTERM_BP_DIRECT	GO:0050730~regulation of peptidyl-tyrosine phosphorylation	5	0.919118	0.00298797	BST1, IL7, ITGB2, FYN, HRG	518	23	19333	8.11356	0.999934	0.0722505	0.0692401
GOTERM_BP_DIRECT	GO:0050853~B cell receptor signaling pathway	11	2.02206	0.00308029	IGHM, PTPRC, IGKC, PLEKHA1, PRKCB, LCK, TRBC1, BLNK, PLCG2, MNDA, MS4A1	518	133	19333	3.08681	0.999951	0.073927	0.0708467
GOTERM_BP_DIRECT	GO:0019722~calcium-mediated signaling	9	1.65441	0.00323319	CX3CR1, CCR1, PLCG2, HTR2B, PLCE1, CCR7, CALM1, SELE, CCR2	518	92	19333	3.6511	0.99997	0.0770218	0.0738126
GOTERM_BP_DIRECT	GO:0002224~toll-like receptor signaling pathway	5	0.919118	0.00351074	TLR1, PLCG2, LY96, TLR7, CTSS	518	24	19333	7.7755	0.999988	0.0824127	0.0789789
GOTERM_BP_DIRECT	GO:2000147~positive regulation of cell motility	5	0.919118	0.00351074	CSF1R, CCL21, SPOCK2, CCR7, CCL19	518	24	19333	7.7755	0.999988	0.0824127	0.0789789
GOTERM_BP_DIRECT	GO:0007043~cell-cell junction assembly	6	1.10294	0.00364646	TJP1, CDH6, CLDN5, CDH10, CDH11, NR1H4	518	39	19333	5.74191	0.999992	0.0843669	0.0808516
GOTERM_BP_DIRECT	GO:0098742~cell-cell adhesion via plasma-membrane adhesion molecules	6	1.10294	0.00364646	CDH6, ITGAM, CDH3, CDH10, CDH11, ITGB2	518	39	19333	5.74191	0.999992	0.0843669	0.0808516
GOTERM_BP_DIRECT	GO:0007204~positive regulation of cytosolic calcium ion concentration	12	2.20588	0.00390484	CX3CR1, CCR1, CD52, F2R, C3AR1, PLCE1, CCR7, ADM, PTH1R, CD24, TAC1, CCR2	518	160	19333	2.79918	0.999997	0.0896998	0.0859623
GOTERM_BP_DIRECT	GO:0090023~positive regulation of neutrophil chemotaxis	5	0.919118	0.00409232	CCL21, RAC2, C3AR1, CCR7, CCL19	518	25	19333	7.46448	0.999998	0.0922829	0.0884377
GOTERM_BP_DIRECT	GO:0055010~ventricular cardiac muscle tissue morphogenesis	5	0.919118	0.00409232	TGFBR3, FOXC1, TNNT2, TNNC1, TNNI1	518	25	19333	7.46448	0.999998	0.0922829	0.0884377
GOTERM_BP_DIRECT	GO:0045963~negative regulation of dopamine metabolic process	3	0.551471	0.00413207	ITGAM, ITGB2, SNCA	518	4	19333	27.9918	0.999998	0.0922829	0.0884377
GOTERM_BP_DIRECT	GO:0002316~follicular B cell differentiation	3	0.551471	0.00413207	PLCG2, IRF8, FCGR2B	518	4	19333	27.9918	0.999998	0.0922829	0.0884377
GOTERM_BP_DIRECT	GO:0051607~defense response to virus	15	2.75735	0.00434106	IL33, FCN3, IFITM1, KCNJ8, RNASE6, PYCARD, ISG20, PLSCR1, PTPRC, DDIT4, CASP1, TLR7, TRIM22, SERINC5, APOBEC3B	518	234	19333	2.39246	0.999999	0.0962817	0.0922699
GOTERM_BP_DIRECT	GO:0001775~cell activation	4	0.735294	0.0044517	TLR1, PLCG2, IGF1, CD24	518	13	19333	11.4838	0.999999	0.0967342	0.0927036
GOTERM_BP_DIRECT	GO:0051918~negative regulation of fibrinolysis	4	0.735294	0.0044517	APOH, PLG, PLAT, HRG	518	13	19333	11.4838	0.999999	0.0967342	0.0927036
GOTERM_BP_DIRECT	GO:0097242~beta-amyloid clearance	4	0.735294	0.0044517	C3, ITGAM, MME, ITGB2	518	13	19333	11.4838	0.999999	0.0967342	0.0927036
GOTERM_BP_DIRECT	GO:0045669~positive regulation of osteoblast differentiation	8	1.47059	0.00449892	NELL1, IFITM1, BMP2, CTNNBIP1, IGF1, BMP7, FERMT2, LTF	518	77	19333	3.87765	0.999999	0.0971042	0.0930582
GOTERM_BP_DIRECT	GO:0030316~osteoclast differentiation	6	1.10294	0.00454357	CSF1R, SFRP1, BMP2, TYROBP, GPR183, FOS	518	41	19333	5.46181	1	0.0974142	0.0933553
GOTERM_BP_DIRECT	GO:0002092~positive regulation of receptor internalization	5	0.919118	0.00473564	EGF, MAGI2, PLCG2, SELE, VEGFA	518	26	19333	7.17738	1	0.10086	0.0966572
GOTERM_BP_DIRECT	GO:0090303~positive regulation of wound healing	5	0.919118	0.00544355	KANK1, CLDN4, CLDN3, ADRA2A, HBEGF	518	27	19333	6.91155	1	0.114505	0.109734
GOTERM_BP_DIRECT	GO:0008217~regulation of blood pressure	8	1.47059	0.00555168	ENPEP, COL1A2, NPY1R, HBB, HMOX1, UMOD, SGK1, TAC1	518	80	19333	3.73224	1	0.114505	0.109734
GOTERM_BP_DIRECT	GO:0050804~modulation of synaptic transmission	8	1.47059	0.00555168	CX3CR1, PTPRD, NLGN4X, PRKAR2B, CDH11, FYN, CEL, PFN1	518	80	19333	3.73224	1	0.114505	0.109734
GOTERM_BP_DIRECT	GO:0010447~response to acidic pH	4	0.735294	0.00555432	SST, SERPINF1, GPR65, CTSS	518	14	19333	10.6635	1	0.114505	0.109734
GOTERM_BP_DIRECT	GO:0031529~ruffle organization	4	0.735294	0.00555432	CSF1R, PLEKHA1, CCL21, CCR7	518	14	19333	10.6635	1	0.114505	0.109734
GOTERM_BP_DIRECT	GO:0090090~negative regulation of canonical Wnt signaling pathway	11	2.02206	0.00567763	IGFBP1, EGR1, SFRP1, BMP2, CTNNBIP1, PTPRO, IGFBP2, JADE1, IGFBP6, SOX9, DACT1	518	145	19333	2.83135	1	0.116137	0.111298
GOTERM_BP_DIRECT	GO:0007179~transforming growth factor beta receptor signaling pathway	9	1.65441	0.00570572	TGFBR3, CLDN5, COL3A1, COL1A2, HPGD, ITGA8, FOS, NLK, FERMT2	518	101	19333	3.32576	1	0.116137	0.111298
GOTERM_BP_DIRECT	GO:0006958~complement activation, classical pathway	10	1.83824	0.00613233	C1QB, C3, IGHM, C1QA, CR1, IGKC, C7, C1S, TRBC1, CLU	518	124	19333	3.00987	1	0.121949	0.116868
GOTERM_BP_DIRECT	GO:0032735~positive regulation of interleukin-12 production	6	1.10294	0.00616809	PLCG2, LAPTM5, IRF8, CCR7, LTB, CCL19	518	44	19333	5.08942	1	0.121949	0.116868
GOTERM_BP_DIRECT	GO:0001658~branching involved in ureteric bud morphogenesis	6	1.10294	0.00616809	BMP2, HS3ST3A1, WT1, CTNNBIP1, TCF21, SOX9	518	44	19333	5.08942	1	0.121949	0.116868
GOTERM_BP_DIRECT	GO:1900026~positive regulation of substrate adhesion-dependent cell spreading	6	1.10294	0.00616809	FGB, FGG, NEDD9, OLFM4, FERMT2, LIMS2	518	44	19333	5.08942	1	0.121949	0.116868
GOTERM_BP_DIRECT	GO:0051179~localization	5	0.919118	0.00621879	GHR, HCK, MUC1, TGFBI, SNCA	518	28	19333	6.66471	1	0.121949	0.116868
GOTERM_BP_DIRECT	GO:0001523~retinoid metabolic process	5	0.919118	0.00621879	AKR1B10, ADH1B, RARRES2, ALDH1A1, DHRS3	518	28	19333	6.66471	1	0.121949	0.116868
GOTERM_BP_DIRECT	GO:0016485~protein processing	8	1.47059	0.00634941	BACE1, COMP, SPON1, MAFB, MME, TMPRSS4, F3, CTSS	518	82	19333	3.64121	1	0.12301	0.117885
GOTERM_BP_DIRECT	GO:0006919~activation of cysteine-type endopeptidase activity involved in apoptotic process	8	1.47059	0.00634941	PYCARD, LCK, TNFSF15, F2R, COL4A3, LAPTM5, F3, SNCA	518	82	19333	3.64121	1	0.12301	0.117885
GOTERM_BP_DIRECT	GO:0001649~osteoblast differentiation	10	1.83824	0.00645646	SFRP1, VCAN, BMP2, CYP24A1, GPNMB, FGF9, LOX, FHL2, SPP1, TNC	518	125	19333	2.98579	1	0.124335	0.119155
GOTERM_BP_DIRECT	GO:0002282~microglial cell activation involved in immune response	3	0.551471	0.00676501	CX3CR1, IL33, TYROBP	518	5	19333	22.3934	1	0.12801	0.122676
GOTERM_BP_DIRECT	GO:0032755~positive regulation of interleukin-6 production	9	1.65441	0.00678773	PYCARD, TLR1, IL33, TYROBP, F2R, PLCG2, LPL, TLR7, AIF1	518	104	19333	3.22982	1	0.12801	0.122676
GOTERM_BP_DIRECT	GO:0042100~B cell proliferation	6	1.10294	0.00678987	SASH3, PTPRC, IL7, IL7R, MS4A1, RASGRP1	518	45	19333	4.97632	1	0.12801	0.122676
GOTERM_BP_DIRECT	GO:0002523~leukocyte migration involved in inflammatory response	4	0.735294	0.0068065	ALOX5, ITGB2, SELE, JAM3	518	15	19333	9.95264	1	0.12801	0.122676
GOTERM_BP_DIRECT	GO:0034113~heterotypic cell-cell adhesion	5	0.919118	0.00706398	CD2, VCAM1, PTPRC, ITGB2, JAM3	518	29	19333	6.4349	1	0.131317	0.125845
GOTERM_BP_DIRECT	GO:0071280~cellular response to copper ion	5	0.919118	0.00706398	BACE1, AOC1, MT1M, MT1X, SNCA	518	29	19333	6.4349	1	0.131317	0.125845
GOTERM_BP_DIRECT	GO:0022617~extracellular matrix disassembly	6	1.10294	0.00745419	MMP7, PLG, LCP1, CTSV, CTSS, KLK7	518	46	19333	4.86814	1	0.136987	0.131279
GOTERM_BP_DIRECT	GO:0045071~negative regulation of viral genome replication	6	1.10294	0.00745419	ISG20, IFITM1, PLSCR1, SLPI, CCL5, LTF	518	46	19333	4.86814	1	0.136987	0.131279
GOTERM_BP_DIRECT	GO:0001503~ossification	8	1.47059	0.00770195	IFITM1, RASSF2, CDH11, SPP1, SOX9, RUNX3, BMP7, LTF	518	85	19333	3.5127	1	0.140632	0.134772
GOTERM_BP_DIRECT	GO:0032731~positive regulation of interleukin-1 beta production	7	1.28676	0.00774002	PYCARD, EGR1, TYROBP, CASP1, LPL, MNDA, CCL19	518	65	19333	4.01933	1	0.140632	0.134772
GOTERM_BP_DIRECT	GO:0050830~defense response to Gram-positive bacterium	10	1.83824	0.00788633	PYCARD, RARRES2, RNASE6, ADM, DEFB1, LYZ, IL7R, GBP2, TAC1, LTF	518	129	19333	2.89321	1	0.142486	0.136549
GOTERM_BP_DIRECT	GO:0034116~positive regulation of heterotypic cell-cell adhesion	4	0.735294	0.00821286	FGB, LCK, FGG, BMP7	518	16	19333	9.3306	1	0.147556	0.141408
GOTERM_BP_DIRECT	GO:0030097~hemopoiesis	7	1.28676	0.00832683	CSF1R, TIPARP, LCK, ZBTB16, IL7R, RUNX3, CCR2	518	66	19333	3.95844	1	0.148773	0.142574
GOTERM_BP_DIRECT	GO:0019221~cytokine-mediated signaling pathway	11	2.02206	0.00933046	GHR, CCR1, CSF1R, HCK, IL7, IL10RA, CCL2, IL7R, IL13RA2, F3, CCR2	518	156	19333	2.63171	1	0.165783	0.158876
GOTERM_BP_DIRECT	GO:0043116~negative regulation of vascular permeability	4	0.735294	0.00977738	TJP1, CLDN5, ADM, FERMT2	518	17	19333	8.78174	1	0.170892	0.163771
GOTERM_BP_DIRECT	GO:0048245~eosinophil chemotaxis	4	0.735294	0.00977738	CCL8, CCL21, CCL5, CCL2	518	17	19333	8.78174	1	0.170892	0.163771
GOTERM_BP_DIRECT	GO:0045730~respiratory burst	4	0.735294	0.00977738	CD52, NCF2, RAC2, CD24	518	17	19333	8.78174	1	0.170892	0.163771
GOTERM_BP_DIRECT	GO:0050729~positive regulation of inflammatory response	9	1.65441	0.00991009	PYCARD, NFKBIA, IL33, CASP1, LPL, TLR7, NMI, CCR2, SNCA	518	111	19333	3.02614	1	0.171349	0.164209
GOTERM_BP_DIRECT	GO:0006874~cellular calcium ion homeostasis	9	1.65441	0.00991009	CCR1, CCL8, PRKCB, CCL5, HTR2B, UMOD, PTH1R, CCL19, CCR2	518	111	19333	3.02614	1	0.171349	0.164209
GOTERM_BP_DIRECT	GO:0019800~peptide cross-linking via chondroitin 4-sulfate glycosaminoglycan	3	0.551471	0.00996849	SPOCK2, NDNF, DCN	518	6	19333	18.6612	1	0.171437	0.164294
GOTERM_BP_DIRECT	GO:0071345~cellular response to cytokine stimulus	5	0.919118	0.0100438	CSF1R, MME, DPYSL3, HCLS1, CCR7	518	32	19333	5.83162	1	0.171814	0.164655
GOTERM_BP_DIRECT	GO:0006816~calcium ion transport	8	1.47059	0.0104125	CCR1, CYP27B1, CCL8, RAMP3, PRKCB, CCL5, FYN, CORO1A	518	90	19333	3.31755	1	0.176245	0.168902
GOTERM_BP_DIRECT	GO:0010467~gene expression	8	1.47059	0.0104125	IL33, TUBA1A, KLHL3, LTB, PTGDS, IL7R, SOX4, PVALB	518	90	19333	3.31755	1	0.176245	0.168902
GOTERM_BP_DIRECT	GO:0043524~negative regulation of neuron apoptotic process	11	2.02206	0.0105847	NR4A2, F2R, TYRO3, KDR, HMOX1, CCL2, FYN, NDNF, NES, CORO1A, SNCA	518	159	19333	2.58205	1	0.178223	0.170797
GOTERM_BP_DIRECT	GO:0006909~phagocytosis	7	1.28676	0.0109953	NCF2, ANXA3, ITGB2, TYRO3, IRF8, CD14, CORO1A	518	70	19333	3.73224	1	0.183769	0.176112
GOTERM_BP_DIRECT	GO:0030324~lung development	8	1.47059	0.0110285	COL3A1, MME, FGF9, LOX, CHI3L1, FGF1, ZFPM2, VEGFA	518	91	19333	3.28109	1	0.183769	0.176112
GOTERM_BP_DIRECT	GO:0071773~cellular response to BMP stimulus	5	0.919118	0.0111928	SFRP1, BMP2, TNMD, SOX9, BMP7	518	33	19333	5.65491	1	0.185172	0.177457
GOTERM_BP_DIRECT	GO:0008283~cell proliferation	12	2.20588	0.0112278	KANK1, CSF1R, FOXC1, ENPEP, DACH1, ZBTB16, CKS2, ADM, PTH1R, TACC2, TGFBI, IGF1	518	185	19333	2.42091	1	0.185172	0.177457
GOTERM_BP_DIRECT	GO:0042552~myelination	6	1.10294	0.0114623	CLDN5, NFASC, TSPAN2, SERINC5, KLK6, JAM3	518	51	19333	4.39087	1	0.18779	0.179965
GOTERM_BP_DIRECT	GO:0033280~response to vitamin D	4	0.735294	0.0115033	CYP27B1, CYP24A1, SPP1, BMP7	518	18	19333	8.29387	1	0.18779	0.179965
GOTERM_BP_DIRECT	GO:0031640~killing of cells of other organism	7	1.28676	0.011747	CCL8, CCL21, CXCL1, CCL19, LYZ, TAC1, LTF	518	71	19333	3.67967	1	0.190801	0.182851
GOTERM_BP_DIRECT	GO:0030336~negative regulation of cell migration	12	2.20588	0.0120976	CX3CR1, CLDN5, KANK1, SFRP1, IFITM1, DACH1, CLDN3, DPYSL3, CDH11, MAGI2, NEDD9, SULF1	518	187	19333	2.39502	1	0.195508	0.187362
GOTERM_BP_DIRECT	GO:0031623~receptor internalization	6	1.10294	0.0124104	GHR, RAMP3, FCER1G, ITGB2, ADM, SNCA	518	52	19333	4.30643	1	0.197785	0.189544
GOTERM_BP_DIRECT	GO:0048008~platelet-derived growth factor receptor signaling pathway	5	0.919118	0.012423	MYO1E, PLEKHA1, TIPARP, ZFAND5, PLAT	518	34	19333	5.48859	1	0.197785	0.189544
GOTERM_BP_DIRECT	GO:0051930~regulation of sensory perception of pain	5	0.919118	0.012423	IL33, F2R, GPR171, TAC1, MGLL	518	34	19333	5.48859	1	0.197785	0.189544
GOTERM_BP_DIRECT	GO:0050679~positive regulation of epithelial cell proliferation	7	1.28676	0.0125342	SFRP1, FGF9, HTRA1, SOX9, IGF1, FGF1, VEGFA	518	72	19333	3.62857	1	0.198572	0.190298
GOTERM_BP_DIRECT	GO:0007219~Notch signaling pathway	9	1.65441	0.0133438	NFKBIA, CFD, CDH6, FOXC1, KRT19, BMP2, NRIP2, NR1H4, SOX9	518	117	19333	2.87095	1	0.205109	0.196563
GOTERM_BP_DIRECT	GO:0031668~cellular response to extracellular stimulus	4	0.735294	0.0133933	NR4A2, PTPRC, FOS, AIF1	518	19	19333	7.85735	1	0.205109	0.196563
GOTERM_BP_DIRECT	GO:0016064~immunoglobulin mediated immune response	4	0.735294	0.0133933	FCER1G, CD27, FCGR2B, IL13RA2	518	19	19333	7.85735	1	0.205109	0.196563
GOTERM_BP_DIRECT	GO:0003094~glomerular filtration	4	0.735294	0.0133933	MYO1E, NPHS2, UMOD, SULF1	518	19	19333	7.85735	1	0.205109	0.196563
GOTERM_BP_DIRECT	GO:0010759~positive regulation of macrophage chemotaxis	4	0.735294	0.0133933	CSF1R, CCL5, RARRES2, C3AR1	518	19	19333	7.85735	1	0.205109	0.196563
GOTERM_BP_DIRECT	GO:0010812~negative regulation of cell-substrate adhesion	4	0.735294	0.0133933	PTPRO, SPOCK1, PLG, CORO2B	518	19	19333	7.85735	1	0.205109	0.196563
GOTERM_BP_DIRECT	GO:0050921~positive regulation of chemotaxis	4	0.735294	0.0133933	CCL21, RARRES2, CCL19, AIF1	518	19	19333	7.85735	1	0.205109	0.196563
GOTERM_BP_DIRECT	GO:0009410~response to xenobiotic stimulus	14	2.57353	0.0135502	IGFBP2, HTR2B, LPL, UMOD, TNFRSF11B, FOS, SFRP1, CDH3, LOX, LCK, SST, FOSB, HMOX1, SNCA	518	242	19333	2.15915	1	0.205472	0.196911
GOTERM_BP_DIRECT	GO:0002606~positive regulation of dendritic cell antigen processing and presentation	3	0.551471	0.0137102	CCL21, CCR7, CCL19	518	7	19333	15.9953	1	0.205472	0.196911
GOTERM_BP_DIRECT	GO:0030854~positive regulation of granulocyte differentiation	3	0.551471	0.0137102	TESC, HCLS1, EVI2B	518	7	19333	15.9953	1	0.205472	0.196911
GOTERM_BP_DIRECT	GO:0055074~calcium ion homeostasis	5	0.919118	0.0137365	CYP27B1, CALB1, REG1A, KDR, ADM	518	35	19333	5.33177	1	0.205472	0.196911
GOTERM_BP_DIRECT	GO:0035025~positive regulation of Rho protein signal transduction	5	0.919118	0.0137365	COL3A1, GPR65, F2R, ARHGEF3, GPR18	518	35	19333	5.33177	1	0.205472	0.196911
GOTERM_BP_DIRECT	GO:0001764~neuron migration	9	1.65441	0.0146612	NR4A2, COL3A1, TUBB2A, TUBA1A, DDIT4, TYRO3, SPOCK1, FYN, NDNF	518	119	19333	2.8227	1	0.218289	0.209193
GOTERM_BP_DIRECT	GO:0016477~cell migration	15	2.75735	0.0147572	ENPEP, FOXC1, ITGB2, NEDD9, CORO1A, TGFBR3, PODXL, TYRO3, KDR, GPC5, LCP1, IGFBP6, CD24, DOCK2, JAM3	518	271	19333	2.06582	1	0.218707	0.209594
GOTERM_BP_DIRECT	GO:0001657~ureteric bud development	5	0.919118	0.0151349	SFRP1, FOXC1, WT1, TCF21, BMP7	518	36	19333	5.18367	1	0.221244	0.212026
GOTERM_BP_DIRECT	GO:0032743~positive regulation of interleukin-2 production	5	0.919118	0.0151349	SASH3, PTPRC, PLCG2, VTCN1, CCR2	518	36	19333	5.18367	1	0.221244	0.212026
GOTERM_BP_DIRECT	GO:2000352~negative regulation of endothelial cell apoptotic process	5	0.919118	0.0151349	FGB, SEMA5A, FGG, KDR, NDNF	518	36	19333	5.18367	1	0.221244	0.212026
GOTERM_BP_DIRECT	GO:0050901~leukocyte tethering or rolling	4	0.735294	0.0154494	CX3CR1, VCAM1, SELL, SELE	518	20	19333	7.46448	1	0.224821	0.215453
GOTERM_BP_DIRECT	GO:0033209~tumor necrosis factor-mediated signaling pathway	6	1.10294	0.0155697	PYCARD, NFKBIA, TNFRSF17, FAS, UMOD, BIRC3	518	55	19333	4.07153	1	0.225551	0.216153
GOTERM_BP_DIRECT	GO:0030833~regulation of actin filament polymerization	5	0.919118	0.0166198	ARPC1B, HCLS1, ARHGAP28, PFN1, CORO1A	518	37	19333	5.04357	1	0.239683	0.229696
GOTERM_BP_DIRECT	GO:0045600~positive regulation of fat cell differentiation	6	1.10294	0.0167316	ZFP36, SFRP1, BMP2, ZBTB16, RARRES2, LPL	518	56	19333	3.99883	1	0.240218	0.230209
GOTERM_BP_DIRECT	GO:0002042~cell migration involved in sprouting angiogenesis	4	0.735294	0.0176732	NR4A1, EGR3, KDR, VEGFA	518	21	19333	7.10903	1	0.248953	0.23858
GOTERM_BP_DIRECT	GO:0061518~microglial cell proliferation	3	0.551471	0.0179593	IL33, CSF1R, CLU	518	8	19333	13.9959	1	0.248953	0.23858
GOTERM_BP_DIRECT	GO:0050869~negative regulation of B cell activation	3	0.551471	0.0179593	LAPTM5, FCGR2B, SAMSN1	518	8	19333	13.9959	1	0.248953	0.23858
GOTERM_BP_DIRECT	GO:0061042~vascular wound healing	3	0.551471	0.0179593	KDR, NDNF, VEGFA	518	8	19333	13.9959	1	0.248953	0.23858
GOTERM_BP_DIRECT	GO:0043567~regulation of insulin-like growth factor receptor signaling pathway	3	0.551471	0.0179593	IGFBP1, IGFBP2, IGFBP6	518	8	19333	13.9959	1	0.248953	0.23858
GOTERM_BP_DIRECT	GO:0098883~synapse disassembly	3	0.551471	0.0179593	CX3CR1, C1QB, C1QA	518	8	19333	13.9959	1	0.248953	0.23858
GOTERM_BP_DIRECT	GO:0046631~alpha-beta T cell activation	3	0.551471	0.0179593	TRAC, TRBC1, CD3D	518	8	19333	13.9959	1	0.248953	0.23858
GOTERM_BP_DIRECT	GO:0030858~positive regulation of epithelial cell differentiation	3	0.551471	0.0179593	BMP2, SOX9, BMP7	518	8	19333	13.9959	1	0.248953	0.23858
GOTERM_BP_DIRECT	GO:0060548~negative regulation of cell death	7	1.28676	0.018047	AGR2, HTR2B, ZFPM2, CLU, BMP7, SOX4, FERMT2	518	78	19333	3.34945	1	0.248971	0.238597
GOTERM_BP_DIRECT	GO:0046427~positive regulation of JAK-STAT cascade	5	0.919118	0.0181928	GHR, CCL5, IL10RA, F2R, IL7R	518	38	19333	4.91084	1	0.248971	0.238597
GOTERM_BP_DIRECT	GO:0048678~response to axon injury	5	0.919118	0.0181928	TYROBP, DPYSL3, PLCG2, APOD, AIF1	518	38	19333	4.91084	1	0.248971	0.238597
GOTERM_BP_DIRECT	GO:1901214~regulation of neuron death	4	0.735294	0.0200657	CCL5, DHCR24, CLU, SNCA	518	22	19333	6.78589	1	0.273438	0.262044
GOTERM_BP_DIRECT	GO:0001558~regulation of cell growth	7	1.28676	0.0213442	SOCS2, CISH, JADE1, TNC, SPOCK1, PLCE1, SGK1	518	81	19333	3.22539	1	0.289633	0.277565
GOTERM_BP_DIRECT	GO:0030177~positive regulation of Wnt signaling pathway	5	0.919118	0.0216084	KANK1, SFRP1, BMP2, SULF1, DACT1	518	40	19333	4.6653	1	0.290764	0.278649
GOTERM_BP_DIRECT	GO:0010634~positive regulation of epithelial cell migration	5	0.919118	0.0216084	EPB41L5, PLCG2, SOX9, PFN1, TAC1	518	40	19333	4.6653	1	0.290764	0.278649
GOTERM_BP_DIRECT	GO:0032956~regulation of actin cytoskeleton organization	7	1.28676	0.022528	BST1, RAC2, NEDD9, IQGAP2, HRG, CORO2B, CORO1A	518	82	19333	3.18606	1	0.293004	0.280795
GOTERM_BP_DIRECT	GO:0045807~positive regulation of endocytosis	4	0.735294	0.0226274	CLIP3, CD14, CCL19, SNCA	518	23	19333	6.49085	1	0.293004	0.280795
GOTERM_BP_DIRECT	GO:0048260~positive regulation of receptor-mediated endocytosis	4	0.735294	0.0226274	C3, CCL21, CCL19, CLU	518	23	19333	6.49085	1	0.293004	0.280795
GOTERM_BP_DIRECT	GO:0035584~calcium-mediated signaling using intracellular calcium source	4	0.735294	0.0226274	VCAM1, PTPRC, KDR, DEFB1	518	23	19333	6.49085	1	0.293004	0.280795
GOTERM_BP_DIRECT	GO:1902732~positive regulation of chondrocyte proliferation	3	0.551471	0.0226859	COMP, SOX9, LTF	518	9	19333	12.4408	1	0.293004	0.280795
GOTERM_BP_DIRECT	GO:0035767~endothelial cell chemotaxis	3	0.551471	0.0226859	NR4A1, EGR3, VEGFA	518	9	19333	12.4408	1	0.293004	0.280795
GOTERM_BP_DIRECT	GO:2000020~positive regulation of male gonad development	3	0.551471	0.0226859	WT1, SOX9, ZFPM2	518	9	19333	12.4408	1	0.293004	0.280795
GOTERM_BP_DIRECT	GO:0060539~diaphragm development	3	0.551471	0.0226859	WT1, BASP1, TCF21	518	9	19333	12.4408	1	0.293004	0.280795
GOTERM_BP_DIRECT	GO:0060008~Sertoli cell differentiation	3	0.551471	0.0226859	TCF21, SOX9, CTSV	518	9	19333	12.4408	1	0.293004	0.280795
GOTERM_BP_DIRECT	GO:2000669~negative regulation of dendritic cell apoptotic process	3	0.551471	0.0226859	CCL21, CCR7, CCL19	518	9	19333	12.4408	1	0.293004	0.280795
GOTERM_BP_DIRECT	GO:0051216~cartilage development	6	1.10294	0.0234022	LUM, ZBTB16, CHI3L1, SOX9, SULF1, BMP7	518	61	19333	3.67106	1	0.298125	0.285703
GOTERM_BP_DIRECT	GO:0001975~response to amphetamine	5	0.919118	0.0234532	NR4A2, NR4A1, RGS2, CALM1, RGS7	518	41	19333	4.55151	1	0.298125	0.285703
GOTERM_BP_DIRECT	GO:0001895~retina homeostasis	5	0.919118	0.0234532	CDH3, IGKC, ALB, LYZ, LTF	518	41	19333	4.55151	1	0.298125	0.285703
GOTERM_BP_DIRECT	GO:0031295~T cell costimulation	5	0.919118	0.0234532	CCL21, LCK, FYN, CCL19, CD24	518	41	19333	4.55151	1	0.298125	0.285703
GOTERM_BP_DIRECT	GO:0030099~myeloid cell differentiation	4	0.735294	0.0253583	CDKN1C, ZFP36, ZBTB16, IRF8	518	24	19333	6.2204	1	0.318972	0.305681
GOTERM_BP_DIRECT	GO:0006953~acute-phase response	5	0.919118	0.0253908	SERPINA3, CD163, PLSCR1, LCN2, FN1	518	42	19333	4.44314	1	0.318972	0.305681
GOTERM_BP_DIRECT	GO:0042098~T cell proliferation	5	0.919118	0.0253908	SASH3, PTPRC, RASGRP1, CORO1A, PSMB10	518	42	19333	4.44314	1	0.318972	0.305681
GOTERM_BP_DIRECT	GO:0007169~transmembrane receptor protein tyrosine kinase signaling pathway	9	1.65441	0.0266403	CSF1R, HCK, LCK, CD8A, BLNK, TYRO3, KDR, NEDD9, FYN	518	133	19333	2.52558	1	0.331673	0.317853
GOTERM_BP_DIRECT	GO:0007259~JAK-STAT cascade	5	0.919118	0.0274219	GHR, SOCS2, CCL2, NMI, CCR2	518	43	19333	4.33981	1	0.331673	0.317853
GOTERM_BP_DIRECT	GO:0030217~T cell differentiation	5	0.919118	0.0274219	EGR1, PTPRC, LCK, IL7R, SOX4	518	43	19333	4.33981	1	0.331673	0.317853
GOTERM_BP_DIRECT	GO:0033622~integrin activation	3	0.551471	0.0278617	MZB1, FN1, FERMT2	518	10	19333	11.1967	1	0.331673	0.317853
GOTERM_BP_DIRECT	GO:0031666~positive regulation of lipopolysaccharide-mediated signaling pathway	3	0.551471	0.0278617	LY86, LY96, CD14	518	10	19333	11.1967	1	0.331673	0.317853
GOTERM_BP_DIRECT	GO:0070233~negative regulation of T cell apoptotic process	3	0.551471	0.0278617	CCL5, CD27, IL7R	518	10	19333	11.1967	1	0.331673	0.317853
GOTERM_BP_DIRECT	GO:0070294~renal sodium ion absorption	3	0.551471	0.0278617	UMOD, KLHL3, SGK1	518	10	19333	11.1967	1	0.331673	0.317853
GOTERM_BP_DIRECT	GO:0033629~negative regulation of cell adhesion mediated by integrin	3	0.551471	0.0278617	MUC1, HRG, JAM3	518	10	19333	11.1967	1	0.331673	0.317853
GOTERM_BP_DIRECT	GO:0032940~secretion by cell	3	0.551471	0.0278617	SERPINE2, TYRO3, CKLF	518	10	19333	11.1967	1	0.331673	0.317853
GOTERM_BP_DIRECT	GO:0061179~negative regulation of insulin secretion involved in cellular response to glucose stimulus	3	0.551471	0.0278617	KLF7, UCP2, ADRA2A	518	10	19333	11.1967	1	0.331673	0.317853
GOTERM_BP_DIRECT	GO:0006000~fructose metabolic process	3	0.551471	0.0278617	PFKFB3, ALDOB, FBP1	518	10	19333	11.1967	1	0.331673	0.317853
GOTERM_BP_DIRECT	GO:0070493~thrombin-activated receptor signaling pathway	3	0.551471	0.0278617	HPGD, F2R, IQGAP2	518	10	19333	11.1967	1	0.331673	0.317853
GOTERM_BP_DIRECT	GO:0002003~angiotensin maturation	3	0.551471	0.0278617	CPA3, ENPEP, MME	518	10	19333	11.1967	1	0.331673	0.317853
GOTERM_BP_DIRECT	GO:0042573~retinoic acid metabolic process	4	0.735294	0.0282582	ALDH1A3, ADH1C, ADH1B, CYP3A5	518	25	19333	5.97158	1	0.331673	0.317853
GOTERM_BP_DIRECT	GO:0045921~positive regulation of exocytosis	4	0.735294	0.0282582	FGB, FGG, SNCA, EXPH5	518	25	19333	5.97158	1	0.331673	0.317853
GOTERM_BP_DIRECT	GO:0060907~positive regulation of macrophage cytokine production	4	0.735294	0.0282582	PYCARD, PLCG2, LAPTM5, TLR7	518	25	19333	5.97158	1	0.331673	0.317853
GOTERM_BP_DIRECT	GO:0031954~positive regulation of protein autophosphorylation	4	0.735294	0.0282582	RASSF2, GPNMB, CALM1, VEGFA	518	25	19333	5.97158	1	0.331673	0.317853
GOTERM_BP_DIRECT	GO:0042246~tissue regeneration	4	0.735294	0.0282582	IGFBP1, APOD, PLG, KLK6	518	25	19333	5.97158	1	0.331673	0.317853
GOTERM_BP_DIRECT	GO:0042981~regulation of apoptotic process	13	2.38971	0.0285702	EGR1, TNFAIP8, ACTN1, CLU, SLK, LOX, CASP1, FAS, GAS1, SOX9, SGK1, BCL2L2, BIRC3	518	240	19333	2.02163	1	0.334116	0.320194
GOTERM_BP_DIRECT	GO:0071260~cellular response to mechanical stimulus	7	1.28676	0.0291097	IL33, MMP7, GADD45A, CASP1, FAS, TLR7, SOX9	518	87	19333	3.00295	1	0.339191	0.325058
GOTERM_BP_DIRECT	GO:0009615~response to virus	8	1.47059	0.0295396	ISG20, IFITM1, CCL8, CCL5, NMI, CCL19, CLU, TRIM22	518	111	19333	2.6899	1	0.341813	0.327571
GOTERM_BP_DIRECT	GO:0050918~positive chemotaxis	5	0.919118	0.0295473	SEMA5A, GPNMB, CCL5, CORO1A, VEGFA	518	44	19333	4.24118	1	0.341813	0.327571
GOTERM_BP_DIRECT	GO:0007200~phospholipase C-activating G-protein coupled receptor signaling pathway	6	1.10294	0.0298236	CX3CR1, F2R, HTR2B, C3AR1, PLCE1, PTH1R	518	65	19333	3.44514	1	0.343773	0.329449
GOTERM_BP_DIRECT	GO:0000122~negative regulation of transcription from RNA polymerase II promoter	37	6.80147	0.030803	CDKN1C, FOXC1, FHL2, TCF21, LDB2, ETS2, ZFP36, DACH1, FGF9, NRIP2, SOX9, AASS, ZNF124, DACT1, SNCA, EGR1, IL33, GADD45A, ZBTB16, USP2, ZBTB10, NR1H4, RUNX3, HOPX, VEGFA, NR4A2, KLF7, BMP2, MAFB, WT1, MAFF, IRF8, FOSB, HCLS1, ZFPM2, FBP1, ATF3	518	973	19333	1.41925	1	0.353794	0.339053
GOTERM_BP_DIRECT	GO:0043547~positive regulation of GTPase activity	11	2.02206	0.031127	SFRP1, CCL8, CCL21, CCL5, F2R, CCL2, CCL19, RASGRP1, FERMT2, RGS7, RASGRP3	518	189	19333	2.1722	1	0.356244	0.3414
GOTERM_BP_DIRECT	GO:0009725~response to hormone	5	0.919118	0.0317675	FHL2, HCLS1, TIMP3, DHCR24, TAC1	518	45	19333	4.14693	1	0.362285	0.34719
GOTERM_BP_DIRECT	GO:0045893~positive regulation of transcription, DNA-templated	29	5.33088	0.0334151	CDKN1C, FOXC1, JADE1, RORA, ETS2, CAND2, PDLIM1, SPP1, SOX9, SOX4, TRIM22, EGR1, PRKCB, EGF, TESC, ACTN1, ZBTB16, F2R, NR1H4, IGF1, FOS, BMP7, RUNX3, KAT2B, KLF7, BMP2, SFRP1, MAFB, WT1	518	724	19333	1.49496	1	0.365609	0.350376
GOTERM_BP_DIRECT	GO:0032680~regulation of tumor necrosis factor production	3	0.551471	0.0334592	CX3CR1, ZFP36, LTF	518	11	19333	10.1788	1	0.365609	0.350376
GOTERM_BP_DIRECT	GO:0019372~lipoxygenase pathway	3	0.551471	0.0334592	HPGD, ALOX5, ALOX5AP	518	11	19333	10.1788	1	0.365609	0.350376
GOTERM_BP_DIRECT	GO:0033089~positive regulation of T cell differentiation in thymus	3	0.551471	0.0334592	EGR3, IL7R, RASGRP1	518	11	19333	10.1788	1	0.365609	0.350376
GOTERM_BP_DIRECT	GO:0001771~immunological synapse formation	3	0.551471	0.0334592	CCL21, CCL19, DOCK2	518	11	19333	10.1788	1	0.365609	0.350376
GOTERM_BP_DIRECT	GO:0090160~Golgi to lysosome transport	3	0.551471	0.0334592	EHD3, CCDC91, LAPTM5	518	11	19333	10.1788	1	0.365609	0.350376
GOTERM_BP_DIRECT	GO:0002827~positive regulation of T-helper 1 type immune response	3	0.551471	0.0334592	PLA2G4A, CCR2, HLA-DQB1	518	11	19333	10.1788	1	0.365609	0.350376
GOTERM_BP_DIRECT	GO:0030193~regulation of blood coagulation	3	0.551471	0.0334592	APOH, F2R, HRG	518	11	19333	10.1788	1	0.365609	0.350376
GOTERM_BP_DIRECT	GO:0097105~presynaptic membrane assembly	3	0.551471	0.0334592	PTPRD, NLGN4X, CEL	518	11	19333	10.1788	1	0.365609	0.350376
GOTERM_BP_DIRECT	GO:0019370~leukotriene biosynthetic process	3	0.551471	0.0334592	ALOX5, ALOX5AP, PLA2G4A	518	11	19333	10.1788	1	0.365609	0.350376
GOTERM_BP_DIRECT	GO:0045060~negative thymic T cell selection	3	0.551471	0.0334592	PTPRC, CCR7, DOCK2	518	11	19333	10.1788	1	0.365609	0.350376
GOTERM_BP_DIRECT	GO:0045059~positive thymic T cell selection	3	0.551471	0.0334592	PTPRC, DOCK2, CD3D	518	11	19333	10.1788	1	0.365609	0.350376
GOTERM_BP_DIRECT	GO:0007265~Ras protein signal transduction	7	1.28676	0.0336081	PLK2, PLCE1, DHCR24, IGF1, RASGRP1, ADRA2A, RASGRP3	518	90	19333	2.90285	1	0.365609	0.350376
GOTERM_BP_DIRECT	GO:0007420~brain development	14	2.57353	0.0336506	CX3CR1, CA10, PFKFB3, AMIGO2, NFASC, RGS2, COL4A1, DDIT4, ITGA8, TSPAN2, APOD, NES, BCL2L2, RGS7	518	274	19333	1.90698	1	0.365609	0.350376
GOTERM_BP_DIRECT	GO:0072089~stem cell proliferation	5	0.919118	0.0340831	FGF9, KDR, SFN, SOX9, NES	518	46	19333	4.05678	1	0.367823	0.352497
GOTERM_BP_DIRECT	GO:0030890~positive regulation of B cell proliferation	5	0.919118	0.0340831	SASH3, BST1, PTPRC, IL7, GPR183	518	46	19333	4.05678	1	0.367823	0.352497
GOTERM_BP_DIRECT	GO:0002639~positive regulation of immunoglobulin production	4	0.735294	0.0345617	SASH3, IL33, PTPRC, MZB1	518	27	19333	5.52924	1	0.370502	0.355064
GOTERM_BP_DIRECT	GO:2001238~positive regulation of extrinsic apoptotic signaling pathway	4	0.735294	0.0345617	PYCARD, PTPRC, TNFSF10, G0S2	518	27	19333	5.52924	1	0.370502	0.355064
GOTERM_BP_DIRECT	GO:0010595~positive regulation of endothelial cell migration	6	1.10294	0.0353017	ANXA3, EGF, LCN2, KDR, FGF1, VEGFA	518	68	19333	3.29315	1	0.377177	0.361461
GOTERM_BP_DIRECT	GO:0042531~positive regulation of tyrosine phosphorylation of STAT protein	6	1.10294	0.0372566	GHR, CSF1R, CCL5, HCLS1, FYN, IGF1	518	69	19333	3.24543	1	0.396746	0.380215
GOTERM_BP_DIRECT	GO:0018108~peptidyl-tyrosine phosphorylation	9	1.65441	0.0385338	CSF1R, HCK, PTPRC, DYRK2, LCK, EGF, TYRO3, KDR, FYN	518	143	19333	2.34896	1	0.408992	0.391951
GOTERM_BP_DIRECT	GO:0035914~skeletal muscle cell differentiation	5	0.919118	0.0390014	EGR1, NR4A1, MAFF, FOS, ATF3	518	48	19333	3.88775	1	0.410612	0.393503
GOTERM_BP_DIRECT	GO:0003151~outflow tract morphogenesis	5	0.919118	0.0390014	TGFBR3, CLDN5, NPY1R, DHRS3, VEGFA	518	48	19333	3.88775	1	0.410612	0.393503
GOTERM_BP_DIRECT	GO:1901224~positive regulation of NIK/NF-kappaB signaling	6	1.10294	0.0392767	LAPTM5, CD27, TLR7, CD14, NMI, CCL19	518	70	19333	3.19906	1	0.410612	0.393503
GOTERM_BP_DIRECT	GO:0019732~antifungal humoral response	3	0.551471	0.0394524	RARRES2, TAC1, LTF	518	12	19333	9.3306	1	0.410612	0.393503
GOTERM_BP_DIRECT	GO:0050927~positive regulation of positive chemotaxis	3	0.551471	0.0394524	KDR, F3, VEGFA	518	12	19333	9.3306	1	0.410612	0.393503
GOTERM_BP_DIRECT	GO:0038063~collagen-activated tyrosine kinase receptor signaling pathway	3	0.551471	0.0394524	COL4A1, COL4A3, COL4A5	518	12	19333	9.3306	1	0.410612	0.393503
GOTERM_BP_DIRECT	GO:0051928~positive regulation of calcium ion transport	4	0.735294	0.0415281	CCR1, CACNB2, CCL5, F2R	518	29	19333	5.14792	1	0.428059	0.410224
GOTERM_BP_DIRECT	GO:0046697~decidualization	4	0.735294	0.0415281	CYP27B1, TPPP3, SPP1, CTSV	518	29	19333	5.14792	1	0.428059	0.410224
GOTERM_BP_DIRECT	GO:0042104~positive regulation of activated T cell proliferation	4	0.735294	0.0415281	PYCARD, IGFBP2, IGF1, CD24	518	29	19333	5.14792	1	0.428059	0.410224
GOTERM_BP_DIRECT	GO:0048041~focal adhesion assembly	4	0.735294	0.0452555	ACTN1, CDH11, CORO2B, FERMT2	518	30	19333	4.97632	1	0.456176	0.437169
GOTERM_BP_DIRECT	GO:0010575~positive regulation of vascular endothelial growth factor production	4	0.735294	0.0452555	C3, C3AR1, RORA, SULF1	518	30	19333	4.97632	1	0.456176	0.437169
GOTERM_BP_DIRECT	GO:0007498~mesoderm development	4	0.735294	0.0452555	HCK, MEST, ETS2, VEGFA	518	30	19333	4.97632	1	0.456176	0.437169
GOTERM_BP_DIRECT	GO:0010800~positive regulation of peptidyl-threonine phosphorylation	4	0.735294	0.0452555	EGF, CHI3L1, CALM1, BMP7	518	30	19333	4.97632	1	0.456176	0.437169
GOTERM_BP_DIRECT	GO:0018149~peptide cross-linking	4	0.735294	0.0452555	COL3A1, CSTA, FN1, F13A1	518	30	19333	4.97632	1	0.456176	0.437169
GOTERM_BP_DIRECT	GO:0000187~activation of MAPK activity	6	1.10294	0.045731	BMP2, PTPRC, IGFBP6, IGF1, FGF1, AVPI1	518	73	19333	3.06759	1	0.456176	0.437169
GOTERM_BP_DIRECT	GO:0031274~positive regulation of pseudopodium assembly	3	0.551471	0.0458162	CCL21, CDC42EP3, CCR7	518	13	19333	8.61286	1	0.456176	0.437169
GOTERM_BP_DIRECT	GO:0032026~response to magnesium ion	3	0.551471	0.0458162	TNFRSF11B, CD14, SNCA	518	13	19333	8.61286	1	0.456176	0.437169
GOTERM_BP_DIRECT	GO:0010463~mesenchymal cell proliferation	3	0.551471	0.0458162	FGF9, KDR, SOX9	518	13	19333	8.61286	1	0.456176	0.437169
GOTERM_BP_DIRECT	GO:0048745~smooth muscle tissue development	3	0.551471	0.0458162	TIPARP, ZFAND5, ITGA8	518	13	19333	8.61286	1	0.456176	0.437169
GOTERM_BP_DIRECT	GO:0045741~positive regulation of epidermal growth factor-activated receptor activity	3	0.551471	0.0458162	EGF, ADRA2A, HBEGF	518	13	19333	8.61286	1	0.456176	0.437169
GOTERM_BP_DIRECT	GO:0030178~negative regulation of Wnt signaling pathway	5	0.919118	0.0470986	SFRP1, FGF9, CTNNBIP1, NLK, DACT1	518	51	19333	3.65906	1	0.467498	0.448019
GOTERM_BP_DIRECT	GO:0035633~maintenance of permeability of blood-brain barrier	4	0.735294	0.0491428	TJP1, CLDN5, CLDN3, JAM3	518	31	19333	4.81579	1	0.486287	0.466025
GOTERM_BP_DIRECT	GO:0007157~heterophilic cell-cell adhesion via plasma membrane cell adhesion molecules	5	0.919118	0.0499893	PTPRD, VCAM1, AMIGO2, UMOD, SELE	518	52	19333	3.58869	1	0.491638	0.471153
GOTERM_BP_DIRECT	GO:0042110~T cell activation	5	0.919118	0.0499893	CD2, PTPRC, CD8A, CD48, RASGRP1	518	52	19333	3.58869	1	0.491638	0.471153
GOTERM_BP_DIRECT	GO:0051402~neuron apoptotic process	6	1.10294	0.0503643	NR4A2, TUBA1A, TYRO3, NES, CORO1A, SNCA	518	75	19333	2.98579	1	0.493816	0.473241
GOTERM_BP_DIRECT	GO:0030595~leukocyte chemotaxis	3	0.551471	0.0525265	CX3CR1, GPR183, CORO1A	518	14	19333	7.99766	1	0.494776	0.47416
GOTERM_BP_DIRECT	GO:0050892~intestinal absorption	3	0.551471	0.0525265	FABP1, GCNT3, ADRA2A	518	14	19333	7.99766	1	0.494776	0.47416
GOTERM_BP_DIRECT	GO:0044091~membrane biogenesis	2	0.367647	0.0527699	CLIP3, SERINC1	518	2	19333	37.3224	1	0.494776	0.47416
GOTERM_BP_DIRECT	GO:0036145~dendritic cell homeostasis	2	0.367647	0.0527699	GPR183, F2R	518	2	19333	37.3224	1	0.494776	0.47416
GOTERM_BP_DIRECT	GO:1905430~cellular response to glycine	2	0.367647	0.0527699	FYN, BCL2L2	518	2	19333	37.3224	1	0.494776	0.47416
GOTERM_BP_DIRECT	GO:0001970~positive regulation of activation of membrane attack complex	2	0.367647	0.0527699	C3, CR1	518	2	19333	37.3224	1	0.494776	0.47416
GOTERM_BP_DIRECT	GO:0072139~glomerular parietal epithelial cell differentiation	2	0.367647	0.0527699	CD24, PROM1	518	2	19333	37.3224	1	0.494776	0.47416
GOTERM_BP_DIRECT	GO:1904864~negative regulation of beta-catenin-TCF complex assembly	2	0.367647	0.0527699	SOX9, DACT1	518	2	19333	37.3224	1	0.494776	0.47416
GOTERM_BP_DIRECT	GO:2000522~positive regulation of immunological synapse formation	2	0.367647	0.0527699	NEDD9, CCR7	518	2	19333	37.3224	1	0.494776	0.47416
GOTERM_BP_DIRECT	GO:0032972~regulation of muscle filament sliding speed	2	0.367647	0.0527699	TNNT2, TNNC1	518	2	19333	37.3224	1	0.494776	0.47416
GOTERM_BP_DIRECT	GO:2001076~positive regulation of metanephric ureteric bud development	2	0.367647	0.0527699	WT1, BASP1	518	2	19333	37.3224	1	0.494776	0.47416
GOTERM_BP_DIRECT	GO:2000473~positive regulation of hematopoietic stem cell migration	2	0.367647	0.0527699	PTPRC, CCR2	518	2	19333	37.3224	1	0.494776	0.47416
GOTERM_BP_DIRECT	GO:0002540~leukotriene production involved in inflammatory response	2	0.367647	0.0527699	ALOX5, ALOX5AP	518	2	19333	37.3224	1	0.494776	0.47416
GOTERM_BP_DIRECT	GO:0036060~slit diaphragm assembly	2	0.367647	0.0527699	NPHS1, PTPRO	518	2	19333	37.3224	1	0.494776	0.47416
GOTERM_BP_DIRECT	GO:0071267~L-methionine salvage	2	0.367647	0.0527699	BHMT, BHMT2	518	2	19333	37.3224	1	0.494776	0.47416
GOTERM_BP_DIRECT	GO:0043392~negative regulation of DNA binding	4	0.735294	0.0531875	NFKBIA, GZMA, CTNNBIP1, HMOX1	518	32	19333	4.6653	1	0.4958	0.475142
GOTERM_BP_DIRECT	GO:1900745~positive regulation of p38MAPK cascade	4	0.735294	0.0531875	BMP2, GADD45B, GADD45A, VEGFA	518	32	19333	4.6653	1	0.4958	0.475142
GOTERM_BP_DIRECT	GO:0007517~muscle organ development	7	1.28676	0.0538255	CHODL, TAGLN, EGR3, USP2, COL6A3, IGF1, HBEGF	518	101	19333	2.5867	1	0.500297	0.479452
GOTERM_BP_DIRECT	GO:0042742~defense response to bacterium	12	2.20588	0.0545332	PLAC8, IGHM, CXCL6, FCER1G, IGKC, ANXA3, TRBC1, NR1H4, LCN2, IRF8, DEFB1, LYZ	518	237	19333	1.88974	1	0.505414	0.484356
GOTERM_BP_DIRECT	GO:0098869~cellular oxidant detoxification	6	1.10294	0.0552632	FABP1, ALOX5AP, ALB, GSTA1, PXDN, HBB	518	77	19333	2.90824	1	0.510708	0.489429
GOTERM_BP_DIRECT	GO:0001932~regulation of protein phosphorylation	5	0.919118	0.0560564	LOX, PRKAR2B, FN1, TLR7, IGF1	518	54	19333	3.45578	1	0.516554	0.495031
GOTERM_BP_DIRECT	GO:0030308~negative regulation of cell growth	8	1.47059	0.0563561	CYP27B1, SFRP1, SERPINE2, WT1, JADE1, SH3BP4, HRG, FBP1	518	128	19333	2.33265	1	0.517832	0.496256
GOTERM_BP_DIRECT	GO:0043388~positive regulation of DNA binding	4	0.735294	0.057387	FOXC1, EGF, IGF1, CALM1	518	33	19333	4.52393	1	0.525802	0.503894
GOTERM_BP_DIRECT	GO:0006898~receptor-mediated endocytosis	6	1.10294	0.0578123	ITGAM, MRC1, ITGB2, CD14, FCGR2B, PLA2R1	518	78	19333	2.87095	1	0.526698	0.504752
GOTERM_BP_DIRECT	GO:0032092~positive regulation of protein binding	6	1.10294	0.0578123	CLDN5, EPB41L5, SPON1, BMP2, PLK2, DACT1	518	78	19333	2.87095	1	0.526698	0.504752
GOTERM_BP_DIRECT	GO:0019233~sensory perception of pain	5	0.919118	0.0592318	MME, NPY1R, CCL2, TAC1, CCR2	518	55	19333	3.39294	1	0.530599	0.50849
GOTERM_BP_DIRECT	GO:0070371~ERK1 and ERK2 cascade	5	0.919118	0.0592318	EGF, HTR2B, KDR, SOX9, IGF1	518	55	19333	3.39294	1	0.530599	0.50849
GOTERM_BP_DIRECT	GO:0042551~neuron maturation	3	0.551471	0.0595604	NR4A2, CDKN1C, B4GALT5	518	15	19333	7.46448	1	0.530599	0.50849
GOTERM_BP_DIRECT	GO:0045778~positive regulation of ossification	3	0.551471	0.0595604	BMP2, ZBTB16, TAC1	518	15	19333	7.46448	1	0.530599	0.50849
GOTERM_BP_DIRECT	GO:0048246~macrophage chemotaxis	3	0.551471	0.0595604	CCL5, CCL2, CKLF	518	15	19333	7.46448	1	0.530599	0.50849
GOTERM_BP_DIRECT	GO:0006807~nitrogen compound metabolic process	3	0.551471	0.0595604	MYO1E, TIPARP, UPB1	518	15	19333	7.46448	1	0.530599	0.50849
GOTERM_BP_DIRECT	GO:0043069~negative regulation of programmed cell death	3	0.551471	0.0595604	ALB, AMIGO2, PLCG2	518	15	19333	7.46448	1	0.530599	0.50849
GOTERM_BP_DIRECT	GO:0006937~regulation of muscle contraction	3	0.551471	0.0595604	TNNT2, TNNC1, MYL9	518	15	19333	7.46448	1	0.530599	0.50849
GOTERM_BP_DIRECT	GO:0006952~defense response	6	1.10294	0.0604277	IL32, CXCL6, RNASE6, CD48, ACKR1, FCGR2B	518	79	19333	2.83461	1	0.536838	0.51447
GOTERM_BP_DIRECT	GO:0051482~positive regulation of cytosolic calcium ion concentration involved in phospholipase C-activating G-protein coupled signaling pathway	4	0.735294	0.0617384	GPR65, F2R, C3AR1, GPR18	518	34	19333	4.39087	1	0.543974	0.521309
GOTERM_BP_DIRECT	GO:0007528~neuromuscular junction development	4	0.735294	0.0617384	CACNB2, COL4A1, TNC, COL4A5	518	34	19333	4.39087	1	0.543974	0.521309
GOTERM_BP_DIRECT	GO:0051497~negative regulation of stress fiber assembly	4	0.735294	0.0617384	TJP1, ARHGAP28, PFN1, CORO2B	518	34	19333	4.39087	1	0.543974	0.521309
GOTERM_BP_DIRECT	GO:0042472~inner ear morphogenesis	5	0.919118	0.062501	ALDH1A3, MAFB, FGF9, ITGA8, SOBP	518	56	19333	3.33236	1	0.547834	0.525008
GOTERM_BP_DIRECT	GO:0001701~in utero embryonic development	11	2.02206	0.0625185	MYO1E, EPB41L5, COL3A1, FOXC1, BMP2, ZFAND5, MAFF, PTH1R, ZFPM2, UPB1, VEGFA	518	214	19333	1.91844	1	0.547834	0.525008
GOTERM_BP_DIRECT	GO:0035556~intracellular signal transduction	19	3.49265	0.0626875	CISH, PRKCB, DUSP1, PLCL1, CXCL1, NLK, SOCS2, TGFBR3, TYROBP, PRKAR2B, LCK, BLNK, PLCG2, ARHGEF3, HCLS1, HMOX1, FYN, SGK1, RGS7	518	453	19333	1.5654	1	0.547834	0.525008
GOTERM_BP_DIRECT	GO:0045786~negative regulation of cell cycle	5	0.919118	0.0658634	NR4A1, BMP2, HPGD, RUNX3, BMP7	518	57	19333	3.27389	1	0.573698	0.549794
GOTERM_BP_DIRECT	GO:0030522~intracellular receptor signaling pathway	4	0.735294	0.0662385	NR4A2, NR4A1, NR1H4, RORA	518	35	19333	4.26542	1	0.573698	0.549794
GOTERM_BP_DIRECT	GO:0090050~positive regulation of cell migration involved in sprouting angiogenesis	4	0.735294	0.0662385	PLK2, KDR, HMOX1, VEGFA	518	35	19333	4.26542	1	0.573698	0.549794
GOTERM_BP_DIRECT	GO:0002687~positive regulation of leukocyte migration	3	0.551471	0.0668957	CCL8, SELE, VEGFA	518	16	19333	6.99795	1	0.573698	0.549794
GOTERM_BP_DIRECT	GO:0010820~positive regulation of T cell chemotaxis	3	0.551471	0.0668957	CCL21, CCL5, CCR2	518	16	19333	6.99795	1	0.573698	0.549794
GOTERM_BP_DIRECT	GO:0006885~regulation of pH	3	0.551471	0.0668957	PDK4, RHCG, SLC26A4	518	16	19333	6.99795	1	0.573698	0.549794
GOTERM_BP_DIRECT	GO:0038084~vascular endothelial growth factor signaling pathway	3	0.551471	0.0668957	FOXC1, KDR, VEGFA	518	16	19333	6.99795	1	0.573698	0.549794
GOTERM_BP_DIRECT	GO:0007275~multicellular organism development	11	2.02206	0.0672973	CDH6, CSF1R, VCAN, CDH10, GPR65, CDH11, TYRO3, KDR, TNFRSF17, CLC, FGF1	518	217	19333	1.89192	1	0.575607	0.551623
GOTERM_BP_DIRECT	GO:0030154~cell differentiation	26	4.77941	0.069739	SEMA5A, FOXC1, SERPINE2, FGF1, NDRG2, RASGRP1, ETS2, APOLD1, FGF9, FYN, THSD7A, SOX4, FOXD1, GADD45B, TESC, RARRES2, NR1H4, CEL, VEGFA, NELL1, HCK, SFRP1, ELF3, LCK, MXRA8, ZFPM2	518	682	19333	1.42285	1	0.594909	0.570121
GOTERM_BP_DIRECT	GO:0048469~cell maturation	4	0.735294	0.0708843	CCL21, PTH1R, CCL19, VEGFA	518	36	19333	4.14693	1	0.603079	0.577951
GOTERM_BP_DIRECT	GO:0050821~protein stabilization	11	2.02206	0.072303	TYROBP, RASSF2, TESC, USP2, AFM, IGF1, PFN1, NLK, CLU, TSPAN1, SOX4	518	220	19333	1.86612	1	0.613526	0.587963
GOTERM_BP_DIRECT	GO:0050808~synapse organization	5	0.919118	0.0728643	C1QA, NFASC, TUBA1A, NLGN4X, SNCA	518	59	19333	3.16291	1	0.615044	0.589417
GOTERM_BP_DIRECT	GO:0045599~negative regulation of fat cell differentiation	5	0.919118	0.0728643	BMP2, RORA, ZFPM2, TRIB2, FERMT2	518	59	19333	3.16291	1	0.615044	0.589417
GOTERM_BP_DIRECT	GO:0042127~regulation of cell proliferation	9	1.65441	0.0738826	NFKBIA, BEX4, TES, MZB1, TNC, PLA2G4A, SOX9, SGK1, CLU	518	164	19333	2.04818	1	0.621732	0.595827
GOTERM_BP_DIRECT	GO:0045638~negative regulation of myeloid cell differentiation	3	0.551471	0.0745115	NFKBIA, ZBTB16, GPR171	518	17	19333	6.5863	1	0.621732	0.595827
GOTERM_BP_DIRECT	GO:0061036~positive regulation of cartilage development	3	0.551471	0.0745115	BMP2, ZBTB16, SOX9	518	17	19333	6.5863	1	0.621732	0.595827
GOTERM_BP_DIRECT	GO:0060384~innervation	3	0.551471	0.0745115	VCAM1, SERPINE2, SULF1	518	17	19333	6.5863	1	0.621732	0.595827
GOTERM_BP_DIRECT	GO:0034612~response to tumor necrosis factor	4	0.735294	0.0756724	TUBA1A, CHI3L1, CD14, SELE	518	37	19333	4.03485	1	0.621732	0.595827
GOTERM_BP_DIRECT	GO:0010975~regulation of neuron projection development	4	0.735294	0.0756724	SFRP1, DPYSL3, ZNF804A, KLK6	518	37	19333	4.03485	1	0.621732	0.595827
GOTERM_BP_DIRECT	GO:0042475~odontogenesis of dentin-containing tooth	5	0.919118	0.076501	FOXC1, BMP2, TNC, ADM, BMP7	518	60	19333	3.1102	1	0.621732	0.595827
GOTERM_BP_DIRECT	GO:0007266~Rho protein signal transduction	5	0.919118	0.076501	COL1A2, CDC42EP3, ARHGEF3, ADRA2A, PHACTR4	518	60	19333	3.1102	1	0.621732	0.595827
GOTERM_BP_DIRECT	GO:0009887~animal organ morphogenesis	8	1.47059	0.0774964	COMP, BMP2, FGF9, IL7, CCL2, FGF1, PHLDA2, DCN	518	138	19333	2.16362	1	0.621732	0.595827
GOTERM_BP_DIRECT	GO:0002408~myeloid dendritic cell chemotaxis	2	0.367647	0.0781032	CCR7, CCL19	518	3	19333	24.8816	1	0.621732	0.595827
GOTERM_BP_DIRECT	GO:1905114~cell surface receptor signaling pathway involved in cell-cell signaling	2	0.367647	0.0781032	C3, ITGAM	518	3	19333	24.8816	1	0.621732	0.595827
GOTERM_BP_DIRECT	GO:2000363~positive regulation of prostaglandin-E synthase activity	2	0.367647	0.0781032	ITGAM, ITGB2	518	3	19333	24.8816	1	0.621732	0.595827
GOTERM_BP_DIRECT	GO:0002277~myeloid dendritic cell activation involved in immune response	2	0.367647	0.0781032	PYCARD, DOCK2	518	3	19333	24.8816	1	0.621732	0.595827
GOTERM_BP_DIRECT	GO:0071727~cellular response to triacyl bacterial lipopeptide	2	0.367647	0.0781032	TLR1, CD14	518	3	19333	24.8816	1	0.621732	0.595827
GOTERM_BP_DIRECT	GO:1900159~positive regulation of bone mineralization involved in bone maturation	2	0.367647	0.0781032	BMP2, LTF	518	3	19333	24.8816	1	0.621732	0.595827
GOTERM_BP_DIRECT	GO:2000195~negative regulation of female gonad development	2	0.367647	0.0781032	WT1, ZFPM2	518	3	19333	24.8816	1	0.621732	0.595827
GOTERM_BP_DIRECT	GO:1904222~positive regulation of serine C-palmitoyltransferase activity	2	0.367647	0.0781032	SERINC1, SERINC5	518	3	19333	24.8816	1	0.621732	0.595827
GOTERM_BP_DIRECT	GO:2000768~positive regulation of nephron tubule epithelial cell differentiation	2	0.367647	0.0781032	CD24, PROM1	518	3	19333	24.8816	1	0.621732	0.595827
GOTERM_BP_DIRECT	GO:1903984~positive regulation of TRAIL-activated apoptotic signaling pathway	2	0.367647	0.0781032	TIMP3, ATF3	518	3	19333	24.8816	1	0.621732	0.595827
GOTERM_BP_DIRECT	GO:0045957~negative regulation of complement activation, alternative pathway	2	0.367647	0.0781032	CR1, VSIG4	518	3	19333	24.8816	1	0.621732	0.595827
GOTERM_BP_DIRECT	GO:1904219~positive regulation of CDP-diacylglycerol-serine O-phosphatidyltransferase activity	2	0.367647	0.0781032	SERINC1, SERINC5	518	3	19333	24.8816	1	0.621732	0.595827
GOTERM_BP_DIRECT	GO:0001766~membrane raft polarization	2	0.367647	0.0781032	CD2, DOCK2	518	3	19333	24.8816	1	0.621732	0.595827
GOTERM_BP_DIRECT	GO:0046633~alpha-beta T cell proliferation	2	0.367647	0.0781032	PTPRC, DOCK2	518	3	19333	24.8816	1	0.621732	0.595827
GOTERM_BP_DIRECT	GO:0032355~response to estradiol	7	1.28676	0.0801002	GHR, SOCS2, HPGD, DUSP1, ARPC1B, IGFBP2, BMP7	518	112	19333	2.33265	1	0.636055	0.609552
GOTERM_BP_DIRECT	GO:0043588~skin development	4	0.735294	0.0805992	COMP, COL3A1, DHCR24, LTB	518	38	19333	3.92867	1	0.638441	0.611839
GOTERM_BP_DIRECT	GO:0060749~mammary gland alveolus development	3	0.551471	0.0823875	SOCS2, EGF, VEGFA	518	18	19333	6.2204	1	0.643103	0.616307
GOTERM_BP_DIRECT	GO:0051770~positive regulation of nitric-oxide synthase biosynthetic process	3	0.551471	0.0823875	IL33, KDR, CCL2	518	18	19333	6.2204	1	0.643103	0.616307
GOTERM_BP_DIRECT	GO:0050868~negative regulation of T cell activation	3	0.551471	0.0823875	GPNMB, LAPTM5, VTCN1	518	18	19333	6.2204	1	0.643103	0.616307
GOTERM_BP_DIRECT	GO:0061760~antifungal innate immune response	3	0.551471	0.0823875	CX3CR1, RARRES2, PLCG2	518	18	19333	6.2204	1	0.643103	0.616307
GOTERM_BP_DIRECT	GO:0048545~response to steroid hormone	3	0.551471	0.0823875	LOX, SST, SPP1	518	18	19333	6.2204	1	0.643103	0.616307
GOTERM_BP_DIRECT	GO:0071711~basement membrane organization	3	0.551471	0.0823875	COL3A1, COL4A1, PXDN	518	18	19333	6.2204	1	0.643103	0.616307
GOTERM_BP_DIRECT	GO:0045860~positive regulation of protein kinase activity	5	0.919118	0.0840419	RASSF2, PTPRC, CCL21, CCR7, CCL19	518	62	19333	3.00987	1	0.654428	0.62716
GOTERM_BP_DIRECT	GO:0045214~sarcomere organization	4	0.735294	0.0856612	KRT19, CSRP1, TNNT2, MYLK3	518	39	19333	3.82794	1	0.662227	0.634634
GOTERM_BP_DIRECT	GO:2000648~positive regulation of stem cell proliferation	4	0.735294	0.0856612	PTPRC, FGF9, KDR, SOX9	518	39	19333	3.82794	1	0.662227	0.634634
GOTERM_BP_DIRECT	GO:0001890~placenta development	4	0.735294	0.0856612	MME, HTRA1, PHLDA2, DCN	518	39	19333	3.82794	1	0.662227	0.634634
GOTERM_BP_DIRECT	GO:0030509~BMP signaling pathway	6	1.10294	0.0869183	TGFBR3, COMP, EGR1, SFRP1, BMP2, BMP7	518	88	19333	2.54471	1	0.670334	0.642403
GOTERM_BP_DIRECT	GO:0051592~response to calcium ion	5	0.919118	0.0879438	FGB, DUSP1, TNNT2, FGG, CALM1	518	63	19333	2.96209	1	0.676621	0.648428
GOTERM_BP_DIRECT	GO:0006911~phagocytosis, engulfment	7	1.28676	0.0883198	IGHM, ITGAM, IGKC, ITGB2, TRBC1, FCGR2B, AIF1	518	115	19333	2.2718	1	0.677892	0.649646
GOTERM_BP_DIRECT	GO:0071456~cellular response to hypoxia	8	1.47059	0.0895888	FABP1, SFRP1, HMOX1, NDNF, RORA, FOS, BMP7, VEGFA	518	143	19333	2.08797	1	0.685889	0.65731
GOTERM_BP_DIRECT	GO:0071310~cellular response to organic substance	3	0.551471	0.0905045	CALB1, CASP1, TIMP3	518	19	19333	5.89301	1	0.685889	0.65731
GOTERM_BP_DIRECT	GO:0001516~prostaglandin biosynthetic process	3	0.551471	0.0905045	HPGDS, PLA2G4A, PTGDS	518	19	19333	5.89301	1	0.685889	0.65731
GOTERM_BP_DIRECT	GO:0008209~androgen metabolic process	3	0.551471	0.0905045	PLEKHA1, TIPARP, ADM	518	19	19333	5.89301	1	0.685889	0.65731
GOTERM_BP_DIRECT	GO:0048872~homeostasis of number of cells	3	0.551471	0.0905045	RASSF2, CCR7, IL7R	518	19	19333	5.89301	1	0.685889	0.65731
GOTERM_BP_DIRECT	GO:0001937~negative regulation of endothelial cell proliferation	4	0.735294	0.0908547	ALOX5, TNMD, APOH, SULF1	518	40	19333	3.73224	1	0.685889	0.65731
GOTERM_BP_DIRECT	GO:0070555~response to interleukin-1	4	0.735294	0.0908547	GHR, CHI3L1, SELE, SNCA	518	40	19333	3.73224	1	0.685889	0.65731
GOTERM_BP_DIRECT	GO:1901215~negative regulation of neuron death	5	0.919118	0.0919318	GHR, GPNMB, SERPINF1, TAC1, SNCA	518	64	19333	2.91581	1	0.690777	0.661995
GOTERM_BP_DIRECT	GO:0002931~response to ischemia	5	0.919118	0.0919318	CX3CR1, EGR1, CSF1R, NDNF, BCL2L2	518	64	19333	2.91581	1	0.690777	0.661995
GOTERM_BP_DIRECT	GO:0007187~G-protein coupled receptor signaling pathway, coupled to cyclic nucleotide second messenger	5	0.919118	0.0960044	CCR1, NPY1R, HTR2B, CCL2, PTH1R	518	65	19333	2.87095	1	0.709178	0.679629
GOTERM_BP_DIRECT	GO:0071276~cellular response to cadmium ion	4	0.735294	0.0961758	MT1M, HMOX1, MT1X, FOS	518	41	19333	3.64121	1	0.709178	0.679629
GOTERM_BP_DIRECT	GO:0061077~chaperone-mediated protein folding	4	0.735294	0.0961758	FKBP11, UMOD, CLU, FKBP5	518	41	19333	3.64121	1	0.709178	0.679629
GOTERM_BP_DIRECT	GO:0019433~triglyceride catabolic process	3	0.551471	0.0988439	LPL, APOC3, MGLL	518	20	19333	5.59836	1	0.709178	0.679629
GOTERM_BP_DIRECT	GO:2000060~positive regulation of protein ubiquitination involved in ubiquitin-dependent protein catabolic process	3	0.551471	0.0988439	EGF, LAPTM5, CLU	518	20	19333	5.59836	1	0.709178	0.679629
GOTERM_BP_DIRECT	GO:0030889~negative regulation of B cell proliferation	3	0.551471	0.0988439	TYROBP, MNDA, FCGR2B	518	20	19333	5.59836	1	0.709178	0.679629
GOTERM_BP_DIRECT	GO:0030837~negative regulation of actin filament polymerization	3	0.551471	0.0988439	KANK1, PFN1, KANK3	518	20	19333	5.59836	1	0.709178	0.679629
GOTERM_BP_DIRECT	GO:0045944~positive regulation of transcription from RNA polymerase II promoter	41	7.53676	0.0988971	FOXC1, TCF21, RORA, LDB2, FGF1, ETS2, DDN, PLAC8, SOX9, SOX4, EGR1, IL33, EGR3, FOXD1, LUM, ZBTB16, NR1H4, IGF1, FOS, BMP7, DCN, VEGFA, NR4A2, NFKBIA, KAT2B, NR4A1, KLF7, BMP2, ZNF91, PLSCR1, MAFB, ELF3, WT1, MAFF, ITGA8, IRF8, FOSB, HCLS1, TLR7, ZFPM2, ATF3	518	1210	19333	1.26464	1	0.709178	0.679629
GOTERM_BP_DIRECT	GO:0051091~positive regulation of sequence-specific DNA binding transcription factor activity	7	1.28676	0.0999674	PYCARD, BMP2, ANXA3, PLCG2, HCLS1, TRIM22, RNF220	518	119	19333	2.19543	1	0.709178	0.679629
