# Supplementary material for: Identifying Aging-Related Biomarkers and Immune Infiltration Features in Diabetic Nephropathy Using Integrative Bioinformatics Approaches and Machine-Learning Strategies
Source: Biomedicines. 2023 Sep 4;11(9):2454. doi: 10.3390/biomedicines11092454 (PMC10525809; doi:10.3390/biomedicines11092454)
Supplement: Supplementary file 1 [file biomedicines-11-02454-s001.zip › Supplementary Table S7.xlsx]

## Sheet: 糖尿病559个基因KEGG DAVID
The results of KEGG enrichment analyses
Category	Term	Count	%	PValue	Genes	List Total	Pop Hits	Pop Total	Fold Enrichment	Bonferroni	Benjamini	FDR
KEGG_PATHWAY	hsa04610:Complement and coagulation cascades	22	4.04412	3.39e-12	FGB, C1QB, CFD, C1QA, CR1, ITGAM, C1S, VWF, F2R, ITGB2, FGG, F13A1, PLAT, PLG, CLU, F3, F5, C3, C7, C3AR1, VSIG4, CFB	310	85	8164	6.81624	9.77e-10	9.77e-10	8.11e-10
KEGG_PATHWAY	hsa05150:Staphylococcus aureus infection	21	3.86029	3.14e-10	C1QB, CFD, C1QA, ITGAM, C1S, ITGB2, FGG, DEFB1, PLG, C3, HLA-DMA, KRT19, HLA-DMB, HLA-DPB1, C3AR1, HLA-DRA, FCGR2B, HLA-DQA1, CFB, HLA-DPA1, HLA-DQB1	310	96	8164	5.76089	9.05e-08	4.52e-08	3.75e-08
KEGG_PATHWAY	hsa04514:Cell adhesion molecules	26	4.77941	7.94e-10	ITGAM, ITGB2, VTCN1, HLA-DMA, HLA-DMB, CDH3, HLA-DQA1, HLA-DPA1, JAM3, NLGN4X, VCAM1, SELE, CD2, PTPRD, CLDN5, NFASC, CLDN4, VCAN, CLDN3, PTPRC, SELL, CD8A, ITGA8, HLA-DPB1, HLA-DRA, HLA-DQB1	310	157	8164	4.36129	2.29e-07	7.62e-08	6.33e-08
KEGG_PATHWAY	hsa04640:Hematopoietic cell lineage	20	3.67647	3.81e-09	CSF1R, CR1, ITGAM, MME, CD1C, CD3D, CD2, HLA-DMA, HLA-DMB, IL7, CD8A, HLA-DPB1, HLA-DRA, CD14, CD24, IL7R, MS4A1, HLA-DQA1, HLA-DPA1, HLA-DQB1	310	99	8164	5.3203	1.1e-06	2.74e-07	2.27e-07
KEGG_PATHWAY	hsa04145:Phagosome	22	4.04412	2.35e-07	ITGAM, NCF2, ITGB2, THBS2, CORO1A, CTSS, C3, COMP, HLA-DMA, HLA-DMB, TUBA1A, TUBB2A, MRC1, HLA-DPB1, HLA-DRA, CD14, FCGR2B, PLA2R1, HLA-DQA1, DYNC1I1, HLA-DPA1, HLA-DQB1	310	152	8164	3.81171	6.78e-05	1.36e-05	1.12e-05
KEGG_PATHWAY	hsa05140:Leishmaniasis	15	2.75735	8.98e-07	CR1, ITGAM, PRKCB, NCF2, ITGB2, FOS, C3, NFKBIA, HLA-DMA, HLA-DMB, HLA-DPB1, HLA-DRA, HLA-DQA1, HLA-DPA1, HLA-DQB1	310	77	8164	5.13029	0.000259	4.31e-05	3.58e-05
KEGG_PATHWAY	hsa05152:Tuberculosis	22	4.04412	3.95e-06	CR1, ITGAM, FCER1G, IL10RA, ITGB2, CORO1A, CTSS, C3, TLR1, CYP27B1, HLA-DMA, HLA-DMB, MRC1, HLA-DPB1, HLA-DRA, CD14, CALM1, FCGR2B, PLA2R1, HLA-DQA1, HLA-DPA1, HLA-DQB1	310	180	8164	3.21878	0.00113636	0.000162	0.000135
KEGG_PATHWAY	hsa05133:Pertussis	14	2.57353	4.52e-06	C1QB, CXCL6, C1QA, ITGAM, C1S, ITGB2, LY96, FOS, C3, PYCARD, CASP1, IRF8, CD14, CALM1	310	76	8164	4.85127	0.00130219	0.000163	0.000135
KEGG_PATHWAY	hsa04510:Focal adhesion	23	4.22794	6.66e-06	VWF, PRKCB, EGF, ACTN1, TNC, FN1, IGF1, THBS2, MYLK3, VEGFA, COMP, COL1A2, COL4A1, COL4A3, ITGA8, SPP1, KDR, RAC2, COL4A5, COL6A3, FYN, MYL9, BIRC3	310	201	8164	3.01351	0.00191562	0.000213	0.000177
KEGG_PATHWAY	hsa05323:Rheumatoid arthritis	15	2.75735	9.18e-06	CXCL6, ITGB2, CXCL1, FOS, VEGFA, HLA-DMA, HLA-DMB, CCL5, HLA-DPB1, CCL2, HLA-DRA, LTB, HLA-DQA1, HLA-DPA1, HLA-DQB1	310	93	8164	4.24766	0.00263976	0.000264	0.000219
KEGG_PATHWAY	hsa05310:Asthma	9	1.65441	1.42e-05	HLA-DMA, HLA-DMB, FCER1G, HLA-DPB1, HLA-DRA, FCER1A, HLA-DQA1, HLA-DPA1, HLA-DQB1	310	31	8164	7.64579	0.00407229	0.000371	0.000308
KEGG_PATHWAY	hsa04060:Cytokine-cytokine receptor interaction	28	5.14706	1.75e-05	CX3CR1, CSF1R, CXCL6, CXCL1, TNFRSF11B, GHR, CCL8, CCL5, TNFSF10, CCL2, TNFRSF17, CCR7, CCL19, IL13RA2, CCR2, CCR1, IL32, IL33, CCL21, TNFSF15, IL10RA, BMP7, BMP2, IL7, FAS, CD27, LTB, IL7R	310	295	8164	2.49964	0.00503692	0.000421	0.000349
KEGG_PATHWAY	hsa04933:AGE-RAGE signaling pathway in diabetic complications	15	2.75735	2.15e-05	EGR1, VCAM1, PRKCB, FN1, SELE, F3, VEGFA, COL3A1, COL1A2, COL4A1, COL4A3, PLCG2, COL4A5, CCL2, PLCE1	310	100	8164	3.95032	0.00618081	0.000477	0.000396
KEGG_PATHWAY	hsa04064:NF-kappa B signaling pathway	15	2.75735	3.38e-05	VCAM1, GADD45B, CCL21, PRKCB, GADD45A, LY96, CXCL1, NFKBIA, LCK, BLNK, PLCG2, CD14, LTB, CCL19, BIRC3	310	104	8164	3.79839	0.0096859	0.000695	0.000577
KEGG_PATHWAY	hsa05164:Influenza A	19	3.49265	7.79e-05	IL33, PRKCB, TMPRSS4, PLG, PYCARD, NFKBIA, HLA-DMA, HLA-DMB, CCL5, CASP1, TNFSF10, HLA-DPB1, FAS, CCL2, HLA-DRA, TLR7, HLA-DQA1, HLA-DPA1, HLA-DQB1	310	171	8164	2.92616	0.0221913	0.00149602	0.00124149
KEGG_PATHWAY	hsa05144:Malaria	10	1.83824	9.03e-05	COMP, CR1, VCAM1, KLRB1, ITGB2, HBB, CCL2, ACKR1, THBS2, SELE	310	50	8164	5.2671	0.0256851	0.00157638	0.00130818
KEGG_PATHWAY	hsa04061:Viral protein interaction with cytokine and cytokine receptor	14	2.57353	9.31e-05	CCR1, CX3CR1, CXCL6, CSF1R, CCL21, IL10RA, CXCL1, CCL8, CCL5, TNFSF10, CCL2, CCR7, CCL19, CCR2	310	100	8164	3.68697	0.0264438	0.00157638	0.00130818
KEGG_PATHWAY	hsa05134:Legionellosis	10	1.83824	0.000257	PYCARD, NFKBIA, C3, CR1, ITGAM, ITGB2, CASP1, CXCL1, CD14, HSPA2	310	57	8164	4.62026	0.0713665	0.00411287	0.00341311
KEGG_PATHWAY	hsa05416:Viral myocarditis	10	1.83824	0.000382	HLA-DMA, HLA-DMB, ITGB2, RAC2, HLA-DPB1, HLA-DRA, FYN, HLA-DQA1, HLA-DPA1, HLA-DQB1	310	60	8164	4.38925	0.104293	0.00579585	0.00480975
KEGG_PATHWAY	hsa05146:Amoebiasis	13	2.38971	0.000444	ITGAM, PRKCB, ACTN1, ITGB2, FN1, CXCL1, CD1C, COL3A1, COL1A2, COL4A1, COL4A3, COL4A5, CD14	310	102	8164	3.35648	0.120079	0.0062134	0.00515626
KEGG_PATHWAY	hsa04512:ECM-receptor interaction	12	2.20588	0.000453	COMP, COL1A2, VWF, COL4A1, COL4A3, ITGA8, SPP1, TNC, FN1, COL4A5, COL6A3, THBS2	310	88	8164	3.5912	0.122353	0.0062134	0.00515626
KEGG_PATHWAY	hsa05330:Allograft rejection	8	1.47059	0.000477	HLA-DMA, HLA-DMB, HLA-DPB1, HLA-DRA, FAS, HLA-DQA1, HLA-DPA1, HLA-DQB1	310	38	8164	5.54431	0.128401	0.00624512	0.00518258
KEGG_PATHWAY	hsa04658:Th1 and Th2 cell differentiation	12	2.20588	0.000665	NFKBIA, HLA-DMA, HLA-DMB, LCK, HLA-DPB1, HLA-DRA, FOS, RUNX3, CD3D, HLA-DQA1, HLA-DPA1, HLA-DQB1	310	92	8164	3.43506	0.174412	0.00833026	0.00691296
KEGG_PATHWAY	hsa04151:PI3K-Akt signaling pathway	27	4.96324	0.000877	CSF1R, TNC, FGF1, THBS2, GHR, COMP, FGF9, KDR, SPP1, VWF, EGF, MAGI2, F2R, FN1, IGF1, VEGFA, NR4A1, COL1A2, COL4A1, IL7, COL4A3, DDIT4, ITGA8, COL4A5, COL6A3, SGK1, IL7R	310	354	8164	2.00864	0.223301	0.0103197	0.00856392
KEGG_PATHWAY	hsa05332:Graft-versus-host disease	8	1.47059	0.000896	HLA-DMA, HLA-DMB, HLA-DPB1, HLA-DRA, FAS, HLA-DQA1, HLA-DPA1, HLA-DQB1	310	42	8164	5.01628	0.227488	0.0103197	0.00856392
KEGG_PATHWAY	hsa04940:Type I diabetes mellitus	8	1.47059	0.00103592	HLA-DMA, HLA-DMB, HLA-DPB1, HLA-DRA, FAS, HLA-DQA1, HLA-DPA1, HLA-DQB1	310	43	8164	4.89962	0.258068	0.011054	0.0091733
KEGG_PATHWAY	hsa05145:Toxoplasmosis	13	2.38971	0.00103631	IL10RA, LY96, HSPA2, NFKBIA, HLA-DMA, HLA-DMB, ALOX5, HLA-DPB1, HLA-DRA, HLA-DQA1, HLA-DPA1, BIRC3, HLA-DQB1	310	112	8164	3.0568	0.258154	0.011054	0.0091733
KEGG_PATHWAY	hsa04670:Leukocyte transendothelial migration	13	2.38971	0.00121145	ITGAM, VCAM1, PRKCB, NCF2, ACTN1, ITGB2, CLDN5, CLDN4, CLDN3, PLCG2, RAC2, MYL9, JAM3	310	114	8164	3.00317	0.294684	0.0123162	0.0102208
KEGG_PATHWAY	hsa05171:Coronavirus disease - COVID-19	20	3.67647	0.00124018	FGB, C1QB, CFD, C1QA, C1S, VWF, PRKCB, FGG, F13A1, FOS, C3, NFKBIA, C7, CASP1, C3AR1, PLCG2, CCL2, TLR7, CFB, HBEGF	310	232	8164	2.2703	0.300502	0.0123162	0.0102208
KEGG_PATHWAY	hsa04672:Intestinal immune network for IgA production	8	1.47059	0.00227496	HLA-DMA, HLA-DMB, HLA-DPB1, TNFRSF17, HLA-DRA, HLA-DQA1, HLA-DPA1, HLA-DQB1	310	49	8164	4.29967	0.481044	0.0218396	0.0181239
KEGG_PATHWAY	hsa04062:Chemokine signaling pathway	17	3.125	0.00248197	CCR1, CX3CR1, CXCL6, CCL21, PRKCB, CXCL1, NFKBIA, HCK, CCL8, CCL5, PLCG2, RAC2, CCL2, CCR7, CCL19, DOCK2, CCR2	310	192	8164	2.33179	0.511148	0.0224885	0.0186624
KEGG_PATHWAY	hsa04659:Th17 cell differentiation	12	2.20588	0.00249872	NFKBIA, HLA-DMA, HLA-DMB, LCK, HLA-DPB1, HLA-DRA, RORA, FOS, CD3D, HLA-DQA1, HLA-DPA1, HLA-DQB1	310	108	8164	2.92616	0.513507	0.0224885	0.0186624
KEGG_PATHWAY	hsa04612:Antigen processing and presentation	10	1.83824	0.00260149	HLA-DMA, HLA-DMB, CD8A, HLA-DPB1, HLA-DRA, HSPA2, CTSS, HLA-DQA1, HLA-DPA1, HLA-DQB1	310	78	8164	3.37634	0.527731	0.0227039	0.0188411
KEGG_PATHWAY	hsa05130:Pathogenic Escherichia coli infection	17	3.125	0.00321238	ARPC1B, F2R, FOS, TJP1, PYCARD, NFKBIA, MYO1E, CLDN5, CLDN4, TUBA1A, TUBB2A, CLDN3, CASP1, TNFSF10, FAS, HCLS1, FYN	310	197	8164	2.27261	0.604124	0.0267516	0.0222001
KEGG_PATHWAY	hsa04380:Osteoclast differentiation	13	2.38971	0.00325107	CSF1R, NCF2, FHL2, TNFRSF11B, FOS, NFKBIA, TYROBP, LCK, BLNK, PLCG2, FOSB, FYN, FCGR2B	310	128	8164	2.6747	0.608524	0.0267516	0.0222001
KEGG_PATHWAY	hsa05320:Autoimmune thyroid disease	8	1.47059	0.00358888	HLA-DMA, HLA-DMB, HLA-DPB1, HLA-DRA, FAS, HLA-DQA1, HLA-DPA1, HLA-DQB1	310	53	8164	3.97517	0.644936	0.028711	0.0238262
KEGG_PATHWAY	hsa04010:MAPK signaling pathway	22	4.04412	0.00377252	CSF1R, GADD45B, PRKCB, GADD45A, DUSP1, EGF, PLA2G4A, HSPA2, FOS, IGF1, FGF1, NLK, RASGRP1, RASGRP3, VEGFA, CACNB2, NR4A1, FGF9, KDR, RAC2, FAS, CD14	310	294	8164	1.97068	0.663292	0.0293644	0.0243684
KEGG_PATHWAY	hsa05322:Systemic lupus erythematosus	13	2.38971	0.00531546	C1QB, C1QA, C1S, ACTN1, C3, HLA-DMA, HLA-DMB, C7, HLA-DPB1, HLA-DRA, HLA-DQA1, HLA-DPA1, HLA-DQB1	310	136	8164	2.51736	0.78453	0.0402856	0.0334314
KEGG_PATHWAY	hsa04015:Rap1 signaling pathway	17	3.125	0.00597146	CSF1R, ITGAM, PRKCB, EGF, F2R, MAGI2, ITGB2, IGF1, FGF1, RASGRP3, VEGFA, FGF9, KDR, RAC2, PLCE1, PFN1, CALM1	310	210	8164	2.13192	0.821816	0.0440969	0.0365943
KEGG_PATHWAY	hsa05418:Fluid shear stress and atherosclerosis	13	2.38971	0.00631653	VCAM1, NCF2, DUSP1, PLAT, FOS, SELE, VEGFA, GSTA1, KDR, RAC2, CCL2, HMOX1, CALM1	310	139	8164	2.46303	0.838771	0.045479	0.0377413
KEGG_PATHWAY	hsa04611:Platelet activation	12	2.20588	0.00718652	FGB, COL3A1, COL1A2, FCER1G, VWF, F2R, FGG, PLCG2, PLA2G4A, FYN, RASGRP1, MYLK3	310	124	8164	2.5486	0.874718	0.0504809	0.0418921
KEGG_PATHWAY	hsa04936:Alcoholic liver disease	13	2.38971	0.00746133	C1QB, C1QA, TCF7L1, ADH1C, ADH1B, LY96, CXCL1, C3, FABP1, NFKBIA, C3AR1, FAS, CD14	310	142	8164	2.411	0.884319	0.0511634	0.0424585
KEGG_PATHWAY	hsa05166:Human T-cell leukemia virus 1 infection	17	3.125	0.00999317	EGR1, MMP7, ITGB2, FOS, CD3D, ETS2, NFKBIA, KAT2B, HLA-DMA, ZFP36, HLA-DMB, LCK, HLA-DPB1, HLA-DRA, HLA-DQA1, HLA-DPA1, HLA-DQB1	310	222	8164	2.01668	0.944563	0.066931	0.0555435
KEGG_PATHWAY	hsa05321:Inflammatory bowel disease	8	1.47059	0.0110352	HLA-DMA, HLA-DMB, HLA-DPB1, HLA-DRA, RORA, HLA-DQA1, HLA-DPA1, HLA-DQB1	310	65	8164	3.24129	0.959066	0.0722304	0.0599412
KEGG_PATHWAY	hsa04662:B cell receptor signaling pathway	9	1.65441	0.0120627	NFKBIA, IFITM1, PRKCB, BLNK, PLCG2, RAC2, FOS, FCGR2B, RASGRP3	310	82	8164	2.89048	0.969657	0.0772014	0.0640665
KEGG_PATHWAY	hsa05340:Primary immunodeficiency	6	1.10294	0.0135441	PTPRC, LCK, CD8A, BLNK, IL7R, CD3D	310	38	8164	4.15823	0.980304	0.0847976	0.0703702
KEGG_PATHWAY	hsa04664:Fc epsilon RI signaling pathway	8	1.47059	0.0139649	FCER1G, ALOX5, ALOX5AP, PLCG2, RAC2, PLA2G4A, FCER1A, FYN	310	68	8164	3.09829	0.982582	0.085572	0.0710128
KEGG_PATHWAY	hsa04974:Protein digestion and absorption	10	1.83824	0.015784	CPA3, COL3A1, COL15A1, COL1A2, MME, SLC7A9, COL4A1, COL4A3, COL4A5, COL6A3	310	103	8164	2.55684	0.989766	0.0947038	0.078591
KEGG_PATHWAY	hsa05417:Lipid and atherosclerosis	16	2.94118	0.0163108	VCAM1, NCF2, LY96, CXCL1, HSPA2, FOS, SELE, PYCARD, NFKBIA, CCL5, CASP1, TNFSF10, FAS, CCL2, CD14, CALM1	310	215	8164	1.95985	0.991228	0.0958674	0.0795566
KEGG_PATHWAY	hsa05200:Pathways in cancer	31	5.69853	0.0173508	CSF1R, FGF1, RASGRP1, RASGRP3, FGF9, PLCG2, RAC2, HMOX1, TCF7L1, GADD45B, PRKCB, EGF, GADD45A, ZBTB16, F2R, FN1, IGF1, FOS, VEGFA, NFKBIA, BMP2, COL4A1, IL7, COL4A3, GSTA1, CKS2, COL4A5, FAS, CALM1, IL7R, BIRC3	310	531	8164	1.53748	0.993532	0.0999404	0.0829367
KEGG_PATHWAY	hsa04650:Natural killer cell mediated cytotoxicity	11	2.02206	0.0209058	TYROBP, FCER1G, PRKCB, LCK, ITGB2, TNFSF10, PLCG2, RAC2, FAS, CD48, FYN	310	126	8164	2.29913	0.997723	0.116196	0.0964264
KEGG_PATHWAY	hsa05169:Epstein-Barr virus infection	15	2.75735	0.0209798	GADD45B, GADD45A, RUNX3, CD3D, NFKBIA, HLA-DMA, HLA-DMB, BLNK, HLA-DPB1, PLCG2, FAS, HLA-DRA, HLA-DQA1, HLA-DPA1, HLA-DQB1	310	202	8164	1.95561	0.997772	0.116196	0.0964264
KEGG_PATHWAY	hsa05222:Small cell lung cancer	9	1.65441	0.0228271	NFKBIA, GADD45B, COL4A1, GADD45A, COL4A3, CKS2, FN1, COL4A5, BIRC3	310	92	8164	2.5763	0.998707	0.124042	0.102937
KEGG_PATHWAY	hsa04668:TNF signaling pathway	10	1.83824	0.0257942	NFKBIA, CXCL6, VCAM1, CCL5, FAS, CCL2, CXCL1, FOS, SELE, BIRC3	310	112	8164	2.35138	0.999461	0.137569	0.114163
KEGG_PATHWAY	hsa04530:Tight junction	13	2.38971	0.0265328	ARPC1B, ACTN1, CD1C, TJP1, CLDN5, CLDN4, TUBA1A, CLDN3, HCLS1, SYNPO, MPDZ, MYL9, JAM3	310	169	8164	2.02581	0.999567	0.137793	0.114349
KEGG_PATHWAY	hsa05132:Salmonella infection	17	3.125	0.0267931	TCF7L1, ARPC1B, LY96, FOS, PYCARD, NFKBIA, TUBA1A, TUBB2A, PTPRC, PODXL, CASP1, TNFSF10, CD14, PFN1, MYL9, DYNC1I1, BIRC3	310	249	8164	1.798	0.999599	0.137793	0.114349
KEGG_PATHWAY	hsa04666:Fc gamma R-mediated phagocytosis	9	1.65441	0.0301918	HCK, MARCKS, PTPRC, PRKCB, ARPC1B, PLCG2, RAC2, PLA2G4A, FCGR2B	310	97	8164	2.4435	0.999854	0.152548	0.126594
KEGG_PATHWAY	hsa04014:Ras signaling pathway	16	2.94118	0.0341107	CSF1R, PRKCB, EGF, PLA2G4A, IGF1, FGF1, RASGRP1, ETS2, RASGRP3, VEGFA, FGF9, KDR, PLCG2, RAC2, PLCE1, CALM1	310	236	8164	1.78546	0.999954	0.169377	0.14056
KEGG_PATHWAY	hsa04810:Regulation of actin cytoskeleton	15	2.75735	0.0366054	ITGAM, EGF, ARPC1B, ACTN1, F2R, ITGB2, FN1, IQGAP2, FGF1, MYLK3, FGF9, ITGA8, RAC2, PFN1, MYL9	310	218	8164	1.81207	0.999978	0.178684	0.148283
KEGG_PATHWAY	hsa00100:Steroid biosynthesis	4	0.735294	0.0379882	CYP27B1, CYP24A1, DHCR24, CEL	310	20	8164	5.2671	0.999986	0.182343	0.15132
KEGG_PATHWAY	hsa05142:Chagas disease	9	1.65441	0.0390465	NFKBIA, C1QB, C3, C1QA, CCL5, FAS, CCL2, FOS, CD3D	310	102	8164	2.32372	0.99999	0.18435	0.152985
KEGG_PATHWAY	hsa05205:Proteoglycans in cancer	14	2.57353	0.0470666	PRKCB, LUM, FN1, IGF1, DCN, VEGFA, COL1A2, KDR, PLCG2, FAS, TIMP3, HCLS1, PLCE1, HBEGF	310	205	8164	1.79852	0.999999	0.216096	0.179329
KEGG_PATHWAY	hsa04928:Parathyroid hormone synthesis, secretion and action	9	1.65441	0.0472709	NR4A2, EGR1, CYP27B1, CYP24A1, MAFB, PRKCB, FOS, PTH1R, HBEGF	310	106	8164	2.23603	0.999999	0.216096	0.179329
KEGG_PATHWAY	hsa05120:Epithelial cell signaling in Helicobacter pylori infection	7	1.28676	0.0485193	NFKBIA, TJP1, CCL5, PLCG2, CXCL1, JAM3, HBEGF	310	70	8164	2.63355	0.999999	0.218337	0.181189
KEGG_PATHWAY	hsa05143:African trypanosomiasis	5	0.919118	0.0498735	VCAM1, PRKCB, FAS, HBB, SELE	310	37	8164	3.55885	1	0.220978	0.183381
KEGG_PATHWAY	hsa04520:Adherens junction	7	1.28676	0.0513906	TJP1, PTPRB, TCF7L1, ACTN1, RAC2, FYN, NLK	310	71	8164	2.59646	1	0.22425	0.186096
KEGG_PATHWAY	hsa04614:Renin-angiotensin system	4	0.735294	0.0543396	CPA3, ENPEP, MME, KLK1	310	23	8164	4.58008	1	0.233579	0.193838
KEGG_PATHWAY	hsa04613:Neutrophil extracellular trap formation	13	2.38971	0.0566102	FGB, CR1, ITGAM, VWF, PRKCB, NCF2, ITGB2, FGG, C3, CASP1, PLCG2, RAC2, TLR7	310	190	8164	1.8019	1	0.239761	0.198968
KEGG_PATHWAY	hsa05202:Transcriptional misregulation in cancer	13	2.38971	0.0622596	CSF1R, ITGAM, GADD45B, HPGD, GADD45A, ZBTB16, PLAT, IGF1, WT1, TSPAN7, CD14, PROM1, BIRC3	310	193	8164	1.77389	1	0.259866	0.215653
KEGG_PATHWAY	hsa05214:Glioma	7	1.28676	0.0638978	GADD45B, PRKCB, EGF, GADD45A, PLCG2, IGF1, CALM1	310	75	8164	2.45798	1	0.262894	0.218165
KEGG_PATHWAY	hsa04370:VEGF signaling pathway	6	1.10294	0.0716093	PRKCB, PLCG2, RAC2, KDR, PLA2G4A, VEGFA	310	59	8164	2.67818	1	0.290216	0.240839
KEGG_PATHWAY	hsa04210:Apoptosis	10	1.83824	0.0725539	NFKBIA, TUBA1A, GADD45B, GADD45A, TNFSF10, FAS, FOS, CTSV, CTSS, BIRC3	310	136	8164	1.93643	1	0.290216	0.240839
KEGG_PATHWAY	hsa05135:Yersinia infection	10	1.83824	0.0752133	PYCARD, NFKBIA, LCK, CD8A, ARPC1B, CASP1, RAC2, FN1, CCL2, FOS	310	137	8164	1.9223	1	0.296732	0.246246
KEGG_PATHWAY	hsa04620:Toll-like receptor signaling pathway	8	1.47059	0.0987629	NFKBIA, TLR1, CCL5, SPP1, LY96, TLR7, FOS, CD14	310	104	8164	2.02581	1	0.37925	0.314724
KEGG_PATHWAY	hsa04660:T cell receptor signaling pathway	8	1.47059	0.0987629	NFKBIA, PTPRC, LCK, CD8A, FYN, FOS, CD3D, RASGRP1	310	104	8164	2.02581	1	0.37925	0.314724
