# Supplementary material for: Identifying Aging-Related Biomarkers and Immune Infiltration Features in Diabetic Nephropathy Using Integrative Bioinformatics Approaches and Machine-Learning Strategies
Source: Biomedicines. 2023 Sep 4;11(9):2454. doi: 10.3390/biomedicines11092454 (PMC10525809; doi:10.3390/biomedicines11092454)
Supplement: Supplementary file 1 [file biomedicines-11-02454-s001.zip › Supplementary Table S8.xlsx]

## Sheet: wgcna_module
The results of differential mRNAs in 19 modules based on WGCNA analysis
Gene	dynamicModule	mergeModule
ABCB1	midnightblue	black
ABCD3	black	black
ACSL3	black	black
ACVR1	black	black
ACVR2B	black	black
ADSS	black	black
AGL	black	black
AKIRIN1	midnightblue	black
ALDH1A1	midnightblue	black
ANAPC10	black	black
ANKRA2	midnightblue	black
ANXA2P1	midnightblue	black
APPL2	black	black
ARCN1	black	black
ARHGAP12	midnightblue	black
ARHGAP5	black	black
ARMCX5	midnightblue	black
ARPC4	black	black
ASNSD1	midnightblue	black
ASXL2	black	black
ATG2B	black	black
ATP12A	black	black
ATP13A3	black	black
ATP6AP2	black	black
ATP7B	black	black
ATRN	black	black
B3GALNT1	black	black
B4GALT4	midnightblue	black
BAG2	midnightblue	black
BATF3	black	black
BCAS2	black	black
BET1	black	black
BFAR	midnightblue	black
BRCC3	black	black
C17orf75	black	black
C1D	black	black
C1orf27	black	black
C5orf22	black	black
CAAP1	black	black
CAB39	black	black
CACNA1S	black	black
CALCOCO2	midnightblue	black
CASQ2	black	black
CCDC130	black	black
CCDC47	black	black
CCNJ	black	black
CD164	black	black
CD248	black	black
CDC23	black	black
CDC37L1	midnightblue	black
CDK7	midnightblue	black
CDKN1A	black	black
CDKN2AIP	midnightblue	black
CEBPG	black	black
CEP70	midnightblue	black
CHGA	black	black
CHMP2B	black	black
CHST10	black	black
CHUK	black	black
CLASRP	black	black
CLN5	black	black
CLNS1A	black	black
CMAS	black	black
CNBP	black	black
CNIH1	black	black
CNN3	midnightblue	black
CNOT7	midnightblue	black
COL4A3BP	black	black
COL9A1	black	black
COLGALT1	black	black
COMMD10	midnightblue	black
COMMD8	black	black
COPA	black	black
CPNE3	midnightblue	black
CRK	black	black
CTNNB1	midnightblue	black
CUTC	black	black
DDX3X	black	black
DDX52	black	black
DENND4C	black	black
DFFB	black	black
DHRS7	black	black
DHX29	black	black
DNAAF2	black	black
DNAJB4	black	black
DNTTIP2	black	black
DPM1	black	black
DPM3	midnightblue	black
E2F5	midnightblue	black
EBLN2	black	black
EFR3A	black	black
EGLN1	black	black
EID1	black	black
EIF3M	black	black
EIF4E	black	black
ELAC1	midnightblue	black
EMC2	black	black
EPS8L1	black	black
ESF1	black	black
ETNK1	black	black
FAM13A	midnightblue	black
FAM53B	black	black
FAM63A	black	black
FBXO28	black	black
FBXO3	black	black
FBXW2	black	black
FEM1C	black	black
FMR1	midnightblue	black
FOLR3	black	black
FPGT	midnightblue	black
G3BP2	black	black
GALNT12	midnightblue	black
GDE1	midnightblue	black
GGA3	midnightblue	black
GLOD4	midnightblue	black
GNG3	black	black
GNG4	black	black
GNS	black	black
GOLPH3	black	black
GPR63	midnightblue	black
GRAMD3	black	black
GRIN2A	midnightblue	black
GSPT1	midnightblue	black
GSTM5	black	black
GTF2H3	black	black
GTPBP3	black	black
HCFC2	black	black
HERPUD1	black	black
HGH1	black	black
HLTF	black	black
HMGCR	black	black
HOMER1	black	black
IBTK	black	black
IDH3A	midnightblue	black
IFT57	black	black
IGF2R	midnightblue	black
IL1RL1	midnightblue	black
IMPA1	black	black
INSL4	black	black
IP6K1	black	black
ITFG1	black	black
KANSL1L	midnightblue	black
KAT2A	black	black
KBTBD4	black	black
KCNS1	black	black
KCTD3	midnightblue	black
KCTD5	midnightblue	black
KIFAP3	midnightblue	black
KLF10	black	black
KPNA3	black	black
KPNB1	black	black
KRT2	midnightblue	black
LAMA3	black	black
LAMTOR3	midnightblue	black
LARS	black	black
LINC00474	black	black
LIPT1	black	black
LMBRD1	black	black
LTBP4	black	black
LUC7L	midnightblue	black
LYPLA1	midnightblue	black
MAGT1	black	black
MAP4K3	black	black
MAPKAPK5	midnightblue	black
MAPKBP1	midnightblue	black
MAT2B	midnightblue	black
METTL8	black	black
MINPP1	black	black
MKRN1	midnightblue	black
MNX1	midnightblue	black
MRFAP1L1	black	black
MRPL19	black	black
MRS2	black	black
MTDH	black	black
MTIF2	black	black
MTM1	black	black
MTUS1	midnightblue	black
MTX2	midnightblue	black
NAA15	midnightblue	black
NAA35	black	black
NAA50	black	black
NAGA	black	black
NBN	black	black
NBR1	black	black
NCKAP1	black	black
NDFIP1	midnightblue	black
NECAP1	midnightblue	black
NEK4	black	black
NFATC1	midnightblue	black
NFIB	midnightblue	black
NID1	black	black
NNT	midnightblue	black
NRAS	black	black
NRIP1	black	black
NSMCE4A	midnightblue	black
ODC1	black	black
OSTM1	black	black
OXSR1	black	black
PCDHB11	midnightblue	black
PDHX	black	black
PDIA3	black	black
PEAK1	black	black
PGK1	midnightblue	black
PHKB	black	black
PIGA	black	black
PJA2	black	black
PKN2	black	black
PLAA	black	black
PLAGL1	black	black
PLSCR4	black	black
PLXDC2	black	black
PNRC1	black	black
POMC	black	black
PPIG	black	black
PPIP5K2	black	black
PPM1H	midnightblue	black
PPP1CB	black	black
PPP1R14D	black	black
PPP2R3C	black	black
PRKAA2	midnightblue	black
PRKAR1A	black	black
PRMT3	black	black
PRPF18	black	black
PTAFR	midnightblue	black
PTBP2	midnightblue	black
PTPN4	black	black
PURA	black	black
PUS7	black	black
RAB14	midnightblue	black
RAB21	black	black
RAB5B	midnightblue	black
RAB8A	black	black
RAD17	midnightblue	black
RAD21	black	black
RALB	midnightblue	black
RANBP9	black	black
RAP1A	black	black
RASSF7	black	black
RBBP8	black	black
RCBTB1	black	black
RCOR1	black	black
RFX2	black	black
RINT1	black	black
RIOK3	midnightblue	black
RNASEH1	black	black
RNF11	black	black
RNF14	black	black
RNF146	midnightblue	black
RNPEPL1	black	black
RPP38	black	black
RPRD1A	black	black
RPRM	black	black
RRAGA	midnightblue	black
S100A12	black	black
S100P	black	black
SCAMP1	black	black
SCYL2	black	black
SEC16A	black	black
SEC23A	black	black
SEC23B	midnightblue	black
SEC63	black	black
SEH1L	black	black
SELT	midnightblue	black
SERPINI1	black	black
SGPP1	midnightblue	black
SIAH2	midnightblue	black
SLC20A2	black	black
SLC25A12	black	black
SLC25A32	black	black
SLC35A3	midnightblue	black
SLC6A3	midnightblue	black
SNCAIP	midnightblue	black
SNRNP70	midnightblue	black
SPAG1	black	black
SPAG16	black	black
SPAG9	black	black
SPG11	black	black
SPIN1	midnightblue	black
SPOP	black	black
SPTSSA	black	black
SREK1IP1	black	black
SRP9	black	black
SSB	black	black
SSFA2	midnightblue	black
STAG2	black	black
STX10	black	black
STXBP3	black	black
SUMO1	black	black
TCEB1	black	black
TET3	black	black
TEX11	midnightblue	black
TGDS	black	black
THOC7	black	black
TMA16	black	black
TMEM106B	midnightblue	black
TMEM132A	midnightblue	black
TMEM135	black	black
TMEM14A	black	black
TMEM212	black	black
TMEM30A	black	black
TMEM33	black	black
TMEM38B	black	black
TMEM5	black	black
TNFSF18	black	black
TNKS2	midnightblue	black
TOPORS	midnightblue	black
TRAPPC13	black	black
TRIP12	black	black
TRIP4	black	black
TRMT11	black	black
TSNAX	black	black
TSPYL1	black	black
TSPYL2	midnightblue	black
TTC19	midnightblue	black
TTC37	black	black
UAP1	black	black
UBE2G1	black	black
UBE2V2	black	black
UBE3C	black	black
UBR7	black	black
UBXN4	black	black
UFL1	black	black
URI1	black	black
USO1	black	black
VAV3	midnightblue	black
VWA1	black	black
WDFY3	black	black
WDR11	black	black
WDYHV1	black	black
XRCC2	black	black
YEATS4	black	black
YES1	black	black
ZBTB11	black	black
ZFYVE21	midnightblue	black
ZKSCAN1	black	black
ZNF571	black	black
ZNF587B	midnightblue	black
ZNF83	black	black
A1CF	blue	blue
ABAT	blue	blue
ABCA3	blue	blue
ABCB7	blue	blue
ABCC2	blue	blue
ABCC3	blue	blue
ABCC5	blue	blue
ABHD10	blue	blue
ABHD17B	blue	blue
ABHD6	blue	blue
ACAA2	blue	blue
ACAD8	red	blue
ACADL	red	blue
ACADM	blue	blue
ACADSB	blue	blue
ACAT1	blue	blue
ACAT2	red	blue
ACD	blue	blue
ACE2	red	blue
ACLY	blue	blue
ACOT11	blue	blue
ACOX1	red	blue
ACSF2	blue	blue
ACSL1	blue	blue
ACSM3	red	blue
ACSM5	blue	blue
ACSS3	red	blue
ADA	blue	blue
ADD3	red	blue
ADH5	red	blue
ADH6	blue	blue
ADI1	blue	blue
AFM	blue	blue
AFTPH	blue	blue
AGAP1	red	blue
AGK	blue	blue
AGMAT	blue	blue
AGPAT5	blue	blue
AGRN	blue	blue
AHCYL1	red	blue
AHCYL2	blue	blue
AIFM1	blue	blue
AK2	red	blue
ALAD	blue	blue
ALB	blue	blue
ALCAM	blue	blue
ALDH2	blue	blue
ALDH3A2	blue	blue
ALDH3B1	blue	blue
ALDH5A1	red	blue
ALDH6A1	blue	blue
ALDH7A1	blue	blue
ALDH8A1	blue	blue
ALDOB	blue	blue
ALG8	red	blue
AMPD2	red	blue
AMPD3	blue	blue
ANGPTL3	blue	blue
ANK3	blue	blue
ANKRD46	blue	blue
ANXA9	blue	blue
AOC1	blue	blue
AOX1	blue	blue
AP1AR	red	blue
AP5M1	red	blue
APOBEC3F	blue	blue
APOBEC3G	blue	blue
APOH	blue	blue
APOL6	blue	blue
APOOL	red	blue
ARG2	blue	blue
ARHGAP24	blue	blue
ARHGAP32	blue	blue
ARHGEF9	blue	blue
ARL15	red	blue
ARSB	blue	blue
ASAP2	blue	blue
ASB8	blue	blue
ASB9	blue	blue
ASPA	blue	blue
ASPN	red	blue
ASRGL1	blue	blue
ATP1B1	blue	blue
ATP6V1B2	red	blue
ATP6V1C1	red	blue
ATP6V1D	red	blue
ATP6V1E1	blue	blue
ATP6V1H	red	blue
AUH	blue	blue
AZGP1	blue	blue
BAG3	blue	blue
BANP	blue	blue
BARD1	blue	blue
BBOX1	blue	blue
BCHE	blue	blue
BCKDHB	red	blue
BCL2L13	blue	blue
BCL2L2	blue	blue
BDNF	blue	blue
BEAN1	blue	blue
BHMT	blue	blue
BHMT2	blue	blue
BID	blue	blue
BLMH	red	blue
BMP4	blue	blue
BNIP3	red	blue
BNIP3L	red	blue
C11orf71	blue	blue
C19orf66	blue	blue
C1GALT1	red	blue
C1orf115	blue	blue
C1orf54	blue	blue
C1orf56	red	blue
C1QTNF3	blue	blue
C21orf59	blue	blue
C2orf54	blue	blue
C4orf19	red	blue
C5	blue	blue
C6	blue	blue
CACNB3	blue	blue
CALM1	blue	blue
CAMTA1	blue	blue
CAPN7	red	blue
CASP4	blue	blue
CBR3	blue	blue
CBR4	red	blue
CCDC28A	red	blue
CCDC53	blue	blue
CCDC69	blue	blue
CCDC92	blue	blue
CCL11	blue	blue
CCL4	blue	blue
CCND3	blue	blue
CCNG1	red	blue
CCT6B	red	blue
CD38	blue	blue
CD83	blue	blue
CDADC1	blue	blue
CDC14B	blue	blue
CDH7	blue	blue
CDH9	blue	blue
CES2	blue	blue
CFDP1	blue	blue
CFH	blue	blue
CHD3	red	blue
CHFR	blue	blue
CHN2	red	blue
CHPT1	blue	blue
CHST11	blue	blue
CKLF	blue	blue
CLCN5	blue	blue
CLDN10	blue	blue
CLEC11A	blue	blue
CLIC4	red	blue
CLN8	blue	blue
CLPX	red	blue
CNN2	red	blue
COL5A1	blue	blue
COPS3	red	blue
COX15	red	blue
CPM	blue	blue
CPN2	red	blue
CPPED1	red	blue
CPT2	blue	blue
CRTAC1	red	blue
CRYM	blue	blue
CRYZ	red	blue
CSK	blue	blue
CSRP2	blue	blue
CSTA	blue	blue
CTH	red	blue
CTPS1	blue	blue
CTSL	red	blue
CTSV	blue	blue
CUBN	blue	blue
CUL5	red	blue
CWH43	blue	blue
CXCL14	blue	blue
CXCL9	blue	blue
CYB5R1	blue	blue
CYCS	red	blue
CYP20A1	blue	blue
CYP27B1	red	blue
CYP39A1	blue	blue
CYP46A1	blue	blue
CYP4F11	blue	blue
CYP4F2	blue	blue
DAO	blue	blue
DCTPP1	blue	blue
DDAH1	red	blue
DDB2	blue	blue
DDC	blue	blue
DDO	red	blue
DDX1	red	blue
DDX10	blue	blue
DENND5B	blue	blue
DERA	blue	blue
DHTKD1	blue	blue
DIO1	blue	blue
DIP2C	blue	blue
DIXDC1	blue	blue
DLAT	red	blue
DLD	red	blue
DLST	blue	blue
DMXL1	blue	blue
DNAJA2	red	blue
DNAJC12	blue	blue
DNAJC16	red	blue
DPEP2	blue	blue
DPP4	red	blue
DPYS	blue	blue
DVL3	blue	blue
DYRK3	red	blue
DZIP1	blue	blue
EAF2	blue	blue
EAPP	red	blue
ECHDC1	red	blue
EFNA5	blue	blue
EHHADH	red	blue
EIF5	blue	blue
ELMO1	blue	blue
EMC7	red	blue
EMID1	red	blue
EMX2	blue	blue
ENPEP	blue	blue
ENPP2	blue	blue
EPB41L1	red	blue
EPB41L3	red	blue
ERBB3	blue	blue
ERLIN1	red	blue
ESPL1	blue	blue
ESRRG	red	blue
ETFA	red	blue
ETFDH	red	blue
F12	blue	blue
FA2H	blue	blue
FAM155A	blue	blue
FAM50B	blue	blue
FANCE	blue	blue
FASTKD3	red	blue
FASTKD5	red	blue
FBLN5	red	blue
FBP1	blue	blue
FBXO34	red	blue
FBXO7	red	blue
FCGR3B	blue	blue
FDX1	red	blue
FECH	blue	blue
FGR	blue	blue
FHOD3	blue	blue
FLVCR2	blue	blue
FMO1	blue	blue
FMO4	blue	blue
FMO5	blue	blue
FOLH1	blue	blue
FOXM1	blue	blue
FPR1	blue	blue
FSCN1	blue	blue
FZD5	blue	blue
G6PC	blue	blue
GABARAPL1	blue	blue
GALK2	red	blue
GALNT11	red	blue
GATC	red	blue
GATM	blue	blue
GBA3	red	blue
GBE1	blue	blue
GCH1	red	blue
GCLC	red	blue
GCLM	blue	blue
GFPT2	blue	blue
GGCT	red	blue
GGH	blue	blue
GIPC2	red	blue
GK	blue	blue
GLCE	red	blue
GLDC	blue	blue
GLS	red	blue
GLUD1	blue	blue
GLUD2	blue	blue
GLYAT	blue	blue
GMFG	blue	blue
GNAZ	red	blue
GNB5	blue	blue
GNG12	red	blue
GNGT1	blue	blue
GNPDA1	blue	blue
GPC3	blue	blue
GPD1L	red	blue
GPR137B	red	blue
GPR182	blue	blue
GRAMD1C	red	blue
GRB10	blue	blue
GRPEL1	blue	blue
GSR	blue	blue
GSTA1	blue	blue
GSTA3	blue	blue
GVINP1	blue	blue
HADH	blue	blue
HAO2	blue	blue
HBS1L	red	blue
HERC1	blue	blue
HGD	blue	blue
HIBCH	red	blue
HIST1H2AE	blue	blue
HLA-DQA1	blue	blue
HNMT	blue	blue
HNRNPAB	blue	blue
HOXB2	blue	blue
HPSE	blue	blue
HSD11B1	blue	blue
HSD17B11	blue	blue
HSD17B4	blue	blue
HSDL2	red	blue
HSP90AA1	red	blue
HSPA4L	red	blue
HSPA9	red	blue
HSPB2	red	blue
IARS2	red	blue
ICAM4	red	blue
IDH1	blue	blue
IDI1	blue	blue
IFFO1	red	blue
IFNAR2	red	blue
IFT22	blue	blue
IL15RA	blue	blue
IL1B	blue	blue
IL6R	blue	blue
ILF2	red	blue
IMPDH1	red	blue
INHBB	red	blue
INSR	blue	blue
IPP	red	blue
IQCA1	blue	blue
IRF7	blue	blue
ISOC1	red	blue
ITGA6	blue	blue
ITIH3	red	blue
IVNS1ABP	red	blue
KCNJ16	blue	blue
KCNK10	blue	blue
KDELR2	red	blue
KIAA0895	red	blue
KIF13B	blue	blue
KIF1C	blue	blue
KIF3B	red	blue
KL	red	blue
KLKB1	blue	blue
KMO	blue	blue
KYNU	blue	blue
L2HGDH	red	blue
LACTB2	blue	blue
LAMP5	blue	blue
LAMTOR5	blue	blue
LAP3	red	blue
LARP4	red	blue
LETMD1	red	blue
LIAS	blue	blue
LILRA4	blue	blue
LMO3	red	blue
LPIN2	red	blue
LRBA	red	blue
LRP2	blue	blue
LRP3	blue	blue
LRPPRC	red	blue
LRRC19	red	blue
LRRC8D	red	blue
LTBP2	blue	blue
LUZP1	red	blue
LY96	blue	blue
LYL1	red	blue
LYRM1	blue	blue
M6PR	red	blue
MAF	blue	blue
MANF	blue	blue
MAOA	blue	blue
MAOB	blue	blue
MAP2K4	blue	blue
MAP7	red	blue
MARC2	blue	blue
MAT2A	blue	blue
MCCC2	red	blue
MCUR1	red	blue
MECOM	blue	blue
METTL21B	red	blue
METTL7A	red	blue
MGAM	blue	blue
MGRN1	blue	blue
MGST2	blue	blue
MICU2	red	blue
MIPEP	blue	blue
MMADHC	red	blue
MMP1	blue	blue
MOCS2	red	blue
MPP6	red	blue
MRPL13	red	blue
MRPL15	red	blue
MRPL16	blue	blue
MRPL39	red	blue
MRPL44	blue	blue
MRPS35	blue	blue
MSH3	red	blue
MSMO1	blue	blue
MSRA	blue	blue
MSRB2	blue	blue
MTCH2	blue	blue
MTFR1	red	blue
MTHFD1	red	blue
MTMR4	blue	blue
MTO1	red	blue
MTPAP	blue	blue
MTRF1	blue	blue
MTTP	blue	blue
MUT	red	blue
MX2	blue	blue
MXI1	blue	blue
MXRA5	blue	blue
MZB1	blue	blue
NARS2	red	blue
NAT1	blue	blue
NCALD	red	blue
NDE1	red	blue
NDEL1	red	blue
NDRG1	blue	blue
NDUFAF1	blue	blue
NDUFS1	blue	blue
NDUFS2	blue	blue
NEDD4	red	blue
NEDD4L	blue	blue
NET1	red	blue
NFS1	blue	blue
NIF3L1	blue	blue
NOC4L	blue	blue
NOD1	blue	blue
NOP16	blue	blue
NOX4	blue	blue
NPDC1	blue	blue
NPEPPS	red	blue
NPTX2	red	blue
NQO2	blue	blue
NR1H4	blue	blue
NRTN	blue	blue
NSUN5P1	blue	blue
NT5E	red	blue
NUBP2	blue	blue
NUDT13	blue	blue
OARD1	blue	blue
OAT	red	blue
OFD1	blue	blue
OPA1	blue	blue
OPTN	blue	blue
OSBPL8	red	blue
OXCT1	blue	blue
OXTR	blue	blue
PAAF1	red	blue
PAICS	red	blue
PAK3	blue	blue
PBLD	blue	blue
PC	blue	blue
PCBP2	blue	blue
PCCA	red	blue
PCK1	blue	blue
PCK2	blue	blue
PCTP	blue	blue
PCYOX1	red	blue
PDE1A	blue	blue
PDE8A	blue	blue
PDGFC	red	blue
PDSS2	blue	blue
PDZRN3	red	blue
PECR	blue	blue
PER3	blue	blue
PEX1	red	blue
PEX13	red	blue
PEX7	blue	blue
PF4	blue	blue
PGPEP1	blue	blue
PGRMC1	red	blue
PHLDA3	red	blue
PHYH	blue	blue
PIKFYVE	blue	blue
PIPOX	blue	blue
PKD2	red	blue
PKLR	blue	blue
PKP2	blue	blue
PKP4	blue	blue
PLA2G12A	blue	blue
PLCL1	blue	blue
PLEKHA5	blue	blue
PLEKHB2	red	blue
PLEKHF1	blue	blue
PLEKHF2	red	blue
PLEKHO2	blue	blue
PMS2P1	blue	blue
PNPLA3	red	blue
PNPLA4	blue	blue
POLD1	blue	blue
POLD3	blue	blue
PPA2	blue	blue
PPARGC1A	red	blue
PPBP	blue	blue
PPP1R10	blue	blue
PPP1R13L	blue	blue
PPP2CA	red	blue
PPP2R3A	red	blue
PRC1	blue	blue
PRCP	red	blue
PRDX3	red	blue
PRELP	blue	blue
PRF1	blue	blue
PRKCDBP	blue	blue
PRKRA	red	blue
PRMT5	red	blue
PRODH2	blue	blue
PROZ	blue	blue
PRPF4	red	blue
PRPH2	red	blue
PRPS2	blue	blue
PRPSAP2	red	blue
PRR14	red	blue
PRRG4	red	blue
PRUNE2	blue	blue
PSAT1	red	blue
PSMA2	red	blue
PSMC2	red	blue
PSMD6	red	blue
PSMG1	blue	blue
PSPH	red	blue
PTER	blue	blue
PTGER1	blue	blue
PTP4A1	blue	blue
PTPN7	blue	blue
QDPR	blue	blue
QRSL1	red	blue
QSOX1	blue	blue
RAB1A	red	blue
RAB29	red	blue
RAB32	blue	blue
RABGGTB	red	blue
RAF1	blue	blue
RALYL	blue	blue
RAP1GAP2	blue	blue
RASAL1	blue	blue
RASL12	blue	blue
RBM47	red	blue
RBP1	blue	blue
RCAN2	red	blue
RDH11	red	blue
REEP1	red	blue
REEP4	red	blue
RETSAT	red	blue
REXO2	blue	blue
RGN	blue	blue
RHOBTB1	blue	blue
RHOBTB3	blue	blue
RLN2	blue	blue
RMDN1	red	blue
RMND1	red	blue
RNASE4	red	blue
RNF128	red	blue
RNF13	red	blue
RNF170	red	blue
RNF186	blue	blue
ROBO3	blue	blue
RPS21	blue	blue
RRAGD	blue	blue
RRAS2	red	blue
RTCA	blue	blue
RUNDC3B	blue	blue
S100A13	blue	blue
S100A8	blue	blue
S100A9	blue	blue
SALL1	blue	blue
SAR1B	blue	blue
SC5D	blue	blue
SCFD1	red	blue
SCG5	blue	blue
SCP2	red	blue
SCPEP1	blue	blue
SCRIB	blue	blue
SCUBE2	red	blue
SEC61B	blue	blue
SECTM1	blue	blue
SEMA4F	red	blue
SERPINA6	blue	blue
SERPINC1	blue	blue
SF3A3	red	blue
SFXN1	blue	blue
SH3YL1	blue	blue
SHC2	red	blue
SIDT2	red	blue
SIPA1	red	blue
SKAP1	blue	blue
SLC10A2	blue	blue
SLC12A6	blue	blue
SLC12A8	blue	blue
SLC13A1	red	blue
SLC13A3	blue	blue
SLC15A3	blue	blue
SLC16A1	blue	blue
SLC16A4	red	blue
SLC16A7	blue	blue
SLC17A1	blue	blue
SLC17A3	blue	blue
SLC17A5	blue	blue
SLC1A1	red	blue
SLC22A13	blue	blue
SLC22A4	blue	blue
SLC25A13	red	blue
SLC25A36	blue	blue
SLC25A38	red	blue
SLC25A4	blue	blue
SLC25A46	red	blue
SLC27A2	blue	blue
SLC2A2	blue	blue
SLC2A5	blue	blue
SLC30A9	red	blue
SLC33A1	red	blue
SLC34A1	blue	blue
SLC35B1	blue	blue
SLC35D1	blue	blue
SLC38A6	red	blue
SLC39A14	blue	blue
SLC3A1	blue	blue
SLC47A1	blue	blue
SLC4A4	blue	blue
SLC5A12	blue	blue
SLC6A11	blue	blue
SLC7A7	blue	blue
SLC7A9	blue	blue
SLCO3A1	blue	blue
SLCO4C1	red	blue
SLIRP	blue	blue
SMPDL3A	red	blue
SMUG1	blue	blue
SNAPC4	blue	blue
SNX4	red	blue
SNX5	red	blue
SOD1	blue	blue
SP140L	blue	blue
SPAG5	blue	blue
SRD5A1	red	blue
SRP54	red	blue
SRRD	red	blue
SS18L1	blue	blue
SSX2IP	red	blue
ST13	red	blue
STAU1	blue	blue
STEAP1	blue	blue
STRADA	red	blue
STX3	blue	blue
SUCLA2	red	blue
SUCLG1	blue	blue
SUCLG2	blue	blue
SUGCT	blue	blue
SULT1C2	blue	blue
TAF1B	red	blue
TAPBP	blue	blue
TBC1D15	red	blue
TBC1D19	red	blue
TBC1D8B	blue	blue
TBCC	blue	blue
TCIRG1	blue	blue
TEX2	blue	blue
TEX30	red	blue
TFB2M	red	blue
TFDP2	red	blue
TFEC	red	blue
TFF3	red	blue
TFRC	blue	blue
TGIF2	blue	blue
TICAM1	blue	blue
TINAGL1	blue	blue
TLN2	blue	blue
TM4SF4	blue	blue
TM7SF3	red	blue
TM9SF4	blue	blue
TMBIM6	red	blue
TMED5	red	blue
TMEM104	red	blue
TMEM251	red	blue
TMEM254	blue	blue
TMEM258	blue	blue
TMPRSS3	red	blue
TMSB10	blue	blue
TNFRSF10C	red	blue
TNFRSF17	blue	blue
TNFRSF21	red	blue
TOB1	blue	blue
TPMT	blue	blue
TPP1	red	blue
TPST1	blue	blue
TRHDE	red	blue
TRIB3	blue	blue
TRIOBP	red	blue
TRPS1	red	blue
TSFM	red	blue
TSKU	blue	blue
TSPAN12	red	blue
TUBAL3	blue	blue
TWF2	blue	blue
TXN	red	blue
TYMS	red	blue
UBA5	red	blue
UBE2W	red	blue
UGDH	red	blue
UGP2	blue	blue
UGT2A3	red	blue
UPB1	blue	blue
VASH1	blue	blue
VNN2	blue	blue
VPS13A	blue	blue
VSTM4	blue	blue
VWA8	red	blue
WARS2	red	blue
WASF1	red	blue
WBP11	blue	blue
WDR12	red	blue
WDR37	blue	blue
WDR61	red	blue
WDR7	blue	blue
WIPI1	blue	blue
WLS	red	blue
WNK1	blue	blue
YRDC	blue	blue
ZBED2	blue	blue
ZBTB24	blue	blue
ZC3H15	red	blue
ZDHHC14	red	blue
ZFAND1	blue	blue
ZNF215	blue	blue
ZNF528	blue	blue
ZNF544	red	blue
ZNF767P	red	blue
ZNF85	blue	blue
ZRSR2	red	blue
ABCA5	brown	brown
ABCA8	yellow	brown
ABCG1	yellow	brown
ACACB	yellow	brown
ACKR1	yellow	brown
ACTA2	yellow	brown
ACTB	brown	brown
ACTN1	yellow	brown
ADAMTSL3	yellow	brown
ADH1B	yellow	brown
ADH1C	yellow	brown
ADM	brown	brown
ADRA2A	brown	brown
ADRB2	brown	brown
AEBP1	yellow	brown
AGR2	brown	brown
AHR	yellow	brown
AKR1B1	yellow	brown
ALDH1A3	brown	brown
ALOX5	brown	brown
ALOX5AP	brown	brown
ANKH	yellow	brown
ANKRD55	yellow	brown
ANXA3	yellow	brown
AOC3	yellow	brown
APOBEC3B	yellow	brown
APOC1	brown	brown
APOC3	yellow	brown
AQP3	brown	brown
ARHGAP25	brown	brown
ARHGEF26	yellow	brown
ARL4C	yellow	brown
ARL6IP5	yellow	brown
ARPC1B	brown	brown
ARSF	brown	brown
ARSJ	yellow	brown
ATXN2	brown	brown
ATXN7L3B	brown	brown
B2M	brown	brown
BAIAP2	yellow	brown
BANK1	brown	brown
BASP1	brown	brown
BAZ1A	yellow	brown
BCL11B	brown	brown
BHLHE41	brown	brown
BIRC3	brown	brown
BLNK	yellow	brown
BST1	brown	brown
BTG1	brown	brown
BUB1B	brown	brown
BZW2	yellow	brown
C10orf10	yellow	brown
C11orf24	brown	brown
C11orf63	yellow	brown
C11orf80	yellow	brown
C12orf4	yellow	brown
C1orf116	yellow	brown
C1orf50	brown	brown
C1QA	yellow	brown
C1QB	yellow	brown
C1QL1	yellow	brown
C1RL	yellow	brown
C1S	yellow	brown
C3	brown	brown
C3AR1	brown	brown
C3orf52	yellow	brown
C7	yellow	brown
CADM1	yellow	brown
CALHM2	brown	brown
CAMLG	yellow	brown
CAPN1	yellow	brown
CASK	yellow	brown
CASP1	brown	brown
CASP3	yellow	brown
CASP8	yellow	brown
CCL19	brown	brown
CCL2	yellow	brown
CCL21	brown	brown
CCL5	brown	brown
CCL8	brown	brown
CCR1	brown	brown
CCR2	brown	brown
CD14	yellow	brown
CD163	yellow	brown
CD1C	brown	brown
CD2	brown	brown
CD24	yellow	brown
CD247	brown	brown
CD27	brown	brown
CD3D	brown	brown
CD3G	brown	brown
CD44	brown	brown
CD48	brown	brown
CD52	brown	brown
CD53	brown	brown
CD69	brown	brown
CD74	brown	brown
CD8A	brown	brown
CD9	yellow	brown
CD99	brown	brown
CDC25B	brown	brown
CDCP1	brown	brown
CDH1	yellow	brown
CDH11	yellow	brown
CDH3	brown	brown
CDH6	yellow	brown
CDKL3	yellow	brown
CEL	yellow	brown
CELF2	brown	brown
CENPM	brown	brown
CENPU	brown	brown
CFB	yellow	brown
CFD	brown	brown
CH25H	brown	brown
CHST15	brown	brown
CLC	brown	brown
CLCN6	brown	brown
CLDN3	yellow	brown
CLDN4	yellow	brown
CLDN7	yellow	brown
CLEC10A	brown	brown
CLEC1A	yellow	brown
CLEC7A	brown	brown
CLTB	yellow	brown
CLU	yellow	brown
CMC4	brown	brown
CNIH4	brown	brown
CNNM2	brown	brown
COL15A1	yellow	brown
COL16A1	yellow	brown
COL1A1	brown	brown
COL1A2	yellow	brown
COL3A1	yellow	brown
COL5A2	yellow	brown
COL6A2	yellow	brown
COL6A3	yellow	brown
COPZ2	yellow	brown
COQ2	yellow	brown
CORO1A	brown	brown
COX7A1	yellow	brown
CPA3	yellow	brown
CPE	yellow	brown
CPEB1	yellow	brown
CPVL	yellow	brown
CRIP1	brown	brown
CRISP2	yellow	brown
CRISPLD2	yellow	brown
CSF1R	yellow	brown
CSNK2A2	brown	brown
CSPP1	yellow	brown
CST6	brown	brown
CST7	brown	brown
CSTB	yellow	brown
CTNNBIP1	yellow	brown
CTSG	brown	brown
CTSK	brown	brown
CTSS	yellow	brown
CUX1	brown	brown
CX3CR1	brown	brown
CXCL1	brown	brown
CXCL12	yellow	brown
CXCL6	yellow	brown
CXCL8	brown	brown
CXCR4	brown	brown
CXorf21	brown	brown
CYBB	brown	brown
CYP2C8	yellow	brown
CYTIP	brown	brown
CYTL1	yellow	brown
DACT1	yellow	brown
DCUN1D2	brown	brown
DDIT3	yellow	brown
DDIT4	yellow	brown
DENND2D	brown	brown
DENND5A	brown	brown
DHCR7	brown	brown
DHRS3	brown	brown
DKK3	yellow	brown
DNAJC24	brown	brown
DNMT1	brown	brown
DOCK1	brown	brown
DOCK2	brown	brown
DYNLT3	brown	brown
DYRK2	yellow	brown
E2F3	yellow	brown
EBAG9	brown	brown
EDN1	yellow	brown
EDNRA	yellow	brown
EEF1D	brown	brown
EFHD1	brown	brown
EFHD2	brown	brown
EFNA1	yellow	brown
EFNA4	brown	brown
EGF	brown	brown
EGOT	brown	brown
EHBP1	brown	brown
EHF	yellow	brown
ELF3	yellow	brown
ELL2	yellow	brown
ENAH	yellow	brown
ENO3	yellow	brown
ENOX1	yellow	brown
ENSA	brown	brown
EPB41L2	yellow	brown
EPB41L5	brown	brown
ERVMER34-1	brown	brown
ESM1	brown	brown
ETNPPL	brown	brown
EVI2A	brown	brown
EVI2B	brown	brown
EVL	brown	brown
EXT1	yellow	brown
F11	brown	brown
F13A1	yellow	brown
FAM110B	yellow	brown
FAM127B	brown	brown
FAM184A	yellow	brown
FAM189A2	yellow	brown
FAM206A	brown	brown
FANCF	brown	brown
FBL	brown	brown
FBLN1	yellow	brown
FBXO21	brown	brown
FBXO9	yellow	brown
FCER1A	yellow	brown
FCER1G	yellow	brown
FCGBP	brown	brown
FCGR2B	brown	brown
FCN1	brown	brown
FGB	yellow	brown
FGF7	brown	brown
FGG	yellow	brown
FHL2	yellow	brown
FILIP1L	yellow	brown
FJX1	yellow	brown
FKBP11	brown	brown
FKBP5	yellow	brown
FLNB	yellow	brown
FMO3	yellow	brown
FMOD	yellow	brown
FN1	yellow	brown
FOLR2	brown	brown
FTO	brown	brown
FXYD5	brown	brown
FZD4	brown	brown
G0S2	yellow	brown
GABRP	brown	brown
GAD1	yellow	brown
GADD45A	yellow	brown
GADD45G	brown	brown
GALNS	brown	brown
GALNT1	yellow	brown
GALNT3	yellow	brown
GATA3	yellow	brown
GBP2	brown	brown
GCNT3	yellow	brown
GGCX	brown	brown
GGT5	yellow	brown
GHR	brown	brown
GINS1	yellow	brown
GLIPR1	brown	brown
GNA15	brown	brown
GOLGB1	brown	brown
GPC5	brown	brown
GPR171	brown	brown
GPR183	brown	brown
GPR65	brown	brown
GPX7	yellow	brown
GRAMD1B	yellow	brown
GRHL2	yellow	brown
GSTA4	yellow	brown
GUCY1A3	yellow	brown
GUCY1B3	yellow	brown
GUSBP11	brown	brown
GYPC	brown	brown
GZMA	brown	brown
GZMK	brown	brown
H1FX	brown	brown
HABP2	yellow	brown
HBB	brown	brown
HBD	brown	brown
HCK	brown	brown
HCLS1	brown	brown
HCP5	brown	brown
HIF1A	yellow	brown
HIPK2	brown	brown
HIRIP3	yellow	brown
HKDC1	yellow	brown
HLA-A	brown	brown
HLA-B	brown	brown
HLA-C	brown	brown
HLA-DMA	brown	brown
HLA-DMB	brown	brown
HLA-DOB	brown	brown
HLA-DPA1	yellow	brown
HLA-DPB1	brown	brown
HLA-DQB1	brown	brown
HLA-DRA	brown	brown
HLA-DRB6	brown	brown
HLA-E	brown	brown
HLA-F	brown	brown
HLA-G	brown	brown
HLA-J	brown	brown
HMGA1	brown	brown
HN1	yellow	brown
HNRNPU	yellow	brown
HOMER3	yellow	brown
HOPX	yellow	brown
HOXA10	yellow	brown
HPGD	brown	brown
HPGDS	yellow	brown
HRG	brown	brown
IARS	yellow	brown
ICAM3	brown	brown
IDO1	brown	brown
IFIT2	yellow	brown
IFIT3	yellow	brown
IGFBP6	yellow	brown
IGFLR1	yellow	brown
IGHM	brown	brown
IGKC	brown	brown
IGLL3P	brown	brown
IGSF6	brown	brown
IL10RA	brown	brown
IL18	yellow	brown
IL32	yellow	brown
IL33	yellow	brown
IL7R	brown	brown
ING2	brown	brown
INHBA	brown	brown
INPP4B	yellow	brown
INTS9	yellow	brown
IPCEF1	brown	brown
IQGAP2	brown	brown
IRF1	brown	brown
IRF8	brown	brown
ISG20	brown	brown
ISLR	yellow	brown
ITGA2	yellow	brown
ITGAM	brown	brown
ITGB2	brown	brown
ITIH2	yellow	brown
ITM2C	yellow	brown
ITPA	yellow	brown
ITPKC	brown	brown
JAG1	yellow	brown
KANK1	yellow	brown
KCNJ8	yellow	brown
KCNK1	yellow	brown
KCNMB2	yellow	brown
KCNN2	brown	brown
KCTD12	yellow	brown
KDELC1	yellow	brown
KIAA0226L	brown	brown
KIAA0922	brown	brown
KIF16B	brown	brown
KLF15	yellow	brown
KLF5	yellow	brown
KLHDC10	brown	brown
KLHL21	brown	brown
KLRB1	brown	brown
KNG1	brown	brown
KRT19	yellow	brown
KRT7	brown	brown
L1CAM	yellow	brown
LAMB3	brown	brown
LAPTM5	brown	brown
LBR	yellow	brown
LCK	brown	brown
LCN2	brown	brown
LCP1	brown	brown
LCP2	brown	brown
LEF1	brown	brown
LEFTY1	yellow	brown
LIG1	brown	brown
LIN7B	yellow	brown
LIPG	yellow	brown
LMCD1	yellow	brown
LMO2	yellow	brown
LPAR1	brown	brown
LPXN	brown	brown
LRRC6	brown	brown
LRRFIP2	yellow	brown
LSR	yellow	brown
LST1	brown	brown
LTB	brown	brown
LTC4S	yellow	brown
LTF	yellow	brown
LUM	yellow	brown
LY86	brown	brown
LYN	brown	brown
LYPD1	yellow	brown
LYVE1	yellow	brown
LYZ	brown	brown
MAL	yellow	brown
MALT1	yellow	brown
MAN2B1	brown	brown
MAP3K8	yellow	brown
MAP4K1	brown	brown
MAPK10	yellow	brown
MAPK13	yellow	brown
MARCKS	yellow	brown
MARCKSL1	yellow	brown
MCAM	yellow	brown
MCM2	brown	brown
MCM3	brown	brown
MCM5	brown	brown
MDK	brown	brown
MEST	yellow	brown
MFAP2	brown	brown
MFAP4	yellow	brown
MFAP5	yellow	brown
MFGE8	yellow	brown
MFSD10	brown	brown
MICAL1	brown	brown
MICALL2	brown	brown
MKNK1	yellow	brown
MMD	yellow	brown
MME	brown	brown
MMP2	yellow	brown
MMP7	yellow	brown
MMP9	brown	brown
MNAT1	brown	brown
MNDA	brown	brown
MNS1	yellow	brown
MOCOS	brown	brown
MON1B	yellow	brown
MOXD1	yellow	brown
MPDZ	brown	brown
MPZL2	brown	brown
MRC1	yellow	brown
MRGBP	brown	brown
MRPS28	brown	brown
MS4A1	brown	brown
MS4A4A	yellow	brown
MS4A6A	yellow	brown
MTNR1A	yellow	brown
MTR	yellow	brown
MUC1	yellow	brown
MUC13	brown	brown
MYC	yellow	brown
NCF2	brown	brown
NDUFC1	brown	brown
NDUFS4	brown	brown
NEFL	brown	brown
NELL2	brown	brown
NFE2L1	brown	brown
NFIL3	brown	brown
NFKBIE	yellow	brown
NLGN4X	brown	brown
NLRP2	brown	brown
NME1	brown	brown
NMU	brown	brown
NOL3	yellow	brown
NPR3	brown	brown
NPY1R	yellow	brown
NPY5R	yellow	brown
NR2F1	yellow	brown
NSUN5	brown	brown
NT5DC2	yellow	brown
NUDT1	brown	brown
NUP155	brown	brown
NUP43	yellow	brown
NXT1	brown	brown
OLFM4	yellow	brown
OPCML	yellow	brown
OSBPL3	brown	brown
OSMR	yellow	brown
P2RX5	brown	brown
P2RY13	brown	brown
P2RY14	yellow	brown
PAPPA2	brown	brown
PCOLCE	yellow	brown
PDGFRA	yellow	brown
PDLIM1	yellow	brown
PDLIM2	yellow	brown
PDZD2	brown	brown
PFKFB3	yellow	brown
PFN1	brown	brown
PHLDA2	yellow	brown
PID1	yellow	brown
PIGR	brown	brown
PIGV	brown	brown
PINLYP	yellow	brown
PIP5K1C	brown	brown
PKIA	yellow	brown
PKM	yellow	brown
PLA2G4A	yellow	brown
PLAC8	brown	brown
PLAU	yellow	brown
PLEK	brown	brown
PLEKHB1	brown	brown
PLIN3	brown	brown
PLSCR1	yellow	brown
PLVAP	yellow	brown
PMAIP1	brown	brown
POLR1E	brown	brown
PPCDC	brown	brown
PPIE	yellow	brown
PPL	brown	brown
PQLC1	yellow	brown
PRDM4	brown	brown
PRDX4	yellow	brown
PRKCB	brown	brown
PRKX	yellow	brown
PROCR	yellow	brown
PROM1	yellow	brown
PRSS23	yellow	brown
PSMB10	brown	brown
PSMB8	brown	brown
PSTPIP2	brown	brown
PTEN	yellow	brown
PTGS2	brown	brown
PTN	yellow	brown
PTPN6	brown	brown
PTPRC	brown	brown
PTPRCAP	brown	brown
PTPRD	brown	brown
PTPRE	brown	brown
PVRIG	brown	brown
PXDC1	yellow	brown
PYCARD	yellow	brown
PYGL	brown	brown
PYROXD1	brown	brown
QPCT	yellow	brown
R3HDM2	brown	brown
RAB25	yellow	brown
RAB38	yellow	brown
RAC2	brown	brown
RAPGEF3	yellow	brown
RARRES1	yellow	brown
RARRES3	yellow	brown
RASGRP1	brown	brown
RASSF2	brown	brown
RASSF8	brown	brown
RBM41	brown	brown
REG1A	yellow	brown
RFC4	yellow	brown
RGS19	brown	brown
RHBDF2	brown	brown
RHEB	brown	brown
RHOBTB2	yellow	brown
RHOF	brown	brown
RHOT1	brown	brown
RMDN3	brown	brown
RNASE6	yellow	brown
RNASEL	yellow	brown
RNASET2	brown	brown
RPL3	brown	brown
RPS3	brown	brown
RPS6	brown	brown
RRM2	brown	brown
RTN1	brown	brown
RXRA	yellow	brown
S100A14	brown	brown
S100A2	yellow	brown
S100A4	yellow	brown
SAE1	brown	brown
SAMSN1	brown	brown
SASH3	brown	brown
SCGN	brown	brown
SCIN	yellow	brown
SCML1	brown	brown
SEC31A	brown	brown
SECISBP2L	brown	brown
SEL1L3	yellow	brown
SELE	yellow	brown
SELL	brown	brown
SEPT6	brown	brown
SERPINA3	brown	brown
SERPINE2	yellow	brown
SERPINF1	yellow	brown
SET	yellow	brown
SETBP1	yellow	brown
SFN	brown	brown
SFRP1	yellow	brown
SFRP4	yellow	brown
SFXN3	brown	brown
SH3BGR	brown	brown
SHCBP1	yellow	brown
SIK3	brown	brown
SIRT4	brown	brown
SLA	brown	brown
SLC12A1	brown	brown
SLC19A2	brown	brown
SLC1A3	brown	brown
SLC22A3	yellow	brown
SLC26A4	yellow	brown
SLC31A2	yellow	brown
SLC38A1	yellow	brown
SLC46A3	brown	brown
SLC6A16	brown	brown
SLCO2B1	brown	brown
SLPI	brown	brown
SMAGP	yellow	brown
SMARCD2	brown	brown
SMYD3	brown	brown
SNAP29	brown	brown
SOBP	brown	brown
SORBS2	yellow	brown
SORL1	yellow	brown
SOX13	yellow	brown
SOX4	yellow	brown
SOX9	yellow	brown
SP3	yellow	brown
SPATA2L	brown	brown
SPATS2	yellow	brown
SPON1	brown	brown
SPSB1	yellow	brown
SRBD1	yellow	brown
SRPX	yellow	brown
SSBP3	brown	brown
SSR2	yellow	brown
SSR3	brown	brown
ST14	yellow	brown
ST3GAL5	brown	brown
STAB1	yellow	brown
STAT4	brown	brown
STEAP3	yellow	brown
STK10	brown	brown
STK17A	brown	brown
STK39	yellow	brown
STX4	brown	brown
SUN2	yellow	brown
SYK	brown	brown
TAC1	yellow	brown
TACC3	brown	brown
TACSTD2	yellow	brown
TAGLN	yellow	brown
TAGLN2	yellow	brown
TBC1D16	yellow	brown
TBC1D4	yellow	brown
TCEB3-AS1	brown	brown
TCP11L1	yellow	brown
TCTN3	brown	brown
TDO2	brown	brown
TES	yellow	brown
TESC	brown	brown
TGFBI	yellow	brown
TGIF1	yellow	brown
THBS2	yellow	brown
THEMIS2	brown	brown
TK1	brown	brown
TLR1	brown	brown
TLR2	brown	brown
TLR3	yellow	brown
TLR7	brown	brown
TM6SF1	brown	brown
TMEM100	yellow	brown
TMEM158	yellow	brown
TMEM51	yellow	brown
TMPRSS4	yellow	brown
TNC	yellow	brown
TNFAIP6	brown	brown
TNFAIP8	yellow	brown
TNFRSF11B	yellow	brown
TNFRSF12A	yellow	brown
TNFRSF1B	brown	brown
TNFSF10	yellow	brown
TOX	brown	brown
TPD52L1	yellow	brown
TPM1	yellow	brown
TPX2	brown	brown
TRAC	brown	brown
TRAF3IP3	brown	brown
TRBC1	brown	brown
TRIL	yellow	brown
TRIM2	yellow	brown
TRIM22	yellow	brown
TRIM38	yellow	brown
TSC1	brown	brown
TSPAN13	yellow	brown
TSPO	yellow	brown
TTC39A	yellow	brown
TUBA1A	yellow	brown
TYMP	brown	brown
TYROBP	yellow	brown
TYRP1	brown	brown
UBE2Q1	brown	brown
UBFD1	yellow	brown
UBL3	brown	brown
UCP2	brown	brown
UGT8	yellow	brown
UMOD	brown	brown
UPK1B	brown	brown
UPP1	yellow	brown
USP9X	yellow	brown
VCAM1	yellow	brown
VCAN	yellow	brown
VSIG4	yellow	brown
VTCN1	yellow	brown
VWF	yellow	brown
WASL	brown	brown
WFDC2	brown	brown
WIPF1	brown	brown
XIAP	brown	brown
XPA	brown	brown
YWHAE	brown	brown
ZBTB16	yellow	brown
ZNF16	brown	brown
ZNF184	yellow	brown
ZNF200	yellow	brown
ZNF222	yellow	brown
ZNF580	brown	brown
A2M	lightcyan	darkgreen
ABL1	steelblue	darkgreen
ACADS	grey60	darkgreen
ACOT9	darkgreen	darkgreen
ACSL5	lightcyan	darkgreen
ADAMTS1	lightcyan	darkgreen
ADAMTS5	lightcyan	darkgreen
AHNAK	darkgreen	darkgreen
AKAP12	lightcyan	darkgreen
AKT3	grey60	darkgreen
ALG3	steelblue	darkgreen
ANXA1	steelblue	darkgreen
ANXA2	grey60	darkgreen
ANXA2P2	grey60	darkgreen
AP1S2	lightcyan	darkgreen
APOL1	grey60	darkgreen
ARHGEF10	grey60	darkgreen
ARHGEF16	lightcyan	darkgreen
ARHGEF40	grey60	darkgreen
ARNT2	grey60	darkgreen
ARPC5	steelblue	darkgreen
ASNS	steelblue	darkgreen
ATXN7L1	lightcyan	darkgreen
BET1L	steelblue	darkgreen
BMPR2	lightcyan	darkgreen
BNIP2	darkgreen	darkgreen
BPTF	steelblue	darkgreen
BTG3	darkgreen	darkgreen
BTN3A2	lightcyan	darkgreen
BTN3A3	lightcyan	darkgreen
C1orf216	grey60	darkgreen
C2CD2	lightcyan	darkgreen
C7orf43	steelblue	darkgreen
C9orf3	grey60	darkgreen
CACNA1D	grey60	darkgreen
CAND2	darkgreen	darkgreen
CANT1	lightcyan	darkgreen
CAPN2	darkgreen	darkgreen
CAV1	lightcyan	darkgreen
CBY1	grey60	darkgreen
CD47	steelblue	darkgreen
CD55	darkgreen	darkgreen
CD81	darkgreen	darkgreen
CD93	lightcyan	darkgreen
CDH13	lightcyan	darkgreen
CDH5	lightcyan	darkgreen
CEP112	grey60	darkgreen
CHST12	grey60	darkgreen
CKAP4	steelblue	darkgreen
CLEC2B	lightcyan	darkgreen
CLIC2	lightcyan	darkgreen
COL4A1	lightcyan	darkgreen
COL4A2	lightcyan	darkgreen
COX6A2	steelblue	darkgreen
COX7C	steelblue	darkgreen
CREB3L2	darkgreen	darkgreen
CSGALNACT1	lightcyan	darkgreen
CTSO	steelblue	darkgreen
CX3CL1	lightcyan	darkgreen
CXADR	grey60	darkgreen
CYFIP1	lightcyan	darkgreen
DCN	darkgreen	darkgreen
DIAPH2	darkgreen	darkgreen
DLC1	darkgreen	darkgreen
DLEU1	steelblue	darkgreen
DMD	darkgreen	darkgreen
DPY19L1	steelblue	darkgreen
DPYD	darkgreen	darkgreen
DUSP14	grey60	darkgreen
EFNB2	darkgreen	darkgreen
EHD4	darkgreen	darkgreen
EIF4ENIF1	steelblue	darkgreen
EIF4G3	steelblue	darkgreen
ELK3	lightcyan	darkgreen
EMP1	lightcyan	darkgreen
EMP2	grey60	darkgreen
ENC1	lightcyan	darkgreen
ENG	lightcyan	darkgreen
ERC2	grey60	darkgreen
ETV2	steelblue	darkgreen
EXT2	lightcyan	darkgreen
FAM174B	grey60	darkgreen
FANCL	grey60	darkgreen
FCHSD2	darkgreen	darkgreen
FGL2	lightcyan	darkgreen
FHL1	grey60	darkgreen
FIG4	grey60	darkgreen
FIP1L1	steelblue	darkgreen
FNBP1	darkgreen	darkgreen
FNBP4	darkgreen	darkgreen
FOCAD	steelblue	darkgreen
FOXD1	darkgreen	darkgreen
FOXRED2	steelblue	darkgreen
FSTL1	grey60	darkgreen
FUZ	steelblue	darkgreen
FXYD1	darkgreen	darkgreen
FZD2	grey60	darkgreen
GAB2	grey60	darkgreen
GALNT10	darkgreen	darkgreen
GBP1	lightcyan	darkgreen
GIMAP4	lightcyan	darkgreen
GIMAP6	lightcyan	darkgreen
GJA1	darkgreen	darkgreen
GPNMB	darkgreen	darkgreen
GRK5	grey60	darkgreen
GYG1	darkgreen	darkgreen
HDAC1	grey60	darkgreen
HDAC4	lightcyan	darkgreen
HDGFRP3	darkgreen	darkgreen
HECA	darkgreen	darkgreen
HHEX	lightcyan	darkgreen
HIST1H2BK	grey60	darkgreen
HIVEP2	darkgreen	darkgreen
HMGXB4	grey60	darkgreen
HNRNPA0	darkgreen	darkgreen
HOXD1	grey60	darkgreen
HSPB8	steelblue	darkgreen
HTR2B	lightcyan	darkgreen
ICAM2	lightcyan	darkgreen
ICE2	steelblue	darkgreen
IFI16	lightcyan	darkgreen
IGF1	darkgreen	darkgreen
IL1R1	lightcyan	darkgreen
IQGAP1	steelblue	darkgreen
ITGA3	grey60	darkgreen
ITGAV	darkgreen	darkgreen
ITGB3	grey60	darkgreen
ITGB5	grey60	darkgreen
ITGB8	grey60	darkgreen
JAM2	lightcyan	darkgreen
KBTBD2	darkgreen	darkgreen
KDELR3	grey60	darkgreen
KHNYN	lightcyan	darkgreen
KIAA0355	lightcyan	darkgreen
KIAA1462	lightcyan	darkgreen
KIAA1551	lightcyan	darkgreen
KIN	grey60	darkgreen
KIR2DL1	steelblue	darkgreen
KLC1	grey60	darkgreen
KLF2	lightcyan	darkgreen
KPTN	steelblue	darkgreen
LAMA5	grey60	darkgreen
LAMC1	lightcyan	darkgreen
LARP7	grey60	darkgreen
LAS1L	lightcyan	darkgreen
LGALSL	grey60	darkgreen
LHFP	grey60	darkgreen
LIMCH1	lightcyan	darkgreen
LIPA	lightcyan	darkgreen
LOC728392	darkgreen	darkgreen
LPAR6	lightcyan	darkgreen
LRRC32	lightcyan	darkgreen
LRRFIP1	steelblue	darkgreen
MACF1	lightcyan	darkgreen
MAP4K4	lightcyan	darkgreen
MAPK12	darkgreen	darkgreen
MDFIC	darkgreen	darkgreen
MEIS2	lightcyan	darkgreen
MFSD6	darkgreen	darkgreen
MMRN2	lightcyan	darkgreen
MPPE1	grey60	darkgreen
MPPED2	lightcyan	darkgreen
MTHFD2	darkgreen	darkgreen
MYH9	grey60	darkgreen
MYO1B	darkgreen	darkgreen
MYO5C	grey60	darkgreen
MYOF	steelblue	darkgreen
N4BP1	lightcyan	darkgreen
NAP1L3	darkgreen	darkgreen
NCS1	lightcyan	darkgreen
NDC80	lightcyan	darkgreen
NDN	darkgreen	darkgreen
NFE2L3	grey60	darkgreen
NFKB1	steelblue	darkgreen
NID2	grey60	darkgreen
NR3C2	darkgreen	darkgreen
NSMAF	grey60	darkgreen
NUCB2	steelblue	darkgreen
NXN	grey60	darkgreen
OSTF1	darkgreen	darkgreen
PAF1	grey60	darkgreen
PALLD	darkgreen	darkgreen
PALMD	darkgreen	darkgreen
PAPSS1	steelblue	darkgreen
PARVA	darkgreen	darkgreen
PARVB	steelblue	darkgreen
PCDH12	lightcyan	darkgreen
PCSK5	steelblue	darkgreen
PDE4B	darkgreen	darkgreen
PDGFRB	grey60	darkgreen
PEA15	grey60	darkgreen
PECAM1	lightcyan	darkgreen
PERP	steelblue	darkgreen
PHACTR2	darkgreen	darkgreen
PHF11	grey60	darkgreen
PIAS3	darkgreen	darkgreen
PIGG	steelblue	darkgreen
PIK3C2B	lightcyan	darkgreen
PIK3R3	lightcyan	darkgreen
PIP4K2A	lightcyan	darkgreen
PJA1	grey60	darkgreen
PLK2	lightcyan	darkgreen
PLXND1	lightcyan	darkgreen
PMEPA1	grey60	darkgreen
PMP22	lightcyan	darkgreen
PNMA2	grey60	darkgreen
PNMAL1	steelblue	darkgreen
POGLUT1	darkgreen	darkgreen
PON2	grey60	darkgreen
PPP4R1	steelblue	darkgreen
PRKCH	lightcyan	darkgreen
PRR15L	grey60	darkgreen
PSD3	darkgreen	darkgreen
PTMS	steelblue	darkgreen
PTTG1IP	steelblue	darkgreen
PXDN	lightcyan	darkgreen
RABGAP1L	darkgreen	darkgreen
RAI2	steelblue	darkgreen
RBMS1	darkgreen	darkgreen
RECK	darkgreen	darkgreen
[truncated: 3,777 more rows]
