# Supplementary material for: Identifying Aging-Related Biomarkers and Immune Infiltration Features in Diabetic Nephropathy Using Integrative Bioinformatics Approaches and Machine-Learning Strategies
Source: Biomedicines. 2023 Sep 4;11(9):2454. doi: 10.3390/biomedicines11092454 (PMC10525809; doi:10.3390/biomedicines11092454)
Supplement: Supplementary file 1 [file biomedicines-11-02454-s001.zip › Supplementary Table S9.xlsx]

## Sheet: Sheet1
The results of Human phenotype ontology enrichment analyses
Description	GeneRatio	BgRatio	pvalue	padjust	qvalue	Count	geneID
ABNORMALITY_OF_BLOOD_AND_BLOOD_FORMING_TISSUES	96/223	1215/4505	7.90965e-08	0.000173086	0.00016357	96	ACTA2/ACTN1/AEBP1/ARPC1B/B2M/BCL11B/BIRC3/BLNK/BUB1B/C1S/C3/CASK/CASP8/CCR1/CD247/CD27/CD3D/CD3G/CD8A/CEL/CFB/COL1A1/COL1A2/COL3A1/COL5A2/COQ2/CORO1A/CTSK/CXCR4/CYBB/DOCK2/F11/F13A1/FANCF/FCGR2B/FGB/FGG/FHL2/FMO3/FN1/FZD4/GGCX/GINS1/GYPC/HABP2/HBB/HBD/HLA-B/HLA-DPA1/HLA-DPB1/HPGD/HRG/IGHM/IL10RA/IL7R/ITGA2/ITGB2/LAMB3/LBR/LCK/MALT1/MAN2B1/MFAP5/MS4A1/MTR/MUC1/MYC/NCF2/NDUFS4/PDGFRA/PLA2G4A/PLAU/P…
UNUSUAL_INFECTION	71/223	799/4505	1.10246e-07	0.000173086	0.00016357	71	ARPC1B/B2M/BCL11B/BIRC3/BLNK/C1QA/C1QB/C3/C7/CASP8/CCR1/CD247/CD27/CD3D/CD3G/CD8A/CDH1/CFB/CFD/CLEC7A/COL5A2/COL6A2/COL6A3/CORO1A/CSPP1/CXCR4/CYBB/DHCR7/EXT1/FANCF/FMO3/GALNS/GINS1/HBB/HLA-B/HLA-DPA1/HLA-DPB1/HLA-DQB1/IGHM/IGKC/IL10RA/IL7R/IRF8/ITGB2/LAMB3/LBR/LCK/LRRC6/MALT1/MAN2B1/MNS1/MS4A1/NCF2/PSMB8/PTEN/PTPRC/RAC2/RASGRP1/SETBP1/SMARCD2/SOX4/STAT4/TCTN3/TLR3/TLR7/TRAC/TSC1/USP9X/WIPF1/XIAP/…
ABNORMAL_INFLAMMATORY_RESPONSE	77/223	923/4505	3.85307e-07	0.000403288	0.000381116	77	AEBP1/ANKRD55/ARPC1B/B2M/BCL11B/BIRC3/BLNK/C1QA/C1QB/C1S/C3/CASP8/CCR1/CD247/CD27/CD3D/CD3G/CDH1/CFB/CLEC7A/COL3A1/COL5A2/CSPP1/CST6/CTSK/CXCR4/CYBB/DHCR7/DNMT1/F13A1/FANCF/FCGR2B/FMO3/GATA3/GINS1/HBB/HLA-A/HLA-B/HLA-C/HLA-DPA1/HLA-DPB1/HLA-DQB1/HPGD/IGHM/IL10RA/IL7R/IRF8/ITGB2/LAMB3/LBR/LCK/LRRC6/LYZ/MALT1/MAN2B1/MME/MNS1/MS4A1/NCF2/PDGFRA/PSMB8/PTEN/PTPRC/RAC2/RASGRP1/SETBP1/SIK3/SMARCD2/ST14/S…
ABNORMAL_LYMPHOCYTE_MORPHOLOGY	24/223	158/4505	5.72292e-07	0.000449249	0.00042455	24	ARPC1B/BCL11B/CASP8/CD247/CD3D/CD3G/CD8A/CORO1A/CXCR4/DOCK2/IGHM/IL7R/LCK/MAN2B1/MS4A1/MYC/PTEN/PTPRC/RAC2/RASGRP1/STAT4/TNFRSF1B/WIPF1/XIAP
IMMUNODEFICIENCY	28/223	207/4505	7.29277e-07	0.000457986	0.000432807	28	ACTB/BCL11B/BLNK/BUB1B/CD247/CD3D/CD3G/CORO1A/CYBB/DOCK2/HBB/IGHM/IL7R/IRF8/LCK/MALT1/MAN2B1/MS4A1/MYC/NCF2/PTEN/PTPRC/RAC2/SIK3/TLR3/TNFRSF1B/WIPF1/XIAP
ABNORMAL_IMMUNE_SYSTEM_MORPHOLOGY	51/223	535/4505	1.58028e-06	0.000827015	0.000781547	51	ARPC1B/BCL11B/BLNK/BUB1B/CASK/CASP8/CD247/CD27/CD3D/CD3G/CD8A/CORO1A/CXCR4/CYBB/DOCK2/F13A1/FANCF/FCGR2B/FHL2/FMO3/GINS1/HBB/HLA-B/HLA-DPA1/HLA-DPB1/IGHM/IL10RA/IL7R/ITGB2/LBR/LCK/MAN2B1/MS4A1/MYC/NCF2/PDGFRA/PTEN/PTPRC/RAC2/RASGRP1/SETBP1/SMARCD2/STAT4/TLR3/TNFRSF1B/TPM1/TRAC/TYROBP/WIPF1/XIAP/ZBTB16
ABNORMALITY_OF_THE_LYMPH_NODES	26/223	197/4505	3.02133e-06	0.00135528	0.00128077	26	ARPC1B/BIRC3/CASP8/CCR1/CD27/CXCR4/CYBB/GINS1/HABP2/HLA-B/IL7R/IRF8/MALT1/MS4A1/MYC/NCF2/PSMB8/PTPRC/RAC2/RASGRP1/STAT4/TNFRSF1B/TRAC/TSC1/XIAP/ZBTB16
GASTROINTESTINAL_HEMORRHAGE	21/223	142/4505	4.72983e-06	0.00185646	0.00175439	21	B2M/CCR1/F11/FGB/FGG/HLA-B/HLA-DPA1/HLA-DPB1/HPGD/IL10RA/ITGA2/LBR/MYC/PDGFRA/PLVAP/PTEN/RHBDF2/STAT4/TSC1/VWF/WIPF1
LYMPHOPENIA	19/223	121/4505	5.58921e-06	0.00195001	0.00184281	19	BCL11B/CD247/CD3D/CD3G/CD8A/CORO1A/CXCR4/DOCK2/IGHM/IL7R/LCK/MS4A1/MYC/PTEN/PTPRC/RAC2/RASGRP1/STAT4/WIPF1
MENINGITIS	14/223	73/4505	9.61835e-06	0.00302016	0.00285412	14	BLNK/CCR1/CFB/CXCR4/CYBB/HLA-B/HLA-DPA1/HLA-DPB1/IGHM/NCF2/STAT4/TLR3/WIPF1/XIAP
ABNORMAL_LEUKOCYTE_COUNT	36/223	357/4505	2.16532e-05	0.00575942	0.00544278	36	ARPC1B/BCL11B/BLNK/CASK/CASP8/CD247/CD3D/CD3G/CD8A/CORO1A/CXCR4/DOCK2/FANCF/FCGR2B/FMO3/GINS1/HBB/IGHM/IL7R/ITGB2/LBR/LCK/MS4A1/MYC/PDGFRA/PTEN/PTPRC/RAC2/RASGRP1/SMARCD2/STAT4/TLR3/TRAC/WIPF1/XIAP/ZBTB16
RECURRENT_LOWER_RESPIRATORY_TRACT_INFECTIONS	17/223	110/4505	2.20105e-05	0.00575942	0.00544278	17	BLNK/CD247/CD27/CD3D/COL6A2/COL6A3/CXCR4/CYBB/FMO3/IGHM/IL7R/NCF2/RAC2/RASGRP1/SETBP1/SMARCD2/USP9X
INFLAMMATORY_ABNORMALITY_OF_THE_EYE	24/223	195/4505	2.48933e-05	0.0060127	0.00568213	24	AEBP1/ANKRD55/B2M/BIRC3/BLNK/CCR1/CD247/CD27/CST6/CYBB/HLA-A/HLA-B/HLA-DPA1/HLA-DPB1/IGHM/LBR/MALT1/NCF2/PSMB8/RASGRP1/ST14/STAT4/WIPF1/XPA
ARTHRITIS	24/223	197/4505	2.95553e-05	0.00636035	0.00601067	24	AEBP1/ANKH/ANKRD55/BLNK/CCR1/CD247/COL1A1/COL3A1/COL5A2/EXT1/FCGR2B/GHR/HLA-B/HLA-C/HPGD/IGHM/LBR/MMP2/MUC1/RASGRP1/STAT4/TNFRSF11B/UMOD/WIPF1
ABNORMALITY_OF_HUMORAL_IMMUNITY	28/223	251/4505	3.25773e-05	0.00636035	0.00601067	28	B2M/BLNK/C1QA/C1QB/C1S/C3/C7/CASP8/CD247/CD27/CD3D/CFB/CFD/COL1A1/CXCR4/IGHM/IGKC/IL7R/MAN2B1/MS4A1/PLVAP/PSMB8/PTEN/RAC2/RASGRP1/STAT4/TNFRSF1B/XIAP
UNUSUAL_INFECTION_BY_ANATOMICAL_SITE	15/223	92/4505	3.56108e-05	0.00636035	0.00601067	15	BLNK/CCR1/CFB/CXCR4/CYBB/HLA-B/HLA-DPA1/HLA-DPB1/IGHM/LBR/NCF2/STAT4/TLR3/WIPF1/XIAP
RESPIRATORY_TRACT_INFECTION	49/223	564/4505	3.64775e-05	0.00636035	0.00601067	49	B2M/BIRC3/BLNK/CASP8/CD247/CD27/CD3D/CD3G/CD8A/CFB/CLEC7A/COL5A2/COL6A2/COL6A3/CORO1A/CSPP1/CXCR4/CYBB/FANCF/FMO3/GALNS/HLA-B/HLA-DPA1/HLA-DPB1/HLA-DQB1/IGHM/IL7R/IRF8/LAMB3/LCK/LRRC6/MALT1/MAN2B1/MS4A1/NCF2/PSMB8/PTPRC/PYROXD1/RAC2/RASGRP1/SETBP1/SMARCD2/SOX4/TCTN3/TGIF1/TSC1/USP9X/WIPF1/XIAP
PNEUMONIA	24/223	200/4505	3.80346e-05	0.00636035	0.00601067	24	BLNK/CASP8/CD247/CD27/CD3D/CFB/CSPP1/CXCR4/CYBB/FANCF/FMO3/HLA-DQB1/IGHM/IL7R/IRF8/LAMB3/MAN2B1/MS4A1/NCF2/PTPRC/RAC2/SETBP1/SMARCD2/TGIF1
ABNORMAL_T_CELL_MORPHOLOGY	12/223	62/4505	3.84862e-05	0.00636035	0.00601067	12	CASP8/CD247/CD3D/CD3G/CD8A/IL7R/LCK/MYC/PTPRC/RAC2/RASGRP1/WIPF1
SEVERE_INFECTION	8/223	28/4505	4.17953e-05	0.00656186	0.0062011	8	CD247/CD27/CD3D/IL7R/PTPRC/RAC2/TLR7/XIAP
T_LYMPHOCYTOPENIA	10/223	45/4505	4.99337e-05	0.00730481	0.0069032	10	CD247/CD3G/CD8A/IL7R/LCK/MYC/PTPRC/RAC2/RASGRP1/WIPF1
ABNORMAL_ORAL_MUCOSA_MORPHOLOGY	30/223	285/4505	5.11802e-05	0.00730481	0.0069032	30	ABCA5/AEBP1/C1S/CCR1/CD27/COL3A1/CXCR4/CYBB/DHCR7/F13A1/FGB/FGG/HLA-B/IL10RA/IL7R/ITGB2/LAMB3/LBR/MAN2B1/MMP2/NCF2/PTPRC/RASGRP1/SETBP1/STAT4/TCTN3/TSC1/USP9X/WIPF1/ZBTB16
ABNORMAL_T_CELL_SUBSET_DISTRIBUTION	10/223	47/4505	7.4269e-05	0.0101393	0.00958188	10	CASP8/CD247/CD3D/CD3G/CD8A/IL7R/LCK/MYC/RASGRP1/WIPF1
JOINT_SWELLING	10/223	48/4505	8.98058e-05	0.0117095	0.0110657	10	ANKH/ANKRD55/CD247/COL1A1/COL5A2/FGB/FGG/HPGD/STAT4/TNFRSF11B
ABNORMALITY_OF_COMPLEMENT_SYSTEM	8/223	31/4505	9.32282e-05	0.0117095	0.0110657	8	C1QA/C1QB/C1S/C3/C7/CFB/CFD/STAT4
ARTHRALGIA	20/223	161/4505	0.000107258	0.0129535	0.0122413	20	ANKH/ANKRD55/C1S/CCR1/CD247/COL1A1/COL5A2/HBB/HLA-B/HLA-DPA1/HLA-DPB1/HPGD/MMP2/MS4A1/PSMB8/SFRP4/STAT4/TNFRSF11B/TYROBP/XPA
HEMOPTYSIS	11/223	59/4505	0.000116383	0.0135349	0.0127908	11	ACTA2/CCR1/CLEC7A/COL3A1/COL5A2/HLA-B/HLA-DPA1/HLA-DPB1/MFAP5/STAT4/TSC1
FEVER	30/223	303/4505	0.000159496	0.0178863	0.016903	30	BIRC3/BLNK/CASK/CCR1/CD247/CD27/CD3D/COL1A1/CYBB/GYPC/HBB/HLA-B/HLA-DPA1/HLA-DPB1/IGHM/IL7R/IRF8/LAMB3/LBR/MALT1/NCF2/PSMB8/SLC12A1/STAT4/TLR3/TSC1/WIPF1/XIAP/XPA/ZBTB16
FAILURE_TO_THRIVE_SECONDARY_TO_RECURRENT_INFECTIONS	4/223	7/4505	0.000181841	0.019689	0.0186065	4	CD247/CD3D/IL7R/PTPRC
RECURRENT_RESPIRATORY_INFECTIONS	41/223	473/4505	0.000191047	0.0199962	0.0188969	41	B2M/BIRC3/BLNK/CASP8/CD247/CD27/CD3D/CD3G/CD8A/CLEC7A/COL5A2/COL6A2/COL6A3/CORO1A/CSPP1/CXCR4/CYBB/FMO3/GALNS/HLA-B/HLA-DPA1/HLA-DPB1/IGHM/IL7R/IRF8/LCK/LRRC6/MALT1/MS4A1/NCF2/PSMB8/RAC2/RASGRP1/SETBP1/SMARCD2/SOX4/TCTN3/TSC1/USP9X/WIPF1/XIAP
ABNORMAL_BLEEDING	39/223	443/4505	0.000202932	0.020555	0.0194249	39	ACTA2/ACTN1/AEBP1/B2M/C1S/CCR1/COL1A1/COL1A2/COL3A1/COL5A2/F11/F13A1/FGB/FGG/FN1/FZD4/GGCX/HLA-B/HLA-DPA1/HLA-DPB1/HPGD/IL10RA/ITGA2/LBR/MFAP5/MS4A1/MYC/PDGFRA/PLAU/PLVAP/PTEN/RASGRP1/RHBDF2/SIK3/STAT4/TSC1/VWF/WIPF1/ZBTB16
PULMONARY_INFILTRATES	10/223	53/4505	0.000215267	0.021123	0.0199617	10	BIRC3/CCR1/HLA-B/HLA-DPA1/HLA-DPB1/MALT1/PDGFRA/RASGRP1/STAT4/TSC1
ABNORMALITY_OF_BLOOD_CIRCULATION	30/223	309/4505	0.000226739	0.0212903	0.0201198	30	ACTA2/B2M/CCR1/COL3A1/F11/F13A1/FGB/FGG/FN1/FZD4/GGCX/HLA-B/HLA-DPA1/HLA-DPB1/HPGD/IL10RA/ITGA2/LBR/MFAP5/MYC/PDGFRA/PLAU/PLVAP/PTEN/RHBDF2/STAT4/TSC1/VWF/WIPF1/ZBTB16
RECURRENT_PNEUMONIA	12/223	74/4505	0.000230532	0.0212903	0.0201198	12	BLNK/CD247/CD27/CD3D/CXCR4/CYBB/FMO3/IGHM/NCF2/RAC2/SETBP1/SMARCD2
AUTOIMMUNITY	20/223	171/4505	0.000247246	0.0219347	0.0207288	20	ANKRD55/C1QA/C1QB/C1S/C3/CD247/CD3G/FCGR2B/HLA-DPA1/HLA-DPB1/HLA-DQB1/IL7R/LCK/MMP2/MS4A1/PTEN/RASGRP1/STAT4/TRAC/WIPF1
ABNORMAL_CELL_PROLIFERATION	7/223	27/4505	0.000251481	0.0219347	0.0207288	7	CD247/CD27/CD3D/IL7R/RAC2/RASGRP1/WIPF1
OSTEOARTHRITIS	10/223	56/4505	0.000344937	0.0267735	0.0253016	10	AEBP1/ANKH/COL1A1/COL3A1/COL5A2/EXT1/GHR/HLA-B/HPGD/TNFRSF11B
RECTAL_ABSCESS	4/223	8/4505	0.000349591	0.0267735	0.0253016	4	CYBB/ITGB2/NCF2/RAC2
DECREASED_PROPORTION_OF_CD8_POSITIVE_T_CELLS	4/223	8/4505	0.000349591	0.0267735	0.0253016	4	CD3G/CD8A/IL7R/WIPF1
RECURRENT_INTRAPULMONARY_HEMORRHAGE	4/223	8/4505	0.000349591	0.0267735	0.0253016	4	COL3A1/HLA-DPA1/HLA-DPB1/WIPF1
ARTERIAL_RUPTURE	4/223	8/4505	0.000349591	0.0267735	0.0253016	4	COL1A1/COL1A2/COL3A1/COL5A2
DECREASED_LYMPHOCYTE_PROLIFERATION_IN_RESPONSE_TO_MITOGEN	6/223	21/4505	0.000398632	0.0298025	0.028164	6	CD247/CD27/CD3D/IL7R/RAC2/RASGRP1
ABNORMALITY_OF_SKIN_PHYSIOLOGY	37/223	431/4505	0.000499439	0.0362272	0.0342355	37	B2M/BCL11B/BLNK/CASP8/CCR1/CD247/CD3D/CD3G/CLEC7A/CYBB/DHCR7/FCGR2B/GATA3/GINS1/HLA-B/HLA-C/HLA-DPA1/HLA-DPB1/HLA-DQB1/HLA-DRA/HPGD/IGHM/IL10RA/IL7R/LAMB3/LBR/LYZ/NCF2/OSMR/PDGFRA/PSMB8/PTPRC/SIK3/STAT4/TNFRSF1B/WIPF1/XIAP
ATROPHIC_SCARS	7/223	30/4505	0.000507642	0.0362272	0.0342355	7	AEBP1/C1S/COL1A1/COL1A2/COL3A1/COL5A2/LAMB3
ABNORMAL_PROPORTION_OF_CD8_POSITIVE_T_CELLS	5/223	15/4505	0.000567357	0.0395889	0.0374124	5	CD3G/CD8A/IL7R/RASGRP1/WIPF1
ABNORMALITY_OF_THE_UTERINE_CERVIX	4/223	9/4505	0.000604919	0.040648	0.0384133	4	COL1A1/COL3A1/COL5A2/CXCR4
VENOUS_THROMBOSIS	12/223	82/4505	0.000612447	0.040648	0.0384133	12	CCR1/F13A1/FGB/FGG/HABP2/HBB/HLA-B/HLA-DPA1/HLA-DPB1/PDGFRA/PTEN/STAT4
LEUKOCYTOSIS	15/223	118/4505	0.000621371	0.040648	0.0384133	15	ARPC1B/BCL11B/CASK/CD247/CD3D/HBB/IL7R/ITGB2/PDGFRA/RAC2/RASGRP1/TLR3/TRAC/XIAP/ZBTB16
ABNORMALITY_OF_THE_GINGIVA	21/223	198/4505	0.000665122	0.0420034	0.0396941	21	ABCA5/AEBP1/C1S/COL3A1/CXCR4/CYBB/DHCR7/F13A1/FGB/FGG/ITGB2/LBR/MAN2B1/MMP2/NCF2/SETBP1/TCTN3/TSC1/USP9X/WIPF1/ZBTB16
ABNORMALITY_OF_THE_LYMPHATIC_SYSTEM	48/223	617/4505	0.000674124	0.0420034	0.0396941	48	ARPC1B/B2M/BIRC3/CASK/CASP8/CCR1/CD247/CD27/CD3D/CSPP1/CTSK/CXCR4/CYBB/FGB/FGG/FMO3/GINS1/GYPC/HABP2/HBB/HLA-B/HPGD/IL7R/IRF8/LBR/LRRC6/LYZ/MALT1/MAN2B1/MNS1/MS4A1/MYC/NCF2/PDGFRA/PSMB8/PTEN/PTPRC/RAC2/RASGRP1/SETBP1/STAT4/STEAP3/TNFRSF1B/TRAC/TSC1/WIPF1/XIAP/ZBTB16
POOR_WOUND_HEALING	6/223	23/4505	0.00068222	0.0420034	0.0396941	6	COL1A1/COL1A2/COL5A2/F13A1/ITGB2/RAC2
ABNORMAL_PULMONARY_THORACIC_IMAGING_FINDING	11/223	72/4505	0.000711429	0.0424812	0.0401457	11	BIRC3/CCR1/COL3A1/HLA-B/HLA-DPA1/HLA-DPB1/MALT1/PDGFRA/RASGRP1/STAT4/TSC1
RECURRENT_BACTERIAL_INFECTIONS	19/223	172/4505	0.00073087	0.0424812	0.0401457	19	BLNK/C3/C7/CD8A/CFB/CFD/CXCR4/CYBB/HBB/IGHM/IL10RA/ITGB2/LAMB3/LRRC6/MALT1/MAN2B1/MS4A1/NCF2/SMARCD2
CELLULITIS	8/223	41/4505	0.000735169	0.0424812	0.0401457	8	AEBP1/BLNK/COL1A1/CXCR4/CYBB/IGHM/NCF2/RAC2
OSTEOMYELITIS	9/223	51/4505	0.000747417	0.0424812	0.0401457	9	BLNK/CTSK/CYBB/DNMT1/HBB/HPGD/IGHM/ITGB2/NCF2
ABNORMAL_LUNG_MORPHOLOGY	68/223	967/4505	0.000766384	0.0424812	0.0401457	68	ACTA2/B2M/BCL11B/BIRC3/BLNK/BUB1B/CASP8/CCR1/CD247/CD27/CD3D/CD3G/CD8A/CFB/CLEC7A/COL3A1/COL5A2/COL6A2/COL6A3/CORO1A/CSPP1/CXCR4/CYBB/DHCR7/FANCF/FCGR2B/FLNB/FMO3/GALNS/HABP2/HLA-B/HLA-DPA1/HLA-DPB1/HLA-DQB1/HPGD/IGHM/IL7R/IRF8/JAG1/LAMB3/LBR/LCK/LRRC6/MALT1/MAN2B1/MFAP5/MS4A1/NCF2/PDGFRA/PLVAP/PSMB8/PTEN/PTPRC/PYROXD1/RAC2/RASGRP1/SETBP1/SMARCD2/SOX4/STAT4/TCTN3/TGIF1/TNFRSF1B/TSC1/USP9X/WIPF1/X…
SYSTEMIC_LUPUS_ERYTHEMATOSUS	7/223	32/4505	0.000771156	0.0424812	0.0401457	7	C1QA/C1QB/C1S/C3/FCGR2B/RASGRP1/STAT4
SUBCUTANEOUS_NODULE	12/223	85/4505	0.000852638	0.0461601	0.0436223	12	CCR1/COL1A1/COL3A1/COL5A2/DACT1/DDIT3/HLA-B/MMP2/PTEN/STAT4/TNFRSF11B/TSC1
GRANULOMATOSIS	4/223	10/4505	0.000969256	0.0498928	0.0471498	4	CYBB/HLA-DPA1/HLA-DPB1/NCF2
PROTRUSIO_ACETABULI	4/223	10/4505	0.000969256	0.0498928	0.0471498	4	COL1A1/COL1A2/MMP2/SERPINF1
ANGIOID_STREAKS_OF_THE_FUNDUS	4/223	10/4505	0.000969256	0.0498928	0.0471498	4	GALNT3/GGCX/PTEN/TNFRSF11B
ABNORMAL_CIRCULATING_IGG_LEVEL	10/223	64/4505	0.00103624	0.0516902	0.0488484	10	B2M/CASP8/CD247/CD3D/CXCR4/IL7R/PSMB8/RAC2/RASGRP1/XIAP
BRUISING_SUSCEPTIBILITY	16/223	137/4505	0.0010568	0.0516902	0.0488484	16	ACTA2/AEBP1/C1S/COL1A1/COL1A2/COL3A1/COL5A2/F13A1/GGCX/MFAP5/PLAU/RASGRP1/SIK3/VWF/WIPF1/ZBTB16
ABNORMALITY_OF_THE_UPPER_RESPIRATORY_TRACT	33/223	385/4505	0.00106888	0.0516902	0.0488484	33	ANKH/ATXN2/BLNK/COL5A2/CTSK/CXCR4/CYBB/DHCR7/EDN1/FLNB/GALNS/HLA-DPA1/HLA-DPB1/IGHM/IL7R/IRF8/LAMB3/LBR/LRRC6/MAN2B1/MS4A1/NCF2/PFN1/PSMB8/RAC2/SETBP1/SFRP4/SOX4/SOX9/TCTN3/USP9X/WIPF1/XIAP
JOINT_HEMORRHAGE	5/223	17/4505	0.00107763	0.0516902	0.0488484	5	F11/F13A1/GGCX/PLAU/VWF
PLEURITIS	6/223	25/4505	0.00110125	0.0516902	0.0488484	6	CCR1/FCGR2B/HLA-B/HLA-DPA1/HLA-DPB1/STAT4
LEUKOPENIA	22/223	220/4505	0.00110294	0.0516902	0.0488484	22	BCL11B/CD247/CD3D/CD3G/CD8A/CORO1A/CXCR4/DOCK2/FANCF/FCGR2B/IGHM/IL7R/LCK/MS4A1/MYC/PTEN/PTPRC/RAC2/RASGRP1/STAT4/WIPF1/ZBTB16
ABNORMAL_LARGE_INTESTINE_MORPHOLOGY	23/223	235/4505	0.00114292	0.0520214	0.0491614	23	ARPC1B/BUB1B/COL1A1/COL5A2/CYBB/DACT1/F13A1/FLNB/HABP2/HLA-B/IL10RA/ITGB2/NCF2/PDGFRA/PIGV/PTEN/RAC2/RASGRP1/RHBDF2/TCTN3/TLR2/WIPF1/XIAP
EPISTAXIS	12/223	88/4505	0.0011669	0.0520214	0.0491614	12	ACTN1/F11/F13A1/FGB/FGG/GGCX/HLA-DPA1/HLA-DPB1/PLAU/VWF/WIPF1/ZBTB16
VASCULITIS	10/223	65/4505	0.00117262	0.0520214	0.0491614	10	ARPC1B/CCR1/HLA-B/HLA-DPA1/HLA-DPB1/MS4A1/RASGRP1/STAT4/WIPF1/XIAP
ABNORMAL_RESPIRATORY_SYSTEM_MORPHOLOGY	77/223	1145/4505	0.00117628	0.0520214	0.0491614	77	ACTA2/ANKH/ATXN2/B2M/BCL11B/BIRC3/BLNK/BUB1B/CASP8/CCR1/CD247/CD27/CD3D/CD3G/CD8A/CFB/CLEC7A/COL3A1/COL5A2/COL6A2/COL6A3/CORO1A/CSPP1/CTSK/CXCR4/CYBB/DHCR7/EDN1/FANCF/FCGR2B/FLNB/FMO3/GALNS/HABP2/HLA-B/HLA-DPA1/HLA-DPB1/HLA-DQB1/HPGD/IGHM/IL7R/IRF8/JAG1/LAMB3/LBR/LCK/LRRC6/MALT1/MAN2B1/MFAP5/MS4A1/NCF2/PDGFRA/PFN1/PLVAP/PSMB8/PTEN/PTPRC/PYROXD1/RAC2/RASGRP1/SETBP1/SFRP4/SLC26A4/SMARCD2/SOX4/SOX9/…
ABNORMAL_RENAL_GLOMERULUS_MORPHOLOGY	18/223	167/4505	0.00134276	0.0585592	0.0553397	18	C1QA/C1QB/C3/CCR1/COQ2/FN1/GATA3/HLA-B/HLA-DPA1/HLA-DPB1/JAG1/MME/MUC1/RASGRP1/SLC12A1/STAT4/UMOD/WIPF1
UVEITIS	8/223	45/4505	0.00139779	0.0597329	0.0564489	8	ANKRD55/BIRC3/CD247/CD27/HLA-B/MALT1/RASGRP1/STAT4
PAPULE	11/223	78/4505	0.0014091	0.0597329	0.0564489	11	AEBP1/CCR1/CLEC7A/COL1A1/COL5A2/GGCX/HLA-B/HLA-DPA1/HLA-DPB1/PTEN/STAT4
RECURRENT_GRAM_NEGATIVE_BACTERIAL_INFECTIONS	5/223	18/4505	0.00143264	0.0597329	0.0564489	5	C7/CFB/CYBB/ITGB2/NCF2
SKIN_RASH	14/223	115/4505	0.00144576	0.0597329	0.0564489	14	B2M/BLNK/CLEC7A/CYBB/FCGR2B/HLA-DPA1/HLA-DPB1/IGHM/LBR/LYZ/NCF2/PDGFRA/STAT4/TNFRSF1B
SKIN_NODULE	13/223	103/4505	0.00152547	0.0622077	0.0587876	13	CCR1/COL1A1/COL3A1/COL5A2/DACT1/DDIT3/GHR/HLA-B/MMP2/PTEN/STAT4/TNFRSF11B/TSC1
ABNORMAL_PERICARDIUM_MORPHOLOGY	10/223	68/4505	0.00167213	0.0673141	0.0636133	10	AEBP1/CCR1/EXT1/FCGR2B/HLA-B/HLA-DPA1/HLA-DPB1/PLVAP/STAT4/TSC1
ABNORMAL_PARANASAL_SINUS_MORPHOLOGY	16/223	144/4505	0.00180151	0.0712982	0.0673783	16	BLNK/COL5A2/CTSK/CXCR4/CYBB/HLA-DPA1/HLA-DPB1/IGHM/IRF8/LRRC6/MAN2B1/NCF2/PSMB8/RAC2/SFRP4/WIPF1
SUBCUTANEOUS_HEMORRHAGE	21/223	214/4505	0.00181651	0.0712982	0.0673783	21	ACTA2/AEBP1/C1S/COL1A1/COL1A2/COL3A1/COL5A2/F13A1/GGCX/HLA-DPA1/HLA-DPB1/ITGA2/MFAP5/MS4A1/PLAU/PTEN/RASGRP1/SIK3/VWF/WIPF1/ZBTB16
OTITIS_MEDIA	23/223	246/4505	0.00211094	0.0772973	0.0730477	23	BLNK/CD247/CD3D/CD3G/CDH1/CXCR4/CYBB/DHCR7/HLA-DPA1/HLA-DPB1/IGHM/IL7R/LBR/LRRC6/MAN2B1/MNS1/MS4A1/NCF2/PSMB8/PTPRC/RAC2/SMARCD2/WIPF1
IMPAIRED_OXIDATIVE_BURST	3/223	6/4505	0.00214168	0.0772973	0.0730477	3	CYBB/NCF2/RAC2
PULP_STONES	3/223	6/4505	0.00214168	0.0772973	0.0730477	3	COL1A1/COL5A2/GALNT3
BLEPHAROCHALASIS	3/223	6/4505	0.00214168	0.0772973	0.0730477	3	CDH11/COL1A1/COL5A2
MOLLUSCOID_PSEUDOTUMORS	3/223	6/4505	0.00214168	0.0772973	0.0730477	3	COL1A1/COL3A1/COL5A2
CIGARETTE_PAPER_SCARS	3/223	6/4505	0.00214168	0.0772973	0.0730477	3	COL1A1/COL3A1/COL5A2
UTERINE_PROLAPSE	3/223	6/4505	0.00214168	0.0772973	0.0730477	3	COL1A1/COL3A1/COL5A2
JOINT_SUBLUXATION	5/223	20/4505	0.00239025	0.0852885	0.0805995	5	COL1A1/COL1A2/FLNB/GALNS/MMP2
ABNORMAL_THROMBOSIS	14/223	122/4505	0.00255142	0.0900163	0.0850674	14	CCR1/F13A1/FGB/FGG/HABP2/HBB/HLA-B/HLA-DPA1/HLA-DPB1/HRG/PDGFRA/PTEN/STAT4/ZBTB16
ORAL_ULCER	7/223	39/4505	0.0026225	0.0914961	0.0864658	7	CCR1/CD27/HLA-B/IL10RA/IL7R/PTPRC/STAT4
ABNORMAL_PLEURA_MORPHOLOGY	11/223	85/4505	0.00284889	0.097988	0.0926008	11	CCR1/COL3A1/FCGR2B/HLA-B/HLA-DPA1/HLA-DPB1/LBR/PLVAP/STAT4/TNFRSF1B/TSC1
LYMPHADENITIS	4/223	13/4505	0.0029334	0.097988	0.0926008	4	CXCR4/CYBB/NCF2/RAC2
SEVERE_VIRAL_INFECTION	4/223	13/4505	0.0029334	0.097988	0.0926008	4	CD27/RAC2/TLR7/XIAP
LICHENIFICATION	4/223	13/4505	0.0029334	0.097988	0.0926008	4	HLA-DRA/LBR/OSMR/TNFRSF1B
FRAGILE_SKIN	6/223	30/4505	0.00300025	0.0991662	0.0937142	6	C1S/COL1A1/COL1A2/COL3A1/COL5A2/LAMB3
SEROSITIS	7/223	40/4505	0.00304778	0.0996878	0.0942072	7	CCR1/CFB/FCGR2B/HLA-B/HLA-DPA1/HLA-DPB1/STAT4
ABNORMAL_MYELOID_LEUKOCYTE_MORPHOLOGY	27/223	315/4505	0.00312387	0.101123	0.0955636	27	BCL11B/BLNK/CD247/CD27/CD3D/CXCR4/CYBB/FHL2/FMO3/GINS1/HLA-B/HLA-DPA1/HLA-DPB1/IGHM/IL7R/LBR/NCF2/PDGFRA/RAC2/RASGRP1/SMARCD2/TLR3/TPM1/TRAC/WIPF1/XIAP/ZBTB16
AVASCULAR_NECROSIS	10/223	74/4505	0.00318617	0.102087	0.0964748	10	ACTB/CCR1/COL1A1/COL1A2/EXT1/HBB/HLA-B/HPGD/MAN2B1/STAT4
ABNORMAL_RENAL_CORTEX_MORPHOLOGY	19/223	196/4505	0.00342924	0.108766	0.102786	19	C1QA/C1QB/C3/CCR1/COQ2/CSPP1/FN1/GATA3/HLA-B/HLA-DPA1/HLA-DPB1/JAG1/MME/MUC1/RASGRP1/SLC12A1/STAT4/UMOD/WIPF1
PHALANGEAL_DISLOCATION	3/223	7/4505	0.00361156	0.1101	0.104047	3	AEBP1/COL1A1/COL5A2
DISCOID_LUPUS_RASH	3/223	7/4505	0.00361156	0.1101	0.104047	3	CYBB/NCF2/STAT4
RECURRENT_JOINT_DISLOCATION	3/223	7/4505	0.00361156	0.1101	0.104047	3	COL1A1/COL1A2/COL5A2
MEMBRANOPROLIFERATIVE_GLOMERULONEPHRITIS	3/223	7/4505	0.00361156	0.1101	0.104047	3	C1QA/C1QB/C3
ABNORMALITY_OF_FLUID_REGULATION	42/223	565/4505	0.00373324	0.112715	0.106518	42	ACTB/ANKH/ANKRD55/B2M/BLNK/BUB1B/CCR1/CD247/CDH11/COL1A1/COL1A2/COL5A2/COQ2/DHCR7/DNMT1/FGB/FGG/FLNB/FN1/GRHL2/GYPC/HLA-A/HLA-B/HLA-DPA1/HLA-DPB1/HPGD/IGHM/IL7R/LAMB3/LBR/LYZ/MRPS28/NDUFS4/PLVAP/PTEN/RASGRP1/SLC12A1/STAT4/TLR3/TNFRSF11B/TNFRSF1B/TSC1
HEMATOCHEZIA	4/223	14/4505	0.00394916	0.115891	0.10952	4	IL10RA/PLVAP/PTEN/WIPF1
SCLEROSIS_OF_SKULL_BASE	4/223	14/4505	0.00394916	0.115891	0.10952	4	ANKH/LBR/SETBP1/SIK3
LONG_CLAVICLES	4/223	14/4505	0.00394916	0.115891	0.10952	4	CSPP1/HPGD/LBR/SETBP1
SKIN_ULCER	13/223	116/4505	0.00443218	0.128861	0.121777	13	CLEC7A/COL1A1/COL3A1/CYBB/HBB/HLA-B/HLA-DPA1/HLA-DPB1/ITGB2/LBR/NCF2/TNFRSF1B/WIPF1
ABNORMAL_ARTERIAL_PHYSIOLOGY	14/223	130/4505	0.00458756	0.128922	0.121834	14	ACTA2/ACTB/CCR1/COL1A1/COL1A2/COL3A1/COL5A2/COQ2/HLA-B/HLA-DPA1/HLA-DPB1/LBR/MFAP5/STAT4
MEDIASTINAL_LYMPHADENOPATHY	5/223	23/4505	0.00459459	0.128922	0.121834	5	BIRC3/CYBB/MALT1/NCF2/RASGRP1
DECREASED_CIRCULATING_IGG_LEVEL	8/223	54/4505	0.00459848	0.128922	0.121834	8	B2M/CASP8/CD247/CD3D/CXCR4/RAC2/RASGRP1/XIAP
HYPEROSTOSIS	8/223	54/4505	0.00459848	0.128922	0.121834	8	ANKH/COL1A1/GALNT3/MAN2B1/PTEN/TNFRSF11B/WIPF1/XPA
PAIN	46/223	642/4505	0.00485351	0.134868	0.127453	46	ACTA2/ANKH/ANKRD55/ATXN2/BIRC3/C1S/CASK/CCR1/CD247/CEL/COL1A1/COL3A1/COL5A2/CTSK/DDIT3/ENO3/EXT1/GRHL2/GYPC/HABP2/HBB/HLA-B/HLA-DPA1/HLA-DPB1/HLA-DQB1/HPGD/LBR/MALT1/MFAP5/MME/MMP2/MS4A1/MYC/PDGFRA/PFN1/PSMB8/PTEN/SFRP4/STAT4/TNFRSF11B/TSC1/TYMP/TYROBP/WIPF1/XPA/ZBTB16
ABNORMAL_MACROPHAGE_MORPHOLOGY	6/223	33/4505	0.00494345	0.134978	0.127557	6	CD27/CYBB/HLA-DPA1/HLA-DPB1/NCF2/XIAP
URETERAL_OBSTRUCTION	6/223	33/4505	0.00494345	0.134978	0.127557	6	CDH11/DHCR7/HLA-DPA1/HLA-DPB1/LAMB3/SETBP1
ABNORMAL_LYMPHOCYTE_PHYSIOLOGY	22/223	248/4505	0.00501958	0.135875	0.128405	22	B2M/BLNK/CASP8/CD247/CD27/CD3D/COL1A1/CXCR4/GATA3/IGHM/IGKC/IL7R/MAN2B1/MS4A1/PLVAP/PSMB8/PTEN/RAC2/RASGRP1/TNFRSF1B/WIPF1/XIAP
ABNORMALITY_OF_TEMPERATURE_REGULATION	32/223	408/4505	0.00527982	0.139732	0.13205	32	BIRC3/BLNK/CASK/CCR1/CD247/CD27/CD3D/CLEC7A/COL1A1/CYBB/GYPC/HBB/HLA-B/HLA-DPA1/HLA-DPB1/IGHM/IL7R/IRF8/LAMB3/LBR/MALT1/NCF2/PSMB8/SLC12A1/STAT4/TGIF1/TLR3/TSC1/WIPF1/XIAP/XPA/ZBTB16
SEPSIS	11/223	92/4505	0.00529458	0.139732	0.13205	11	BLNK/CD27/CXCR4/CYBB/HLA-B/IGHM/IL7R/LAMB3/NCF2/RAC2/WIPF1
ECCHYMOSIS	7/223	44/4505	0.00529557	0.139732	0.13205	7	COL1A1/COL3A1/COL5A2/F13A1/GGCX/ITGA2/ZBTB16
ABNORMALITY_OF_THE_SPLEEN	38/223	509/4505	0.00548761	0.143326	0.135447	38	B2M/CASK/CASP8/CCR1/CD247/CD27/CD3D/CSPP1/CTSK/CYBB/FGB/FGG/FMO3/GYPC/HBB/HLA-B/HPGD/IL7R/IRF8/LBR/LRRC6/LYZ/MAN2B1/MNS1/MS4A1/MYC/NCF2/PDGFRA/PSMB8/PTEN/PTPRC/RAC2/RASGRP1/SETBP1/STAT4/STEAP3/TNFRSF1B/XIAP
ARTERIAL_DISSECTION	3/223	8/4505	0.00556873	0.143326	0.135447	3	COL1A1/COL3A1/COL5A2
DISTAL_JOINT_LAXITY	3/223	8/4505	0.00556873	0.143326	0.135447	3	COL6A2/COL6A3/PYROXD1
ABNORMAL_SPUTUM	12/223	106/4505	0.0056921	0.143717	0.135816	12	ACTA2/CCR1/CLEC7A/COL3A1/COL5A2/HLA-B/HLA-DPA1/HLA-DPB1/LRRC6/MFAP5/STAT4/TSC1
CHRONIC_PULMONARY_OBSTRUCTION	6/223	34/4505	0.00576007	0.143717	0.135816	6	CYBB/HLA-DPA1/HLA-DPB1/NCF2/RAC2/WIPF1
ABNORMAL_EOSINOPHIL_MORPHOLOGY	8/223	56/4505	0.00576699	0.143717	0.135816	8	BCL11B/CD247/CD3D/IL7R/PDGFRA/RASGRP1/TRAC/WIPF1
RECURRENT_VIRAL_INFECTIONS	8/223	56/4505	0.00576699	0.143717	0.135816	8	CASP8/CD247/CD3D/CD8A/CYBB/IGHM/IL7R/MALT1
SPLENOMEGALY	28/223	346/4505	0.00591966	0.14636	0.138313	28	B2M/CASK/CASP8/CCR1/CD27/CTSK/CYBB/FMO3/GYPC/HBB/HLA-B/HPGD/IL7R/IRF8/LBR/LYZ/MAN2B1/MS4A1/NCF2/PDGFRA/PSMB8/PTEN/PTPRC/RASGRP1/STAT4/STEAP3/TNFRSF1B/XIAP
GLOMERULOPATHY	7/223	45/4505	0.00601358	0.146419	0.138369	7	CCR1/FN1/HLA-B/HLA-DPA1/HLA-DPB1/STAT4/WIPF1
ECZEMA	14/223	134/4505	0.0060153	0.146419	0.138369	14	CASP8/CD3G/CYBB/DHCR7/GINS1/HLA-DQB1/HPGD/IL7R/LBR/NCF2/PTPRC/SIK3/TNFRSF1B/WIPF1
MACULE	12/223	107/4505	0.00613757	0.148246	0.140096	12	ACTB/C1S/COL3A1/CYBB/HLA-B/HLA-DQB1/MMP2/NCF2/PTEN/ST3GAL5/TSC1/XPA
PLATYBASIA	4/223	16/4505	0.00664112	0.155163	0.146632	4	COL1A1/COL1A2/FLNB/SIK3
INCREASED_CIRCULATING_IGG_LEVEL	4/223	16/4505	0.00664112	0.155163	0.146632	4	CD247/IL7R/PSMB8/RASGRP1
SHOULDER_DISLOCATION	4/223	16/4505	0.00664112	0.155163	0.146632	4	AEBP1/COL1A1/COL1A2/COL5A2
ANTERIOR_UVEITIS	4/223	16/4505	0.00664112	0.155163	0.146632	4	ANKRD55/CD247/HLA-B/STAT4
NON_HODGKIN_LYMPHOMA	6/223	35/4505	0.00667101	0.155163	0.146632	6	BIRC3/MALT1/MYC/RASGRP1/TNFRSF1B/XIAP
CHEST_PAIN	11/223	95/4505	0.00675247	0.155903	0.147331	11	ACTA2/COL3A1/HBB/HLA-B/HLA-DPA1/HLA-DPB1/HLA-DQB1/MFAP5/STAT4/TSC1/WIPF1
ABNORMAL_CARTILAGE_MORPHOLOGY	6/223	36/4505	0.00768218	0.174338	0.164753	6	ANKH/EDN1/FLNB/TCTN3/TGIF1/TNFRSF11B
ABNORMALITY_OF_TIBIA_MORPHOLOGY	10/223	84/4505	0.0079526	0.174338	0.164753	10	ACTB/COL1A1/COL1A2/EXT1/FLNB/HPGD/SETBP1/SOX9/TCTN3/ZBTB16
HEPATITIS	10/223	84/4505	0.0079526	0.174338	0.164753	10	BLNK/C1S/CASP8/CD247/CD3D/CLEC7A/HBB/IGHM/RASGRP1/XIAP
MULTIFACTORIAL_INHERITANCE	10/223	84/4505	0.0079526	0.174338	0.164753	10	ADH1B/ADH1C/ADRB2/ALOX5/ALOX5AP/HLA-B/HLA-C/HLA-DQB1/HLA-G/NLGN4X
ABNORMAL_JOINT_MORPHOLOGY	65/223	1001/4505	0.00798652	0.174338	0.164753	65	ACTB/AEBP1/ANKH/ANKRD55/BLNK/CAPN1/CCR1/CD247/CDH3/COL1A1/COL1A2/COL3A1/COL5A2/COL6A2/COL6A3/CSPP1/DHCR7/EXT1/F11/F13A1/FANCF/FBLN1/FCGR2B/FGB/FGG/FLNB/FN1/GALNS/GGCX/GHR/HBB/HLA-B/HLA-C/HPGD/IGHM/L1CAM/LAMB3/LBR/MAN2B1/MMP2/MUC1/PIGV/PLAU/PSMB8/PTEN/RASGRP1/SEC31A/SERPINF1/SETBP1/SFRP4/SIK3/SLC12A1/SOX4/SOX9/STAT4/TCTN3/TGIF1/TNFRSF11B/TRIM2/UMOD/USP9X/VWF/WIPF1/XPA/YWHAE
CERVICAL_SUBLUXATION	3/223	9/4505	0.00805064	0.174338	0.164753	3	FLNB/GALNS/MMP2
THROMBOPHLEBITIS	3/223	9/4505	0.00805064	0.174338	0.164753	3	F13A1/HABP2/PTEN
IMPAIRED_NEUTROPHIL_BACTERICIDAL_ACTIVITY	3/223	9/4505	0.00805064	0.174338	0.164753	3	CYBB/NCF2/RAC2
BURKITT_LYMPHOMA	3/223	9/4505	0.00805064	0.174338	0.164753	3	MYC/RASGRP1/XIAP
DECREASED_CIRCULATING_ANTIBODY_LEVEL	15/223	153/4505	0.00812901	0.174829	0.165218	15	B2M/BLNK/CASP8/CD247/CD27/CD3D/CXCR4/IGHM/MAN2B1/MS4A1/PLVAP/PTEN/RAC2/RASGRP1/XIAP
ABNORMAL_RECTUM_MORPHOLOGY	11/223	98/4505	0.00850801	0.181736	0.171744	11	COL1A1/COL5A2/CYBB/DACT1/ITGB2/NCF2/PDGFRA/PIGV/PTEN/RAC2/TCTN3
CONSTITUTIONAL_SYMPTOM	62/223	949/4505	0.00856991	0.181821	0.171825	62	ACTA2/ANKH/ANKRD55/ATXN2/B2M/BIRC3/BLNK/C1S/CAPN1/CASK/CCL2/CCR1/CD247/CEL/COL1A1/COL1A2/COL3A1/COL5A2/COQ2/CTSK/DACT1/DDIT3/DNMT1/ENO3/EXT1/GRHL2/GYPC/HABP2/HBB/HLA-B/HLA-DPA1/HLA-DPB1/HLA-DQB1/HPGD/IGHM/LBR/MALT1/MAN2B1/MFAP5/MME/MMP2/MS4A1/MYC/PDGFRA/PFN1/PSMB8/PTEN/PYGL/SFRP4/SLC26A4/STAT4/STEAP3/TLR3/TNFRSF11B/TNFRSF1B/TSC1/TYMP/TYROBP/USP9X/WIPF1/XPA/ZBTB16
ANTINUCLEAR_ANTIBODY_POSITIVITY	6/223	37/4505	0.00879943	0.184329	0.174195	6	ANKRD55/CD247/FCGR2B/MMP2/RASGRP1/STAT4
ABNORMAL_URINE_CYTOLOGY	14/223	140/4505	0.00880551	0.184329	0.174195	14	B2M/C3/CFB/CLEC7A/FN1/GATA3/HBB/HLA-DPA1/HLA-DPB1/ITGA2/LYZ/STAT4/TSC1/ZBTB16
LYMPHOMA	11/223	99/4505	0.00916584	0.189347	0.178937	11	BIRC3/CD27/IL7R/MALT1/MS4A1/MYC/PTEN/RASGRP1/TNFRSF1B/WIPF1/XIAP
RECURRENT_SKIN_INFECTIONS	11/223	99/4505	0.00916584	0.189347	0.178937	11	BLNK/CD247/CD3D/CLEC7A/CYBB/GINS1/IGHM/IL10RA/LAMB3/NCF2/XIAP
URETERAL_STENOSIS	5/223	27/4505	0.00938257	0.192557	0.181971	5	CDH11/DHCR7/HLA-DPA1/HLA-DPB1/SETBP1
ABNORMAL_UTERUS_MORPHOLOGY	13/223	127/4505	0.00946774	0.193043	0.18243	13	BUB1B/CDH1/COL1A1/COL3A1/COL5A2/CXCR4/DACT1/DHCR7/FANCF/GATA3/PTEN/SETBP1/TLR2
ABNORMAL_ERYTHROCYTE_SEDIMENTATION_RATE	7/223	49/4505	0.00962897	0.194711	0.184006	7	ANKRD55/ARPC1B/CD247/HLA-DPA1/HLA-DPB1/PSMB8/STAT4
NEPHRITIS	8/223	61/4505	0.00967354	0.194711	0.184006	8	C1QA/C1QB/C3/FCGR2B/MME/RASGRP1/STAT4/UMOD
ABNORMAL_CONJUNCTIVA_MORPHOLOGY	14/223	142/4505	0.0099349	0.198047	0.187159	14	AEBP1/B2M/BLNK/CCR1/DACT1/GALNT3/HLA-B/IGHM/LBR/PSMB8/PTEN/STAT4/WIPF1/XPA
PULMONARY_EMBOLISM	6/223	38/4505	0.0100285	0.198047	0.187159	6	CCR1/F13A1/HABP2/HLA-B/PTEN/STAT4
DILATATION_OF_THE_CEREBRAL_ARTERY	6/223	38/4505	0.0100285	0.198047	0.187159	6	ACTA2/COL1A1/COL3A1/COL5A2/GGCX/MFAP5
ABNORMAL_NEPHRON_MORPHOLOGY	19/223	217/4505	0.0102202	0.199326	0.188367	19	C1QA/C1QB/C3/CCR1/COQ2/FN1/GATA3/HLA-B/HLA-DPA1/HLA-DPB1/JAG1/LAMB3/MME/MUC1/RASGRP1/SLC12A1/STAT4/UMOD/WIPF1
ABNORMAL_GRANULOCYTE_COUNT	19/223	217/4505	0.0102202	0.199326	0.188367	19	BCL11B/BLNK/CD247/CD3D/CXCR4/FMO3/GINS1/IGHM/IL7R/LBR/PDGFRA/RAC2/RASGRP1/SMARCD2/TLR3/TRAC/WIPF1/XIAP/ZBTB16
LYMPHOCYTOSIS	4/223	18/4505	0.0103302	0.200227	0.189219	4	ARPC1B/IL7R/RASGRP1/XIAP
RED_EYE	11/223	101/4505	0.0105991	0.204178	0.192953	11	AEBP1/B2M/BLNK/CCR1/HLA-B/IGHM/LBR/PSMB8/STAT4/WIPF1/XPA
PULMONARY_HEMORRHAGE	5/223	28/4505	0.0109727	0.208434	0.196975	5	COL3A1/HLA-DPA1/HLA-DPB1/WIPF1/ZBTB16
ABNORMALITY_OF_NEUTROPHIL_MORPHOLOGY	3/223	10/4505	0.0110855	0.208434	0.196975	3	CXCR4/LBR/SMARCD2
DECREASED_SPECIFIC_ANTIBODY_RESPONSE_TO_VACCINATION	3/223	10/4505	0.0110855	0.208434	0.196975	3	CASP8/CD247/RAC2
DECREASED_PROPORTION_OF_CD3_POSITIVE_T_CELLS	3/223	10/4505	0.0110855	0.208434	0.196975	3	CD247/CD3D/IL7R
ABNORMAL_DELIVERY	9/223	77/4505	0.0129894	0.242778	0.22943	9	C11orf80/COL1A1/COL1A2/COL5A2/DHCR7/F13A1/FGB/FGG/ITGA2
ABNORMAL_C_REACTIVE_PROTEIN_LEVEL	7/223	52/4505	0.0132321	0.244405	0.230968	7	ANKRD55/CD247/HLA-DPA1/HLA-DPB1/PSMB8/STAT4/TLR3
GANGRENE	7/223	52/4505	0.0132321	0.244405	0.230968	7	CCR1/HLA-B/HLA-DPA1/HLA-DPB1/STAT4/TNFRSF1B/ZBTB16
MACULAR_PURPURA	8/223	65/4505	0.0140032	0.254162	0.240188	8	COL1A1/COL3A1/COL5A2/F13A1/GGCX/ITGA2/WIPF1/ZBTB16
ACUTE_PHASE_RESPONSE	8/223	65/4505	0.0140032	0.254162	0.240188	8	ANKRD55/ARPC1B/CD247/HLA-DPA1/HLA-DPB1/PSMB8/STAT4/TLR3
CONFUSION	8/223	65/4505	0.0140032	0.254162	0.240188	8	CCR1/DNMT1/HLA-B/HLA-DQB1/MAN2B1/SORL1/STAT4/TLR3
THICKENED_CALVARIA	5/223	30/4505	0.0146849	0.254903	0.240889	5	CDH11/HPGD/MAN2B1/SFRP4/TNFRSF11B
ARTERIOVENOUS_FISTULA	3/223	11/4505	0.0146935	0.254903	0.240889	3	COL1A1/COL3A1/COL5A2
ABNORMAL_OSSIFICATION_INVOLVING_THE_FEMORAL_HEAD_AND_NECK	3/223	11/4505	0.0146935	0.254903	0.240889	3	CSPP1/FLNB/LBR
ABNORMALITY_OF_THE_TEMPOROMANDIBULAR_JOINT	3/223	11/4505	0.0146935	0.254903	0.240889	3	COL1A1/COL5A2/EDN1
THICKENED_CORTEX_OF_LONG_BONES	3/223	11/4505	0.0146935	0.254903	0.240889	3	COL1A1/MAN2B1/SETBP1
ECZEMATOID_DERMATITIS	3/223	11/4505	0.0146935	0.254903	0.240889	3	CYBB/HPGD/NCF2
SOFT_DOUGHY_SKIN	3/223	11/4505	0.0146935	0.254903	0.240889	3	COL1A1/COL1A2/COL5A2
IRIDOCYCLITIS	3/223	11/4505	0.0146935	0.254903	0.240889	3	ANKRD55/CD247/STAT4
PURPURA	11/223	106/4505	0.0149356	0.257679	0.243513	11	COL1A1/COL3A1/COL5A2/F13A1/GGCX/HLA-DPA1/HLA-DPB1/ITGA2/MS4A1/WIPF1/ZBTB16
IRREGULAR_HYPERPIGMENTATION	13/223	137/4505	0.0171988	0.295104	0.27888	13	ACTB/C1S/COL3A1/CYBB/FANCF/LBR/MMP2/NCF2/PDGFRA/PTEN/ST3GAL5/TNFRSF1B/XPA
ABNORMALITY_OF_BLADDER_MORPHOLOGY	7/223	55/4505	0.0177151	0.301483	0.284908	7	CDH11/COL1A1/COL1A2/COL3A1/COL5A2/LAMB3/RAC2
HEMOLYTIC_ANEMIA	12/223	123/4505	0.0177625	0.301483	0.284908	12	C3/CASK/CD247/CD3G/CFB/FCGR2B/GYPC/HBB/MS4A1/RASGRP1/STAT4/WIPF1
OSTEOLYSIS_INVOLVING_BONES_OF_THE_UPPER_LIMBS	4/223	21/4505	0.0179889	0.302974	0.286317	4	COL3A1/CTSK/HPGD/MMP2
KERATOCONJUNCTIVITIS	6/223	43/4505	0.0180434	0.302974	0.286317	6	AEBP1/B2M/CCR1/HLA-B/LBR/STAT4
ABNORMALITY_OF_CHROMOSOME_SEGREGATION	3/223	12/4505	0.0188873	0.312137	0.294976	3	BUB1B/LBR/TSC1
RECURRENT_CANDIDA_INFECTIONS	3/223	12/4505	0.0188873	0.312137	0.294976	3	CD247/CD3D/IL7R
NEONATAL_SHORT_LIMB_SHORT_STATURE	3/223	12/4505	0.0188873	0.312137	0.294976	3	COL1A1/COL1A2/SOX9
ENCEPHALITIS	5/223	32/4505	0.0191571	0.313992	0.296729	5	CCR1/HLA-B/LBR/STAT4/XIAP
ABNORMALLY_LAX_OR_HYPEREXTENSIBLE_SKIN	13/223	139/4505	0.0191995	0.313992	0.296729	13	AEBP1/BCL11B/C1S/COL1A1/COL1A2/COL3A1/COL5A2/CSPP1/EXT1/GGCX/HPGD/OSMR/PTEN
DECREASED_CIRCULATING_LEVEL_OF_SPECIFIC_ANTIBODY	4/223	22/4505	0.0211544	0.318539	0.301026	4	CASP8/CD247/RAC2/RASGRP1
BLADDER_DIVERTICULUM	4/223	22/4505	0.0211544	0.318539	0.301026	4	COL1A1/COL1A2/COL3A1/COL5A2
ABNORMALITY_OF_MALE_INTERNAL_GENITALIA	7/223	57/4505	0.0212409	0.318539	0.301026	7	CDH1/HLA-DPA1/HLA-DPB1/PSMB8/PTEN/RNASEL/SOX9
TIBIAL_BOWING	5/223	33/4505	0.0216953	0.318539	0.301026	5	COL1A1/COL1A2/FLNB/SETBP1/SOX9
PERIODONTITIS	5/223	33/4505	0.0216953	0.318539	0.301026	5	AEBP1/C1S/COL3A1/CXCR4/ITGB2
GLOMERULONEPHRITIS	5/223	33/4505	0.0216953	0.318539	0.301026	5	C1QA/C1QB/C3/MME/RASGRP1
ABNORMAL_INTESTINE_MORPHOLOGY	49/223	753/4505	0.0219744	0.318539	0.301026	49	ACTA2/ARPC1B/B2M/BLNK/BUB1B/CCR1/CD3G/COL1A1/COL3A1/COL5A2/CSPP1/CXCR4/CYBB/DACT1/DHCR7/F13A1/FANCF/FLNB/HABP2/HLA-B/HLA-DPA1/HLA-DPB1/HNRNPU/HPGD/IGHM/IL10RA/ITGB2/L1CAM/LBR/LRRC6/MYC/NCF2/PDGFRA/PIGV/PLA2G4A/PLVAP/PTEN/RAC2/RASGRP1/RHBDF2/SETBP1/STAT4/TCTN3/TGIF1/TLR2/TYMP/USP9X/WIPF1/XIAP
RECURRENT_ASPERGILLUS_INFECTIONS	2/223	5/4505	0.0220903	0.318539	0.301026	2	CYBB/NCF2
RECURRENT_KLEBSIELLA_INFECTIONS	2/223	5/4505	0.0220903	0.318539	0.301026	2	CYBB/NCF2
DECREASED_ACTIVITY_OF_NADPH_OXIDASE	2/223	5/4505	0.0220903	0.318539	0.301026	2	CYBB/NCF2
SPONDYLOLYSIS	2/223	5/4505	0.0220903	0.318539	0.301026	2	CTSK/FLNB
RECURRENT_THROMBOPHLEBITIS	2/223	5/4505	0.0220903	0.318539	0.301026	2	F13A1/HABP2
BASILAR_IMPRESSION	2/223	5/4505	0.0220903	0.318539	0.301026	2	COL1A1/COL1A2
CORTICAL_THICKENING_OF_LONG_BONE_DIAPHYSES	2/223	5/4505	0.0220903	0.318539	0.301026	2	COL1A1/MAN2B1
INCREASED_LAXITY_OF_FINGERS	2/223	5/4505	0.0220903	0.318539	0.301026	2	COL6A2/COL6A3
TRACTIONAL_RETINAL_DETACHMENT	2/223	5/4505	0.0220903	0.318539	0.301026	2	FZD4/VCAN
DISTAL_RENAL_TUBULAR_ACIDOSIS	2/223	5/4505	0.0220903	0.318539	0.301026	2	FN1/GATA3
SEVERE_SHORT_LIMB_DWARFISM	2/223	5/4505	0.0220903	0.318539	0.301026	2	FLNB/LBR
SHAGREEN_PATCH	2/223	5/4505	0.0220903	0.318539	0.301026	2	PTEN/TSC1
APLASIA_HYPOPLASIA_OF_THE_NASAL_SEPTUM	2/223	5/4505	0.0220903	0.318539	0.301026	2	FLNB/TGIF1
POSTERIOR_UVEITIS	2/223	5/4505	0.0220903	0.318539	0.301026	2	BIRC3/MALT1
FINGER_SWELLING	2/223	5/4505	0.0220903	0.318539	0.301026	2	MMP2/PSMB8
CERVICAL_LYMPHADENOPATHY	2/223	5/4505	0.0220903	0.318539	0.301026	2	RAC2/RASGRP1
ABNORMAL_PERIOSTEUM_MORPHOLOGY	2/223	5/4505	0.0220903	0.318539	0.301026	2	COL1A1/GALNT3
PYODERMA	2/223	5/4505	0.0220903	0.318539	0.301026	2	IL10RA/LAMB3
ARTHROPATHY	6/223	45/4505	0.0222166	0.318539	0.301026	6	ANKH/ANKRD55/CD247/HPGD/MMP2/STAT4
CRANIAL_HYPEROSTOSIS	6/223	45/4505	0.0222166	0.318539	0.301026	6	ANKH/COL1A1/MAN2B1/PTEN/TNFRSF11B/XPA
MICROANGIOPATHIC_HEMOLYTIC_ANEMIA	3/223	13/4505	0.0236734	0.33484	0.316431	3	C3/CFB/STAT4
JUVENILE_RHEUMATOID_ARTHRITIS	3/223	13/4505	0.0236734	0.33484	0.316431	3	ANKRD55/CD247/STAT4
ABNORMALITY_OF_THE_STAPES	3/223	13/4505	0.0236734	0.33484	0.316431	3	COL1A1/COL1A2/SETBP1
DIARRHEA	24/223	319/4505	0.0242187	0.341016	0.322268	24	B2M/BLNK/CASP8/CD247/CD3D/GINS1/HBB/HLA-B/IGHM/IGKC/IL10RA/IL7R/ITGA2/LCK/PLVAP/PTEN/PTPRC/SLC12A1/SLC19A2/SMARCD2/STAT4/TYMP/UCP2/WIPF1
ABNORMAL_SHARPEY_FIBER_MORPHOLOGY	4/223	23/4505	0.0246407	0.34541	0.32642	4	ANKH/HLA-B/SLC12A1/TNFRSF11B
ABNORMALITY_OF_THE_MIDDLE_EAR	35/223	510/4505	0.0260702	0.363824	0.343822	35	AHR/ANKH/BLNK/CD247/CD3D/CD3G/CDH1/CDH11/COL1A1/COL1A2/CXCR4/CYBB/DHCR7/EDN1/EDNRA/EXT1/FLNB/HLA-DPA1/HLA-DPB1/IGHM/IL7R/LBR/LRRC6/MAN2B1/MNS1/MS4A1/NCF2/PROM1/PSMB8/PTPRC/RAC2/SETBP1/SMARCD2/TCTN3/WIPF1
ABNORMAL_ERYTHROCYTE_MORPHOLOGY	39/223	582/4505	0.0269695	0.371797	0.351356	39	ACTN1/BIRC3/C3/CASK/CD247/CD3G/CEL/CFB/COL3A1/COQ2/CTSK/FANCF/FCGR2B/FMO3/GYPC/HBB/HBD/HLA-B/HPGD/IL7R/LAMB3/MALT1/MS4A1/MTR/MUC1/NDUFS4/PDGFRA/PLA2G4A/PSMB8/PTEN/RAC2/RASGRP1/SLC19A2/SMARCD2/STAT4/STEAP3/TYMP/WIPF1/ZBTB16
PREMATURE_LOSS_OF_TEETH	6/223	47/4505	0.0269967	0.371797	0.351356	6	AEBP1/C1S/CDH11/COL3A1/CSTB/TNFRSF11B
ABNORMALITY_OF_THE_THORACIC_CAVITY	6/223	47/4505	0.0269967	0.371797	0.351356	6	BIRC3/CYBB/MALT1/NCF2/RASGRP1/RHBDF2
BIFID_SCROTUM	5/223	35/4505	0.0274047	0.374133	0.353564	5	BUB1B/CDH11/DACT1/DHCR7/SOX9
BLOODY_DIARRHEA	5/223	35/4505	0.0274047	0.374133	0.353564	5	IL10RA/ITGA2/PLVAP/PTEN/WIPF1
MISALIGNMENT_OF_TEETH	22/223	290/4505	0.0279618	0.37853	0.357719	22	AEBP1/ANKH/ANKRD55/CD247/CDH1/CDH11/CDH3/COL1A2/COL3A1/DHCR7/EDN1/EDNRA/GALNS/LBR/MAN2B1/PTEN/PYROXD1/SET/SETBP1/SOBP/STAT4/USP9X
HEMATOLOGICAL_NEOPLASM	19/223	241/4505	0.0281745	0.37853	0.357719	19	BIRC3/BUB1B/CD27/F13A1/FANCF/GINS1/IL7R/MALT1/MS4A1/MYC/PDGFRA/PTEN/RASGRP1/SETBP1/SMARCD2/TNFRSF1B/TYROBP/WIPF1/XIAP
INCREASED_CIRCULATING_IGA_LEVEL	4/223	24/4505	0.028454	0.37853	0.357719	4	CD247/IL7R/PSMB8/RASGRP1
COMBINED_IMMUNODEFICIENCY	4/223	24/4505	0.028454	0.37853	0.357719	4	BCL11B/BUB1B/IL7R/PTPRC
RECURRENT_BACTERIAL_SKIN_INFECTIONS	4/223	24/4505	0.028454	0.37853	0.357719	4	CYBB/IL10RA/LAMB3/NCF2
ADDICTIVE_BEHAVIOR	4/223	24/4505	0.028454	0.37853	0.357719	4	ADH1B/ADH1C/TLR3/ZBTB16
KERATITIS	8/223	74/4505	0.0286426	0.37853	0.357719	8	AEBP1/B2M/CCR1/HLA-B/LBR/STAT4/WIPF1/XPA
FATIGUE	25/223	341/4505	0.0287084	0.37853	0.357719	25	ATXN2/BIRC3/BLNK/CCR1/COL1A1/COL1A2/COL5A2/COQ2/HLA-B/HLA-DPA1/HLA-DPB1/IGHM/LBR/MALT1/PDGFRA/PFN1/PYGL/SLC26A4/STAT4/STEAP3/TLR3/TSC1/WIPF1/XPA/ZBTB16
ABSENT_OR_MINIMALLY_OSSIFIED_VERTEBRAL_BODIES	3/223	14/4505	0.0290528	0.37853	0.357719	3	FLNB/LBR/SOX9
RECURRENT_HERPES	3/223	14/4505	0.0290528	0.37853	0.357719	3	CASP8/CD247/CD3D
ABNORMALITY_OF_DENTIN	3/223	14/4505	0.0290528	0.37853	0.357719	3	CDH11/COL1A1/COL1A2
AORTIC_REGURGITATION	8/223	75/4505	0.0307477	0.385002	0.363836	8	ACTA2/BUB1B/CCR1/COL1A2/HLA-B/MAN2B1/MFAP5/STAT4
ABNORMAL_PHARYNX_MORPHOLOGY	13/223	149/4505	0.0319284	0.385002	0.363836	13	ANKH/COL5A2/CXCR4/GALNS/IGHM/IL7R/LRRC6/MS4A1/PSMB8/RAC2/SETBP1/USP9X/XIAP
ABNORMAL_RENAL_PHYSIOLOGY	41/223	625/4505	0.0320388	0.385002	0.363836	41	B2M/C1QA/C1QB/C3/CCR1/CEL/CFB/CLEC7A/COL3A1/COQ2/CSPP1/DACT1/FANCF/FCGR2B/FN1/GALNT3/GATA3/HBB/HLA-B/HLA-DPA1/HLA-DPB1/IL7R/ITGA2/JAG1/LYZ/MME/MOCOS/MUC1/NDUFS4/PLVAP/RASGRP1/SLC12A1/SLC26A4/SNAP29/SOX9/STAT4/TSC1/UMOD/WIPF1/YWHAE/ZBTB16
CERVICAL_MYELOPATHY	2/223	6/4505	0.0320647	0.385002	0.363836	2	EXT1/GALNS
GENERALIZED_AMYLOID_DEPOSITION	2/223	6/4505	0.0320647	0.385002	0.363836	2	B2M/LYZ
DECREASED_CIRCULATING_TOTAL_IGA	2/223	6/4505	0.0320647	0.385002	0.363836	2	CD247/CD3D
PROGRESSIVE_MACROCEPHALY	2/223	6/4505	0.0320647	0.385002	0.363836	2	NDUFS4/PTEN
OTOSCLEROSIS	2/223	6/4505	0.0320647	0.385002	0.363836	2	COL1A1/COL1A2
HYPEREXTENSIBILITY_AT_WRISTS	2/223	6/4505	0.0320647	0.385002	0.363836	2	COL6A2/COL6A3
CRUMPLED_LONG_BONES	2/223	6/4505	0.0320647	0.385002	0.363836	2	COL1A1/COL1A2
OVARIAN_PAPILLARY_ADENOCARCINOMA	2/223	6/4505	0.0320647	0.385002	0.363836	2	CDH1/OPCML
UNCONJUGATED_HYPERBILIRUBINEMIA	2/223	6/4505	0.0320647	0.385002	0.363836	2	CASK/HBB
HYPERMAGNESIURIA	2/223	6/4505	0.0320647	0.385002	0.363836	2	CNNM2/EGF
HEINZ_BODIES	2/223	6/4505	0.0320647	0.385002	0.363836	2	CASK/HBB
DEFECTIVE_T_CELL_PROLIFERATION	2/223	6/4505	0.0320647	0.385002	0.363836	2	RASGRP1/WIPF1
ABNORMAL_HEPATIC_IRON_CONCENTRATION	2/223	6/4505	0.0320647	0.385002	0.363836	2	HBB/STEAP3
ABNORMALITY_OF_THE_PERIOSTEUM	2/223	6/4505	0.0320647	0.385002	0.363836	2	COL1A1/GALNT3
CEREBRAL_CORTICAL_HEMIATROPHY	2/223	6/4505	0.0320647	0.385002	0.363836	2	ACTB/TCTN3
CONNECTIVE_TISSUE_NEVI	2/223	6/4505	0.0320647	0.385002	0.363836	2	PTEN/TSC1
LIMBAL_DERMOID	2/223	6/4505	0.0320647	0.385002	0.363836	2	DACT1/PTEN
INFLAMMATION_OF_THE_LARGE_INTESTINE	7/223	62/4505	0.0321244	0.385002	0.363836	7	ARPC1B/F13A1/HLA-B/IL10RA/RASGRP1/WIPF1/XIAP
ABNORMALITY_OF_THE_PHALANGES_OF_THE_TOES	11/223	119/4505	0.0323674	0.38553	0.364334	11	ACTB/CASK/COL3A1/DACT1/FANCF/HPGD/KCNJ8/PTEN/RHBDF2/SOX4/SOX9
WORMIAN_BONES	6/223	49/4505	0.032414	0.38553	0.364334	6	BCL11B/COL1A1/COL1A2/CTSK/HPGD/SETBP1
PSORIASIFORM_DERMATITIS	4/223	25/4505	0.0325991	0.386245	0.36501	4	GATA3/HLA-B/HLA-C/HLA-DQB1
LOCALIZED_SKIN_LESION	51/223	808/4505	0.0327201	0.386245	0.36501	51	ACTB/AEBP1/AHR/BUB1B/C1S/CCL2/CCR1/CDH1/CDH3/CLEC7A/COL1A1/COL1A2/COL3A1/COL5A2/CYBB/DACT1/DDIT3/EDN1/EDNRA/FANCF/FLNB/GGCX/GHR/HBB/HLA-B/HLA-DPA1/HLA-DPB1/HLA-DQB1/HNRNPU/ITGB2/JAG1/LAMB3/LBR/MMP2/NCF2/PROM1/PSMB8/PTEN/SETBP1/SOX9/ST3GAL5/STAT4/STEAP3/TNFRSF11B/TNFRSF1B/TSC1/TYRP1/USP9X/WIPF1/XPA/YWHAE
VASCULAR_SKIN_ABNORMALITY	34/223	502/4505	0.0334038	0.392838	0.371241	34	ACTA2/AEBP1/C1S/CLEC7A/COL1A1/COL1A2/COL3A1/COL5A2/DHCR7/F13A1/FTO/GGCX/HLA-B/HLA-DPA1/HLA-DPB1/HLA-DQB1/HPGD/ITGA2/LBR/MFAP5/MS4A1/PIGV/PLAU/PSMB8/PTEN/RAC2/RASGRP1/SIK3/SOX4/TNFRSF1B/VWF/WIPF1/XPA/ZBTB16
JOINT_DISLOCATION	25/223	347/4505	0.034543	0.402808	0.380663	25	AEBP1/ANKH/ANKRD55/CD247/COL1A1/COL1A2/COL3A1/COL5A2/COL6A2/COL6A3/DHCR7/EXT1/FANCF/FBLN1/FLNB/PTEN/SEC31A/SOX4/SOX9/STAT4/TCTN3/TGIF1/TNFRSF11B/USP9X/YWHAE
APLASIA_HYPOPLASIA_INVOLVING_THE_VERTEBRAL_COLUMN	7/223	63/4505	0.0346786	0.402808	0.380663	7	CCL2/CSPP1/FLNB/FN1/GALNS/LBR/SOX9
APLASIA_HYPOPLASIA_OF_THE_STERNUM	3/223	15/4505	0.0350212	0.402808	0.380663	3	BUB1B/SETBP1/SOX9
DERMAL_TRANSLUCENCY	3/223	15/4505	0.0350212	0.402808	0.380663	3	COL1A1/COL1A2/COL3A1
ABNORMALITY_OF_NEUTROPHIL_PHYSIOLOGY	3/223	15/4505	0.0350212	0.402808	0.380663	3	CYBB/NCF2/RAC2
ORCHITIS	3/223	15/4505	0.0350212	0.402808	0.380663	3	CCR1/HLA-B/STAT4
VERTIGO	10/223	106/4505	0.0357555	0.409753	0.387225	10	B2M/CCR1/CNNM2/COL3A1/EGF/HLA-B/SLC1A3/SLC26A4/STAT4/ZBTB16
HYPERURICEMIA	4/223	26/4505	0.0370792	0.418808	0.395783	4	MUC1/MYC/TNFRSF11B/UMOD
GINGIVITIS	4/223	26/4505	0.0370792	0.418808	0.395783	4	COL3A1/CYBB/ITGB2/NCF2
THORACOLUMBAR_SCOLIOSIS	4/223	26/4505	0.0370792	0.418808	0.395783	4	CDH11/COL1A2/COL6A2/USP9X
ABNORMAL_MAGNESIUM_CONCENTRATION	4/223	26/4505	0.0370792	0.418808	0.395783	4	CNNM2/EGF/PLVAP/SLC12A1
ABNORMAL_PROSTATE_MORPHOLOGY	5/223	38/4505	0.0376203	0.423397	0.40012	5	CDH1/HLA-DPA1/HLA-DPB1/PTEN/RNASEL
NEPHROTIC_SYNDROME	11/223	122/4505	0.0378809	0.424807	0.401452	11	B2M/C3/COQ2/FN1/GATA3/IL7R/LYZ/MME/SNAP29/SOX9/STAT4
ABNORMALITY_OF_THE_COMMON_COAGULATION_PATHWAY	6/223	51/4505	0.0384939	0.430146	0.406497	6	F13A1/FGB/FGG/GGCX/XIAP/ZBTB16
HEMIPARESIS	9/223	93/4505	0.039298	0.437574	0.413517	9	CCR1/COL3A1/HLA-B/HLA-DQB1/RHOBTB2/SLC1A3/STAT4/TLR3/TSC1
ABNORMALITY_OF_NEUTROPHILS	19/223	251/4505	0.0404192	0.447279	0.422689	19	BLNK/CXCR4/CYBB/FHL2/FMO3/GINS1/HLA-B/IGHM/IL7R/LBR/NCF2/RAC2/RASGRP1/SMARCD2/TLR3/TPM1/WIPF1/XIAP/ZBTB16
ASCENDING_TUBULAR_AORTA_ANEURYSM	3/223	16/4505	0.0415705	0.447279	0.422689	3	ACTA2/COL3A1/HLA-B
THORACOLUMBAR_KYPHOSIS	3/223	16/4505	0.0415705	0.447279	0.422689	3	CDH11/FLNB/MAN2B1
MULTIPLE_PRENATAL_FRACTURES	3/223	16/4505	0.0415705	0.447279	0.422689	3	COL1A1/COL1A2/LBR
RECURRENT_STAPHYLOCOCCAL_INFECTIONS	3/223	16/4505	0.0415705	0.447279	0.422689	3	CYBB/ITGB2/NCF2
ANISOCYTOSIS	3/223	16/4505	0.0415705	0.447279	0.422689	3	ACTN1/CASK/HBB
B_CELL_LYMPHOMA	3/223	16/4505	0.0415705	0.447279	0.422689	3	BIRC3/MALT1/RASGRP1
IMPAIRED_ANTIGEN_SPECIFIC_RESPONSE	4/223	27/4505	0.041896	0.447279	0.422689	4	CASP8/CD247/RAC2/RASGRP1
DERMAL_ATROPHY	8/223	80/4505	0.042871	0.447279	0.422689	8	AEBP1/C1S/COL1A1/COL1A2/COL3A1/COL5A2/LAMB3/XPA
PROSTATITIS	2/223	7/4505	0.0434459	0.447279	0.422689	2	HLA-DPA1/HLA-DPB1
SEMILOBAR_HOLOPROSENCEPHALY	2/223	7/4505	0.0434459	0.447279	0.422689	2	SEC31A/TGIF1
OLIVOPONTOCEREBELLAR_ATROPHY	2/223	7/4505	0.0434459	0.447279	0.422689	2	ATXN2/COQ2
INTUSSUSCEPTION	2/223	7/4505	0.0434459	0.447279	0.422689	2	PDGFRA/PTEN
ANISOPOIKILOCYTOSIS	2/223	7/4505	0.0434459	0.447279	0.422689	2	HBB/STEAP3
DECREASED_SERUM_COMPLEMENT_FACTOR_I	2/223	7/4505	0.0434459	0.447279	0.422689	2	C1QA/C1QB
RECURRENT_NEISSERIAL_INFECTIONS	2/223	7/4505	0.0434459	0.447279	0.422689	2	C7/CFB
INCREASED_LAXITY_OF_ANKLES	2/223	7/4505	0.0434459	0.447279	0.422689	2	COL6A2/COL6A3
CONGENITAL_BILATERAL_HIP_DISLOCATION	2/223	7/4505	0.0434459	0.447279	0.422689	2	COL1A1/FBLN1
DERMATOCHALASIS	2/223	7/4505	0.0434459	0.447279	0.422689	2	COL1A1/COL5A2
FOLLICULITIS	2/223	7/4505	0.0434459	0.447279	0.422689	2	IL10RA/XIAP
EXUDATIVE_VITREORETINOPATHY	2/223	7/4505	0.0434459	0.447279	0.422689	2	FZD4/VCAN
MENOMETRORRHAGIA	2/223	7/4505	0.0434459	0.447279	0.422689	2	FGB/FGG
BEADED_RIBS	2/223	7/4505	0.0434459	0.447279	0.422689	2	COL1A1/COL1A2
RECURRENT_OTITIS_MEDIA	12/223	141/4505	0.0452075	0.463894	0.43839	12	BLNK/CD3D/CD3G/CDH1/DHCR7/IGHM/LBR/LRRC6/MNS1/PSMB8/RAC2/SMARCD2
PNEUMOTHORAX	5/223	40/4505	0.0455707	0.464584	0.439042	5	ACTA2/COL3A1/LAMB3/MFAP5/TSC1
ABNORMAL_CIRCULATING_NUCLEOBASE_CONCENTRATION	5/223	40/4505	0.0455707	0.464584	0.439042	5	MOCOS/MUC1/MYC/TNFRSF11B/UMOD
RECURRENT_UPPER_RESPIRATORY_TRACT_INFECTIONS	11/223	126/4505	0.0462133	0.469005	0.44322	11	COL5A2/CXCR4/GALNS/IGHM/IL7R/LRRC6/MS4A1/PSMB8/RAC2/USP9X/XIAP
RETINOPATHY	10/223	111/4505	0.0467752	0.469005	0.44322	10	CCR1/CDH3/CEL/CSPP1/HBB/HLA-B/HLA-DPA1/HLA-DPB1/STAT4/TNFRSF11B
NEONATAL_DEATH	4/223	28/4505	0.0470499	0.469005	0.44322	4	FLNB/GAD1/LBR/PIP5K1C
MIXED_HEARING_IMPAIRMENT	4/223	28/4505	0.0470499	0.469005	0.44322	4	ANKH/CDH11/FLNB/MAN2B1
ABNORMALITY_OF_THE_CALCANEUS	4/223	28/4505	0.0470499	0.469005	0.44322	4	AEBP1/COL1A2/FLNB/LBR
VERTEBRAL_HYPOPLASIA	4/223	28/4505	0.0470499	0.469005	0.44322	4	CSPP1/FLNB/LBR/SOX9
ABNORMAL_PROPORTION_OF_CD4_POSITIVE_T_CELLS	4/223	28/4505	0.0470499	0.469005	0.44322	4	IL7R/LCK/MYC/RASGRP1
ABNORMAL_BRONCHUS_MORPHOLOGY	12/223	142/4505	0.0473014	0.47002	0.444179	12	B2M/BLNK/CD8A/CXCR4/FLNB/IGHM/IRF8/LRRC6/MS4A1/RAC2/RASGRP1/SOX9
ANTIPHOSPHOLIPID_ANTIBODY_POSITIVITY	3/223	17/4505	0.0486885	0.479254	0.452905	3	FCGR2B/RASGRP1/STAT4
OPTIC_DISC_HYPOPLASIA	3/223	17/4505	0.0486885	0.479254	0.452905	3	HNRNPU/NR2F1/SNAP29
COMMUNICATING_HYDROCEPHALUS	3/223	17/4505	0.0486885	0.479254	0.452905	3	MAN2B1/MPDZ/PTEN
JUVENILE_ONSET	10/223	112/4505	0.0492269	0.483039	0.456482	10	COL6A2/CYBB/EXT1/GALNS/GALNT3/MMP2/NCF2/NEFL/NLGN4X/UMOD
ABNORMALITY_OF_THE_PHARYNX	14/223	175/4505	0.0499001	0.488119	0.461284	14	ANKH/COL5A2/CXCR4/GALNS/IGHM/IL7R/LRRC6/MS4A1/PSMB8/RAC2/SETBP1/SOX9/USP9X/XIAP
PLATYSPONDYLY	10/223	113/4505	0.0517636	0.501204	0.473649	10	COL1A1/COL1A2/CSF1R/FLNB/GALNS/KCNJ8/LBR/MAN2B1/MRPS28/SFRP4
ABNORMAL_NEUTROPHIL_COUNT	14/223	176/4505	0.0519108	0.501204	0.473649	14	BLNK/CXCR4/FMO3/GINS1/IGHM/IL7R/LBR/RAC2/RASGRP1/SMARCD2/TLR3/WIPF1/XIAP/ZBTB16
GINGIVAL_OVERGROWTH	9/223	98/4505	0.0520901	0.501204	0.473649	9	ABCA5/C1S/COL3A1/DHCR7/LBR/MAN2B1/MMP2/USP9X/ZBTB16
ABNORMALITY_OF_FEMUR_MORPHOLOGY	18/223	242/4505	0.052344	0.501204	0.473649	18	ANKH/COL1A1/COL1A2/CSPP1/EXT1/FANCF/FLNB/FN1/GALNS/KCNJ8/LBR/MAN2B1/MMP9/SERPINF1/SETBP1/SOX4/SOX9/ZBTB16
ARTERIAL_THROMBOSIS	4/223	29/4505	0.0525398	0.501204	0.473649	4	CCR1/HLA-B/PTEN/STAT4
ABNORMALITY_OF_HAND_JOINT_MOBILITY	4/223	29/4505	0.0525398	0.501204	0.473649	4	COL1A2/COL3A1/COL6A2/COL6A3
SKIN_PLAQUE	4/223	29/4505	0.0525398	0.501204	0.473649	4	LAMB3/PSMB8/TNFRSF1B/TSC1
GINGIVAL_BLEEDING	6/223	55/4505	0.0527178	0.501204	0.473649	6	C1S/F13A1/FGB/FGG/WIPF1/ZBTB16
ABNORMALITY_OF_RENAL_EXCRETION	6/223	55/4505	0.0527178	0.501204	0.473649	6	C3/CFB/GALNT3/MUC1/PLVAP/SLC12A1
LIMB_ATAXIA	7/223	69/4505	0.0528339	0.501204	0.473649	7	ATXN2/CAPN1/COQ2/CSTB/CXCR4/MAN2B1/MME
ABNORMALITY_OF_CORNEAL_STROMA	8/223	84/4505	0.0545866	0.51296	0.484758	8	GALNS/GHR/GRHL2/JAG1/MMP2/PSMB8/TGFBI/XPA
TISSUE_ISCHEMIA	9/223	99/4505	0.0549417	0.51296	0.484758	9	ACTA2/ACTB/CCR1/COL3A1/HLA-B/HLA-DPA1/HLA-DPB1/MFAP5/STAT4
SPINOCEREBELLAR_TRACT_DEGENERATION	2/223	8/4505	0.0560716	0.51296	0.484758	2	ATXN2/MAN2B1
PERINEAL_FISTULA	2/223	8/4505	0.0560716	0.51296	0.484758	2	DACT1/TCTN3
KNEE_DISLOCATION	2/223	8/4505	0.0560716	0.51296	0.484758	2	AEBP1/FLNB
DILATED_THIRD_VENTRICLE	2/223	8/4505	0.0560716	0.51296	0.484758	2	CSPP1/DNMT1
ABNORMALITY_OF_THE_CRUS_OF_THE_HELIX	2/223	8/4505	0.0560716	0.51296	0.484758	2	EDN1/TCTN3
SIRENOMELIA	2/223	8/4505	0.0560716	0.51296	0.484758	2	DACT1/PTEN
ERYTHEMA_NODOSUM	2/223	8/4505	0.0560716	0.51296	0.484758	2	PSMB8/XIAP
DYSGERMINOMA	2/223	8/4505	0.0560716	0.51296	0.484758	2	CDH1/OPCML
RENAL_CORTICOMEDULLARY_CYSTS	2/223	8/4505	0.0560716	0.51296	0.484758	2	MUC1/UMOD
RADIAL_BOWING	3/223	18/4505	0.0563602	0.51296	0.484758	3	B2M/EXT1/FLNB
ABNORMALITY_OF_THE_MIDDLE_EAR_OSSICLES	3/223	18/4505	0.0563602	0.51296	0.484758	3	COL1A1/COL1A2/SETBP1
NEUROINFLAMMATION	3/223	18/4505	0.0563602	0.51296	0.484758	3	CCR1/HLA-B/STAT4
DENTAL_CROWDING	8/223	85/4505	0.0578065	0.523606	0.494819	8	COL1A2/COL3A1/DHCR7/EDN1/EDNRA/PYROXD1/SET/SETBP1
GASTROINTESTINAL_INFLAMMATION	9/223	100/4505	0.0578933	0.523606	0.494819	9	ARPC1B/F13A1/HLA-B/IGHM/IL10RA/LAMB3/RASGRP1/WIPF1/XIAP
JUVENILE_ASEPTIC_NECROSIS	4/223	30/4505	0.0583637	0.523606	0.494819	4	ACTB/COL1A1/COL1A2/EXT1
LOWER_LIMB_ASYMMETRY	4/223	30/4505	0.0583637	0.523606	0.494819	4	ACTB/DACT1/PTEN/USP9X
MENORRHAGIA	4/223	30/4505	0.0583637	0.523606	0.494819	4	F11/F13A1/PLAU/VWF
ABNORMAL_FEMORAL_NECK_HEAD_MORPHOLOGY	13/223	163/4505	0.0587281	0.525374	0.49649	13	COL1A1/COL1A2/CSPP1/EXT1/FLNB/FN1/GALNS/KCNJ8/LBR/MAN2B1/MMP9/SERPINF1/SOX4
ABNORMALITY_OF_THE_CEREBRAL_VASCULATURE	20/223	280/4505	0.059746	0.532962	0.50366	20	ACTA2/ACTB/ALOX5AP/COL1A1/COL3A1/COL5A2/EDN1/F13A1/FGB/FGG/FN1/GGCX/HBB/ITGA2/JAG1/MFAP5/PTEN/SLC19A2/SNAP29/WIPF1
ABNORMALITY_OF_THE_SKULL_BASE	14/223	180/4505	0.0605145	0.538288	0.508694	14	ANKH/BUB1B/COL1A1/COL1A2/CSPP1/DENND5A/DHCR7/FLNB/FTO/LBR/SETBP1/SIK3/SOX4/USP9X
COXA_VARA	6/223	57/4505	0.0608866	0.540067	0.510375	6	COL1A1/COL1A2/EXT1/FLNB/FN1/SERPINF1
HEPATOSPLENOMEGALY	10/223	117/4505	0.0627767	0.555264	0.524737	10	CD247/CD27/CD3D/HBB/IL7R/LBR/MAN2B1/RAC2/RASGRP1/STEAP3
HYPERMELANOTIC_MACULE	7/223	72/4505	0.0637994	0.558519	0.527813	7	ACTB/C1S/CYBB/MMP2/NCF2/ST3GAL5/XPA
IMMUNOLOGIC_HYPERSENSITIVITY	12/223	149/4505	0.0638475	0.558519	0.527813	12	ADRB2/ALOX5/BCL11B/CASP8/CCR1/CDH3/GRHL2/HLA-B/HLA-G/SIK3/STAT4/TGIF1
CHILDHOOD_ONSET	9/223	102/4505	0.0640996	0.558519	0.527813	9	CFB/COL1A1/COL1A2/F13A1/HABP2/MMP2/NLGN4X/PSMB8/TACSTD2
ABNORMAL_CELLULAR_PHENOTYPE	33/223	512/4505	0.0644333	0.558519	0.527813	33	ATXN2/B2M/BLNK/BUB1B/CASP8/CD247/CD27/CD3D/COL1A1/CXCR4/CYBB/DNMT1/FANCF/GATA3/IGHM/IGKC/IL7R/LBR/MAN2B1/MS4A1/NDUFS4/PLVAP/PSMB8/PTEN/RAC2/RASGRP1/TNFRSF11B/TNFRSF1B/TSC1/TYMP/WIPF1/XIAP/XPA
HEMIPLEGIA	4/223	31/4505	0.0645179	0.558519	0.527813	4	HLA-DPA1/HLA-DPB1/SLC1A3/STAT4
BICONCAVE_VERTEBRAL_BODIES	3/223	19/4505	0.0645677	0.558519	0.527813	3	COL1A1/COL1A2/SERPINF1
THICK_NASAL_ALAE	3/223	19/4505	0.0645677	0.558519	0.527813	3	ABCA5/EXT1/PTEN
CHONDROCALCINOSIS	3/223	19/4505	0.0645677	0.558519	0.527813	3	ANKH/SLC12A1/TNFRSF11B
ABNORMALITY_OF_PRIMARY_TEETH	6/223	58/4505	0.0652379	0.562766	0.531827	6	C1S/COL3A1/CSTB/CTSK/EDNRA/SOX4
NEOPLASM	51/223	845/4505	0.065974	0.567557	0.536354	51	ABCA5/ACTB/BIRC3/BLNK/BUB1B/C1S/CASP8/CCL2/CD27/CDH1/CEL/COL1A1/CXCR4/DHCR7/EDN1/EXT1/F13A1/FANCF/FN1/GINS1/HABP2/HBB/HPGD/IGHM/IL7R/JAG1/LAMB3/MALT1/MS4A1/MYC/OPCML/PDGFRA/PTEN/PYGL/RASGRP1/RHBDF2/RNASEL/SETBP1/SLC26A4/SMARCD2/SOX9/TCTN3/TGIF1/TLR2/TNFRSF1B/TSC1/TYROBP/USP9X/WIPF1/XIAP/XPA
ABNORMAL_CORNEAL_EPITHELIUM_MORPHOLOGY	9/223	103/4505	0.0673556	0.575188	0.543565	9	AEBP1/B2M/CCR1/HLA-B/LBR/STAT4/TGFBI/WIPF1/XPA
ABNORMAL_ELASTICITY_OF_SKIN	14/223	183/4505	0.0675702	0.575188	0.543565	14	AEBP1/BCL11B/C1S/COL1A1/COL1A2/COL3A1/COL5A2/CSPP1/EXT1/GGCX/HPGD/MAN2B1/OSMR/PTEN
AORTIC_ROOT_ANEURYSM	7/223	73/4505	0.0677406	0.575188	0.543565	7	ACTA2/AEBP1/COL1A1/COL1A2/COL3A1/COL5A2/MFAP5
MITRAL_VALVE_PROLAPSE	8/223	88/4505	0.0681785	0.575188	0.543565	8	AEBP1/COL1A1/COL1A2/COL3A1/COL5A2/MFAP5/MMP2/VWF
ABNORMAL_TRACHEOBRONCHIAL_MORPHOLOGY	19/223	268/4505	0.0695148	0.575188	0.543565	19	B2M/BLNK/CD8A/CXCR4/CYBB/DHCR7/FANCF/FLNB/IGHM/IRF8/LBR/LRRC6/MS4A1/NCF2/RAC2/RASGRP1/SLC26A4/SOX9/TRIM2
DECREASED_NUMBER_OF_PERIPHERAL_MYELINATED_NERVE_FIBERS	5/223	45/4505	0.0695212	0.575188	0.543565	5	DNMT1/MME/NEFL/TRIM2/TYMP
HYPOKALEMIC_METABOLIC_ALKALOSIS	2/223	9/4505	0.0697919	0.575188	0.543565	2	HLA-B/SLC12A1
MUSCLE_FIBER_NECROSIS	2/223	9/4505	0.0697919	0.575188	0.543565	2	COL6A2/COL6A3
CONGENITAL_MUSCULAR_TORTICOLLIS	2/223	9/4505	0.0697919	0.575188	0.543565	2	COL6A2/COL6A3
HYPOPLASIA_OF_OLFACTORY_TRACT	2/223	9/4505	0.0697919	0.575188	0.543565	2	SOX9/TCTN3
REPETITIVE_COMPULSIVE_BEHAVIOR	2/223	9/4505	0.0697919	0.575188	0.543565	2	NR2F1/TSC1
EURYBLEPHARON	2/223	9/4505	0.0697919	0.575188	0.543565	2	ACTB/CDH1
SEVERE_VARICELLA_ZOSTER_INFECTION	2/223	9/4505	0.0697919	0.575188	0.543565	2	CD27/RAC2
LIVER_ABSCESS	2/223	9/4505	0.0697919	0.575188	0.543565	2	CYBB/NCF2
SHORT_STERNUM	2/223	9/4505	0.0697919	0.575188	0.543565	2	BUB1B/SETBP1
PREMATURE_RUPTURE_OF_MEMBRANES	2/223	9/4505	0.0697919	0.575188	0.543565	2	COL1A1/COL5A2
SUBARACHNOID_HEMORRHAGE	4/223	32/4505	0.0709981	0.583597	0.551512	4	ACTA2/COL3A1/ITGA2/MFAP5
PROPTOSIS	17/223	235/4505	0.0718521	0.589075	0.556688	17	CDH11/COL1A1/COL3A1/CTSK/DHCR7/FANCF/FLNB/HLA-DPA1/HLA-DPB1/JAG1/MAN2B1/MMP2/PSMB8/PTEN/SETBP1/SOX9/TCTN3
MILD_SHORT_STATURE	3/223	20/4505	0.0732909	0.590085	0.557644	3	COL1A1/FN1/LBR
SEVERE_COMBINED_IMMUNODEFICIENCY	3/223	20/4505	0.0732909	0.590085	0.557644	3	BCL11B/IL7R/PTPRC
PROLONGED_BLEEDING_FOLLOWING_PROCEDURE	3/223	20/4505	0.0732909	0.590085	0.557644	3	F11/F13A1/VWF
ENTROPION	3/223	20/4505	0.0732909	0.590085	0.557644	3	ALDH1A3/HLA-B/XPA
COLPOCEPHALY	3/223	20/4505	0.0732909	0.590085	0.557644	3	CSPP1/MPDZ/SEC31A
ENDOCARDITIS	3/223	20/4505	0.0732909	0.590085	0.557644	3	CCR1/HLA-B/STAT4
RHEUMATOID_ARTHRITIS	3/223	20/4505	0.0732909	0.590085	0.557644	3	ANKRD55/CD247/STAT4
PLEURAL_EFFUSION	6/223	60/4505	0.0744747	0.598083	0.565202	6	CCR1/HLA-B/LBR/PLVAP/STAT4/TSC1
THYROID_CARCINOMA	5/223	46/4505	0.075008	0.599301	0.566352	5	HABP2/JAG1/PTEN/RASGRP1/SLC26A4
PAPILLOMA	5/223	46/4505	0.075008	0.599301	0.566352	5	BLNK/CXCR4/IGHM/PTEN/XPA
ABNORMAL_VASCULAR_PHYSIOLOGY	18/223	254/4505	0.0762494	0.607673	0.574264	18	ACTA2/ACTB/CCR1/COL1A1/COL1A2/COL3A1/COL5A2/COQ2/F13A1/HABP2/HBB/HLA-B/HLA-DPA1/HLA-DPB1/LBR/MFAP5/PTEN/STAT4
ABNORMALITY_OF_THE_GASTRIC_MUCOSA	4/223	33/4505	0.0777984	0.613787	0.580042	4	CDH1/LBR/PLA2G4A/RASGRP1
MALNUTRITION	4/223	33/4505	0.0777984	0.613787	0.580042	4	CDH1/HLA-DQB1/LAMB3/TYMP
SPONTANEOUS_ABORTION	4/223	33/4505	0.0777984	0.613787	0.580042	4	C11orf80/F13A1/FGB/FGG
ABNORMAL_CIRCULATING_CREATININE_CONCENTRATION	4/223	33/4505	0.0777984	0.613787	0.580042	4	C3/CFB/HBB/MUC1
AORTIC_ANEURYSM	11/223	138/4505	0.0784645	0.61749	0.583542	11	ACTA2/AEBP1/COL1A1/COL1A2/COL3A1/COL5A2/FLNB/HLA-B/MFAP5/PTEN/TSC1
ABNORMAL_CEREBRAL_ARTERY_MORPHOLOGY	6/223	61/4505	0.0793592	0.62115	0.587	6	ACTA2/COL1A1/COL3A1/COL5A2/GGCX/MFAP5
OSTEOLYSIS	7/223	76/4505	0.0804262	0.62115	0.587	7	BUB1B/COL3A1/CTSK/EXT1/HPGD/MAN2B1/MMP2
FUNCTIONAL_ABNORMALITY_OF_THE_GASTROINTESTINAL_TRACT	55/223	933/4505	0.0812861	0.62115	0.587	55	ACTA2/ACTB/ADH1C/ARPC1B/ATXN2/B2M/CCR1/CD3G/CDH1/COL1A1/COL3A1/COL5A2/COQ2/CSPP1/CUX1/DDIT3/DHCR7/F11/F13A1/FGB/FGG/GRHL2/HLA-B/HLA-DPA1/HLA-DPB1/HLA-DQB1/HPGD/IGHM/IL10RA/ITGA2/LAMB3/LBR/MAN2B1/MRPS28/MYC/PDGFRA/PFN1/PLA2G4A/PLVAP/PTEN/PYROXD1/RASGRP1/RHBDF2/SEC31A/SET/SETBP1/SLC19A2/STAT4/TGIF1/TSC1/TYMP/TYROBP/VWF/WIPF1/XIAP
ABNORMALITY_OF_BONE_MARROW_CELL_MORPHOLOGY	13/223	172/4505	0.0823183	0.62115	0.587	13	CD27/COQ2/CXCR4/FANCF/HPGD/LBR/MAN2B1/MYC/RAC2/RASGRP1/TNFRSF1B/XIAP/ZBTB16
ASCENDING_AORTIC_DISSECTION	3/223	21/4505	0.0825079	0.62115	0.587	3	ACTA2/COL3A1/MFAP5
AVASCULAR_NECROSIS_OF_THE_CAPITAL_FEMORAL_EPIPHYSIS	3/223	21/4505	0.0825079	0.62115	0.587	3	COL1A1/COL1A2/EXT1
PREMATURE_LOSS_OF_PRIMARY_TEETH	3/223	21/4505	0.0825079	0.62115	0.587	3	C1S/COL3A1/CSTB
SPONTANEOUS_HEMATOMAS	3/223	21/4505	0.0825079	0.62115	0.587	3	F13A1/ITGA2/WIPF1
DISPROPORTIONATE_SHORT_LIMB_SHORT_STATURE	8/223	92/4505	0.0836869	0.62115	0.587	8	COL1A1/COL1A2/CSPP1/DHCR7/FLNB/LBR/SIK3/SOX9
INCREASED_SUSCEPTIBILITY_TO_FRACTURES	15/223	206/4505	0.0837656	0.62115	0.587	15	COL1A1/COL1A2/CTSK/EXT1/FN1/FZD4/HABP2/HBB/LBR/MMP2/PTEN/SERPINF1/SOX9/TNFRSF11B/TYROBP
UNUSUAL_FUNGAL_INFECTION	6/223	62/4505	0.0844201	0.62115	0.587	6	CD247/CD3D/CLEC7A/CYBB/IL7R/NCF2
AUTOIMMUNE_ANTIBODY_POSITIVITY	6/223	62/4505	0.0844201	0.62115	0.587	6	ANKRD55/CD247/FCGR2B/MMP2/RASGRP1/STAT4
ABNORMAL_CIRCULATING_IGA_LEVEL	6/223	62/4505	0.0844201	0.62115	0.587	6	CASP8/CD247/CD3D/IL7R/PSMB8/RASGRP1
HYPEREXTENSIBLE_SKIN	6/223	62/4505	0.0844201	0.62115	0.587	6	AEBP1/C1S/COL1A1/COL1A2/COL3A1/COL5A2
ABNORMAL_PAROTID_GLAND_MORPHOLOGY	2/223	10/4505	0.0844685	0.62115	0.587	2	CXCR4/PSMB8
ABNORMALITY_OF_THE_SPINOCEREBELLAR_TRACTS	2/223	10/4505	0.0844685	0.62115	0.587	2	ATXN2/MAN2B1
CALVARIAL_HYPEROSTOSIS	2/223	10/4505	0.0844685	0.62115	0.587	2	COL1A1/PTEN
GASTROINTESTINAL_INFARCTIONS	2/223	10/4505	0.0844685	0.62115	0.587	2	COL3A1/HLA-B
CEREBRAL_VENOUS_THROMBOSIS	2/223	10/4505	0.0844685	0.62115	0.587	2	F13A1/HABP2
RECURRENT_OPPORTUNISTIC_INFECTIONS	2/223	10/4505	0.0844685	0.62115	0.587	2	IL7R/PTPRC
DECREASED_CALVARIAL_OSSIFICATION	2/223	10/4505	0.0844685	0.62115	0.587	2	COL1A1/COL1A2
NODULAR_GOITER	2/223	10/4505	0.0844685	0.62115	0.587	2	HABP2/MMP2
FIBROADENOMA_OF_THE_BREAST	2/223	10/4505	0.0844685	0.62115	0.587	2	PTEN/RASGRP1
ERYTHROCYTE_INCLUSION_BODIES	2/223	10/4505	0.0844685	0.62115	0.587	2	CASK/HBB
DECREASED_MEAN_CORPUSCULAR_VOLUME	2/223	10/4505	0.0844685	0.62115	0.587	2	HBB/STEAP3
ABNORMAL_T_CELL_PROLIFERATION	2/223	10/4505	0.0844685	0.62115	0.587	2	RASGRP1/WIPF1
CROHN_S_DISEASE	2/223	10/4505	0.0844685	0.62115	0.587	2	IGHM/IL10RA
SEPTATE_VAGINA	2/223	10/4505	0.0844685	0.62115	0.587	2	DHCR7/GATA3
PERICARDIAL_EFFUSION	4/223	34/4505	0.0849125	0.622956	0.588707	4	AEBP1/PLVAP/STAT4/TSC1
BONE_PAIN	7/223	78/4505	0.0895998	0.654698	0.618704	7	CTSK/EXT1/HABP2/HPGD/PSMB8/TYROBP/ZBTB16
APLASIA_HYPOPLASIA_OF_THE_ULNA	6/223	63/4505	0.0896561	0.654698	0.618704	6	B2M/EXT1/FANCF/FLNB/JAG1/ZBTB16
ANORECTAL_ANOMALY	19/223	278/4505	0.0920952	0.66193	0.625538	19	CDH1/CDH11/COL1A1/COL5A2/CYBB/DACT1/FANCF/IL10RA/ITGB2/MS4A1/NCF2/PDGFRA/PIGV/PTEN/RAC2/SETBP1/TCTN3/TGIF1/USP9X
ABNORMAL_PLATELET_VOLUME	3/223	22/4505	0.0921953	0.66193	0.625538	3	ACTN1/ARPC1B/LBR
PANNICULITIS	3/223	22/4505	0.0921953	0.66193	0.625538	3	LCK/PSMB8/RASGRP1
ABNORMALLY_OSSIFIED_VERTEBRAE	3/223	22/4505	0.0921953	0.66193	0.625538	3	FLNB/LBR/SOX9
BREECH_PRESENTATION	3/223	22/4505	0.0921953	0.66193	0.625538	3	COL1A1/COL1A2/DHCR7
ABNORMALITY_OF_THE_UMBILICAL_CORD	4/223	35/4505	0.0923329	0.66193	0.625538	4	F13A1/ITGB2/PIGV/RAC2
APHTHOUS_ULCER	4/223	35/4505	0.0923329	0.66193	0.625538	4	CCR1/HLA-B/RASGRP1/STAT4
SOFT_SKIN	4/223	35/4505	0.0923329	0.66193	0.625538	4	COL1A1/COL1A2/COL5A2/MAN2B1
ABSCESS	5/223	49/4505	0.0928304	0.663981	0.627476	5	CYBB/IL10RA/ITGB2/NCF2/RAC2
SCARRING	12/223	159/4505	0.0934899	0.667178	0.630498	12	AEBP1/AHR/C1S/COL1A1/COL1A2/COL3A1/COL5A2/HLA-A/LAMB3/PROM1/TGFBI/TNFRSF11B
BOWING_OF_THE_LEGS	14/223	193/4505	0.0949574	0.676114	0.638942	14	COL1A1/COL1A2/EXT1/FLNB/FN1/GALNS/HBB/HPGD/MAN2B1/MMP9/SETBP1/SFRP4/SOX9/TCTN3
ABNORMALITY_OF_THE_METAPHYSIS	15/223	211/4505	0.0979057	0.678534	0.641229	15	ANKH/CSF1R/CSPP1/EXT1/FN1/GALNS/IL7R/KCNJ8/LBR/MMP2/MMP9/SETBP1/SFRP4/SIK3/TNFRSF11B
PERSISTENT_BLEEDING_AFTER_TRAUMA	2/223	11/4505	0.0999741	0.678534	0.641229	2	F13A1/VWF
AXIAL_DYSTONIA	2/223	11/4505	0.0999741	0.678534	0.641229	2	COL6A3/COQ2
PAPILLARY_THYROID_CARCINOMA	2/223	11/4505	0.0999741	0.678534	0.641229	2	HABP2/JAG1
CALCINOSIS	2/223	11/4505	0.0999741	0.678534	0.641229	2	GALNT3/LBR
DECREASED_SERUM_COMPLEMENT_C3	2/223	11/4505	0.0999741	0.678534	0.641229	2	C3/STAT4
HEMIMEGALENCEPHALY	2/223	11/4505	0.0999741	0.678534	0.641229	2	PTEN/TSC1
OSTEOLYSIS_INVOLVING_BONES_OF_THE_FEET	2/223	11/4505	0.0999741	0.678534	0.641229	2	COL3A1/MMP2
HEMOPHAGOCYTOSIS	2/223	11/4505	0.0999741	0.678534	0.641229	2	CD27/XIAP
ABNORMAL_NATURAL_KILLER_CELL_PHYSIOLOGY	2/223	11/4505	0.0999741	0.678534	0.641229	2	WIPF1/XIAP
T_CELL_LYMPHOMA	2/223	11/4505	0.0999741	0.678534	0.641229	2	RASGRP1/TNFRSF1B
ABNORMAL_URINE_MAGNESIUM_CONCENTRATION	2/223	11/4505	0.0999741	0.678534	0.641229	2	CNNM2/EGF
PHARYNGITIS	2/223	11/4505	0.0999741	0.678534	0.641229	2	CXCR4/XIAP
INCREASED_ENDOMYSIAL_CONNECTIVE_TISSUE	2/223	11/4505	0.0999741	0.678534	0.641229	2	COL6A2/COL6A3
UNILATERAL_CLEFT_PALATE	2/223	11/4505	0.0999741	0.678534	0.641229	2	CDH1/CDH11
CALCIFICATION_OF_CARTILAGE	2/223	11/4505	0.0999741	0.678534	0.641229	2	ANKH/TNFRSF11B
EPIDERMOID_CYST	2/223	11/4505	0.0999741	0.678534	0.641229	2	CDH1/TSC1
RECURRENT_SPONTANEOUS_ABORTION	2/223	11/4505	0.0999741	0.678534	0.641229	2	C11orf80/F13A1
ABNORMAL_LUNG_LOBATION	4/223	36/4505	0.100051	0.678534	0.641229	4	BUB1B/DHCR7/LBR/PTEN
MULTIPLE_RENAL_CYSTS	4/223	36/4505	0.100051	0.678534	0.641229	4	DACT1/FLNB/TSC1/UMOD
EPIPHYSEAL_STIPPLING	4/223	36/4505	0.100051	0.678534	0.641229	4	DHCR7/FLNB/GGCX/LBR
ABNORMALITY_OF_CIRCULATING_FIBRINOGEN	4/223	36/4505	0.100051	0.678534	0.641229	4	FGB/FGG/XIAP/ZBTB16
CUTIS_LAXA	8/223	96/4505	0.101115	0.684048	0.64644	8	AEBP1/BCL11B/COL3A1/CSPP1/EXT1/GGCX/HPGD/OSMR
ABNORMAL_CLAVICLE_MORPHOLOGY	9/223	112/4505	0.1013	0.684048	0.64644	9	CSPP1/CTSK/HPGD/LBR/MMP2/PTEN/SETBP1/SOX4/TNFRSF11B
POLYARTICULAR_ARTHROPATHY	3/223	23/4505	0.102328	0.686563	0.648817	3	ANKRD55/CD247/STAT4
RAYNAUD_PHENOMENON	3/223	23/4505	0.102328	0.686563	0.648817	3	COQ2/LBR/STAT4
ABNORMAL_LUMBAR_SPINE_MORPHOLOGY	3/223	23/4505	0.102328	0.686563	0.648817	3	CDH11/FLNB/MAN2B1
ABNORMAL_ABDOMEN_MORPHOLOGY	41/223	684/4505	0.103722	0.694429	0.65625	41	B2M/BUB1B/CASK/CASP8/CCR1/CD247/CD27/CD3D/COL3A1/CTSK/CYBB/FMO3/GALNS/GYPC/HBB/HLA-B/HPGD/IL7R/IRF8/LBR/LYZ/MAN2B1/MRPS28/MS4A1/NCF2/NDUFS4/PDGFRA/PLVAP/PSMB8/PTEN/PTPRC/PYGL/RAC2/RASGRP1/RHBDF2/STAT4/STEAP3/TNFRSF1B/TSC1/UCP2/XIAP
ABNORMALITY_OF_DENTAL_STRUCTURE	19/223	283/4505	0.104994	0.701452	0.662888	19	CDH1/CDH11/CDH3/CLEC7A/COL1A1/COL1A2/COL3A1/COL5A2/CSTB/CTSK/DHCR7/FLNB/GALNS/GALNT3/GRHL2/LAMB3/PTEN/SFRP4/TSC1
ANTERIORLY_PLACED_ANUS	5/223	51/4505	0.105815	0.705434	0.66665	5	CDH11/DACT1/PIGV/SETBP1/TGIF1
REDUNDANT_SKIN	6/223	66/4505	0.106398	0.707814	0.6689	6	AEBP1/COL3A1/CSPP1/EXT1/GGCX/HPGD
ABNORMALITY_OF_SKIN_ADNEXA_PHYSIOLOGY	14/223	197/4505	0.107611	0.714325	0.675053	14	BIRC3/CASK/COL6A2/COL6A3/COQ2/CST6/CSTB/GHR/HLA-B/HPGD/LAMB3/MALT1/ST14/UCP2
NEURONAL_LOSS_IN_CENTRAL_NERVOUS_SYSTEM	4/223	37/4505	0.108059	0.714325	0.675053	4	ADH1C/ATXN2/CSF1R/DNMT1
PALPEBRAL_EDEMA	4/223	37/4505	0.108059	0.714325	0.675053	4	ACTB/CDH11/COL1A1/COL5A2
METAPHYSEAL_WIDENING	7/223	82/4505	0.109642	0.723266	0.683502	7	ANKH/CSF1R/GALNS/LBR/MMP2/MMP9/SFRP4
ABNORMALITY_OF_THE_URINARY_SYSTEM_PHYSIOLOGY	54/223	934/4505	0.110392	0.724633	0.684794	54	B2M/C1QA/C1QB/C3/CASK/CCR1/CEL/CFB/CLEC7A/CNNM2/COL3A1/COQ2/CSPP1/DACT1/EGF/EXT1/FANCF/FCGR2B/FMO3/FN1/GALNS/GALNT3/GATA3/HBB/HLA-B/HLA-DPA1/HLA-DPB1/IL7R/ITGA2/JAG1/LAMB3/LYZ/MAN2B1/MME/MOCOS/MTR/MUC1/NDUFS4/PLVAP/PYGL/RASGRP1/SLC12A1/SLC19A2/SLC26A4/SNAP29/SOX9/STAT4/TNFRSF11B/TSC1/UMOD/WIPF1/XPA/YWHAE/ZBTB16
APLASIA_HYPOPLASIA_INVOLVING_FOREARM_BONES	8/223	98/4505	0.110541	0.724633	0.684794	8	B2M/DHCR7/EXT1/FANCF/FLNB/JAG1/MMP9/ZBTB16
ABNORMAL_VAGINA_MORPHOLOGY	8/223	98/4505	0.110541	0.724633	0.684794	8	BUB1B/CLEC7A/COL3A1/DACT1/DHCR7/GATA3/SOX9/TCTN3
INTRACRANIAL_HEMORRHAGE	10/223	131/4505	0.112612	0.726293	0.686363	10	ACTA2/COL3A1/F13A1/FGB/FGG/FN1/ITGA2/MFAP5/PTEN/WIPF1
COUGH	10/223	131/4505	0.112612	0.726293	0.686363	10	BLNK/CLEC7A/HLA-B/HLA-DPA1/HLA-DPB1/HLA-DQB1/IGHM/LRRC6/TSC1/ZBTB16
MUTISM	5/223	52/4505	0.112626	0.726293	0.686363	5	ACTB/COL1A1/COL1A2/CSF1R/SETBP1
RECURRENT_SINUSITIS	5/223	52/4505	0.112626	0.726293	0.686363	5	COL5A2/IGHM/LRRC6/PSMB8/RAC2
TUBULOINTERSTITIAL_NEPHRITIS	3/223	24/4505	0.112882	0.726293	0.686363	3	COQ2/MUC1/UMOD
VERRUCAE	3/223	24/4505	0.112882	0.726293	0.686363	3	BLNK/CXCR4/IGHM
ABNORMALITY_OF_THE_SYNOVIA	20/223	304/4505	0.113963	0.726293	0.686363	20	AEBP1/COL1A1/COL1A2/COL3A1/COL5A2/COL6A2/COL6A3/CSPP1/DHCR7/FANCF/FBLN1/FLNB/MMP2/PTEN/SEC31A/SERPINF1/SOX9/TGIF1/USP9X/YWHAE
RESTRICTIVE_VENTILATORY_DEFECT	7/223	83/4505	0.114998	0.726293	0.686363	7	FLNB/GALNS/HLA-B/HLA-DPA1/HLA-DPB1/MS4A1/TSC1
THORACIC_AORTIC_ANEURYSM	8/223	99/4505	0.115429	0.726293	0.686363	8	ACTA2/AEBP1/COL1A1/COL1A2/COL3A1/COL5A2/HLA-B/MFAP5
HYPOKALEMIC_ALKALOSIS	2/223	12/4505	0.116191	0.726293	0.686363	2	HLA-B/SLC12A1
CATAPLEXY	2/223	12/4505	0.116191	0.726293	0.686363	2	DNMT1/HLA-DQB1
CHRONIC_NONINFECTIOUS_LYMPHADENOPATHY	2/223	12/4505	0.116191	0.726293	0.686363	2	HABP2/RASGRP1
PANCREATIC_ISLET_CELL_HYPERPLASIA	2/223	12/4505	0.116191	0.726293	0.686363	2	LBR/UCP2
ABNORMAL_PELVIS_BONE_OSSIFICATION	2/223	12/4505	0.116191	0.726293	0.686363	2	CTSK/LBR
NEUTROPHILIA	2/223	12/4505	0.116191	0.726293	0.686363	2	RAC2/TLR3
MALAR_RASH	2/223	12/4505	0.116191	0.726293	0.686363	2	FCGR2B/STAT4
ANURIA	2/223	12/4505	0.116191	0.726293	0.686363	2	C3/CFB
UPPER_LIMB_ASYMMETRY	2/223	12/4505	0.116191	0.726293	0.686363	2	ACTB/PTEN
GERMINOMA	2/223	12/4505	0.116191	0.726293	0.686363	2	CDH1/OPCML
ABNORMALITY_OF_CARTILAGE_OF_EXTERNAL_EAR	2/223	12/4505	0.116191	0.726293	0.686363	2	EDN1/TCTN3
THYROID_ADENOMA	2/223	12/4505	0.116191	0.726293	0.686363	2	PTEN/RASGRP1
TRICUSPID_VALVE_PROLAPSE	2/223	12/4505	0.116191	0.726293	0.686363	2	COL1A1/COL5A2
SHUFFLING_GAIT	4/223	38/4505	0.116346	0.726293	0.686363	4	ADH1C/ATXN2/CSF1R/L1CAM
ABNORMALITY_OF_THE_ALVEOLAR_RIDGES	4/223	38/4505	0.116346	0.726293	0.686363	4	C1S/DHCR7/SETBP1/TCTN3
RECURRENT_FRACTURES	10/223	132/4505	0.116847	0.727399	0.687408	10	COL1A1/COL1A2/CTSK/EXT1/FN1/FZD4/HABP2/PTEN/SOX9/TNFRSF11B
ABDOMINAL_PAIN	17/223	252/4505	0.116986	0.727399	0.687408	17	BIRC3/CASK/CCR1/CEL/DDIT3/GYPC/HBB/HLA-B/HLA-DPA1/HLA-DPB1/MALT1/MYC/PTEN/STAT4/TSC1/TYMP/ZBTB16
ABNORMAL_DIAPHYSIS_MORPHOLOGY	18/223	270/4505	0.118146	0.733158	0.69285	18	B2M/COL1A1/COL1A2/CSPP1/EXT1/FLNB/FN1/GALNS/HBB/HPGD/LBR/MAN2B1/MMP9/SETBP1/SFRP4/SOX9/TCTN3/TNFRSF11B
ABNORMAL_ENDOCARDIUM_MORPHOLOGY	5/223	53/4505	0.119644	0.740991	0.700252	5	CCR1/CLEC7A/HLA-B/PDGFRA/STAT4
ABNORMAL_AORTIC_VALVE_PHYSIOLOGY	10/223	133/4505	0.121172	0.747503	0.706406	10	ACTA2/ACTB/BUB1B/CCR1/COL1A2/HLA-B/MAN2B1/MFAP5/STAT4/VWF
VESTIBULAR_DYSFUNCTION	10/223	133/4505	0.121172	0.747503	0.706406	10	B2M/CCR1/CNNM2/COL3A1/EGF/HLA-B/SLC1A3/SLC26A4/STAT4/ZBTB16
DEPRESSED_NASAL_RIDGE	9/223	117/4505	0.123746	0.757126	0.715501	9	BUB1B/CSPP1/GHR/MAN2B1/SNAP29/SOX4/SOX9/TCTN3/TGIF1
GLOSSOPTOSIS	3/223	25/4505	0.12383	0.757126	0.715501	3	EDN1/EDNRA/SOX9
SPINAL_CORD_COMPRESSION	3/223	25/4505	0.12383	0.757126	0.715501	3	FLNB/HABP2/HBB
HYPOPLASIA_OF_THE_ODONTOID_PROCESS	3/223	25/4505	0.12383	0.757126	0.715501	3	FLNB/FN1/GALNS
FACIAL_EDEMA	6/223	69/4505	0.124642	0.757126	0.715501	6	ACTB/CDH11/COL1A1/COL5A2/HLA-DPA1/HLA-DPB1
RENAL_CELL_CARCINOMA	6/223	69/4505	0.124642	0.757126	0.715501	6	BUB1B/FN1/HABP2/PTEN/TLR2/TSC1
COARSE_FACIAL_FEATURES	14/223	202/4505	0.124796	0.757126	0.715501	14	ABCA5/ACTB/DENND5A/FTO/GALNS/HPGD/KCNJ8/L1CAM/MAN2B1/MMP2/PIGV/SETBP1/SLC26A4/SOX4
MICROCYTIC_ANEMIA	4/223	39/4505	0.124902	0.757126	0.715501	4	HBB/HBD/PSMB8/WIPF1
BROAD_PHALANX_OF_THE_TOES	4/223	39/4505	0.124902	0.757126	0.715501	4	CASK/DACT1/KCNJ8/PTEN
VASCULAR_DILATATION	13/223	185/4505	0.125802	0.761115	0.71927	13	ACTA2/AEBP1/COL1A1/COL1A2/COL3A1/COL5A2/EXT1/FLNB/GGCX/HLA-B/MFAP5/PTEN/TSC1
ARTERIAL_STENOSIS	7/223	85/4505	0.126116	0.761544	0.719676	7	ACTA2/AEBP1/COL3A1/GHR/HLA-B/JAG1/MFAP5
ABNORMAL_CHOROID_MORPHOLOGY	12/223	168/4505	0.126372	0.761628	0.719755	12	ACTB/CASK/CSPP1/DACT1/FBLN1/GRHL2/HLA-A/JAG1/PROM1/PTEN/TSC1/VCAN
ARTERIOVENOUS_MALFORMATION	5/223	54/4505	0.126863	0.763121	0.721166	5	COL1A1/COL3A1/COL5A2/FANCF/PTEN
SPORADIC	8/223	102/4505	0.130779	0.770154	0.727812	8	ADH1C/ATXN2/COQ2/FLNB/MYC/NLGN4X/PDGFRA/TSC1
ABNORMAL_SCLERA_MORPHOLOGY	8/223	102/4505	0.130779	0.770154	0.727812	8	COL1A1/COL1A2/COL3A1/CTSK/DACT1/GHR/PSMB8/PTEN
ABNORMAL_FORM_OF_THE_VERTEBRAL_BODIES	19/223	292/4505	0.130953	0.770154	0.727812	19	CCL2/CDH11/COL1A1/COL1A2/CSF1R/CSPP1/DHCR7/FLNB/FN1/GALNS/JAG1/KCNJ8/LBR/MAN2B1/MMP2/MRPS28/PTEN/SERPINF1/SFRP4
HYPOHIDROSIS	6/223	70/4505	0.131045	0.770154	0.727812	6	CASK/COQ2/CST6/CSTB/GHR/ST14
HYPERSPLENISM	2/223	13/4505	0.133013	0.770154	0.727812	2	HBB/RASGRP1
MYELOPATHY	2/223	13/4505	0.133013	0.770154	0.727812	2	EXT1/GALNS
ABNORMAL_RAPID_EYE_MOVEMENT_SLEEP	2/223	13/4505	0.133013	0.770154	0.727812	2	COQ2/HLA-DQB1
RECURRENT_ABSCESS_FORMATION	2/223	13/4505	0.133013	0.770154	0.727812	2	CD247/CD3D
RECURRENT_STAPHYLOCOCCUS_AUREUS_INFECTIONS	2/223	13/4505	0.133013	0.770154	0.727812	2	CYBB/NCF2
PILI_TORTI	2/223	13/4505	0.133013	0.770154	0.727812	2	CDH3/ST14
PROTRACTED_DIARRHEA	2/223	13/4505	0.133013	0.770154	0.727812	2	CD247/CD3D
HEMOLYTIC_UREMIC_SYNDROME	2/223	13/4505	0.133013	0.770154	0.727812	2	C3/CFB
PROLONGED_BLEEDING_AFTER_DENTAL_EXTRACTION	2/223	13/4505	0.133013	0.770154	0.727812	2	F11/F13A1
PERIPHERAL_OPACIFICATION_OF_THE_CORNEA	2/223	13/4505	0.133013	0.770154	0.727812	2	GHR/MMP2
ABNORMALITY_OF_THE_5TH_METACARPAL	2/223	13/4505	0.133013	0.770154	0.727812	2	CSPP1/LBR
GLOMERULAR_DEPOSITS	2/223	13/4505	0.133013	0.770154	0.727812	2	GATA3/MME
RECURRENT_GASTROENTERITIS	2/223	13/4505	0.133013	0.770154	0.727812	2	CD3G/MAN2B1
ABNORMAL_CD4_CD8_RATIO	2/223	13/4505	0.133013	0.770154	0.727812	2	CASP8/RASGRP1
LIMB_TREMOR	2/223	13/4505	0.133013	0.770154	0.727812	2	COL6A3/ITPA
LARYNGEAL_STENOSIS	2/223	13/4505	0.133013	0.770154	0.727812	2	FLNB/LAMB3
DISPROPORTIONATE_SHORT_STATURE	9/223	119/4505	0.13342	0.770154	0.727812	9	COL1A1/COL1A2/CSPP1/DHCR7/FLNB/GALNS/LBR/SIK3/SOX9
RETICULOCYTOSIS	4/223	40/4505	0.133716	0.770154	0.727812	4	CASK/GYPC/HBB/RASGRP1
GERM_CELL_NEOPLASIA	4/223	40/4505	0.133716	0.770154	0.727812	4	CDH1/OPCML/SETBP1/SOX9
ACNE	5/223	55/4505	0.134277	0.770154	0.727812	5	CCR1/HLA-B/HPGD/STAT4/XIAP
TRACHEAL_STENOSIS	3/223	26/4505	0.135145	0.770154	0.727812	3	DHCR7/FLNB/SLC26A4
MORPHOLOGICAL_ABNORMALITY_OF_THE_MIDDLE_EAR	3/223	26/4505	0.135145	0.770154	0.727812	3	COL1A1/COL1A2/SETBP1
AMYLOIDOSIS	3/223	26/4505	0.135145	0.770154	0.727812	3	B2M/LYZ/OSMR
SUBCORTICAL_CEREBRAL_ATROPHY	3/223	26/4505	0.135145	0.770154	0.727812	3	ACTB/MAN2B1/TCTN3
BONE_MARROW_HYPERCELLULARITY	3/223	26/4505	0.135145	0.770154	0.727812	3	CXCR4/RASGRP1/ZBTB16
HYPERPIGMENTATION_OF_THE_SKIN	15/223	223/4505	0.137578	0.779915	0.737037	15	ACTB/C1S/COL3A1/CYBB/FANCF/HBB/LBR/MMP2/NCF2/PDGFRA/PSMB8/PTEN/ST3GAL5/TNFRSF1B/XPA
ABNORMALITY_OF_THE_ACETABULUM	6/223	71/4505	0.137603	0.779915	0.737037	6	COL1A1/COL1A2/CSPP1/FLNB/MMP2/SERPINF1
RENAL_DYSPLASIA	6/223	71/4505	0.137603	0.779915	0.737037	6	CASK/CSPP1/GATA3/JAG1/PLVAP/USP9X
LIMITATION_OF_JOINT_MOBILITY	23/223	367/4505	0.139102	0.786522	0.743281	23	ACTB/ANKH/ANKRD55/CD247/COL1A1/COL1A2/COL6A2/COL6A3/FLNB/HPGD/L1CAM/MAN2B1/MMP2/MMP9/PSMB8/PTEN/SETBP1/SFRP4/SIK3/STAT4/TNFRSF11B/TYROBP/USP9X
ABNORMAL_CHORIORETINAL_MORPHOLOGY	10/223	137/4505	0.13934	0.786522	0.743281	10	ACTB/CASK/CSPP1/DACT1/GRHL2/HLA-A/JAG1/PTEN/TSC1/VCAN
JOINT_LAXITY	14/223	206/4505	0.139626	0.786522	0.743281	14	C12orf4/COL1A1/COL1A2/COL5A2/COL6A2/COL6A3/FLNB/GALNS/MAN2B1/PYROXD1/SERPINF1/SOBP/TCTN3/USP9X
ABNORMAL_CORNEA_MORPHOLOGY	37/223	627/4505	0.139771	0.786522	0.743281	37	ACTB/AEBP1/AHR/B2M/BUB1B/CCR1/CDH11/COL1A1/COL1A2/COL3A1/COL5A2/CSPP1/DACT1/DHCR7/FANCF/FLNB/GALNS/GHR/GRHL2/HLA-B/JAG1/LAMB3/LBR/MAN2B1/MMP2/NR2F1/OSMR/PROM1/PSMB8/PTEN/ST14/STAT4/TACSTD2/TGFBI/USP9X/WIPF1/XPA
ASTHMA	8/223	104/4505	0.14157	0.793493	0.749868	8	ADRB2/ALOX5/BCL11B/CASP8/GRHL2/HLA-G/SIK3/TGIF1
HALLUX_VALGUS	5/223	56/4505	0.141882	0.793493	0.749868	5	AEBP1/COL1A2/PSMB8/PTEN/USP9X
HYPERKERATOSIS	16/223	242/4505	0.142378	0.793493	0.749868	16	CDH3/CLEC7A/COL6A2/COL6A3/FHL2/GRHL2/HLA-DRA/HPGD/LAMB3/PTEN/RHBDF2/SNAP29/ST14/TNFRSF1B/TPM1/XPA
FEMORAL_BOWING	4/223	41/4505	0.142778	0.793493	0.749868	4	COL1A1/COL1A2/MAN2B1/SOX9
ABNORMALITY_OF_THE_DENTAL_PULP	4/223	41/4505	0.142778	0.793493	0.749868	4	COL1A1/COL5A2/GALNT3/LAMB3
THYROIDITIS	4/223	41/4505	0.142778	0.793493	0.749868	4	C1S/IL7R/PTEN/RASGRP1
ORTHOSTATIC_HYPOTENSION	4/223	41/4505	0.142778	0.793493	0.749868	4	B2M/COL1A1/COL5A2/COQ2
HEMIPLEGIA_HEMIPARESIS	14/223	207/4505	0.143481	0.795989	0.752227	14	CCR1/COL3A1/EXT1/HLA-B/HLA-DPA1/HLA-DPB1/HLA-DQB1/L1CAM/PTEN/RHOBTB2/SLC1A3/STAT4/TLR3/TSC1
ANOREXIA	7/223	88/4505	0.143772	0.796065	0.752298	7	CCR1/CD247/CD3D/HLA-B/SLC19A2/STAT4/ZBTB16
OMPHALOCELE	6/223	72/4505	0.144312	0.796065	0.752298	6	DACT1/FLNB/GAD1/LBR/MMP2/YWHAE
LIMB_UNDERGROWTH	15/223	225/4505	0.144967	0.796065	0.752298	15	ACTB/B2M/CSPP1/DHCR7/EXT1/FANCF/FLNB/FN1/GAD1/GHR/JAG1/LBR/SIK3/TCTN3/ZBTB16
ABNORMALITY_OF_DIGESTIVE_SYSTEM_MORPHOLOGY	54/223	954/4505	0.145945	0.796065	0.752298	54	ACTA2/ARPC1B/B2M/BLNK/BUB1B/CCR1/CD3G/CDH1/CDH11/COL1A1/COL3A1/COL5A2/CSPP1/CXCR4/CYBB/DACT1/DHCR7/F13A1/FANCF/FLNB/HABP2/HLA-B/HLA-DPA1/HLA-DPB1/HNRNPU/HPGD/IGHM/IL10RA/ITGB2/L1CAM/LAMB3/LBR/LRRC6/MS4A1/MYC/NCF2/PDGFRA/PIGV/PLA2G4A/PLVAP/PTEN/RAC2/RASGRP1/RHBDF2/SETBP1/STAT4/TCTN3/TGIF1/TLR2/TYMP/USP9X/VWF/WIPF1/XIAP
ABNORMALITY_OF_THE_CALF	16/223	243/4505	0.145976	0.796065	0.752298	16	ACTB/COL1A1/COL1A2/EXT1/FLNB/FN1/GALNS/HBB/HPGD/MAN2B1/MMP9/SETBP1/SFRP4/SOX9/TCTN3/ZBTB16
RECTAL_PROLAPSE	3/223	27/4505	0.146801	0.796065	0.752298	3	COL1A1/COL5A2/PTEN
APLASIA_HYPOPLASIA_OF_THE_TIBIA	3/223	27/4505	0.146801	0.796065	0.752298	3	FLNB/TCTN3/ZBTB16
BOWING_OF_THE_ARM	3/223	27/4505	0.146801	0.796065	0.752298	3	B2M/EXT1/FLNB
APLASIA_HYPOPLASIA_OF_THE_FIBULA	3/223	27/4505	0.146801	0.796065	0.752298	3	FLNB/SOX9/ZBTB16
ABNORMALITY_OF_THE_INTRINSIC_PATHWAY	3/223	27/4505	0.146801	0.796065	0.752298	3	F11/GGCX/VWF
11_PAIRS_OF_RIBS	3/223	27/4505	0.146801	0.796065	0.752298	3	FLNB/LBR/SOX9
ABNORMAL_UVEA_MORPHOLOGY	30/223	499/4505	0.147107	0.796065	0.752298	30	ACTA2/ACTB/ANKRD55/BIRC3/CASK/CD247/CD27/COL3A1/COQ2/CSPP1/DACT1/DHCR7/FANCF/FBLN1/GRHL2/HLA-A/HLA-B/JAG1/MALT1/MFAP5/MMP2/MPDZ/PROM1/PTEN/RASGRP1/STAT4/TGIF1/TSC1/TYRP1/VCAN
ABNORMALITY_OF_PELVIC_GIRDLE_BONE_MORPHOLOGY	32/223	537/4505	0.148818	0.796065	0.752298	32	AEBP1/ANKH/COL1A1/COL1A2/COL3A1/COL5A2/COL6A2/COL6A3/CSPP1/CTSK/DHCR7/EXT1/FANCF/FBLN1/FLNB/FN1/GALNS/HLA-B/LBR/MAN2B1/MMP2/MMP9/PIGV/PTEN/SEC31A/SERPINF1/SETBP1/SOX4/SOX9/TGIF1/USP9X/YWHAE
MELANOCYTIC_NEVUS	5/223	57/4505	0.14967	0.796065	0.752298	5	CDH3/COL3A1/PTEN/TNFRSF11B/XPA
ASCITES	7/223	89/4505	0.149909	0.796065	0.752298	7	BUB1B/CD27/LBR/PLVAP/RHBDF2/STAT4/TSC1
ESOPHAGEAL_STRICTURE	2/223	14/4505	0.15034	0.796065	0.752298	2	HLA-B/LAMB3
BROAD_ALVEOLAR_RIDGES	2/223	14/4505	0.15034	0.796065	0.752298	2	DHCR7/SETBP1
PROTEIN_LOSING_ENTEROPATHY	2/223	14/4505	0.15034	0.796065	0.752298	2	PLVAP/PTEN
ABNORMALITY_OF_FRONTAL_SINUS	2/223	14/4505	0.15034	0.796065	0.752298	2	CTSK/SFRP4
DECREASED_NUMBER_OF_LARGE_PERIPHERAL_MYELINATED_NERVE_FIBERS	2/223	14/4505	0.15034	0.796065	0.752298	2	MME/TYMP
MUSCLE_FLACCIDITY	2/223	14/4505	0.15034	0.796065	0.752298	2	COL1A1/COL1A2
IMPAIRED_TEMPERATURE_SENSATION	2/223	14/4505	0.15034	0.796065	0.752298	2	AEBP1/HPGD
SUBSTANTIA_NIGRA_GLIOSIS	2/223	14/4505	0.15034	0.796065	0.752298	2	ADH1C/ATXN2
ABNORMAL_NASAL_BASE	2/223	14/4505	0.15034	0.796065	0.752298	2	ABCA5/USP9X
DELAYED_ERUPTION_OF_PRIMARY_TEETH	2/223	14/4505	0.15034	0.796065	0.752298	2	CTSK/EDNRA
OPPORTUNISTIC_INFECTION	2/223	14/4505	0.15034	0.796065	0.752298	2	IL7R/PTPRC
ABNORMAL_CERVICAL_SPINE_MORPHOLOGY	2/223	14/4505	0.15034	0.796065	0.752298	2	FLNB/SOX9
SKIN_TAGS	6/223	73/4505	0.151169	0.79643	0.752644	6	DACT1/EDN1/EDNRA/FLNB/HNRNPU/PTEN
CUTIS_MARMORATA	6/223	73/4505	0.151169	0.79643	0.752644	6	ACTA2/DHCR7/FTO/MFAP5/PTEN/SOX4
HOLOPROSENCEPHALY	6/223	73/4505	0.151169	0.79643	0.752644	6	BUB1B/CSPP1/DHCR7/L1CAM/SEC31A/TGIF1
CHORIORETINAL_COLOBOMA	4/223	42/4505	0.152076	0.799862	0.755887	4	ACTB/CASK/DACT1/PTEN
ABNORMALITY_OF_LONG_BONE_MORPHOLOGY	37/223	633/4505	0.153642	0.806748	0.762394	37	ANKH/B2M/CASK/COL1A1/COL1A2/CSF1R/CSPP1/CTSK/DACT1/DHCR7/EXT1/FANCF/FLNB/FN1/GALNS/GGCX/GHR/HBB/HPGD/IL7R/JAG1/KCNJ8/LBR/MAN2B1/MMP2/MMP9/MRPS28/PTEN/SETBP1/SFRP4/SIK3/SOX9/TCTN3/TNFRSF11B/TYROBP/USP9X/ZBTB16
SKELETAL_DYSPLASIA	12/223	175/4505	0.155923	0.815922	0.771064	12	ACTB/ANKH/CDH3/COL3A1/CTSK/FLNB/FN1/KCNJ8/LBR/PTEN/SFRP4/TYROBP
FLAT_FACE	7/223	90/4505	0.156169	0.815922	0.771064	7	CDH1/CDH11/COL3A1/FLNB/GAD1/MAN2B1/SOX9
UPPER_EXTREMITY_JOINT_DISLOCATION	7/223	90/4505	0.156169	0.815922	0.771064	7	AEBP1/COL1A1/COL1A2/COL5A2/EXT1/FLNB/SOX4
RHIZOMELIA	5/223	58/4505	0.157635	0.819969	0.774889	5	CSPP1/DHCR7/FLNB/LBR/SIK3
STOMATITIS	5/223	58/4505	0.157635	0.819969	0.774889	5	CCR1/HLA-B/RASGRP1/STAT4/ZBTB16
HYPERTRIGLYCERIDEMIA	6/223	74/4505	0.15817	0.819969	0.774889	6	AEBP1/JAG1/PLVAP/PSMB8/PYGL/XIAP
ABNORMAL_LARYNX_MORPHOLOGY	8/223	107/4505	0.158562	0.819969	0.774889	8	EDN1/FLNB/LAMB3/LBR/SETBP1/SOX4/SOX9/TCTN3
APLASIA_HYPOPLASIA_OF_THE_SCAPULAE	3/223	28/4505	0.158771	0.819969	0.774889	3	ACTB/PSMB8/SOX9
ABNORMAL_PLATELET_AGGREGATION	3/223	28/4505	0.158771	0.819969	0.774889	3	PLA2G4A/PLAU/VWF
CLUBBING_OF_FINGERS	3/223	28/4505	0.158771	0.819969	0.774889	3	PSMB8/PTEN/RASGRP1
FACIAL_ASYMMETRY	9/223	125/4505	0.164721	0.839068	0.792938	9	CDH11/COL1A1/DACT1/EDN1/EDNRA/FANCF/PTEN/SET/USP9X
PREAURICULAR_SKIN_TAG	5/223	59/4505	0.165771	0.839068	0.792938	5	DACT1/EDN1/EDNRA/FLNB/HNRNPU
ABNORMAL_EPIPHYSEAL_OSSIFICATION	5/223	59/4505	0.165771	0.839068	0.792938	5	CSPP1/DHCR7/FLNB/GGCX/LBR
GENERALIZED_ABNORMALITY_OF_SKIN	50/223	887/4505	0.166662	0.839068	0.792938	50	ACTA2/AEBP1/C1S/CASK/CDH11/CDH3/CLEC7A/COL1A1/COL1A2/COL3A1/COL5A2/CSTB/CYBB/DHCR7/F13A1/FCGR2B/FTO/GGCX/GHR/GYPC/HBB/HLA-B/HLA-DPA1/HLA-DPB1/HLA-DQB1/HPGD/IL7R/ITGA2/ITGB2/JAG1/LAMB3/LBR/MFAP5/MS4A1/NCF2/PIGV/PLAU/PSMB8/PTEN/RAC2/RASGRP1/SIK3/SLC26A4/SOX4/TNFRSF1B/TSC1/VWF/WIPF1/XPA/ZBTB16
ABNORMALITY_OF_DENTAL_ERUPTION	14/223	213/4505	0.167819	0.839068	0.792938	14	ABCA5/BCL11B/CDH1/CDH11/CTSK/DHCR7/EDNRA/FLNB/GHR/MMP2/SETBP1/SFRP4/SOX4/USP9X
ABNORMALITY_OF_THE_UTERUS	14/223	213/4505	0.167819	0.839068	0.792938	14	BUB1B/CDH1/COL1A1/COL3A1/COL5A2/CXCR4/DACT1/DHCR7/FANCF/GATA3/PTEN/SETBP1/SOX9/TLR2
PHONOPHOBIA	2/223	15/4505	0.168081	0.839068	0.792938	2	EDNRA/SLC1A3
NOCTURNAL_HYPOVENTILATION	2/223	15/4505	0.168081	0.839068	0.792938	2	COL6A2/COL6A3
ULNAR_DEVIATION_OF_THE_WRIST	2/223	15/4505	0.168081	0.839068	0.792938	2	FLNB/GALNS
INCREASED_BLOOD_UREA_NITROGEN	2/223	15/4505	0.168081	0.839068	0.792938	2	C3/CFB
ANTINEUTROPHIL_ANTIBODY_POSITIVITY	2/223	15/4505	0.168081	0.839068	0.792938	2	RASGRP1/STAT4
FACIAL_HEMANGIOMA	2/223	15/4505	0.168081	0.839068	0.792938	2	DHCR7/SETBP1
FOLLICULAR_THYROID_CARCINOMA	2/223	15/4505	0.168081	0.839068	0.792938	2	HABP2/PTEN
FOCAL_WHITE_MATTER_LESIONS	2/223	15/4505	0.168081	0.839068	0.792938	2	RNASET2/TSC1
DIAPHRAGMATIC_WEAKNESS	2/223	15/4505	0.168081	0.839068	0.792938	2	COL6A2/COL6A3
HYPOMETRIC_SACCADES	2/223	15/4505	0.168081	0.839068	0.792938	2	MME/SLC1A3
DIFFUSE_ALVEOLAR_HEMORRHAGE	2/223	15/4505	0.168081	0.839068	0.792938	2	COL3A1/ZBTB16
ABNORMAL_SERUM_INTERLEUKIN_LEVEL	2/223	15/4505	0.168081	0.839068	0.792938	2	PSMB8/RASGRP1
MICROGRAPHIA	2/223	15/4505	0.168081	0.839068	0.792938	2	ADH1C/ATXN2
GENERALIZED_OSTEOPOROSIS	2/223	15/4505	0.168081	0.839068	0.792938	2	COL1A1/COL1A2
HASHIMOTO_THYROIDITIS	2/223	15/4505	0.168081	0.839068	0.792938	2	C1S/PTEN
LOWER_EXTREMITY_JOINT_DISLOCATION	17/223	267/4505	0.168464	0.839645	0.793483	17	AEBP1/COL1A1/COL1A2/COL3A1/COL5A2/COL6A2/COL6A3/DHCR7/FANCF/FBLN1/FLNB/PTEN/SEC31A/SOX9/TGIF1/USP9X/YWHAE
INCREASED_CIRCULATING_ANTIBODY_LEVEL	7/223	92/4505	0.169041	0.841188	0.794941	7	CD247/CD3D/COL1A1/IL7R/PSMB8/RASGRP1/XIAP
ABNORMAL_THROMBOCYTE_MORPHOLOGY	23/223	377/4505	0.169511	0.842192	0.79589	23	ACTN1/ARPC1B/C3/CFB/FANCF/FCGR2B/HBB/HLA-B/IL7R/ITGA2/LBR/MS4A1/PLA2G4A/PLAU/PSMB8/RASGRP1/SLC19A2/SMARCD2/STAT4/VWF/WIPF1/XIAP/ZBTB16
AUTOIMMUNE_HEMOLYTIC_ANEMIA	3/223	29/4505	0.171029	0.844386	0.797963	3	CD247/CD3G/RASGRP1
THROMBOEMBOLISM	3/223	29/4505	0.171029	0.844386	0.797963	3	F13A1/HABP2/HRG
OVOID_VERTEBRAL_BODIES	3/223	29/4505	0.171029	0.844386	0.797963	3	FN1/GALNS/KCNJ8
NEOPLASM_OF_HEAD_AND_NECK	3/223	29/4505	0.171029	0.844386	0.797963	3	HABP2/PDGFRA/RHBDF2
PROLONGED_BLEEDING_TIME	4/223	44/4505	0.17133	0.844549	0.798117	4	COL1A1/COL5A2/VWF/WIPF1
HEADACHE	16/223	250/4505	0.172551	0.845433	0.798953	16	CCR1/CNNM2/COL1A1/COL3A1/COL5A2/EDNRA/EGF/HLA-B/HLA-DPA1/HLA-DPB1/PTEN/RASGRP1/SLC19A2/SLC1A3/STAT4/TLR3
INCREASED_INTRACRANIAL_PRESSURE	6/223	76/4505	0.172587	0.845433	0.798953	6	CCR1/CSPP1/HLA-B/L1CAM/PTEN/STAT4
PROMINENT_NOSE	6/223	76/4505	0.172587	0.845433	0.798953	6	ACTB/BCL11B/CTSK/DENND5A/PSMB8/USP9X
CONGENITAL_HIP_DISLOCATION	6/223	76/4505	0.172587	0.845433	0.798953	6	COL1A1/COL3A1/COL5A2/FBLN1/USP9X/YWHAE
BIPARIETAL_NARROWING	5/223	60/4505	0.17407	0.850049	0.803315	5	CSPP1/DHCR7/HNRNPU/PTEN/TCTN3
ABNORMAL_CIRCULATING_IGM_LEVEL	5/223	60/4505	0.17407	0.850049	0.803315	5	CASP8/CD247/RAC2/RASGRP1/XIAP
NAUSEA_AND_VOMITING	27/223	453/4505	0.174783	0.852204	0.805351	27	ATXN2/BIRC3/CCR1/COL1A1/COL5A2/COQ2/DHCR7/EDNRA/HLA-B/HLA-DPA1/HLA-DPB1/LAMB3/MALT1/MYC/NDUFS4/PDGFRA/PFN1/PTEN/RHBDF2/SLC12A1/SLC1A3/ST3GAL5/STAT4/TGIF1/TLR3/TYMP/UCP2
ABNORMALITY_OF_THE_KNEE	20/223	324/4505	0.177023	0.854097	0.807141	20	AEBP1/COL1A1/COL1A2/COL5A2/COL6A2/COL6A3/EXT1/FLNB/FN1/GALNS/HBB/HPGD/MAN2B1/PTEN/SFRP4/SIK3/SOX4/TCTN3/TRIM2/USP9X
ABNORMALITY_OF_THE_SPINAL_CORD	18/223	288/4505	0.17921	0.854097	0.807141	18	ACTA2/ACTB/ATXN2/CCL2/CSPP1/DACT1/EXT1/FANCF/FBLN1/FLNB/GALNS/HABP2/HBB/MAN2B1/MFAP5/MTR/PLAU/SOX4
APHASIA	6/223	77/4505	0.179993	0.854097	0.807141	6	ACTB/COL1A1/COL1A2/HLA-DQB1/L1CAM/SORL1
GASTROINTESTINAL_DYSMOTILITY	6/223	77/4505	0.179993	0.854097	0.807141	6	ACTA2/ACTB/B2M/DDIT3/DHCR7/TYMP
METAPHYSEAL_IRREGULARITY	4/223	45/4505	0.181263	0.854097	0.807141	4	CSPP1/FN1/MMP9/SIK3
CEREBRAL_PALSY	4/223	45/4505	0.181263	0.854097	0.807141	4	GAD1/HPGD/ITGA2/KANK1
CEREBRAL_INCLUSION_BODIES	4/223	45/4505	0.181263	0.854097	0.807141	4	ADH1C/ATXN2/PLAU/SORL1
ABNORMALITY_OF_THE_WRIST	9/223	128/4505	0.181581	0.854097	0.807141	9	AEBP1/EXT1/FBLN1/FLNB/FN1/GALNS/MMP2/PIGV/PTEN
HEPATOCELLULAR_CARCINOMA	5/223	61/4505	0.182527	0.854097	0.807141	5	CASP8/HBB/JAG1/PYGL/RASGRP1
PSEUDOBULBAR_SIGNS	3/223	30/4505	0.183547	0.854097	0.807141	3	DNMT1/FBLN1/SEC31A
ABNORMALITY_OF_THE_ODONTOID_PROCESS	3/223	30/4505	0.183547	0.854097	0.807141	3	FLNB/FN1/GALNS
HYPOPLASTIC_LABIA_MINORA	3/223	30/4505	0.183547	0.854097	0.807141	3	ACTB/GAD1/SETBP1
CLUBBING_OF_TOES	3/223	30/4505	0.183547	0.854097	0.807141	3	FANCF/HPGD/RHBDF2
PROSTATE_NEOPLASM	3/223	30/4505	0.183547	0.854097	0.807141	3	CDH1/PTEN/RNASEL
ABNORMAL_STERNUM_MORPHOLOGY	23/223	382/4505	0.185987	0.854097	0.807141	23	ACTA2/ACTB/AEBP1/BUB1B/CDH11/COL1A2/COL3A1/DACT1/FLNB/FN1/GALNS/HPGD/LBR/MAN2B1/MFAP5/MME/PIGV/PTEN/SETBP1/SIK3/SOX9/TCTN3/TNFRSF11B
BRONCHOMALACIA	2/223	16/4505	0.186154	0.854097	0.807141	2	FLNB/SOX9
SPONDYLOLISTHESIS	2/223	16/4505	0.186154	0.854097	0.807141	2	CTSK/MAN2B1
NEMALINE_BODIES	2/223	16/4505	0.186154	0.854097	0.807141	2	NEFL/PYROXD1
PROLONGED_BLEEDING_AFTER_SURGERY	2/223	16/4505	0.186154	0.854097	0.807141	2	F13A1/VWF
DESCENDING_THORACIC_AORTA_ANEURYSM	2/223	16/4505	0.186154	0.854097	0.807141	2	ACTA2/MFAP5
PERSISTENCE_OF_PRIMARY_TEETH	2/223	16/4505	0.186154	0.854097	0.807141	2	CTSK/SOX4
SHORT_STEPPED_SHUFFLING_GAIT	2/223	16/4505	0.186154	0.854097	0.807141	2	ADH1C/ATXN2
CHRONIC_ORAL_CANDIDIASIS	2/223	16/4505	0.186154	0.854097	0.807141	2	CD247/CD3D
CEREBRAL_HAMARTOMA	2/223	16/4505	0.186154	0.854097	0.807141	2	TCTN3/TSC1
CHOROIDAL_NEOVASCULARIZATION	2/223	16/4505	0.186154	0.854097	0.807141	2	FBLN1/HLA-A
UNERUPTED_TOOTH	2/223	16/4505	0.186154	0.854097	0.807141	2	CDH11/FLNB
ABNORMAL_MACROSCOPIC_URINE_APPEARANCE	2/223	16/4505	0.186154	0.854097	0.807141	2	STAT4/TSC1
ANNULAR_PANCREAS	2/223	16/4505	0.186154	0.854097	0.807141	2	SETBP1/SIK3
ABNORMAL_MITRAL_VALVE_MORPHOLOGY	8/223	112/4505	0.188891	0.854097	0.807141	8	AEBP1/COL1A1/COL1A2/COL3A1/COL5A2/MFAP5/MMP2/VWF
INCREASED_BONE_MINERAL_DENSITY	7/223	95/4505	0.18919	0.854097	0.807141	7	ANKH/CSF1R/CTSK/LBR/SETBP1/SIK3/TNFRSF11B
CARDIOMEGALY	7/223	95/4505	0.18919	0.854097	0.807141	7	ACTA2/COQ2/HBB/KCNJ8/LBR/MFAP5/PSMB8
ABNORMALITY_OF_THE_DENTITION	47/223	839/4505	0.189229	0.854097	0.807141	47	ABCA5/AEBP1/ANKH/ANKRD55/BCL11B/C1S/CD247/CDH1/CDH11/CDH3/CLEC7A/COL1A1/COL1A2/COL3A1/COL5A2/CSTB/CTSK/CXCR4/DHCR7/EDN1/EDNRA/EXT1/FLNB/GALNS/GALNT3/GHR/GRHL2/HBB/ITGB2/LAMB3/LBR/MAN2B1/MMP2/PTEN/PYROXD1/SET/SETBP1/SFRP4/SNAP29/SOBP/SOX4/STAT4/TGIF1/TNFRSF11B/TSC1/USP9X/XPA
RESTING_TREMOR	4/223	46/4505	0.191383	0.854097	0.807141	4	ADH1C/ATXN2/COQ2/DNMT1
URTICARIA	4/223	46/4505	0.191383	0.854097	0.807141	4	HLA-DQB1/RAC2/RASGRP1/WIPF1
RENAL_CYST	15/223	237/4505	0.193715	0.854097	0.807141	15	BUB1B/CEL/COQ2/CSPP1/DACT1/DHCR7/FLNB/GATA3/JAG1/LAMB3/MUC1/PTEN/SETBP1/TSC1/UMOD
PEDIATRIC_ONSET	36/223	630/4505	0.194744	0.854097	0.807141	36	BLNK/CD247/CD3D/CFB/COL1A1/COL1A2/COL6A2/COL6A3/CORO1A/CXCR4/CYBB/EXT1/F13A1/FZD4/GAD1/GALNS/GALNT3/HABP2/HNRNPU/IGHM/ITPA/JAG1/LCK/MMP2/MTR/NCF2/NDUFS4/NEFL/NLGN4X/PSMB8/RNASET2/SNAP29/TACSTD2/TRAC/TSC1/UMOD
ABNORMALITY_OF_THE_RIBS	17/223	274/4505	0.196034	0.854097	0.807141	17	ACTB/COL1A1/COL1A2/CSPP1/DACT1/DHCR7/EXT1/FLNB/GALNS/JAG1/KCNJ8/LBR/MAN2B1/SETBP1/SOX9/TGIF1/ZBTB16
PARESTHESIA	7/223	96/4505	0.196117	0.854097	0.807141	7	CCR1/HLA-B/HLA-DQB1/SLC12A1/SLC19A2/STAT4/TYMP
AIRWAY_OBSTRUCTION	7/223	96/4505	0.196117	0.854097	0.807141	7	CYBB/HLA-DPA1/HLA-DPB1/LRRC6/NCF2/RAC2/WIPF1
AORTIC_DISSECTION	3/223	31/4505	0.1963	0.854097	0.807141	3	ACTA2/COL3A1/MFAP5
CHRONIC_MUCOCUTANEOUS_CANDIDIASIS	3/223	31/4505	0.1963	0.854097	0.807141	3	CD247/CD3D/CLEC7A
MESOMELIA	3/223	31/4505	0.1963	0.854097	0.807141	3	DHCR7/LBR/SIK3
INCREASED_CIRCULATING_IGM_LEVEL	3/223	31/4505	0.1963	0.854097	0.807141	3	CD247/RASGRP1/XIAP
DECREASED_SKULL_OSSIFICATION	3/223	31/4505	0.1963	0.854097	0.807141	3	COL1A1/COL1A2/LBR
HYPERACTIVE_DEEP_TENDON_REFLEXES	3/223	31/4505	0.1963	0.854097	0.807141	3	ATXN2/CNNM2/EGF
LIMB_PAIN	3/223	31/4505	0.1963	0.854097	0.807141	3	COL1A1/COL5A2/MME
ABNORMALITY_ON_PULMONARY_FUNCTION_TESTING	9/223	131/4505	0.199186	0.854097	0.807141	9	COL6A2/FLNB/GALNS/HLA-B/HLA-DPA1/HLA-DPB1/MS4A1/PYROXD1/TSC1
HYDROCEPHALUS	21/223	349/4505	0.20066	0.854097	0.807141	21	BUB1B/CCL2/CSF1R/CSPP1/CTSK/DENND5A/DHCR7/FANCF/FTO/HNRNPU/L1CAM/LRRC6/MAN2B1/MPDZ/PIGV/PTEN/SIK3/SOX9/TGIF1/TSC1/TYROBP
RENAL_TUBULAR_ACIDOSIS	4/223	47/4505	0.201676	0.854097	0.807141	4	COQ2/FN1/GATA3/JAG1
PLANTAR_HYPERKERATOSIS	4/223	47/4505	0.201676	0.854097	0.807141	4	HPGD/LAMB3/PTEN/RHBDF2
ABNORMALITY_OF_EPIPHYSIS_MORPHOLOGY	15/223	239/4505	0.202536	0.854097	0.807141	15	COL1A1/COL1A2/CSPP1/CTSK/DHCR7/EXT1/FLNB/GALNS/GGCX/HPGD/LBR/MMP9/MRPS28/SIK3/TYROBP
MICROGLOSSIA	2/223	17/4505	0.204482	0.854097	0.807141	2	DHCR7/EDN1
INTERMITTENT_DIARRHEA	2/223	17/4505	0.204482	0.854097	0.807141	2	B2M/TYMP
HYPERPHOSPHATEMIA	2/223	17/4505	0.204482	0.854097	0.807141	2	GALNT3/TNFRSF11B
PROLONGED_PARTIAL_THROMBOPLASTIN_TIME	2/223	17/4505	0.204482	0.854097	0.807141	2	F11/GGCX
ORTHOSTATIC_HYPOTENSION_DUE_TO_AUTONOMIC_DYSFUNCTION	2/223	17/4505	0.204482	0.854097	0.807141	2	B2M/COQ2
GASTRITIS	2/223	17/4505	0.204482	0.854097	0.807141	2	CDH1/RASGRP1
GENERALIZED_EDEMA	2/223	17/4505	0.204482	0.854097	0.807141	2	COQ2/PLVAP
HYPOPLASTIC_VERTEBRAL_BODIES	2/223	17/4505	0.204482	0.854097	0.807141	2	CSPP1/LBR
OSTEOPETROSIS	2/223	17/4505	0.204482	0.854097	0.807141	2	ANKH/CSF1R
CUTANEOUS_CYST	2/223	17/4505	0.204482	0.854097	0.807141	2	CDH1/TSC1
ABNORMAL_CELL_MORPHOLOGY	2/223	17/4505	0.204482	0.854097	0.807141	2	ATXN2/TYMP
NON_MIDLINE_CLEFT_PALATE	2/223	17/4505	0.204482	0.854097	0.807141	2	CDH1/CDH11
FEMORAL_HERNIA	2/223	17/4505	0.204482	0.854097	0.807141	2	COL1A1/COL1A2
HYPERCOAGULABILITY	2/223	17/4505	0.204482	0.854097	0.807141	2	HBB/HRG
RENAL_TUBULAR_ATROPHY	2/223	17/4505	0.204482	0.854097	0.807141	2	MUC1/UMOD
DILATED_FOURTH_VENTRICLE	9/223	132/4505	0.20521	0.854097	0.807141	9	ATXN2/BUB1B/CASK/CSPP1/DENND5A/DHCR7/FTO/SOX4/USP9X
ABNORMAL_CIRCULATING_ALBUMIN_CONCENTRATION	5/223	64/4505	0.208763	0.854097	0.807141	5	B2M/COQ2/FN1/PLVAP/PTEN
FEMALE_REPRODUCTIVE_SYSTEM_NEOPLASM	5/223	64/4505	0.208763	0.854097	0.807141	5	BUB1B/CDH1/CXCR4/PTEN/TLR2
ECTRODACTYLY	5/223	64/4505	0.208763	0.854097	0.807141	5	CDH3/DHCR7/MMP2/NEFL/TCTN3
BLURRED_VISION	3/223	32/4505	0.209262	0.854097	0.807141	3	GRHL2/HLA-A/TACSTD2
MYOSITIS	3/223	32/4505	0.209262	0.854097	0.807141	3	CCR1/HLA-B/STAT4
CHORIORETINAL_DEGENERATION	3/223	32/4505	0.209262	0.854097	0.807141	3	GRHL2/JAG1/VCAN
SLENDER_BUILD	3/223	32/4505	0.209262	0.854097	0.807141	3	COL6A2/COL6A3/TYMP
BLEPHARITIS	4/223	48/4505	0.212132	0.854097	0.807141	4	CST6/ST14/WIPF1/XPA
ABNORMAL_PLATELET_FUNCTION	4/223	48/4505	0.212132	0.854097	0.807141	4	PLA2G4A/PLAU/VWF/WIPF1
ASYMMETRIC_GROWTH	4/223	48/4505	0.212132	0.854097	0.807141	4	ACTB/DACT1/PTEN/USP9X
ABNORMAL_CAROTID_ARTERY_MORPHOLOGY	5/223	65/4505	0.217773	0.854097	0.807141	5	ACTA2/AEBP1/COL3A1/FANCF/MFAP5
ABNORMALITY_OF_THE_ABDOMINAL_ORGANS	61/223	1124/4505	0.218743	0.854097	0.807141	61	B2M/BLNK/C1S/CASK/CASP8/CCR1/CD247/CD27/CD3D/CEL/CFB/CLEC7A/CSPP1/CTSK/CYBB/DHCR7/FANCF/FGB/FGG/FLNB/FMO3/GALNS/GYPC/HBB/HLA-B/HLA-DPA1/HLA-DPB1/HPGD/IGHM/IL7R/IRF8/JAG1/LBR/LRRC6/LYZ/MAN2B1/MNS1/MRPS28/MS4A1/MYC/NCF2/NDUFS4/PDGFRA/PSMB8/PTEN/PTPRC/PYGL/RAC2/RASGRP1/RHBDF2/SETBP1/SIK3/SLC26A4/STAT4/STEAP3/TNFRSF1B/TSC1/TYMP/UCP2/USP9X/XIAP
ABNORMALITY_OF_THE_PARATHYROID_GLAND	6/223	82/4505	0.218822	0.854097	0.807141	6	GATA3/HBB/PTEN/SLC12A1/SLC26A4/TSC1
ABNORMALITY_OF_THE_LARYNX	11/223	170/4505	0.219395	0.854097	0.807141	11	ATXN2/DHCR7/EDN1/FLNB/LAMB3/LBR/PFN1/SETBP1/SOX4/SOX9/TCTN3
INCREASED_LACTATE_DEHYDROGENASE_LEVEL	3/223	33/4505	0.222409	0.854097	0.807141	3	HBB/MYC/STAT4
ABNORMAL_CIRCULATING_FERRITIN_CONCENTRATION	3/223	33/4505	0.222409	0.854097	0.807141	3	HBB/STEAP3/XIAP
ANGINA_PECTORIS	3/223	33/4505	0.222409	0.854097	0.807141	3	HLA-DPA1/HLA-DPB1/PTEN
NEOPLASM_OF_THE_ORAL_CAVITY	4/223	49/4505	0.222737	0.854097	0.807141	4	EDN1/MYC/RASGRP1/TCTN3
ERYTHRODERMA	4/223	49/4505	0.222737	0.854097	0.807141	4	CD247/CD3D/IL7R/TNFRSF1B
MEGALOBLASTIC_ANEMIA	2/223	18/4505	0.222998	0.854097	0.807141	2	MTR/SLC19A2
EXTRAMEDULLARY_HEMATOPOIESIS	2/223	18/4505	0.222998	0.854097	0.807141	2	HBB/LBR
FOCAL_AWARE_SEIZURE	2/223	18/4505	0.222998	0.854097	0.807141	2	MICAL1/TLR3
PRIMITIVE_REFLEX	2/223	18/4505	0.222998	0.854097	0.807141	2	DNMT1/TYROBP
DEEP_VENOUS_THROMBOSIS	2/223	18/4505	0.222998	0.854097	0.807141	2	F13A1/HABP2
INSIDIOUS_ONSET	2/223	18/4505	0.222998	0.854097	0.807141	2	ADH1C/ATXN2
ABDOMINAL_AORTIC_ANEURYSM	2/223	18/4505	0.222998	0.854097	0.807141	2	ACTA2/MFAP5
ABNORMALITY_OF_THE_NASAL_SEPTUM	2/223	18/4505	0.222998	0.854097	0.807141	2	FLNB/TGIF1
APLASIA_HYPOPLASIA_INVOLVING_THE_SINUSES	2/223	18/4505	0.222998	0.854097	0.807141	2	CTSK/SFRP4
ABNORMAL_SALIVARY_GLAND_MORPHOLOGY	2/223	18/4505	0.222998	0.854097	0.807141	2	CXCR4/PSMB8
HAMARTOMA_OF_TONGUE	2/223	18/4505	0.222998	0.854097	0.807141	2	EDN1/TCTN3
MYELOID_LEUKEMIA	2/223	18/4505	0.222998	0.854097	0.807141	2	F13A1/SETBP1
CHILLS	2/223	18/4505	0.222998	0.854097	0.807141	2	GYPC/TLR3
ABNORMAL_HDL_CHOLESTEROL_CONCENTRATION	2/223	18/4505	0.222998	0.854097	0.807141	2	APOC3/PSMB8
DYSURIA	2/223	18/4505	0.222998	0.854097	0.807141	2	HLA-B/LAMB3
GASTROINTESTINAL_STROMA_TUMOR	2/223	18/4505	0.222998	0.854097	0.807141	2	MS4A1/PDGFRA
ABNORMALITY_OF_THE_PERIUNGUAL_REGION	2/223	18/4505	0.222998	0.854097	0.807141	2	LAMB3/TSC1
METABOLIC_ALKALOSIS	2/223	18/4505	0.222998	0.854097	0.807141	2	HLA-B/SLC12A1
DUPLICATED_COLLECTING_SYSTEM	2/223	18/4505	0.222998	0.854097	0.807141	2	JAG1/LAMB3
HYPERCONVEX_NAIL	2/223	18/4505	0.222998	0.854097	0.807141	2	PIGV/SETBP1
ADULT_ONSET	13/223	207/4505	0.223574	0.854097	0.807141	13	ANKH/COQ2/CSF1R/DNMT1/ENO3/GGCX/HMGA1/MME/MUC1/NOL3/OSMR/PTEN/TSC1
SKULL_ASYMMETRY	1/223	5/4505	0.224273	0.854097	0.807141	1	FTO
RECURRENT_ENTEROVIRAL_INFECTIONS	1/223	5/4505	0.224273	0.854097	0.807141	1	IGHM
ELEVATED_PROPORTION_OF_CD4_NEGATIVE_CD8_NEGATIVE_ALPHA_BETA_REGULATORY_T_CELLS	1/223	5/4505	0.224273	0.854097	0.807141	1	RASGRP1
HYPERCHLORIDURIA	1/223	5/4505	0.224273	0.854097	0.807141	1	SLC12A1
CERVICAL_KYPHOSIS	1/223	5/4505	0.224273	0.854097	0.807141	1	FLNB
DYSGAMMAGLOBULINEMIA	1/223	5/4505	0.224273	0.854097	0.807141	1	XIAP
C1_C2_SUBLUXATION	1/223	5/4505	0.224273	0.854097	0.807141	1	MMP2
MACRODACTYLY	1/223	5/4505	0.224273	0.854097	0.807141	1	PTEN
FULMINANT_HEPATIC_FAILURE	1/223	5/4505	0.224273	0.854097	0.807141	1	XIAP
GENERALIZED_HYPERTRICHOSIS	1/223	5/4505	0.224273	0.854097	0.807141	1	SETBP1
PAROXYSMAL_SUPRAVENTRICULAR_TACHYCARDIA	1/223	5/4505	0.224273	0.854097	0.807141	1	SLC19A2
PULMONARY_ARTERY_ANEURYSM	1/223	5/4505	0.224273	0.854097	0.807141	1	COL3A1
SECRETORY_DIARRHEA	1/223	5/4505	0.224273	0.854097	0.807141	1	PLVAP
HYPOPLASIA_OF_THE_EPIGLOTTIS	1/223	5/4505	0.224273	0.854097	0.807141	1	SETBP1
DECREASED_SERUM_COMPLEMENT_FACTOR_B	1/223	5/4505	0.224273	0.854097	0.807141	1	CFB
IMBALANCED_HEMOGLOBIN_SYNTHESIS	1/223	5/4505	0.224273	0.854097	0.807141	1	HBB
ATROPHY_OF_ALVEOLAR_RIDGES	1/223	5/4505	0.224273	0.854097	0.807141	1	C1S
FAILURE_OF_ERUPTION_OF_PERMANENT_TEETH	1/223	5/4505	0.224273	0.854097	0.807141	1	FLNB
INCREASED_HEPATIC_GLYCOGEN_CONTENT	1/223	5/4505	0.224273	0.854097	0.807141	1	PYGL
ABSENT_STERNAL_OSSIFICATION	1/223	5/4505	0.224273	0.854097	0.807141	1	SOX9
RENAL_ANGIOMYOLIPOMA	1/223	5/4505	0.224273	0.854097	0.807141	1	TSC1
NONPROGRESSIVE_ENCEPHALOPATHY	1/223	5/4505	0.224273	0.854097	0.807141	1	FBLN1
PROMINENT_VEINS_ON_TRUNK	1/223	5/4505	0.224273	0.854097	0.807141	1	AEBP1
PERIPHERAL_RETINAL_AVASCULARIZATION	1/223	5/4505	0.224273	0.854097	0.807141	1	FZD4
EQUINUS_CALCANEUS	1/223	5/4505	0.224273	0.854097	0.807141	1	AEBP1
REDUCED_FACTOR_XIII_ACTIVITY	1/223	5/4505	0.224273	0.854097	0.807141	1	F13A1
ASYMMETRY_OF_SPINAL_FACET_JOINTS	1/223	5/4505	0.224273	0.854097	0.807141	1	CCL2
RENAL_TUBULAR_EPITHELIAL_NECROSIS	1/223	5/4505	0.224273	0.854097	0.807141	1	LAMB3
ABNORMALITY_OF_THE_EPIPHYSES_OF_THE_DISTAL_PHALANX_OF_FINGER	1/223	5/4505	0.224273	0.854097	0.807141	1	MRPS28
ABNORMALITY_OF_THE_3RD_TOE	1/223	5/4505	0.224273	0.854097	0.807141	1	DACT1
PATELLAR_SUBLUXATION	1/223	5/4505	0.224273	0.854097	0.807141	1	USP9X
THYMUS_HYPERPLASIA	1/223	5/4505	0.224273	0.854097	0.807141	1	PTEN
PATCHY_CHANGES_OF_BONE_MINERAL_DENSITY	1/223	5/4505	0.224273	0.854097	0.807141	1	LBR
ASYMMETRY_OF_THE_EARS	1/223	5/4505	0.224273	0.854097	0.807141	1	GAD1
VITRITIS	1/223	5/4505	0.224273	0.854097	0.807141	1	HLA-A
PARATHYROID_DYSGENESIS	1/223	5/4505	0.224273	0.854097	0.807141	1	GATA3
ABNORMAL_UMBILICAL_STUMP_BLEEDING	1/223	5/4505	0.224273	0.854097	0.807141	1	F13A1
CORNEAL_STROMAL_EDEMA	1/223	5/4505	0.224273	0.854097	0.807141	1	GRHL2
ENLARGED_CEREBELLUM	1/223	5/4505	0.224273	0.854097	0.807141	1	PTEN
ABSENT_INNER_AND_OUTER_DYNEIN_ARMS	1/223	5/4505	0.224273	0.854097	0.807141	1	LRRC6
ABNORMAL_GENITAL_PIGMENTATION	1/223	5/4505	0.224273	0.854097	0.807141	1	PTEN
SUPRANUCLEAR_OPHTHALMOPLEGIA	1/223	5/4505	0.224273	0.854097	0.807141	1	ATXN2
ABNORMAL_CIRCLE_OF_WILLIS_MORPHOLOGY	1/223	5/4505	0.224273	0.854097	0.807141	1	COL3A1
HYPOPLASTIC_DERMOEPIDERMAL_HEMIDESMOSOMES	1/223	5/4505	0.224273	0.854097	0.807141	1	LAMB3
SNORING	1/223	5/4505	0.224273	0.854097	0.807141	1	EDN1
LUPUS_ANTICOAGULANT	1/223	5/4505	0.224273	0.854097	0.807141	1	STAT4
OPTIC_NERVE_MISROUTING	1/223	5/4505	0.224273	0.854097	0.807141	1	TYRP1
PERIPHERAL_HYPERMYELINATION	1/223	5/4505	0.224273	0.854097	0.807141	1	NEFL
RETINOSCHISIS	1/223	5/4505	0.224273	0.854097	0.807141	1	ACTB
SACROCOCCYGEAL_TERATOMA	1/223	5/4505	0.224273	0.854097	0.807141	1	SETBP1
DECREASED_PREALBUMIN_LEVEL	1/223	5/4505	0.224273	0.854097	0.807141	1	HLA-DQB1
DECREASED_LYMPHOCYTE_PROLIFERATION_IN_RESPONSE_TO_ANTI_CD3	1/223	5/4505	0.224273	0.854097	0.807141	1	RAC2
EROSION_OF_ORAL_MUCOSA	1/223	5/4505	0.224273	0.854097	0.807141	1	LAMB3
FOCAL_CORTICAL_DYSPLASIA_TYPE_II	1/223	5/4505	0.224273	0.854097	0.807141	1	TSC1
HYPEREOSINOPHILIA	1/223	5/4505	0.224273	0.854097	0.807141	1	TRAC
HYPOCHROMIA	1/223	5/4505	0.224273	0.854097	0.807141	1	STEAP3
ABNORMAL_FACTOR_IX_ACTIVITY	1/223	5/4505	0.224273	0.854097	0.807141	1	GGCX
DECREASED_CD4_CD8_RATIO	1/223	5/4505	0.224273	0.854097	0.807141	1	CASP8
ABNORMAL_URINE_OSMOLALITY	1/223	5/4505	0.224273	0.854097	0.807141	1	SLC12A1
CHORIORETINAL_HYPOPIGMENTATION	1/223	5/4505	0.224273	0.854097	0.807141	1	TSC1
INFLEXIBLE_ADHERENCE_TO_ROUTINES_OR_RITUALS	1/223	5/4505	0.224273	0.854097	0.807141	1	NLGN4X
DECREASED_SERUM_COMPLEMENT_C4	1/223	5/4505	0.224273	0.854097	0.807141	1	STAT4
LOW_LEVELS_OF_VITAMIN_B1	1/223	5/4505	0.224273	0.854097	0.807141	1	UCP2
EPISCLERITIS	1/223	5/4505	0.224273	0.854097	0.807141	1	PSMB8
IMPAIRED_USE_OF_NONVERBAL_BEHAVIORS	1/223	5/4505	0.224273	0.854097	0.807141	1	NLGN4X
BLUE_NEVUS	1/223	5/4505	0.224273	0.854097	0.807141	1	TYRP1
PALMAR_TELANGIECTASIA	1/223	5/4505	0.224273	0.854097	0.807141	1	LBR
OPEN_OPERCULUM	1/223	5/4505	0.224273	0.854097	0.807141	1	CSPP1
HYPERPLASIA_OF_THE_MAXILLA	1/223	5/4505	0.224273	0.854097	0.807141	1	HBB
ABNORMAL_MANDIBULAR_RAMUS_MORPHOLOGY	1/223	5/4505	0.224273	0.854097	0.807141	1	EDN1
IRIS_ATROPHY	1/223	5/4505	0.224273	0.854097	0.807141	1	COQ2
HIGH_OUTPUT_CONGESTIVE_HEART_FAILURE	1/223	5/4505	0.224273	0.854097	0.807141	1	HBB
SENSORY_NEUROPATHY	12/223	189/4505	0.224498	0.854097	0.807141	12	CAPN1/CCR1/COL1A1/DNMT1/HLA-B/HLA-DPA1/HLA-DPB1/HLA-DQB1/SLC12A1/SLC19A2/STAT4/TYMP
MICROMELIA	7/223	100/4505	0.224788	0.854097	0.807141	7	ACTB/DHCR7/EXT1/FLNB/FN1/LBR/TCTN3
ABNORMAL_CIRCULATING_CHOLESTEROL_CONCENTRATION	7/223	100/4505	0.224788	0.854097	0.807141	7	APOC3/DHCR7/GHR/JAG1/LBR/PSMB8/PYGL
IRRITABILITY	11/223	171/4505	0.224949	0.854097	0.807141	11	CCR1/DNMT1/HBB/HLA-B/HLA-DQB1/ITPA/PYGL/ST3GAL5/STAT4/TGIF1/TYROBP
ABNORMALITY_OF_THE_ABDOMINAL_WALL	26/223	450/4505	0.226219	0.857883	0.810718	26	ACTA2/AEBP1/BCL11B/C1S/CASK/CDH11/COL1A1/COL1A2/COL3A1/COL5A2/DACT1/DHCR7/FANCF/FLNB/FTO/GAD1/GALNS/KCNJ8/LBR/MAN2B1/MFAP5/MMP2/SEC31A/SETBP1/USP9X/YWHAE
HYDROURETER	5/223	66/4505	0.226902	0.859436	0.812186	5	ACTB/EDNRA/FANCF/LAMB3/SETBP1
ABNORMAL_SACRUM_MORPHOLOGY	8/223	118/4505	0.228237	0.863452	0.815981	8	AEBP1/CCL2/FLNB/HLA-B/LBR/SETBP1/USP9X/YWHAE
ABNORMAL_URETER_PHYSIOLOGY	11/223	172/4505	0.230558	0.863793	0.816304	11	CDH11/DACT1/DHCR7/EXT1/GATA3/HLA-DPA1/HLA-DPB1/HNRNPU/JAG1/LAMB3/SETBP1
PERSONALITY_CHANGES	4/223	50/4505	0.233478	0.863793	0.816304	4	ADH1C/ATXN2/HLA-DQB1/TYROBP
ABNORMALITY_OF_THE_COAGULATION_CASCADE	8/223	119/4505	0.235071	0.863793	0.816304	8	F11/F13A1/FGB/FGG/GGCX/VWF/XIAP/ZBTB16
ERYTHEMA	8/223	119/4505	0.235071	0.863793	0.816304	8	CLEC7A/COL1A1/HLA-B/HLA-DQB1/HPGD/PSMB8/TNFRSF1B/XPA
UPPER_LIMB_UNDERGROWTH	6/223	84/4505	0.235099	0.863793	0.816304	6	B2M/EXT1/FANCF/JAG1/LBR/ZBTB16
ABNORMAL_URINE_PROTEIN_LEVEL	12/223	191/4505	0.235204	0.863793	0.816304	12	B2M/C3/CFB/COQ2/FN1/GATA3/HLA-DPA1/HLA-DPB1/LYZ/PYGL/SNAP29/STAT4
ABNORMALITY_OF_VITAMIN_B_METABOLISM	3/223	34/4505	0.235715	0.863793	0.816304	3	MTR/RASGRP1/UCP2
CORNEAL_DYSTROPHY	3/223	34/4505	0.235715	0.863793	0.816304	3	OSMR/TACSTD2/TGFBI
NEOPLASM_OF_THE_THYROID_GLAND	5/223	67/4505	0.236143	0.863793	0.816304	5	HABP2/JAG1/PTEN/RASGRP1/SLC26A4
ABNORMAL_TRACHEA_MORPHOLOGY	9/223	137/4505	0.236413	0.863793	0.816304	9	CYBB/DHCR7/FANCF/FLNB/LBR/NCF2/SLC26A4/SOX9/TRIM2
PHOTOPHOBIA	14/223	228/4505	0.236993	0.863793	0.816304	14	AHR/CCR1/CST6/EDNRA/GRHL2/HLA-A/HLA-B/PROM1/SLC1A3/ST14/STAT4/TACSTD2/TGFBI/XPA
ECTOPIC_CALCIFICATION	13/223	210/4505	0.238951	0.863793	0.816304	13	ANKH/DENND5A/DHCR7/FLNB/GALNT3/GGCX/LBR/PSMB8/RNASET2/SLC12A1/TNFRSF11B/TSC1/TYROBP
GOUT	2/223	19/4505	0.241637	0.863793	0.816304	2	MUC1/UMOD
SHORT_FEMUR	2/223	19/4505	0.241637	0.863793	0.816304	2	FLNB/ZBTB16
AGAMMAGLOBULINEMIA	2/223	19/4505	0.241637	0.863793	0.816304	2	BLNK/IGHM
CHRONIC_BRONCHITIS	2/223	19/4505	0.241637	0.863793	0.816304	2	LRRC6/RAC2
MACULAR_DYSTROPHY	2/223	19/4505	0.241637	0.863793	0.816304	2	CDH3/PROM1
BROAD_HALLUX_PHALANX	2/223	19/4505	0.241637	0.863793	0.816304	2	DACT1/KCNJ8
TRUE_HERMAPHRODITISM	2/223	19/4505	0.241637	0.863793	0.816304	2	CSPP1/SOX9
ABNORMALITY_OF_IRON_HOMEOSTASIS	2/223	19/4505	0.241637	0.863793	0.816304	2	HBB/STEAP3
FRONTAL_LOBE_DEMENTIA	2/223	19/4505	0.241637	0.863793	0.816304	2	CSF1R/TYROBP
ACROCYANOSIS	2/223	19/4505	0.241637	0.863793	0.816304	2	COL1A1/COL5A2
ABNORMAL_ENCHONDRAL_OSSIFICATION	8/223	120/4505	0.241976	0.863793	0.816304	8	CSPP1/CTSK/DHCR7/FLNB/GGCX/LBR/PIGV/SOX9
ABNORMAL_SHAPE_OF_THE_FRONTAL_REGION	20/223	341/4505	0.242487	0.863793	0.816304	20	BUB1B/COL1A1/COL1A2/CSPP1/CTSK/DENND5A/FANCF/FLNB/GYPC/HBB/HNRNPU/LBR/MAN2B1/MMP2/MPDZ/PTEN/SETBP1/SIK3/TCTN3/YWHAE
COXA_VALGA	6/223	85/4505	0.243376	0.863793	0.816304	6	COL1A1/COL1A2/GALNS/KCNJ8/MAN2B1/SOX4
ABNORMALITY_OF_SKIN_PIGMENTATION	24/223	417/4505	0.244108	0.863793	0.816304	24	ACTB/BUB1B/C1S/CDH3/COL3A1/CXCR4/CYBB/FANCF/HBB/HPGD/LAMB3/LBR/MMP2/NCF2/PDGFRA/PSMB8/PTEN/ST3GAL5/TNFRSF11B/TNFRSF1B/TSC1/TYRP1/USP9X/XPA
ABNORMAL_CIRCULATING_FATTY_ACID_CONCENTRATION	4/223	51/4505	0.244342	0.863793	0.816304	4	LTC4S/PLA2G4A/SLC12A1/UCP2
POIKILOCYTOSIS	4/223	51/4505	0.244342	0.863793	0.816304	4	CASK/GYPC/HBB/STEAP3
ABNORMALITIES_OF_PLACENTA_OR_UMBILICAL_CORD	5/223	68/4505	0.245488	0.863793	0.816304	5	C11orf80/F13A1/ITGB2/PIGV/RAC2
ABNORMALITY_OF_THE_METACARPAL_BONES	12/223	193/4505	0.246108	0.863793	0.816304	12	COL3A1/CSPP1/DHCR7/EXT1/FBLN1/FLNB/GALNS/LBR/MMP2/PTEN/SETBP1/TCTN3
RENAL_INSUFFICIENCY	20/223	342/4505	0.246635	0.863793	0.816304	20	C3/CCR1/CFB/CSPP1/DACT1/FANCF/FN1/GATA3/HBB/HLA-B/HLA-DPA1/HLA-DPB1/JAG1/MME/MOCOS/MUC1/RASGRP1/STAT4/TSC1/UMOD
CORNEAL_OPACITY	14/223	230/4505	0.247011	0.863793	0.816304	14	BUB1B/CSPP1/DHCR7/FLNB/GALNS/GHR/GRHL2/JAG1/MAN2B1/MMP2/PSMB8/ST14/TGFBI/XPA
JOINT_STIFFNESS	11/223	175/4505	0.24771	0.863793	0.816304	11	ACTB/COL1A1/COL1A2/COL6A2/COL6A3/HPGD/L1CAM/MAN2B1/MMP9/PTEN/SETBP1
DECREASED_CIRCULATING_TOTAL_IGM	3/223	35/4505	0.249157	0.863793	0.816304	3	CASP8/RAC2/RASGRP1
BLADDER_NEOPLASM	3/223	35/4505	0.249157	0.863793	0.816304	3	BUB1B/PTEN/TLR2
APLASIA_HYPOPLASIA_OF_THE_TONGUE	3/223	35/4505	0.249157	0.863793	0.816304	3	CSPP1/DHCR7/EDN1
APLASIA_HYPOPLASIA_OF_THE_DISTAL_PHALANGES_OF_THE_HAND	9/223	139/4505	0.249356	0.863793	0.816304	9	CTSK/FLNB/GGCX/JAG1/KCNJ8/PIGV/SETBP1/SOX4/USP9X
ABNORMAL_CIRCULATING_LIPID_CONCENTRATION	14/223	231/4505	0.252081	0.863793	0.816304	14	AEBP1/APOC3/DHCR7/GHR/JAG1/LBR/LTC4S/PLA2G4A/PLVAP/PSMB8/PYGL/SLC12A1/UCP2/XIAP
HYPERLIPIDEMIA	7/223	104/4505	0.254822	0.863793	0.816304	7	AEBP1/APOC3/JAG1/PLVAP/PSMB8/PYGL/XIAP
NEPHROPATHY	7/223	104/4505	0.254822	0.863793	0.816304	7	B2M/CEL/LYZ/SLC26A4/UMOD/WIPF1/YWHAE
POSTURAL_INSTABILITY	5/223	69/4505	0.254929	0.863793	0.816304	5	ADH1C/ATXN2/COQ2/CSF1R/CXCR4
CHRONIC_CONSTIPATION	4/223	52/4505	0.255319	0.863793	0.816304	4	B2M/COL1A1/COL5A2/PSMB8
ABNORMALITY_OF_ODONTOID_TISSUE	11/223	177/4505	0.259397	0.863793	0.816304	11	CLEC7A/COL1A1/COL1A2/DHCR7/FLNB/GALNS/GALNT3/GRHL2/LAMB3/PTEN/TSC1
GINGIVAL_FIBROMATOSIS	2/223	20/4505	0.260342	0.863793	0.816304	2	ABCA5/TSC1
EPENDYMOMA	2/223	20/4505	0.260342	0.863793	0.816304	2	SETBP1/TSC1
CONGENITAL_MUSCULAR_DYSTROPHY	2/223	20/4505	0.260342	0.863793	0.816304	2	COL6A2/COL6A3
FOLLICULAR_HYPERKERATOSIS	2/223	20/4505	0.260342	0.863793	0.816304	2	COL6A2/COL6A3
VITREORETINOPATHY	2/223	20/4505	0.260342	0.863793	0.816304	2	FZD4/VCAN
PROGRESSIVE_PROXIMAL_MUSCLE_WEAKNESS	2/223	20/4505	0.260342	0.863793	0.816304	2	COL6A2/COL6A3
MEDIAN_CLEFT_PALATE	2/223	20/4505	0.260342	0.863793	0.816304	2	LBR/TGIF1
SINGLE_NARIS	2/223	20/4505	0.260342	0.863793	0.816304	2	CSPP1/TGIF1
STOMACH_CANCER	2/223	20/4505	0.260342	0.863793	0.816304	2	BUB1B/CDH1
ABNORMAL_MORPHOLOGY_OF_THE_CHOROIDAL_VASCULATURE	2/223	20/4505	0.260342	0.863793	0.816304	2	FBLN1/HLA-A
ORAL_CAVITY_BLEEDING	2/223	20/4505	0.260342	0.863793	0.816304	2	F13A1/ZBTB16
ABNORMAL_PERISTALSIS	2/223	20/4505	0.260342	0.863793	0.816304	2	ACTA2/ACTB
ANKYLOSIS	2/223	20/4505	0.260342	0.863793	0.816304	2	MMP2/TNFRSF11B
ABNORMAL_VITAMIN_B12_LEVEL	2/223	20/4505	0.260342	0.863793	0.816304	2	MTR/RASGRP1
ABNORMAL_SUBSTANTIA_NIGRA_MORPHOLOGY	2/223	20/4505	0.260342	0.863793	0.816304	2	ADH1C/ATXN2
RECTAL_FISTULA	2/223	20/4505	0.260342	0.863793	0.816304	2	DACT1/TCTN3
BROAD_RIBS	2/223	20/4505	0.260342	0.863793	0.816304	2	KCNJ8/SETBP1
POIKILODERMA	2/223	20/4505	0.260342	0.863793	0.816304	2	TNFRSF1B/XPA
STRIAE_DISTENSAE	2/223	20/4505	0.260342	0.863793	0.816304	2	COL1A1/COL5A2
CHRONIC_LUNG_DISEASE	3/223	36/4505	0.262712	0.863793	0.816304	3	CSPP1/HABP2/TGIF1
ECHOLALIA	3/223	36/4505	0.262712	0.863793	0.816304	3	ACTB/COL1A1/COL1A2
NEOPLASM_OF_THE_TONGUE	3/223	36/4505	0.262712	0.863793	0.816304	3	EDN1/RASGRP1/TCTN3
REDUCED_FACTOR_XI_ACTIVITY	1/223	6/4505	0.262714	0.863793	0.816304	1	F11
MIGRAINE_WITHOUT_AURA	1/223	6/4505	0.262714	0.863793	0.816304	1	EDNRA
CHOROID_PLEXUS_CYST	1/223	6/4505	0.262714	0.863793	0.816304	1	SETBP1
DYSGENESIS_OF_THE_CEREBELLAR_VERMIS	1/223	6/4505	0.262714	0.863793	0.816304	1	CSPP1
INTESTINAL_BLEEDING	1/223	6/4505	0.262714	0.863793	0.816304	1	PTEN
GASTRIC_ULCER	1/223	6/4505	0.262714	0.863793	0.816304	1	PLA2G4A
DECREASED_LYMPHOCYTE_APOPTOSIS	1/223	6/4505	0.262714	0.863793	0.816304	1	CASP8
TRACHEOBRONCHOMALACIA	1/223	6/4505	0.262714	0.863793	0.816304	1	SOX9
MADELUNG_DEFORMITY	1/223	6/4505	0.262714	0.863793	0.816304	1	EXT1
AXONAL_REGENERATION	1/223	6/4505	0.262714	0.863793	0.816304	1	NEFL
SUBSARCOLEMMAL_ACCUMULATIONS_OF_ABNORMALLY_SHAPED_MITOCHONDRIA	1/223	6/4505	0.262714	0.863793	0.816304	1	TYMP
PREDOMINANTLY_LOWER_LIMB_LYMPHEDEMA	1/223	6/4505	0.262714	0.863793	0.816304	1	DNMT1
HYPOMETHIONINEMIA	1/223	6/4505	0.262714	0.863793	0.816304	1	MTR
MULTIPLE_MITOCHONDRIAL_DNA_DELETIONS	1/223	6/4505	0.262714	0.863793	0.816304	1	TYMP
CHRONIC_HEMOLYTIC_ANEMIA	1/223	6/4505	0.262714	0.863793	0.816304	1	HBB
SHORTENING_OF_ALL_PHALANGES_OF_THE_TOES	1/223	6/4505	0.262714	0.863793	0.816304	1	SOX9
REFRACTORY_ANEMIA	1/223	6/4505	0.262714	0.863793	0.816304	1	PTEN
ENDOCARDIAL_FIBROSIS	1/223	6/4505	0.262714	0.863793	0.816304	1	PDGFRA
CORTICOSPINAL_TRACT_HYPOPLASIA	1/223	6/4505	0.262714	0.863793	0.816304	1	L1CAM
CEREBRAL_BERRY_ANEURYSM	1/223	6/4505	0.262714	0.863793	0.816304	1	COL3A1
FLARED_NOSTRILS	1/223	6/4505	0.262714	0.863793	0.816304	1	USP9X
DIFFUSE_PALMOPLANTAR_KERATODERMA	1/223	6/4505	0.262714	0.863793	0.816304	1	SNAP29
CENTRAL_HETEROCHROMIA	1/223	6/4505	0.262714	0.863793	0.816304	1	PTEN
DECREASED_CIRCULATING_IGG2_LEVEL	1/223	6/4505	0.262714	0.863793	0.816304	1	CD247
C1_C2_VERTEBRAL_ABNORMALITY	1/223	6/4505	0.262714	0.863793	0.816304	1	MMP2
GENERALIZED_LYMPHADENOPATHY	1/223	6/4505	0.262714	0.863793	0.816304	1	RAC2
FLEXION_CONTRACTURE_OF_THUMB	1/223	6/4505	0.262714	0.863793	0.816304	1	L1CAM
DENTAL_ENAMEL_PITS	1/223	6/4505	0.262714	0.863793	0.816304	1	TSC1
PERIANAL_ABSCESS	1/223	6/4505	0.262714	0.863793	0.816304	1	IL10RA
TERATOMA	1/223	6/4505	0.262714	0.863793	0.816304	1	SETBP1
IMPACTED_TOOTH	1/223	6/4505	0.262714	0.863793	0.816304	1	CDH11
BAND_KERATOPATHY	1/223	6/4505	0.262714	0.863793	0.816304	1	JAG1
DEATH_IN_ADOLESCENCE	1/223	6/4505	0.262714	0.863793	0.816304	1	PSMB8
BLEEDING_WITH_MINOR_OR_NO_TRAUMA	1/223	6/4505	0.262714	0.863793	0.816304	1	F13A1
RETINAL_PERFORATION	1/223	6/4505	0.262714	0.863793	0.816304	1	HLA-A
HYPOGLYCORRHACHIA	1/223	6/4505	0.262714	0.863793	0.816304	1	TLR3
HERPES_SIMPLEX_ENCEPHALITIS	1/223	6/4505	0.262714	0.863793	0.816304	1	TLR3
HYPOREFLEXIA_OF_UPPER_LIMBS	1/223	6/4505	0.262714	0.863793	0.816304	1	ST3GAL5
ABNORMAL_CEREBRAL_VEIN_MORPHOLOGY	1/223	6/4505	0.262714	0.863793	0.816304	1	EDN1
PERSISTENT_EBV_VIREMIA	1/223	6/4505	0.262714	0.863793	0.816304	1	CD27
LOWER_EYELID_COLOBOMA	1/223	6/4505	0.262714	0.863793	0.816304	1	EDNRA
UVEAL_ECTROPION	1/223	6/4505	0.262714	0.863793	0.816304	1	GRHL2
DECREASED_MEAN_CORPUSCULAR_HEMOGLOBIN_CONCENTRATION	1/223	6/4505	0.262714	0.863793	0.816304	1	HBB
PERIFOVEAL_RING_OF_HYPERAUTOFLUORESCENCE	1/223	6/4505	0.262714	0.863793	0.816304	1	PROM1
LOW_APGAR_SCORE	1/223	6/4505	0.262714	0.863793	0.816304	1	USP9X
ABNORMAL_HUMERUS_MORPHOLOGY	1/223	6/4505	0.262714	0.863793	0.816304	1	FLNB
ABNORMAL_PERIFOLLICULAR_MORPHOLOGY	1/223	6/4505	0.262714	0.863793	0.816304	1	HLA-DRA
PREGNANCY_EXPOSURE	1/223	6/4505	0.262714	0.863793	0.816304	1	MME
ABNORMAL_DERMOEPIDERMAL_JUNCTION_MORPHOLOGY	1/223	6/4505	0.262714	0.863793	0.816304	1	LAMB3
DECREASED_SERUM_TERMINAL_COMPLEMENT_COMPONENT	1/223	6/4505	0.262714	0.863793	0.816304	1	C7
DARK_URINE	1/223	6/4505	0.262714	0.863793	0.816304	1	STAT4
EXSTROPHY	1/223	6/4505	0.262714	0.863793	0.816304	1	CDH11
RECURRENT_PHARYNGITIS	1/223	6/4505	0.262714	0.863793	0.816304	1	XIAP
ABSENT_SKIN_PIGMENTATION	1/223	6/4505	0.262714	0.863793	0.816304	1	TYRP1
DECREASED_LEVEL_OF_GABA_IN_SERUM	1/223	6/4505	0.262714	0.863793	0.816304	1	PLAU
PENOSCROTAL_HYPOSPADIAS	1/223	6/4505	0.262714	0.863793	0.816304	1	CDH11
FLARING_OF_RIB_CAGE	1/223	6/4505	0.262714	0.863793	0.816304	1	GALNS
MOTTLED_PIGMENTATION	1/223	6/4505	0.262714	0.863793	0.816304	1	HPGD
RENAL_POTASSIUM_WASTING	1/223	6/4505	0.262714	0.863793	0.816304	1	SLC12A1
BIFID_UTERUS	1/223	6/4505	0.262714	0.863793	0.816304	1	DACT1
KYPHOSIS	24/223	422/4505	0.263282	0.864755	0.817212	24	ACTB/AEBP1/CDH11/COL1A1/COL1A2/COL6A2/COL6A3/CSF1R/CTSK/DHCR7/FLNB/FN1/GALNS/HLA-B/L1CAM/LBR/MAN2B1/MMP2/PTEN/SETBP1/SOX4/SOX9/TCTN3/TNFRSF11B
ABNORMALITY_OF_LOWER_LIMB_JOINT	33/223	595/4505	0.26371	0.865256	0.817686	33	AEBP1/CAPN1/COL1A1/COL1A2/COL3A1/COL5A2/COL6A2/COL6A3/CSPP1/DHCR7/EXT1/FANCF/FBLN1/FLNB/FN1/GALNS/HBB/HPGD/MAN2B1/MMP2/PSMB8/PTEN/SEC31A/SERPINF1/SFRP4/SIK3/SOX4/SOX9/TCTN3/TGIF1/TRIM2/USP9X/YWHAE
ABNORMALITY_OF_T_CELL_PHYSIOLOGY	4/223	53/4505	0.266394	0.871331	0.823427	4	CASP8/GATA3/RASGRP1/WIPF1
GOITER	4/223	53/4505	0.266394	0.871331	0.823427	4	HABP2/MMP2/PTEN/SLC26A4
DISPROPORTIONATE_TALL_STATURE	4/223	53/4505	0.266394	0.871331	0.823427	4	COL1A2/HPGD/MAN2B1/PTEN
SOMATIC_MUTATION	10/223	160/4505	0.26749	0.874005	0.825954	10	BUB1B/CASP8/CDH1/EXT1/MYC/OPCML/PDGFRA/PTEN/TLR2/TSC1
ABNORMALITY_OF_PERIAURICULAR_REGION	6/223	88/4505	0.2687	0.87538	0.827253	6	DACT1/EDN1/EDNRA/FLNB/HNRNPU/JAG1
CUTANEOUS_PHOTOSENSITIVITY	6/223	88/4505	0.2687	0.87538	0.827253	6	CSTB/CYBB/DHCR7/FCGR2B/NCF2/XPA
ABNORMALITY_OF_PANCREAS_PHYSIOLOGY	9/223	142/4505	0.269206	0.87538	0.827253	9	CCR1/CEL/HLA-B/HLA-DPA1/HLA-DPB1/JAG1/LBR/STAT4/UCP2
TALL_STATURE	11/223	179/4505	0.271272	0.87538	0.827253	11	ACTA2/COL1A2/COL6A2/COL6A3/HPGD/MAN2B1/MFAP5/PTEN/PYROXD1/TYMP/YWHAE
ABNORMALITY_OF_MIDBRAIN_MORPHOLOGY	5/223	71/4505	0.274069	0.87538	0.827253	5	ADH1C/ATXN2/CSPP1/TCTN3/TGIF1
ECTOPIC_ANUS	5/223	71/4505	0.274069	0.87538	0.827253	5	CDH11/DACT1/PIGV/SETBP1/TGIF1
ABNORMAL_VERTEBRAL_MORPHOLOGY	23/223	406/4505	0.275603	0.87538	0.827253	23	CCL2/CDH11/COL1A1/COL1A2/CSF1R/CSPP1/CTSK/DACT1/DHCR7/FLNB/FN1/GALNS/JAG1/KCNJ8/LBR/MAN2B1/MMP2/MRPS28/PTEN/SERPINF1/SFRP4/SOX9/TGIF1
ABNORMAL_UPPER_LIMB_BONE_MORPHOLOGY	23/223	406/4505	0.275603	0.87538	0.827253	23	B2M/COL1A1/COL3A1/COL5A2/CSPP1/CTSK/DACT1/DHCR7/EXT1/FANCF/FBLN1/FLNB/GALNS/HPGD/JAG1/LBR/MMP2/MMP9/PTEN/SETBP1/TCTN3/USP9X/ZBTB16
GENITAL_NEOPLASM	9/223	143/4505	0.275929	0.87538	0.827253	9	BUB1B/CDH1/CXCR4/OPCML/PTEN/RNASEL/SETBP1/SOX9/TLR2
ABNORMALITY_OF_SKULL_OSSIFICATION	3/223	37/4505	0.276358	0.87538	0.827253	3	COL1A1/COL1A2/LBR
ABNORMAL_LABIA_MINORA_MORPHOLOGY	3/223	37/4505	0.276358	0.87538	0.827253	3	ACTB/GAD1/SETBP1
ABNORMAL_FOREARM_BONE_MORPHOLOGY	6/223	89/4505	0.277287	0.87538	0.827253	6	B2M/EXT1/FANCF/FLNB/JAG1/ZBTB16
PRURITUS	7/223	107/4505	0.278092	0.87538	0.827253	7	CLEC7A/HLA-DRA/IL7R/LBR/OSMR/PDGFRA/TNFRSF1B
RECURRENT_ASPIRATION_PNEUMONIA	2/223	21/4505	0.279061	0.87538	0.827253	2	CSPP1/HLA-DQB1
NEUROFIBRILLARY_TANGLES	2/223	21/4505	0.279061	0.87538	0.827253	2	PLAU/SORL1
MELENA	2/223	21/4505	0.279061	0.87538	0.827253	2	ITGA2/PTEN
ABNORMALITY_OF_LOWER_LIMB_METAPHYSES	2/223	21/4505	0.279061	0.87538	0.827253	2	CSPP1/SETBP1
BILATERAL_TONIC_CLONIC_SEIZURE_WITH_FOCAL_ONSET	2/223	21/4505	0.279061	0.87538	0.827253	2	COQ2/MICAL1
ADENOMA_SEBACEUM	2/223	21/4505	0.279061	0.87538	0.827253	2	PTEN/TSC1
LARGE_EARLOBE	2/223	21/4505	0.279061	0.87538	0.827253	2	CDH11/SETBP1
ABNORMAL_SPINAL_MENINGEAL_MORPHOLOGY	2/223	21/4505	0.279061	0.87538	0.827253	2	ACTA2/MFAP5
DECREASED_URINE_OUTPUT	2/223	21/4505	0.279061	0.87538	0.827253	2	C3/CFB
ESOPHAGEAL_NEOPLASM	2/223	21/4505	0.279061	0.87538	0.827253	2	PDGFRA/RHBDF2
EXOSTOSES	2/223	21/4505	0.279061	0.87538	0.827253	2	EXT1/PTEN
HETEROCHROMIA_IRIDIS	2/223	21/4505	0.279061	0.87538	0.827253	2	ACTB/PTEN
BARREL_SHAPED_CHEST	2/223	21/4505	0.279061	0.87538	0.827253	2	LBR/TNFRSF11B
WEIGHT_LOSS	16/223	274/4505	0.28005	0.87538	0.827253	16	B2M/BIRC3/CCR1/COL6A2/COL6A3/FANCF/HLA-B/HLA-DPA1/HLA-DPB1/HLA-DQB1/MALT1/PTEN/RHBDF2/STAT4/TYMP/ZBTB16
APLASIA_HYPOPLASIA_OF_TOE	9/223	144/4505	0.282701	0.87538	0.827253	9	CTSK/DACT1/DHCR7/GHR/IL7R/KCNJ8/PIGV/SOX4/SOX9
SPINA_BIFIDA_OCCULTA	5/223	72/4505	0.283752	0.87538	0.827253	5	ACTB/CCL2/DACT1/FLNB/SOX4
THIN_EYEBROW	5/223	72/4505	0.283752	0.87538	0.827253	5	AEBP1/BCL11B/CDH3/EDNRA/ST14
ABNORMAL_ADIPOSE_TISSUE_MORPHOLOGY	12/223	200/4505	0.285671	0.87538	0.827253	12	ACTB/CCL2/COL1A1/COL1A2/COL3A1/FHL2/LCK/PSMB8/PTEN/RASGRP1/TPM1/TYROBP
TRANSIENT_ISCHEMIC_ATTACK	4/223	55/4505	0.288794	0.87538	0.827253	4	ACTA2/ACTB/COL3A1/MFAP5
HYPERCHOLESTEROLEMIA	4/223	55/4505	0.288794	0.87538	0.827253	4	APOC3/GHR/JAG1/PYGL
APLASIA_HYPOPLASIA_OF_THE_FEMUR	4/223	55/4505	0.288794	0.87538	0.827253	4	FLNB/FN1/MMP9/ZBTB16
BRONCHITIS	4/223	55/4505	0.288794	0.87538	0.827253	4	HLA-DQB1/LRRC6/MS4A1/RAC2
NEOPLASM_OF_THE_SKIN	11/223	182/4505	0.289404	0.87538	0.827253	11	BLNK/COL1A1/CXCR4/HPGD/IGHM/LAMB3/PTEN/RASGRP1/TNFRSF1B/TSC1/XPA
ABNORMAL_NEURAL_TUBE_MORPHOLOGY	11/223	182/4505	0.289404	0.87538	0.827253	11	ACTB/CCL2/CDH1/CSPP1/DACT1/FANCF/FLNB/MTR/SETBP1/SOX4/TGIF1
PREMATURE_BIRTH	9/223	145/4505	0.28952	0.87538	0.827253	9	COL1A1/COL1A2/COL3A1/COL5A2/DHCR7/FLNB/FZD4/SLC12A1/TGIF1
TRACHEOMALACIA	3/223	38/4505	0.290073	0.87538	0.827253	3	FLNB/SOX9/TRIM2
